# Supplementary material for: Spatiotemporal high-resolution prediction and mapping: methodology and application to dengue disease
Source: J Geogr Syst. 2022 Feb 19;24(4):527–81. doi: 10.1007/s10109-021-00368-0 (PMC8857957; doi:10.1007/s10109-021-00368-0)
Supplement: Supplementary file 2 — (ZIP 5354 KB) [file 10109_2021_368_MOESM2_ESM.zip]

Archive with 25 entries (25 files):
- Online 2/DataProbMap.txt
- Online 2/DataRRMap.txt
- Online 2/DataSIRMap.txt
- Online 2/DengueP3.csv
- Online 2/elev.data.csv
- Online 2/FullProjection.txt
- Online 2/GridPolygonUTM.dbf
- Online 2/GridPolygonUTM.prj
- Online 2/GridPolygonUTM.shp
- Online 2/GridPolygonUTM.shx
- Online 2/label.csv
- Online 2/prec.data.csv
- Online 2/R-INLA CODE.R
- Online 2/srad.data.csv
- Online 2/st1.csv
- Online 2/st2.csv
- Online 2/st5.csv
- Online 2/st6.csv
- Online 2/SubDistrict.csv
- Online 2/tavg.data.csv
- Online 2/tmax.data.csv
- Online 2/tmin.data.csv
- Online 2/vapr.data.csv
- Online 2/Weather.csv
- Online 2/wind.data.csv
