# Supplementary material for: Spatiotemporal high-resolution prediction and mapping: methodology and application to dengue disease
Source: J Geogr Syst. 2022 Feb 19;24(4):527–81. doi: 10.1007/s10109-021-00368-0 (PMC8857957; doi:10.1007/s10109-021-00368-0)
Supplement: Supplementary file 2 — (ZIP 5354 KB) [file 10109_2021_368_MOESM2_ESM.zip › Online 2/DataProbMap.txt]

"id" "long" "lat" "order" "hole" "piece" "group" "CoordGrid.x" "CoordGrid.y" "Prob" "Time"
"1" "1" 10137888.4392458 -745426.57418643 1 FALSE "1" "1.1" 10138388.4392458 -744926.574186429 0.0171874093620069 1
"2" "1" 10137888.4392458 -745426.57418643 1 FALSE "1" "1.1" 10138388.4392458 -744926.574186429 8.40054581452421e-10 8
"3" "1" 10137888.4392458 -745426.57418643 1 FALSE "1" "1.1" 10138388.4392458 -744926.574186429 5.72766587048079e-07 12
"4" "1" 10137888.4392458 -745426.57418643 1 FALSE "1" "1.1" 10138388.4392458 -744926.574186429 9.32694969302261e-06 7
"5" "1" 10137888.4392458 -745426.57418643 1 FALSE "1" "1.1" 10138388.4392458 -744926.574186429 0.000162666928100519 5
"6" "1" 10137888.4392458 -745426.57418643 1 FALSE "1" "1.1" 10138388.4392458 -744926.574186429 0.00180346393785336 2
"7" "1" 10137888.4392458 -745426.57418643 1 FALSE "1" "1.1" 10138388.4392458 -744926.574186429 0.00133166964878528 6
"8" "1" 10137888.4392458 -745426.57418643 1 FALSE "1" "1.1" 10138388.4392458 -744926.574186429 0 9
"9" "1" 10137888.4392458 -745426.57418643 1 FALSE "1" "1.1" 10138388.4392458 -744926.574186429 0 10
"10" "1" 10137888.4392458 -745426.57418643 1 FALSE "1" "1.1" 10138388.4392458 -744926.574186429 0 11
"11" "1" 10137888.4392458 -745426.57418643 1 FALSE "1" "1.1" 10138388.4392458 -744926.574186429 6.36455710667505e-06 3
"12" "1" 10137888.4392458 -745426.57418643 1 FALSE "1" "1.1" 10138388.4392458 -744926.574186429 0.000109195175716836 4
"13" "1" 10137888.4392458 -744426.57418643 2 FALSE "1" "1.1" 10138388.4392458 -744926.574186429 0.0171874093620069 1
"14" "1" 10137888.4392458 -744426.57418643 2 FALSE "1" "1.1" 10138388.4392458 -744926.574186429 8.40054581452421e-10 8
"15" "1" 10137888.4392458 -744426.57418643 2 FALSE "1" "1.1" 10138388.4392458 -744926.574186429 5.72766587048079e-07 12
"16" "1" 10137888.4392458 -744426.57418643 2 FALSE "1" "1.1" 10138388.4392458 -744926.574186429 9.32694969302261e-06 7
"17" "1" 10137888.4392458 -744426.57418643 2 FALSE "1" "1.1" 10138388.4392458 -744926.574186429 0.000162666928100519 5
"18" "1" 10137888.4392458 -744426.57418643 2 FALSE "1" "1.1" 10138388.4392458 -744926.574186429 0.00180346393785336 2
"19" "1" 10137888.4392458 -744426.57418643 2 FALSE "1" "1.1" 10138388.4392458 -744926.574186429 0.00133166964878528 6
"20" "1" 10137888.4392458 -744426.57418643 2 FALSE "1" "1.1" 10138388.4392458 -744926.574186429 0 9
"21" "1" 10137888.4392458 -744426.57418643 2 FALSE "1" "1.1" 10138388.4392458 -744926.574186429 0 10
"22" "1" 10137888.4392458 -744426.57418643 2 FALSE "1" "1.1" 10138388.4392458 -744926.574186429 0 11
"23" "1" 10137888.4392458 -744426.57418643 2 FALSE "1" "1.1" 10138388.4392458 -744926.574186429 6.36455710667505e-06 3
"24" "1" 10137888.4392458 -744426.57418643 2 FALSE "1" "1.1" 10138388.4392458 -744926.574186429 0.000109195175716836 4
"25" "1" 10138888.4392458 -744426.57418643 3 FALSE "1" "1.1" 10138388.4392458 -744926.574186429 0.0171874093620069 1
"26" "1" 10138888.4392458 -744426.57418643 3 FALSE "1" "1.1" 10138388.4392458 -744926.574186429 8.40054581452421e-10 8
"27" "1" 10138888.4392458 -744426.57418643 3 FALSE "1" "1.1" 10138388.4392458 -744926.574186429 5.72766587048079e-07 12
"28" "1" 10138888.4392458 -744426.57418643 3 FALSE "1" "1.1" 10138388.4392458 -744926.574186429 9.32694969302261e-06 7
"29" "1" 10138888.4392458 -744426.57418643 3 FALSE "1" "1.1" 10138388.4392458 -744926.574186429 0.000162666928100519 5
"30" "1" 10138888.4392458 -744426.57418643 3 FALSE "1" "1.1" 10138388.4392458 -744926.574186429 0.00180346393785336 2
"31" "1" 10138888.4392458 -744426.57418643 3 FALSE "1" "1.1" 10138388.4392458 -744926.574186429 0.00133166964878528 6
"32" "1" 10138888.4392458 -744426.57418643 3 FALSE "1" "1.1" 10138388.4392458 -744926.574186429 0 9
"33" "1" 10138888.4392458 -744426.57418643 3 FALSE "1" "1.1" 10138388.4392458 -744926.574186429 0 10
"34" "1" 10138888.4392458 -744426.57418643 3 FALSE "1" "1.1" 10138388.4392458 -744926.574186429 0 11
"35" "1" 10138888.4392458 -744426.57418643 3 FALSE "1" "1.1" 10138388.4392458 -744926.574186429 6.36455710667505e-06 3
"36" "1" 10138888.4392458 -744426.57418643 3 FALSE "1" "1.1" 10138388.4392458 -744926.574186429 0.000109195175716836 4
"37" "1" 10138888.4392458 -745426.57418643 4 FALSE "1" "1.1" 10138388.4392458 -744926.574186429 0.0171874093620069 1
"38" "1" 10138888.4392458 -745426.57418643 4 FALSE "1" "1.1" 10138388.4392458 -744926.574186429 8.40054581452421e-10 8
"39" "1" 10138888.4392458 -745426.57418643 4 FALSE "1" "1.1" 10138388.4392458 -744926.574186429 5.72766587048079e-07 12
"40" "1" 10138888.4392458 -745426.57418643 4 FALSE "1" "1.1" 10138388.4392458 -744926.574186429 9.32694969302261e-06 7
"41" "1" 10138888.4392458 -745426.57418643 4 FALSE "1" "1.1" 10138388.4392458 -744926.574186429 0.000162666928100519 5
"42" "1" 10138888.4392458 -745426.57418643 4 FALSE "1" "1.1" 10138388.4392458 -744926.574186429 0.00180346393785336 2
"43" "1" 10138888.4392458 -745426.57418643 4 FALSE "1" "1.1" 10138388.4392458 -744926.574186429 0.00133166964878528 6
"44" "1" 10138888.4392458 -745426.57418643 4 FALSE "1" "1.1" 10138388.4392458 -744926.574186429 0 9
"45" "1" 10138888.4392458 -745426.57418643 4 FALSE "1" "1.1" 10138388.4392458 -744926.574186429 0 10
"46" "1" 10138888.4392458 -745426.57418643 4 FALSE "1" "1.1" 10138388.4392458 -744926.574186429 0 11
"47" "1" 10138888.4392458 -745426.57418643 4 FALSE "1" "1.1" 10138388.4392458 -744926.574186429 6.36455710667505e-06 3
"48" "1" 10138888.4392458 -745426.57418643 4 FALSE "1" "1.1" 10138388.4392458 -744926.574186429 0.000109195175716836 4
"49" "1" 10137888.4392458 -745426.57418643 5 FALSE "1" "1.1" 10138388.4392458 -744926.574186429 0.0171874093620069 1
"50" "1" 10137888.4392458 -745426.57418643 5 FALSE "1" "1.1" 10138388.4392458 -744926.574186429 8.40054581452421e-10 8
"51" "1" 10137888.4392458 -745426.57418643 5 FALSE "1" "1.1" 10138388.4392458 -744926.574186429 5.72766587048079e-07 12
"52" "1" 10137888.4392458 -745426.57418643 5 FALSE "1" "1.1" 10138388.4392458 -744926.574186429 9.32694969302261e-06 7
"53" "1" 10137888.4392458 -745426.57418643 5 FALSE "1" "1.1" 10138388.4392458 -744926.574186429 0.000162666928100519 5
"54" "1" 10137888.4392458 -745426.57418643 5 FALSE "1" "1.1" 10138388.4392458 -744926.574186429 0.00180346393785336 2
"55" "1" 10137888.4392458 -745426.57418643 5 FALSE "1" "1.1" 10138388.4392458 -744926.574186429 0.00133166964878528 6
"56" "1" 10137888.4392458 -745426.57418643 5 FALSE "1" "1.1" 10138388.4392458 -744926.574186429 0 9
"57" "1" 10137888.4392458 -745426.57418643 5 FALSE "1" "1.1" 10138388.4392458 -744926.574186429 0 10
"58" "1" 10137888.4392458 -745426.57418643 5 FALSE "1" "1.1" 10138388.4392458 -744926.574186429 0 11
"59" "1" 10137888.4392458 -745426.57418643 5 FALSE "1" "1.1" 10138388.4392458 -744926.574186429 6.36455710667505e-06 3
"60" "1" 10137888.4392458 -745426.57418643 5 FALSE "1" "1.1" 10138388.4392458 -744926.574186429 0.000109195175716836 4
"61" "10" 10146888.4392458 -745426.57418643 6 FALSE "1" "10.1" 10147388.4392458 -744926.574186429 0.996811051281436 3
"62" "10" 10146888.4392458 -745426.57418643 6 FALSE "1" "10.1" 10147388.4392458 -744926.574186429 0.831861154637153 1
"63" "10" 10146888.4392458 -745426.57418643 6 FALSE "1" "10.1" 10147388.4392458 -744926.574186429 0.915463466591001 2
"64" "10" 10146888.4392458 -745426.57418643 6 FALSE "1" "10.1" 10147388.4392458 -744926.574186429 0.813089324517762 7
"65" "10" 10146888.4392458 -745426.57418643 6 FALSE "1" "10.1" 10147388.4392458 -744926.574186429 1.7176478094405e-05 12
"66" "10" 10146888.4392458 -745426.57418643 6 FALSE "1" "10.1" 10147388.4392458 -744926.574186429 4.7017187350118e-06 10
"67" "10" 10146888.4392458 -745426.57418643 6 FALSE "1" "10.1" 10147388.4392458 -744926.574186429 0.000666363156656358 11
"68" "10" 10146888.4392458 -745426.57418643 6 FALSE "1" "10.1" 10147388.4392458 -744926.574186429 0.999951796419581 6
"69" "10" 10146888.4392458 -745426.57418643 6 FALSE "1" "10.1" 10147388.4392458 -744926.574186429 0.000114183101096677 9
"70" "10" 10146888.4392458 -745426.57418643 6 FALSE "1" "10.1" 10147388.4392458 -744926.574186429 0.997138995200905 4
"71" "10" 10146888.4392458 -745426.57418643 6 FALSE "1" "10.1" 10147388.4392458 -744926.574186429 0.999970019069887 5
"72" "10" 10146888.4392458 -745426.57418643 6 FALSE "1" "10.1" 10147388.4392458 -744926.574186429 0.0121812807677674 8
"73" "10" 10146888.4392458 -744426.57418643 7 FALSE "1" "10.1" 10147388.4392458 -744926.574186429 0.996811051281436 3
"74" "10" 10146888.4392458 -744426.57418643 7 FALSE "1" "10.1" 10147388.4392458 -744926.574186429 0.831861154637153 1
"75" "10" 10146888.4392458 -744426.57418643 7 FALSE "1" "10.1" 10147388.4392458 -744926.574186429 0.915463466591001 2
"76" "10" 10146888.4392458 -744426.57418643 7 FALSE "1" "10.1" 10147388.4392458 -744926.574186429 0.813089324517762 7
"77" "10" 10146888.4392458 -744426.57418643 7 FALSE "1" "10.1" 10147388.4392458 -744926.574186429 1.7176478094405e-05 12
"78" "10" 10146888.4392458 -744426.57418643 7 FALSE "1" "10.1" 10147388.4392458 -744926.574186429 4.7017187350118e-06 10
"79" "10" 10146888.4392458 -744426.57418643 7 FALSE "1" "10.1" 10147388.4392458 -744926.574186429 0.000666363156656358 11
"80" "10" 10146888.4392458 -744426.57418643 7 FALSE "1" "10.1" 10147388.4392458 -744926.574186429 0.999951796419581 6
"81" "10" 10146888.4392458 -744426.57418643 7 FALSE "1" "10.1" 10147388.4392458 -744926.574186429 0.000114183101096677 9
"82" "10" 10146888.4392458 -744426.57418643 7 FALSE "1" "10.1" 10147388.4392458 -744926.574186429 0.997138995200905 4
"83" "10" 10146888.4392458 -744426.57418643 7 FALSE "1" "10.1" 10147388.4392458 -744926.574186429 0.999970019069887 5
"84" "10" 10146888.4392458 -744426.57418643 7 FALSE "1" "10.1" 10147388.4392458 -744926.574186429 0.0121812807677674 8
"85" "10" 10147888.4392458 -744426.57418643 8 FALSE "1" "10.1" 10147388.4392458 -744926.574186429 0.996811051281436 3
"86" "10" 10147888.4392458 -744426.57418643 8 FALSE "1" "10.1" 10147388.4392458 -744926.574186429 0.831861154637153 1
"87" "10" 10147888.4392458 -744426.57418643 8 FALSE "1" "10.1" 10147388.4392458 -744926.574186429 0.915463466591001 2
"88" "10" 10147888.4392458 -744426.57418643 8 FALSE "1" "10.1" 10147388.4392458 -744926.574186429 0.813089324517762 7
"89" "10" 10147888.4392458 -744426.57418643 8 FALSE "1" "10.1" 10147388.4392458 -744926.574186429 1.7176478094405e-05 12
"90" "10" 10147888.4392458 -744426.57418643 8 FALSE "1" "10.1" 10147388.4392458 -744926.574186429 4.7017187350118e-06 10
"91" "10" 10147888.4392458 -744426.57418643 8 FALSE "1" "10.1" 10147388.4392458 -744926.574186429 0.000666363156656358 11
"92" "10" 10147888.4392458 -744426.57418643 8 FALSE "1" "10.1" 10147388.4392458 -744926.574186429 0.999951796419581 6
"93" "10" 10147888.4392458 -744426.57418643 8 FALSE "1" "10.1" 10147388.4392458 -744926.574186429 0.000114183101096677 9
"94" "10" 10147888.4392458 -744426.57418643 8 FALSE "1" "10.1" 10147388.4392458 -744926.574186429 0.997138995200905 4
"95" "10" 10147888.4392458 -744426.57418643 8 FALSE "1" "10.1" 10147388.4392458 -744926.574186429 0.999970019069887 5
"96" "10" 10147888.4392458 -744426.57418643 8 FALSE "1" "10.1" 10147388.4392458 -744926.574186429 0.0121812807677674 8
"97" "10" 10147888.4392458 -745426.57418643 9 FALSE "1" "10.1" 10147388.4392458 -744926.574186429 0.996811051281436 3
"98" "10" 10147888.4392458 -745426.57418643 9 FALSE "1" "10.1" 10147388.4392458 -744926.574186429 0.831861154637153 1
"99" "10" 10147888.4392458 -745426.57418643 9 FALSE "1" "10.1" 10147388.4392458 -744926.574186429 0.915463466591001 2
"100" "10" 10147888.4392458 -745426.57418643 9 FALSE "1" "10.1" 10147388.4392458 -744926.574186429 0.813089324517762 7
"101" "10" 10147888.4392458 -745426.57418643 9 FALSE "1" "10.1" 10147388.4392458 -744926.574186429 1.7176478094405e-05 12
"102" "10" 10147888.4392458 -745426.57418643 9 FALSE "1" "10.1" 10147388.4392458 -744926.574186429 4.7017187350118e-06 10
"103" "10" 10147888.4392458 -745426.57418643 9 FALSE "1" "10.1" 10147388.4392458 -744926.574186429 0.000666363156656358 11
"104" "10" 10147888.4392458 -745426.57418643 9 FALSE "1" "10.1" 10147388.4392458 -744926.574186429 0.999951796419581 6
"105" "10" 10147888.4392458 -745426.57418643 9 FALSE "1" "10.1" 10147388.4392458 -744926.574186429 0.000114183101096677 9
"106" "10" 10147888.4392458 -745426.57418643 9 FALSE "1" "10.1" 10147388.4392458 -744926.574186429 0.997138995200905 4
"107" "10" 10147888.4392458 -745426.57418643 9 FALSE "1" "10.1" 10147388.4392458 -744926.574186429 0.999970019069887 5
"108" "10" 10147888.4392458 -745426.57418643 9 FALSE "1" "10.1" 10147388.4392458 -744926.574186429 0.0121812807677674 8
"109" "10" 10146888.4392458 -745426.57418643 10 FALSE "1" "10.1" 10147388.4392458 -744926.574186429 0.996811051281436 3
"110" "10" 10146888.4392458 -745426.57418643 10 FALSE "1" "10.1" 10147388.4392458 -744926.574186429 0.831861154637153 1
"111" "10" 10146888.4392458 -745426.57418643 10 FALSE "1" "10.1" 10147388.4392458 -744926.574186429 0.915463466591001 2
"112" "10" 10146888.4392458 -745426.57418643 10 FALSE "1" "10.1" 10147388.4392458 -744926.574186429 0.813089324517762 7
"113" "10" 10146888.4392458 -745426.57418643 10 FALSE "1" "10.1" 10147388.4392458 -744926.574186429 1.7176478094405e-05 12
"114" "10" 10146888.4392458 -745426.57418643 10 FALSE "1" "10.1" 10147388.4392458 -744926.574186429 4.7017187350118e-06 10
"115" "10" 10146888.4392458 -745426.57418643 10 FALSE "1" "10.1" 10147388.4392458 -744926.574186429 0.000666363156656358 11
"116" "10" 10146888.4392458 -745426.57418643 10 FALSE "1" "10.1" 10147388.4392458 -744926.574186429 0.999951796419581 6
"117" "10" 10146888.4392458 -745426.57418643 10 FALSE "1" "10.1" 10147388.4392458 -744926.574186429 0.000114183101096677 9
"118" "10" 10146888.4392458 -745426.57418643 10 FALSE "1" "10.1" 10147388.4392458 -744926.574186429 0.997138995200905 4
"119" "10" 10146888.4392458 -745426.57418643 10 FALSE "1" "10.1" 10147388.4392458 -744926.574186429 0.999970019069887 5
"120" "10" 10146888.4392458 -745426.57418643 10 FALSE "1" "10.1" 10147388.4392458 -744926.574186429 0.0121812807677674 8
"121" "100" 10137888.4392458 -739426.57418643 11 FALSE "1" "100.1" 10138388.4392458 -738926.574186429 0 11
"122" "100" 10137888.4392458 -739426.57418643 11 FALSE "1" "100.1" 10138388.4392458 -738926.574186429 0.000384496767776521 6
"123" "100" 10137888.4392458 -739426.57418643 11 FALSE "1" "100.1" 10138388.4392458 -738926.574186429 0.00188174217283565 4
"124" "100" 10137888.4392458 -739426.57418643 11 FALSE "1" "100.1" 10138388.4392458 -738926.574186429 0.000324769411124914 7
"125" "100" 10137888.4392458 -739426.57418643 11 FALSE "1" "100.1" 10138388.4392458 -738926.574186429 0.00387264076877114 5
"126" "100" 10137888.4392458 -739426.57418643 11 FALSE "1" "100.1" 10138388.4392458 -738926.574186429 4.50266933735843e-05 12
"127" "100" 10137888.4392458 -739426.57418643 11 FALSE "1" "100.1" 10138388.4392458 -738926.574186429 2.97500448409593e-06 8
"128" "100" 10137888.4392458 -739426.57418643 11 FALSE "1" "100.1" 10138388.4392458 -738926.574186429 3.94518936963628e-07 9
"129" "100" 10137888.4392458 -739426.57418643 11 FALSE "1" "100.1" 10138388.4392458 -738926.574186429 0.0988103387729784 1
"130" "100" 10137888.4392458 -739426.57418643 11 FALSE "1" "100.1" 10138388.4392458 -738926.574186429 0.0471252440738412 2
"131" "100" 10137888.4392458 -739426.57418643 11 FALSE "1" "100.1" 10138388.4392458 -738926.574186429 0.00015901673047658 3
"132" "100" 10137888.4392458 -739426.57418643 11 FALSE "1" "100.1" 10138388.4392458 -738926.574186429 7.37956936669448e-08 10
"133" "100" 10137888.4392458 -738426.57418643 12 FALSE "1" "100.1" 10138388.4392458 -738926.574186429 0 11
"134" "100" 10137888.4392458 -738426.57418643 12 FALSE "1" "100.1" 10138388.4392458 -738926.574186429 0.000384496767776521 6
"135" "100" 10137888.4392458 -738426.57418643 12 FALSE "1" "100.1" 10138388.4392458 -738926.574186429 0.00188174217283565 4
"136" "100" 10137888.4392458 -738426.57418643 12 FALSE "1" "100.1" 10138388.4392458 -738926.574186429 0.000324769411124914 7
"137" "100" 10137888.4392458 -738426.57418643 12 FALSE "1" "100.1" 10138388.4392458 -738926.574186429 0.00387264076877114 5
"138" "100" 10137888.4392458 -738426.57418643 12 FALSE "1" "100.1" 10138388.4392458 -738926.574186429 4.50266933735843e-05 12
"139" "100" 10137888.4392458 -738426.57418643 12 FALSE "1" "100.1" 10138388.4392458 -738926.574186429 2.97500448409593e-06 8
"140" "100" 10137888.4392458 -738426.57418643 12 FALSE "1" "100.1" 10138388.4392458 -738926.574186429 3.94518936963628e-07 9
"141" "100" 10137888.4392458 -738426.57418643 12 FALSE "1" "100.1" 10138388.4392458 -738926.574186429 0.0988103387729784 1
"142" "100" 10137888.4392458 -738426.57418643 12 FALSE "1" "100.1" 10138388.4392458 -738926.574186429 0.0471252440738412 2
"143" "100" 10137888.4392458 -738426.57418643 12 FALSE "1" "100.1" 10138388.4392458 -738926.574186429 0.00015901673047658 3
"144" "100" 10137888.4392458 -738426.57418643 12 FALSE "1" "100.1" 10138388.4392458 -738926.574186429 7.37956936669448e-08 10
"145" "100" 10138888.4392458 -738426.57418643 13 FALSE "1" "100.1" 10138388.4392458 -738926.574186429 0 11
"146" "100" 10138888.4392458 -738426.57418643 13 FALSE "1" "100.1" 10138388.4392458 -738926.574186429 0.000384496767776521 6
"147" "100" 10138888.4392458 -738426.57418643 13 FALSE "1" "100.1" 10138388.4392458 -738926.574186429 0.00188174217283565 4
"148" "100" 10138888.4392458 -738426.57418643 13 FALSE "1" "100.1" 10138388.4392458 -738926.574186429 0.000324769411124914 7
"149" "100" 10138888.4392458 -738426.57418643 13 FALSE "1" "100.1" 10138388.4392458 -738926.574186429 0.00387264076877114 5
"150" "100" 10138888.4392458 -738426.57418643 13 FALSE "1" "100.1" 10138388.4392458 -738926.574186429 4.50266933735843e-05 12
"151" "100" 10138888.4392458 -738426.57418643 13 FALSE "1" "100.1" 10138388.4392458 -738926.574186429 2.97500448409593e-06 8
"152" "100" 10138888.4392458 -738426.57418643 13 FALSE "1" "100.1" 10138388.4392458 -738926.574186429 3.94518936963628e-07 9
"153" "100" 10138888.4392458 -738426.57418643 13 FALSE "1" "100.1" 10138388.4392458 -738926.574186429 0.0988103387729784 1
"154" "100" 10138888.4392458 -738426.57418643 13 FALSE "1" "100.1" 10138388.4392458 -738926.574186429 0.0471252440738412 2
"155" "100" 10138888.4392458 -738426.57418643 13 FALSE "1" "100.1" 10138388.4392458 -738926.574186429 0.00015901673047658 3
"156" "100" 10138888.4392458 -738426.57418643 13 FALSE "1" "100.1" 10138388.4392458 -738926.574186429 7.37956936669448e-08 10
"157" "100" 10138888.4392458 -739426.57418643 14 FALSE "1" "100.1" 10138388.4392458 -738926.574186429 0 11
"158" "100" 10138888.4392458 -739426.57418643 14 FALSE "1" "100.1" 10138388.4392458 -738926.574186429 0.000384496767776521 6
"159" "100" 10138888.4392458 -739426.57418643 14 FALSE "1" "100.1" 10138388.4392458 -738926.574186429 0.00188174217283565 4
"160" "100" 10138888.4392458 -739426.57418643 14 FALSE "1" "100.1" 10138388.4392458 -738926.574186429 0.000324769411124914 7
"161" "100" 10138888.4392458 -739426.57418643 14 FALSE "1" "100.1" 10138388.4392458 -738926.574186429 0.00387264076877114 5
"162" "100" 10138888.4392458 -739426.57418643 14 FALSE "1" "100.1" 10138388.4392458 -738926.574186429 4.50266933735843e-05 12
"163" "100" 10138888.4392458 -739426.57418643 14 FALSE "1" "100.1" 10138388.4392458 -738926.574186429 2.97500448409593e-06 8
"164" "100" 10138888.4392458 -739426.57418643 14 FALSE "1" "100.1" 10138388.4392458 -738926.574186429 3.94518936963628e-07 9
"165" "100" 10138888.4392458 -739426.57418643 14 FALSE "1" "100.1" 10138388.4392458 -738926.574186429 0.0988103387729784 1
"166" "100" 10138888.4392458 -739426.57418643 14 FALSE "1" "100.1" 10138388.4392458 -738926.574186429 0.0471252440738412 2
"167" "100" 10138888.4392458 -739426.57418643 14 FALSE "1" "100.1" 10138388.4392458 -738926.574186429 0.00015901673047658 3
"168" "100" 10138888.4392458 -739426.57418643 14 FALSE "1" "100.1" 10138388.4392458 -738926.574186429 7.37956936669448e-08 10
"169" "100" 10137888.4392458 -739426.57418643 15 FALSE "1" "100.1" 10138388.4392458 -738926.574186429 0 11
"170" "100" 10137888.4392458 -739426.57418643 15 FALSE "1" "100.1" 10138388.4392458 -738926.574186429 0.000384496767776521 6
"171" "100" 10137888.4392458 -739426.57418643 15 FALSE "1" "100.1" 10138388.4392458 -738926.574186429 0.00188174217283565 4
"172" "100" 10137888.4392458 -739426.57418643 15 FALSE "1" "100.1" 10138388.4392458 -738926.574186429 0.000324769411124914 7
"173" "100" 10137888.4392458 -739426.57418643 15 FALSE "1" "100.1" 10138388.4392458 -738926.574186429 0.00387264076877114 5
"174" "100" 10137888.4392458 -739426.57418643 15 FALSE "1" "100.1" 10138388.4392458 -738926.574186429 4.50266933735843e-05 12
"175" "100" 10137888.4392458 -739426.57418643 15 FALSE "1" "100.1" 10138388.4392458 -738926.574186429 2.97500448409593e-06 8
"176" "100" 10137888.4392458 -739426.57418643 15 FALSE "1" "100.1" 10138388.4392458 -738926.574186429 3.94518936963628e-07 9
"177" "100" 10137888.4392458 -739426.57418643 15 FALSE "1" "100.1" 10138388.4392458 -738926.574186429 0.0988103387729784 1
"178" "100" 10137888.4392458 -739426.57418643 15 FALSE "1" "100.1" 10138388.4392458 -738926.574186429 0.0471252440738412 2
"179" "100" 10137888.4392458 -739426.57418643 15 FALSE "1" "100.1" 10138388.4392458 -738926.574186429 0.00015901673047658 3
"180" "100" 10137888.4392458 -739426.57418643 15 FALSE "1" "100.1" 10138388.4392458 -738926.574186429 7.37956936669448e-08 10
"181" "101" 10138888.4392458 -739426.57418643 16 FALSE "1" "101.1" 10139388.4392458 -738926.574186429 0.11079901699116 5
"182" "101" 10138888.4392458 -739426.57418643 16 FALSE "1" "101.1" 10139388.4392458 -738926.574186429 0.0334554750187472 7
"183" "101" 10138888.4392458 -739426.57418643 16 FALSE "1" "101.1" 10139388.4392458 -738926.574186429 0.0217795501804613 6
"184" "101" 10138888.4392458 -739426.57418643 16 FALSE "1" "101.1" 10139388.4392458 -738926.574186429 0.0428267914984507 4
"185" "101" 10138888.4392458 -739426.57418643 16 FALSE "1" "101.1" 10139388.4392458 -738926.574186429 3.18041287173942e-05 9
"186" "101" 10138888.4392458 -739426.57418643 16 FALSE "1" "101.1" 10139388.4392458 -738926.574186429 3.8961776094304e-07 11
"187" "101" 10138888.4392458 -739426.57418643 16 FALSE "1" "101.1" 10139388.4392458 -738926.574186429 4.37063138674088e-05 10
"188" "101" 10138888.4392458 -739426.57418643 16 FALSE "1" "101.1" 10139388.4392458 -738926.574186429 0.000924176579551239 12
"189" "101" 10138888.4392458 -739426.57418643 16 FALSE "1" "101.1" 10139388.4392458 -738926.574186429 0.000559212116237773 8
"190" "101" 10138888.4392458 -739426.57418643 16 FALSE "1" "101.1" 10139388.4392458 -738926.574186429 0.0249345481310438 3
"191" "101" 10138888.4392458 -739426.57418643 16 FALSE "1" "101.1" 10139388.4392458 -738926.574186429 0.428458586977927 2
"192" "101" 10138888.4392458 -739426.57418643 16 FALSE "1" "101.1" 10139388.4392458 -738926.574186429 0.432889755284535 1
"193" "101" 10138888.4392458 -738426.57418643 17 FALSE "1" "101.1" 10139388.4392458 -738926.574186429 0.11079901699116 5
"194" "101" 10138888.4392458 -738426.57418643 17 FALSE "1" "101.1" 10139388.4392458 -738926.574186429 0.0334554750187472 7
"195" "101" 10138888.4392458 -738426.57418643 17 FALSE "1" "101.1" 10139388.4392458 -738926.574186429 0.0217795501804613 6
"196" "101" 10138888.4392458 -738426.57418643 17 FALSE "1" "101.1" 10139388.4392458 -738926.574186429 0.0428267914984507 4
"197" "101" 10138888.4392458 -738426.57418643 17 FALSE "1" "101.1" 10139388.4392458 -738926.574186429 3.18041287173942e-05 9
"198" "101" 10138888.4392458 -738426.57418643 17 FALSE "1" "101.1" 10139388.4392458 -738926.574186429 3.8961776094304e-07 11
"199" "101" 10138888.4392458 -738426.57418643 17 FALSE "1" "101.1" 10139388.4392458 -738926.574186429 4.37063138674088e-05 10
"200" "101" 10138888.4392458 -738426.57418643 17 FALSE "1" "101.1" 10139388.4392458 -738926.574186429 0.000924176579551239 12
"201" "101" 10138888.4392458 -738426.57418643 17 FALSE "1" "101.1" 10139388.4392458 -738926.574186429 0.000559212116237773 8
"202" "101" 10138888.4392458 -738426.57418643 17 FALSE "1" "101.1" 10139388.4392458 -738926.574186429 0.0249345481310438 3
"203" "101" 10138888.4392458 -738426.57418643 17 FALSE "1" "101.1" 10139388.4392458 -738926.574186429 0.428458586977927 2
"204" "101" 10138888.4392458 -738426.57418643 17 FALSE "1" "101.1" 10139388.4392458 -738926.574186429 0.432889755284535 1
"205" "101" 10139888.4392458 -738426.57418643 18 FALSE "1" "101.1" 10139388.4392458 -738926.574186429 0.11079901699116 5
"206" "101" 10139888.4392458 -738426.57418643 18 FALSE "1" "101.1" 10139388.4392458 -738926.574186429 0.0334554750187472 7
"207" "101" 10139888.4392458 -738426.57418643 18 FALSE "1" "101.1" 10139388.4392458 -738926.574186429 0.0217795501804613 6
"208" "101" 10139888.4392458 -738426.57418643 18 FALSE "1" "101.1" 10139388.4392458 -738926.574186429 0.0428267914984507 4
"209" "101" 10139888.4392458 -738426.57418643 18 FALSE "1" "101.1" 10139388.4392458 -738926.574186429 3.18041287173942e-05 9
"210" "101" 10139888.4392458 -738426.57418643 18 FALSE "1" "101.1" 10139388.4392458 -738926.574186429 3.8961776094304e-07 11
"211" "101" 10139888.4392458 -738426.57418643 18 FALSE "1" "101.1" 10139388.4392458 -738926.574186429 4.37063138674088e-05 10
"212" "101" 10139888.4392458 -738426.57418643 18 FALSE "1" "101.1" 10139388.4392458 -738926.574186429 0.000924176579551239 12
"213" "101" 10139888.4392458 -738426.57418643 18 FALSE "1" "101.1" 10139388.4392458 -738926.574186429 0.000559212116237773 8
"214" "101" 10139888.4392458 -738426.57418643 18 FALSE "1" "101.1" 10139388.4392458 -738926.574186429 0.0249345481310438 3
"215" "101" 10139888.4392458 -738426.57418643 18 FALSE "1" "101.1" 10139388.4392458 -738926.574186429 0.428458586977927 2
"216" "101" 10139888.4392458 -738426.57418643 18 FALSE "1" "101.1" 10139388.4392458 -738926.574186429 0.432889755284535 1
"217" "101" 10139888.4392458 -739426.57418643 19 FALSE "1" "101.1" 10139388.4392458 -738926.574186429 0.11079901699116 5
"218" "101" 10139888.4392458 -739426.57418643 19 FALSE "1" "101.1" 10139388.4392458 -738926.574186429 0.0334554750187472 7
"219" "101" 10139888.4392458 -739426.57418643 19 FALSE "1" "101.1" 10139388.4392458 -738926.574186429 0.0217795501804613 6
"220" "101" 10139888.4392458 -739426.57418643 19 FALSE "1" "101.1" 10139388.4392458 -738926.574186429 0.0428267914984507 4
"221" "101" 10139888.4392458 -739426.57418643 19 FALSE "1" "101.1" 10139388.4392458 -738926.574186429 3.18041287173942e-05 9
"222" "101" 10139888.4392458 -739426.57418643 19 FALSE "1" "101.1" 10139388.4392458 -738926.574186429 3.8961776094304e-07 11
"223" "101" 10139888.4392458 -739426.57418643 19 FALSE "1" "101.1" 10139388.4392458 -738926.574186429 4.37063138674088e-05 10
"224" "101" 10139888.4392458 -739426.57418643 19 FALSE "1" "101.1" 10139388.4392458 -738926.574186429 0.000924176579551239 12
"225" "101" 10139888.4392458 -739426.57418643 19 FALSE "1" "101.1" 10139388.4392458 -738926.574186429 0.000559212116237773 8
"226" "101" 10139888.4392458 -739426.57418643 19 FALSE "1" "101.1" 10139388.4392458 -738926.574186429 0.0249345481310438 3
"227" "101" 10139888.4392458 -739426.57418643 19 FALSE "1" "101.1" 10139388.4392458 -738926.574186429 0.428458586977927 2
"228" "101" 10139888.4392458 -739426.57418643 19 FALSE "1" "101.1" 10139388.4392458 -738926.574186429 0.432889755284535 1
"229" "101" 10138888.4392458 -739426.57418643 20 FALSE "1" "101.1" 10139388.4392458 -738926.574186429 0.11079901699116 5
"230" "101" 10138888.4392458 -739426.57418643 20 FALSE "1" "101.1" 10139388.4392458 -738926.574186429 0.0334554750187472 7
"231" "101" 10138888.4392458 -739426.57418643 20 FALSE "1" "101.1" 10139388.4392458 -738926.574186429 0.0217795501804613 6
"232" "101" 10138888.4392458 -739426.57418643 20 FALSE "1" "101.1" 10139388.4392458 -738926.574186429 0.0428267914984507 4
"233" "101" 10138888.4392458 -739426.57418643 20 FALSE "1" "101.1" 10139388.4392458 -738926.574186429 3.18041287173942e-05 9
"234" "101" 10138888.4392458 -739426.57418643 20 FALSE "1" "101.1" 10139388.4392458 -738926.574186429 3.8961776094304e-07 11
"235" "101" 10138888.4392458 -739426.57418643 20 FALSE "1" "101.1" 10139388.4392458 -738926.574186429 4.37063138674088e-05 10
"236" "101" 10138888.4392458 -739426.57418643 20 FALSE "1" "101.1" 10139388.4392458 -738926.574186429 0.000924176579551239 12
"237" "101" 10138888.4392458 -739426.57418643 20 FALSE "1" "101.1" 10139388.4392458 -738926.574186429 0.000559212116237773 8
"238" "101" 10138888.4392458 -739426.57418643 20 FALSE "1" "101.1" 10139388.4392458 -738926.574186429 0.0249345481310438 3
"239" "101" 10138888.4392458 -739426.57418643 20 FALSE "1" "101.1" 10139388.4392458 -738926.574186429 0.428458586977927 2
"240" "101" 10138888.4392458 -739426.57418643 20 FALSE "1" "101.1" 10139388.4392458 -738926.574186429 0.432889755284535 1
"241" "102" 10139888.4392458 -739426.57418643 21 FALSE "1" "102.1" 10140388.4392458 -738926.574186429 0.152654111271349 5
"242" "102" 10139888.4392458 -739426.57418643 21 FALSE "1" "102.1" 10140388.4392458 -738926.574186429 0.0525999660450066 7
"243" "102" 10139888.4392458 -739426.57418643 21 FALSE "1" "102.1" 10140388.4392458 -738926.574186429 0.034524338088357 3
"244" "102" 10139888.4392458 -739426.57418643 21 FALSE "1" "102.1" 10140388.4392458 -738926.574186429 2.80350649677352e-05 10
"245" "102" 10139888.4392458 -739426.57418643 21 FALSE "1" "102.1" 10140388.4392458 -738926.574186429 0.458871263903839 1
"246" "102" 10139888.4392458 -739426.57418643 21 FALSE "1" "102.1" 10140388.4392458 -738926.574186429 0.00193328593921915 12
"247" "102" 10139888.4392458 -739426.57418643 21 FALSE "1" "102.1" 10140388.4392458 -738926.574186429 0.0496028378854206 4
"248" "102" 10139888.4392458 -739426.57418643 21 FALSE "1" "102.1" 10140388.4392458 -738926.574186429 1.19108739859985e-06 11
"249" "102" 10139888.4392458 -739426.57418643 21 FALSE "1" "102.1" 10140388.4392458 -738926.574186429 0.0516270346734479 6
"250" "102" 10139888.4392458 -739426.57418643 21 FALSE "1" "102.1" 10140388.4392458 -738926.574186429 0.456632310914551 2
"251" "102" 10139888.4392458 -739426.57418643 21 FALSE "1" "102.1" 10140388.4392458 -738926.574186429 0.000202564256500559 8
"252" "102" 10139888.4392458 -739426.57418643 21 FALSE "1" "102.1" 10140388.4392458 -738926.574186429 6.06184523577191e-06 9
"253" "102" 10139888.4392458 -738426.57418643 22 FALSE "1" "102.1" 10140388.4392458 -738926.574186429 0.152654111271349 5
"254" "102" 10139888.4392458 -738426.57418643 22 FALSE "1" "102.1" 10140388.4392458 -738926.574186429 0.0525999660450066 7
"255" "102" 10139888.4392458 -738426.57418643 22 FALSE "1" "102.1" 10140388.4392458 -738926.574186429 0.034524338088357 3
"256" "102" 10139888.4392458 -738426.57418643 22 FALSE "1" "102.1" 10140388.4392458 -738926.574186429 2.80350649677352e-05 10
"257" "102" 10139888.4392458 -738426.57418643 22 FALSE "1" "102.1" 10140388.4392458 -738926.574186429 0.458871263903839 1
"258" "102" 10139888.4392458 -738426.57418643 22 FALSE "1" "102.1" 10140388.4392458 -738926.574186429 0.00193328593921915 12
"259" "102" 10139888.4392458 -738426.57418643 22 FALSE "1" "102.1" 10140388.4392458 -738926.574186429 0.0496028378854206 4
"260" "102" 10139888.4392458 -738426.57418643 22 FALSE "1" "102.1" 10140388.4392458 -738926.574186429 1.19108739859985e-06 11
"261" "102" 10139888.4392458 -738426.57418643 22 FALSE "1" "102.1" 10140388.4392458 -738926.574186429 0.0516270346734479 6
"262" "102" 10139888.4392458 -738426.57418643 22 FALSE "1" "102.1" 10140388.4392458 -738926.574186429 0.456632310914551 2
"263" "102" 10139888.4392458 -738426.57418643 22 FALSE "1" "102.1" 10140388.4392458 -738926.574186429 0.000202564256500559 8
"264" "102" 10139888.4392458 -738426.57418643 22 FALSE "1" "102.1" 10140388.4392458 -738926.574186429 6.06184523577191e-06 9
"265" "102" 10140888.4392458 -738426.57418643 23 FALSE "1" "102.1" 10140388.4392458 -738926.574186429 0.152654111271349 5
"266" "102" 10140888.4392458 -738426.57418643 23 FALSE "1" "102.1" 10140388.4392458 -738926.574186429 0.0525999660450066 7
"267" "102" 10140888.4392458 -738426.57418643 23 FALSE "1" "102.1" 10140388.4392458 -738926.574186429 0.034524338088357 3
"268" "102" 10140888.4392458 -738426.57418643 23 FALSE "1" "102.1" 10140388.4392458 -738926.574186429 2.80350649677352e-05 10
"269" "102" 10140888.4392458 -738426.57418643 23 FALSE "1" "102.1" 10140388.4392458 -738926.574186429 0.458871263903839 1
"270" "102" 10140888.4392458 -738426.57418643 23 FALSE "1" "102.1" 10140388.4392458 -738926.574186429 0.00193328593921915 12
"271" "102" 10140888.4392458 -738426.57418643 23 FALSE "1" "102.1" 10140388.4392458 -738926.574186429 0.0496028378854206 4
"272" "102" 10140888.4392458 -738426.57418643 23 FALSE "1" "102.1" 10140388.4392458 -738926.574186429 1.19108739859985e-06 11
"273" "102" 10140888.4392458 -738426.57418643 23 FALSE "1" "102.1" 10140388.4392458 -738926.574186429 0.0516270346734479 6
"274" "102" 10140888.4392458 -738426.57418643 23 FALSE "1" "102.1" 10140388.4392458 -738926.574186429 0.456632310914551 2
"275" "102" 10140888.4392458 -738426.57418643 23 FALSE "1" "102.1" 10140388.4392458 -738926.574186429 0.000202564256500559 8
"276" "102" 10140888.4392458 -738426.57418643 23 FALSE "1" "102.1" 10140388.4392458 -738926.574186429 6.06184523577191e-06 9
"277" "102" 10140888.4392458 -739426.57418643 24 FALSE "1" "102.1" 10140388.4392458 -738926.574186429 0.152654111271349 5
"278" "102" 10140888.4392458 -739426.57418643 24 FALSE "1" "102.1" 10140388.4392458 -738926.574186429 0.0525999660450066 7
"279" "102" 10140888.4392458 -739426.57418643 24 FALSE "1" "102.1" 10140388.4392458 -738926.574186429 0.034524338088357 3
"280" "102" 10140888.4392458 -739426.57418643 24 FALSE "1" "102.1" 10140388.4392458 -738926.574186429 2.80350649677352e-05 10
"281" "102" 10140888.4392458 -739426.57418643 24 FALSE "1" "102.1" 10140388.4392458 -738926.574186429 0.458871263903839 1
"282" "102" 10140888.4392458 -739426.57418643 24 FALSE "1" "102.1" 10140388.4392458 -738926.574186429 0.00193328593921915 12
"283" "102" 10140888.4392458 -739426.57418643 24 FALSE "1" "102.1" 10140388.4392458 -738926.574186429 0.0496028378854206 4
"284" "102" 10140888.4392458 -739426.57418643 24 FALSE "1" "102.1" 10140388.4392458 -738926.574186429 1.19108739859985e-06 11
"285" "102" 10140888.4392458 -739426.57418643 24 FALSE "1" "102.1" 10140388.4392458 -738926.574186429 0.0516270346734479 6
"286" "102" 10140888.4392458 -739426.57418643 24 FALSE "1" "102.1" 10140388.4392458 -738926.574186429 0.456632310914551 2
"287" "102" 10140888.4392458 -739426.57418643 24 FALSE "1" "102.1" 10140388.4392458 -738926.574186429 0.000202564256500559 8
"288" "102" 10140888.4392458 -739426.57418643 24 FALSE "1" "102.1" 10140388.4392458 -738926.574186429 6.06184523577191e-06 9
"289" "102" 10139888.4392458 -739426.57418643 25 FALSE "1" "102.1" 10140388.4392458 -738926.574186429 0.152654111271349 5
"290" "102" 10139888.4392458 -739426.57418643 25 FALSE "1" "102.1" 10140388.4392458 -738926.574186429 0.0525999660450066 7
"291" "102" 10139888.4392458 -739426.57418643 25 FALSE "1" "102.1" 10140388.4392458 -738926.574186429 0.034524338088357 3
"292" "102" 10139888.4392458 -739426.57418643 25 FALSE "1" "102.1" 10140388.4392458 -738926.574186429 2.80350649677352e-05 10
"293" "102" 10139888.4392458 -739426.57418643 25 FALSE "1" "102.1" 10140388.4392458 -738926.574186429 0.458871263903839 1
"294" "102" 10139888.4392458 -739426.57418643 25 FALSE "1" "102.1" 10140388.4392458 -738926.574186429 0.00193328593921915 12
"295" "102" 10139888.4392458 -739426.57418643 25 FALSE "1" "102.1" 10140388.4392458 -738926.574186429 0.0496028378854206 4
"296" "102" 10139888.4392458 -739426.57418643 25 FALSE "1" "102.1" 10140388.4392458 -738926.574186429 1.19108739859985e-06 11
"297" "102" 10139888.4392458 -739426.57418643 25 FALSE "1" "102.1" 10140388.4392458 -738926.574186429 0.0516270346734479 6
"298" "102" 10139888.4392458 -739426.57418643 25 FALSE "1" "102.1" 10140388.4392458 -738926.574186429 0.456632310914551 2
"299" "102" 10139888.4392458 -739426.57418643 25 FALSE "1" "102.1" 10140388.4392458 -738926.574186429 0.000202564256500559 8
"300" "102" 10139888.4392458 -739426.57418643 25 FALSE "1" "102.1" 10140388.4392458 -738926.574186429 6.06184523577191e-06 9
"301" "103" 10140888.4392458 -739426.57418643 26 FALSE "1" "103.1" 10141388.4392458 -738926.574186429 0.0592734512119429 7
"302" "103" 10140888.4392458 -739426.57418643 26 FALSE "1" "103.1" 10141388.4392458 -738926.574186429 2.7358402740707e-05 10
"303" "103" 10140888.4392458 -739426.57418643 26 FALSE "1" "103.1" 10141388.4392458 -738926.574186429 0.0336583597893418 3
"304" "103" 10140888.4392458 -739426.57418643 26 FALSE "1" "103.1" 10141388.4392458 -738926.574186429 0.0839375821970751 6
"305" "103" 10140888.4392458 -739426.57418643 26 FALSE "1" "103.1" 10141388.4392458 -738926.574186429 0.163423454441619 5
"306" "103" 10140888.4392458 -739426.57418643 26 FALSE "1" "103.1" 10141388.4392458 -738926.574186429 0.46338352649825 1
"307" "103" 10140888.4392458 -739426.57418643 26 FALSE "1" "103.1" 10141388.4392458 -738926.574186429 0.000195707460409422 8
"308" "103" 10140888.4392458 -739426.57418643 26 FALSE "1" "103.1" 10141388.4392458 -738926.574186429 0.00134149745829626 12
"309" "103" 10140888.4392458 -739426.57418643 26 FALSE "1" "103.1" 10141388.4392458 -738926.574186429 3.05262254651772e-06 9
"310" "103" 10140888.4392458 -739426.57418643 26 FALSE "1" "103.1" 10141388.4392458 -738926.574186429 0.053955678710322 4
"311" "103" 10140888.4392458 -739426.57418643 26 FALSE "1" "103.1" 10141388.4392458 -738926.574186429 0.4625507924296 2
"312" "103" 10140888.4392458 -739426.57418643 26 FALSE "1" "103.1" 10141388.4392458 -738926.574186429 4.36614827303838e-06 11
"313" "103" 10140888.4392458 -738426.57418643 27 FALSE "1" "103.1" 10141388.4392458 -738926.574186429 0.0592734512119429 7
"314" "103" 10140888.4392458 -738426.57418643 27 FALSE "1" "103.1" 10141388.4392458 -738926.574186429 2.7358402740707e-05 10
"315" "103" 10140888.4392458 -738426.57418643 27 FALSE "1" "103.1" 10141388.4392458 -738926.574186429 0.0336583597893418 3
"316" "103" 10140888.4392458 -738426.57418643 27 FALSE "1" "103.1" 10141388.4392458 -738926.574186429 0.0839375821970751 6
"317" "103" 10140888.4392458 -738426.57418643 27 FALSE "1" "103.1" 10141388.4392458 -738926.574186429 0.163423454441619 5
"318" "103" 10140888.4392458 -738426.57418643 27 FALSE "1" "103.1" 10141388.4392458 -738926.574186429 0.46338352649825 1
"319" "103" 10140888.4392458 -738426.57418643 27 FALSE "1" "103.1" 10141388.4392458 -738926.574186429 0.000195707460409422 8
"320" "103" 10140888.4392458 -738426.57418643 27 FALSE "1" "103.1" 10141388.4392458 -738926.574186429 0.00134149745829626 12
"321" "103" 10140888.4392458 -738426.57418643 27 FALSE "1" "103.1" 10141388.4392458 -738926.574186429 3.05262254651772e-06 9
"322" "103" 10140888.4392458 -738426.57418643 27 FALSE "1" "103.1" 10141388.4392458 -738926.574186429 0.053955678710322 4
"323" "103" 10140888.4392458 -738426.57418643 27 FALSE "1" "103.1" 10141388.4392458 -738926.574186429 0.4625507924296 2
"324" "103" 10140888.4392458 -738426.57418643 27 FALSE "1" "103.1" 10141388.4392458 -738926.574186429 4.36614827303838e-06 11
"325" "103" 10141888.4392458 -738426.57418643 28 FALSE "1" "103.1" 10141388.4392458 -738926.574186429 0.0592734512119429 7
"326" "103" 10141888.4392458 -738426.57418643 28 FALSE "1" "103.1" 10141388.4392458 -738926.574186429 2.7358402740707e-05 10
"327" "103" 10141888.4392458 -738426.57418643 28 FALSE "1" "103.1" 10141388.4392458 -738926.574186429 0.0336583597893418 3
"328" "103" 10141888.4392458 -738426.57418643 28 FALSE "1" "103.1" 10141388.4392458 -738926.574186429 0.0839375821970751 6
"329" "103" 10141888.4392458 -738426.57418643 28 FALSE "1" "103.1" 10141388.4392458 -738926.574186429 0.163423454441619 5
"330" "103" 10141888.4392458 -738426.57418643 28 FALSE "1" "103.1" 10141388.4392458 -738926.574186429 0.46338352649825 1
"331" "103" 10141888.4392458 -738426.57418643 28 FALSE "1" "103.1" 10141388.4392458 -738926.574186429 0.000195707460409422 8
"332" "103" 10141888.4392458 -738426.57418643 28 FALSE "1" "103.1" 10141388.4392458 -738926.574186429 0.00134149745829626 12
"333" "103" 10141888.4392458 -738426.57418643 28 FALSE "1" "103.1" 10141388.4392458 -738926.574186429 3.05262254651772e-06 9
"334" "103" 10141888.4392458 -738426.57418643 28 FALSE "1" "103.1" 10141388.4392458 -738926.574186429 0.053955678710322 4
"335" "103" 10141888.4392458 -738426.57418643 28 FALSE "1" "103.1" 10141388.4392458 -738926.574186429 0.4625507924296 2
"336" "103" 10141888.4392458 -738426.57418643 28 FALSE "1" "103.1" 10141388.4392458 -738926.574186429 4.36614827303838e-06 11
"337" "103" 10141888.4392458 -739426.57418643 29 FALSE "1" "103.1" 10141388.4392458 -738926.574186429 0.0592734512119429 7
"338" "103" 10141888.4392458 -739426.57418643 29 FALSE "1" "103.1" 10141388.4392458 -738926.574186429 2.7358402740707e-05 10
"339" "103" 10141888.4392458 -739426.57418643 29 FALSE "1" "103.1" 10141388.4392458 -738926.574186429 0.0336583597893418 3
"340" "103" 10141888.4392458 -739426.57418643 29 FALSE "1" "103.1" 10141388.4392458 -738926.574186429 0.0839375821970751 6
"341" "103" 10141888.4392458 -739426.57418643 29 FALSE "1" "103.1" 10141388.4392458 -738926.574186429 0.163423454441619 5
"342" "103" 10141888.4392458 -739426.57418643 29 FALSE "1" "103.1" 10141388.4392458 -738926.574186429 0.46338352649825 1
"343" "103" 10141888.4392458 -739426.57418643 29 FALSE "1" "103.1" 10141388.4392458 -738926.574186429 0.000195707460409422 8
"344" "103" 10141888.4392458 -739426.57418643 29 FALSE "1" "103.1" 10141388.4392458 -738926.574186429 0.00134149745829626 12
"345" "103" 10141888.4392458 -739426.57418643 29 FALSE "1" "103.1" 10141388.4392458 -738926.574186429 3.05262254651772e-06 9
"346" "103" 10141888.4392458 -739426.57418643 29 FALSE "1" "103.1" 10141388.4392458 -738926.574186429 0.053955678710322 4
"347" "103" 10141888.4392458 -739426.57418643 29 FALSE "1" "103.1" 10141388.4392458 -738926.574186429 0.4625507924296 2
"348" "103" 10141888.4392458 -739426.57418643 29 FALSE "1" "103.1" 10141388.4392458 -738926.574186429 4.36614827303838e-06 11
"349" "103" 10140888.4392458 -739426.57418643 30 FALSE "1" "103.1" 10141388.4392458 -738926.574186429 0.0592734512119429 7
"350" "103" 10140888.4392458 -739426.57418643 30 FALSE "1" "103.1" 10141388.4392458 -738926.574186429 2.7358402740707e-05 10
"351" "103" 10140888.4392458 -739426.57418643 30 FALSE "1" "103.1" 10141388.4392458 -738926.574186429 0.0336583597893418 3
"352" "103" 10140888.4392458 -739426.57418643 30 FALSE "1" "103.1" 10141388.4392458 -738926.574186429 0.0839375821970751 6
"353" "103" 10140888.4392458 -739426.57418643 30 FALSE "1" "103.1" 10141388.4392458 -738926.574186429 0.163423454441619 5
"354" "103" 10140888.4392458 -739426.57418643 30 FALSE "1" "103.1" 10141388.4392458 -738926.574186429 0.46338352649825 1
"355" "103" 10140888.4392458 -739426.57418643 30 FALSE "1" "103.1" 10141388.4392458 -738926.574186429 0.000195707460409422 8
"356" "103" 10140888.4392458 -739426.57418643 30 FALSE "1" "103.1" 10141388.4392458 -738926.574186429 0.00134149745829626 12
"357" "103" 10140888.4392458 -739426.57418643 30 FALSE "1" "103.1" 10141388.4392458 -738926.574186429 3.05262254651772e-06 9
"358" "103" 10140888.4392458 -739426.57418643 30 FALSE "1" "103.1" 10141388.4392458 -738926.574186429 0.053955678710322 4
"359" "103" 10140888.4392458 -739426.57418643 30 FALSE "1" "103.1" 10141388.4392458 -738926.574186429 0.4625507924296 2
"360" "103" 10140888.4392458 -739426.57418643 30 FALSE "1" "103.1" 10141388.4392458 -738926.574186429 4.36614827303838e-06 11
"361" "104" 10141888.4392458 -739426.57418643 31 FALSE "1" "104.1" 10142388.4392458 -738926.574186429 0.000481776123020472 11
"362" "104" 10141888.4392458 -739426.57418643 31 FALSE "1" "104.1" 10142388.4392458 -738926.574186429 0.79071920738018 3
"363" "104" 10141888.4392458 -739426.57418643 31 FALSE "1" "104.1" 10142388.4392458 -738926.574186429 0.777404897815378 6
"364" "104" 10141888.4392458 -739426.57418643 31 FALSE "1" "104.1" 10142388.4392458 -738926.574186429 0.937338767619095 2
"365" "104" 10141888.4392458 -739426.57418643 31 FALSE "1" "104.1" 10142388.4392458 -738926.574186429 0.933430395560174 5
"366" "104" 10141888.4392458 -739426.57418643 31 FALSE "1" "104.1" 10142388.4392458 -738926.574186429 0.636504075624031 7
"367" "104" 10141888.4392458 -739426.57418643 31 FALSE "1" "104.1" 10142388.4392458 -738926.574186429 0.0211270889885367 12
"368" "104" 10141888.4392458 -739426.57418643 31 FALSE "1" "104.1" 10142388.4392458 -738926.574186429 0.936875879434382 1
"369" "104" 10141888.4392458 -739426.57418643 31 FALSE "1" "104.1" 10142388.4392458 -738926.574186429 0.000642255673803049 9
"370" "104" 10141888.4392458 -739426.57418643 31 FALSE "1" "104.1" 10142388.4392458 -738926.574186429 0.000914519670597969 10
"371" "104" 10141888.4392458 -739426.57418643 31 FALSE "1" "104.1" 10142388.4392458 -738926.574186429 0.787491747103511 4
"372" "104" 10141888.4392458 -739426.57418643 31 FALSE "1" "104.1" 10142388.4392458 -738926.574186429 0.0420928743767343 8
"373" "104" 10141888.4392458 -738426.57418643 32 FALSE "1" "104.1" 10142388.4392458 -738926.574186429 0.000481776123020472 11
"374" "104" 10141888.4392458 -738426.57418643 32 FALSE "1" "104.1" 10142388.4392458 -738926.574186429 0.79071920738018 3
"375" "104" 10141888.4392458 -738426.57418643 32 FALSE "1" "104.1" 10142388.4392458 -738926.574186429 0.777404897815378 6
"376" "104" 10141888.4392458 -738426.57418643 32 FALSE "1" "104.1" 10142388.4392458 -738926.574186429 0.937338767619095 2
"377" "104" 10141888.4392458 -738426.57418643 32 FALSE "1" "104.1" 10142388.4392458 -738926.574186429 0.933430395560174 5
"378" "104" 10141888.4392458 -738426.57418643 32 FALSE "1" "104.1" 10142388.4392458 -738926.574186429 0.636504075624031 7
"379" "104" 10141888.4392458 -738426.57418643 32 FALSE "1" "104.1" 10142388.4392458 -738926.574186429 0.0211270889885367 12
"380" "104" 10141888.4392458 -738426.57418643 32 FALSE "1" "104.1" 10142388.4392458 -738926.574186429 0.936875879434382 1
"381" "104" 10141888.4392458 -738426.57418643 32 FALSE "1" "104.1" 10142388.4392458 -738926.574186429 0.000642255673803049 9
"382" "104" 10141888.4392458 -738426.57418643 32 FALSE "1" "104.1" 10142388.4392458 -738926.574186429 0.000914519670597969 10
"383" "104" 10141888.4392458 -738426.57418643 32 FALSE "1" "104.1" 10142388.4392458 -738926.574186429 0.787491747103511 4
"384" "104" 10141888.4392458 -738426.57418643 32 FALSE "1" "104.1" 10142388.4392458 -738926.574186429 0.0420928743767343 8
"385" "104" 10142888.4392458 -738426.57418643 33 FALSE "1" "104.1" 10142388.4392458 -738926.574186429 0.000481776123020472 11
"386" "104" 10142888.4392458 -738426.57418643 33 FALSE "1" "104.1" 10142388.4392458 -738926.574186429 0.79071920738018 3
"387" "104" 10142888.4392458 -738426.57418643 33 FALSE "1" "104.1" 10142388.4392458 -738926.574186429 0.777404897815378 6
"388" "104" 10142888.4392458 -738426.57418643 33 FALSE "1" "104.1" 10142388.4392458 -738926.574186429 0.937338767619095 2
"389" "104" 10142888.4392458 -738426.57418643 33 FALSE "1" "104.1" 10142388.4392458 -738926.574186429 0.933430395560174 5
"390" "104" 10142888.4392458 -738426.57418643 33 FALSE "1" "104.1" 10142388.4392458 -738926.574186429 0.636504075624031 7
"391" "104" 10142888.4392458 -738426.57418643 33 FALSE "1" "104.1" 10142388.4392458 -738926.574186429 0.0211270889885367 12
"392" "104" 10142888.4392458 -738426.57418643 33 FALSE "1" "104.1" 10142388.4392458 -738926.574186429 0.936875879434382 1
"393" "104" 10142888.4392458 -738426.57418643 33 FALSE "1" "104.1" 10142388.4392458 -738926.574186429 0.000642255673803049 9
"394" "104" 10142888.4392458 -738426.57418643 33 FALSE "1" "104.1" 10142388.4392458 -738926.574186429 0.000914519670597969 10
"395" "104" 10142888.4392458 -738426.57418643 33 FALSE "1" "104.1" 10142388.4392458 -738926.574186429 0.787491747103511 4
"396" "104" 10142888.4392458 -738426.57418643 33 FALSE "1" "104.1" 10142388.4392458 -738926.574186429 0.0420928743767343 8
"397" "104" 10142888.4392458 -739426.57418643 34 FALSE "1" "104.1" 10142388.4392458 -738926.574186429 0.000481776123020472 11
"398" "104" 10142888.4392458 -739426.57418643 34 FALSE "1" "104.1" 10142388.4392458 -738926.574186429 0.79071920738018 3
"399" "104" 10142888.4392458 -739426.57418643 34 FALSE "1" "104.1" 10142388.4392458 -738926.574186429 0.777404897815378 6
"400" "104" 10142888.4392458 -739426.57418643 34 FALSE "1" "104.1" 10142388.4392458 -738926.574186429 0.937338767619095 2
"401" "104" 10142888.4392458 -739426.57418643 34 FALSE "1" "104.1" 10142388.4392458 -738926.574186429 0.933430395560174 5
"402" "104" 10142888.4392458 -739426.57418643 34 FALSE "1" "104.1" 10142388.4392458 -738926.574186429 0.636504075624031 7
"403" "104" 10142888.4392458 -739426.57418643 34 FALSE "1" "104.1" 10142388.4392458 -738926.574186429 0.0211270889885367 12
"404" "104" 10142888.4392458 -739426.57418643 34 FALSE "1" "104.1" 10142388.4392458 -738926.574186429 0.936875879434382 1
"405" "104" 10142888.4392458 -739426.57418643 34 FALSE "1" "104.1" 10142388.4392458 -738926.574186429 0.000642255673803049 9
"406" "104" 10142888.4392458 -739426.57418643 34 FALSE "1" "104.1" 10142388.4392458 -738926.574186429 0.000914519670597969 10
"407" "104" 10142888.4392458 -739426.57418643 34 FALSE "1" "104.1" 10142388.4392458 -738926.574186429 0.787491747103511 4
"408" "104" 10142888.4392458 -739426.57418643 34 FALSE "1" "104.1" 10142388.4392458 -738926.574186429 0.0420928743767343 8
"409" "104" 10141888.4392458 -739426.57418643 35 FALSE "1" "104.1" 10142388.4392458 -738926.574186429 0.000481776123020472 11
"410" "104" 10141888.4392458 -739426.57418643 35 FALSE "1" "104.1" 10142388.4392458 -738926.574186429 0.79071920738018 3
"411" "104" 10141888.4392458 -739426.57418643 35 FALSE "1" "104.1" 10142388.4392458 -738926.574186429 0.777404897815378 6
"412" "104" 10141888.4392458 -739426.57418643 35 FALSE "1" "104.1" 10142388.4392458 -738926.574186429 0.937338767619095 2
"413" "104" 10141888.4392458 -739426.57418643 35 FALSE "1" "104.1" 10142388.4392458 -738926.574186429 0.933430395560174 5
"414" "104" 10141888.4392458 -739426.57418643 35 FALSE "1" "104.1" 10142388.4392458 -738926.574186429 0.636504075624031 7
"415" "104" 10141888.4392458 -739426.57418643 35 FALSE "1" "104.1" 10142388.4392458 -738926.574186429 0.0211270889885367 12
"416" "104" 10141888.4392458 -739426.57418643 35 FALSE "1" "104.1" 10142388.4392458 -738926.574186429 0.936875879434382 1
"417" "104" 10141888.4392458 -739426.57418643 35 FALSE "1" "104.1" 10142388.4392458 -738926.574186429 0.000642255673803049 9
"418" "104" 10141888.4392458 -739426.57418643 35 FALSE "1" "104.1" 10142388.4392458 -738926.574186429 0.000914519670597969 10
"419" "104" 10141888.4392458 -739426.57418643 35 FALSE "1" "104.1" 10142388.4392458 -738926.574186429 0.787491747103511 4
"420" "104" 10141888.4392458 -739426.57418643 35 FALSE "1" "104.1" 10142388.4392458 -738926.574186429 0.0420928743767343 8
"421" "105" 10142888.4392458 -739426.57418643 36 FALSE "1" "105.1" 10143388.4392458 -738926.574186429 0.000780181586796824 10
"422" "105" 10142888.4392458 -739426.57418643 36 FALSE "1" "105.1" 10143388.4392458 -738926.574186429 0.790415564158275 6
"423" "105" 10142888.4392458 -739426.57418643 36 FALSE "1" "105.1" 10143388.4392458 -738926.574186429 0.95203422384362 1
"424" "105" 10142888.4392458 -739426.57418643 36 FALSE "1" "105.1" 10143388.4392458 -738926.574186429 0.000650708758746732 11
"425" "105" 10142888.4392458 -739426.57418643 36 FALSE "1" "105.1" 10143388.4392458 -738926.574186429 0.944932811757881 2
"426" "105" 10142888.4392458 -739426.57418643 36 FALSE "1" "105.1" 10143388.4392458 -738926.574186429 0.000528561717416554 9
"427" "105" 10142888.4392458 -739426.57418643 36 FALSE "1" "105.1" 10143388.4392458 -738926.574186429 0.626625251191495 7
"428" "105" 10142888.4392458 -739426.57418643 36 FALSE "1" "105.1" 10143388.4392458 -738926.574186429 0.820513860098194 3
"429" "105" 10142888.4392458 -739426.57418643 36 FALSE "1" "105.1" 10143388.4392458 -738926.574186429 0.0421310293955118 8
"430" "105" 10142888.4392458 -739426.57418643 36 FALSE "1" "105.1" 10143388.4392458 -738926.574186429 0.0225846256186595 12
"431" "105" 10142888.4392458 -739426.57418643 36 FALSE "1" "105.1" 10143388.4392458 -738926.574186429 0.938571329816719 5
"432" "105" 10142888.4392458 -739426.57418643 36 FALSE "1" "105.1" 10143388.4392458 -738926.574186429 0.789885933153283 4
"433" "105" 10142888.4392458 -738426.57418643 37 FALSE "1" "105.1" 10143388.4392458 -738926.574186429 0.000780181586796824 10
"434" "105" 10142888.4392458 -738426.57418643 37 FALSE "1" "105.1" 10143388.4392458 -738926.574186429 0.790415564158275 6
"435" "105" 10142888.4392458 -738426.57418643 37 FALSE "1" "105.1" 10143388.4392458 -738926.574186429 0.95203422384362 1
"436" "105" 10142888.4392458 -738426.57418643 37 FALSE "1" "105.1" 10143388.4392458 -738926.574186429 0.000650708758746732 11
"437" "105" 10142888.4392458 -738426.57418643 37 FALSE "1" "105.1" 10143388.4392458 -738926.574186429 0.944932811757881 2
"438" "105" 10142888.4392458 -738426.57418643 37 FALSE "1" "105.1" 10143388.4392458 -738926.574186429 0.000528561717416554 9
"439" "105" 10142888.4392458 -738426.57418643 37 FALSE "1" "105.1" 10143388.4392458 -738926.574186429 0.626625251191495 7
"440" "105" 10142888.4392458 -738426.57418643 37 FALSE "1" "105.1" 10143388.4392458 -738926.574186429 0.820513860098194 3
"441" "105" 10142888.4392458 -738426.57418643 37 FALSE "1" "105.1" 10143388.4392458 -738926.574186429 0.0421310293955118 8
"442" "105" 10142888.4392458 -738426.57418643 37 FALSE "1" "105.1" 10143388.4392458 -738926.574186429 0.0225846256186595 12
"443" "105" 10142888.4392458 -738426.57418643 37 FALSE "1" "105.1" 10143388.4392458 -738926.574186429 0.938571329816719 5
"444" "105" 10142888.4392458 -738426.57418643 37 FALSE "1" "105.1" 10143388.4392458 -738926.574186429 0.789885933153283 4
"445" "105" 10143888.4392458 -738426.57418643 38 FALSE "1" "105.1" 10143388.4392458 -738926.574186429 0.000780181586796824 10
"446" "105" 10143888.4392458 -738426.57418643 38 FALSE "1" "105.1" 10143388.4392458 -738926.574186429 0.790415564158275 6
"447" "105" 10143888.4392458 -738426.57418643 38 FALSE "1" "105.1" 10143388.4392458 -738926.574186429 0.95203422384362 1
"448" "105" 10143888.4392458 -738426.57418643 38 FALSE "1" "105.1" 10143388.4392458 -738926.574186429 0.000650708758746732 11
"449" "105" 10143888.4392458 -738426.57418643 38 FALSE "1" "105.1" 10143388.4392458 -738926.574186429 0.944932811757881 2
"450" "105" 10143888.4392458 -738426.57418643 38 FALSE "1" "105.1" 10143388.4392458 -738926.574186429 0.000528561717416554 9
"451" "105" 10143888.4392458 -738426.57418643 38 FALSE "1" "105.1" 10143388.4392458 -738926.574186429 0.626625251191495 7
"452" "105" 10143888.4392458 -738426.57418643 38 FALSE "1" "105.1" 10143388.4392458 -738926.574186429 0.820513860098194 3
"453" "105" 10143888.4392458 -738426.57418643 38 FALSE "1" "105.1" 10143388.4392458 -738926.574186429 0.0421310293955118 8
"454" "105" 10143888.4392458 -738426.57418643 38 FALSE "1" "105.1" 10143388.4392458 -738926.574186429 0.0225846256186595 12
"455" "105" 10143888.4392458 -738426.57418643 38 FALSE "1" "105.1" 10143388.4392458 -738926.574186429 0.938571329816719 5
"456" "105" 10143888.4392458 -738426.57418643 38 FALSE "1" "105.1" 10143388.4392458 -738926.574186429 0.789885933153283 4
"457" "105" 10143888.4392458 -739426.57418643 39 FALSE "1" "105.1" 10143388.4392458 -738926.574186429 0.000780181586796824 10
"458" "105" 10143888.4392458 -739426.57418643 39 FALSE "1" "105.1" 10143388.4392458 -738926.574186429 0.790415564158275 6
"459" "105" 10143888.4392458 -739426.57418643 39 FALSE "1" "105.1" 10143388.4392458 -738926.574186429 0.95203422384362 1
"460" "105" 10143888.4392458 -739426.57418643 39 FALSE "1" "105.1" 10143388.4392458 -738926.574186429 0.000650708758746732 11
"461" "105" 10143888.4392458 -739426.57418643 39 FALSE "1" "105.1" 10143388.4392458 -738926.574186429 0.944932811757881 2
"462" "105" 10143888.4392458 -739426.57418643 39 FALSE "1" "105.1" 10143388.4392458 -738926.574186429 0.000528561717416554 9
"463" "105" 10143888.4392458 -739426.57418643 39 FALSE "1" "105.1" 10143388.4392458 -738926.574186429 0.626625251191495 7
"464" "105" 10143888.4392458 -739426.57418643 39 FALSE "1" "105.1" 10143388.4392458 -738926.574186429 0.820513860098194 3
"465" "105" 10143888.4392458 -739426.57418643 39 FALSE "1" "105.1" 10143388.4392458 -738926.574186429 0.0421310293955118 8
"466" "105" 10143888.4392458 -739426.57418643 39 FALSE "1" "105.1" 10143388.4392458 -738926.574186429 0.0225846256186595 12
"467" "105" 10143888.4392458 -739426.57418643 39 FALSE "1" "105.1" 10143388.4392458 -738926.574186429 0.938571329816719 5
"468" "105" 10143888.4392458 -739426.57418643 39 FALSE "1" "105.1" 10143388.4392458 -738926.574186429 0.789885933153283 4
"469" "105" 10142888.4392458 -739426.57418643 40 FALSE "1" "105.1" 10143388.4392458 -738926.574186429 0.000780181586796824 10
"470" "105" 10142888.4392458 -739426.57418643 40 FALSE "1" "105.1" 10143388.4392458 -738926.574186429 0.790415564158275 6
"471" "105" 10142888.4392458 -739426.57418643 40 FALSE "1" "105.1" 10143388.4392458 -738926.574186429 0.95203422384362 1
"472" "105" 10142888.4392458 -739426.57418643 40 FALSE "1" "105.1" 10143388.4392458 -738926.574186429 0.000650708758746732 11
"473" "105" 10142888.4392458 -739426.57418643 40 FALSE "1" "105.1" 10143388.4392458 -738926.574186429 0.944932811757881 2
"474" "105" 10142888.4392458 -739426.57418643 40 FALSE "1" "105.1" 10143388.4392458 -738926.574186429 0.000528561717416554 9
"475" "105" 10142888.4392458 -739426.57418643 40 FALSE "1" "105.1" 10143388.4392458 -738926.574186429 0.626625251191495 7
"476" "105" 10142888.4392458 -739426.57418643 40 FALSE "1" "105.1" 10143388.4392458 -738926.574186429 0.820513860098194 3
"477" "105" 10142888.4392458 -739426.57418643 40 FALSE "1" "105.1" 10143388.4392458 -738926.574186429 0.0421310293955118 8
"478" "105" 10142888.4392458 -739426.57418643 40 FALSE "1" "105.1" 10143388.4392458 -738926.574186429 0.0225846256186595 12
"479" "105" 10142888.4392458 -739426.57418643 40 FALSE "1" "105.1" 10143388.4392458 -738926.574186429 0.938571329816719 5
"480" "105" 10142888.4392458 -739426.57418643 40 FALSE "1" "105.1" 10143388.4392458 -738926.574186429 0.789885933153283 4
"481" "106" 10143888.4392458 -739426.57418643 41 FALSE "1" "106.1" 10144388.4392458 -738926.574186429 3.5863841422068e-05 9
"482" "106" 10143888.4392458 -739426.57418643 41 FALSE "1" "106.1" 10144388.4392458 -738926.574186429 0.51802428525871 2
"483" "106" 10143888.4392458 -739426.57418643 41 FALSE "1" "106.1" 10144388.4392458 -738926.574186429 0.790975699158404 5
"484" "106" 10143888.4392458 -739426.57418643 41 FALSE "1" "106.1" 10144388.4392458 -738926.574186429 0.0126680361484677 8
"485" "106" 10143888.4392458 -739426.57418643 41 FALSE "1" "106.1" 10144388.4392458 -738926.574186429 1.36836568512821e-05 10
"486" "106" 10143888.4392458 -739426.57418643 41 FALSE "1" "106.1" 10144388.4392458 -738926.574186429 0.00170061822333911 12
"487" "106" 10143888.4392458 -739426.57418643 41 FALSE "1" "106.1" 10144388.4392458 -738926.574186429 3.02835659866663e-05 11
"488" "106" 10143888.4392458 -739426.57418643 41 FALSE "1" "106.1" 10144388.4392458 -738926.574186429 0.380727923864619 6
"489" "106" 10143888.4392458 -739426.57418643 41 FALSE "1" "106.1" 10144388.4392458 -738926.574186429 0.693492817877414 1
"490" "106" 10143888.4392458 -739426.57418643 41 FALSE "1" "106.1" 10144388.4392458 -738926.574186429 0.636471552067045 4
"491" "106" 10143888.4392458 -739426.57418643 41 FALSE "1" "106.1" 10144388.4392458 -738926.574186429 0.270844813706919 7
"492" "106" 10143888.4392458 -739426.57418643 41 FALSE "1" "106.1" 10144388.4392458 -738926.574186429 0.697121317733238 3
"493" "106" 10143888.4392458 -738426.57418643 42 FALSE "1" "106.1" 10144388.4392458 -738926.574186429 3.5863841422068e-05 9
"494" "106" 10143888.4392458 -738426.57418643 42 FALSE "1" "106.1" 10144388.4392458 -738926.574186429 0.51802428525871 2
"495" "106" 10143888.4392458 -738426.57418643 42 FALSE "1" "106.1" 10144388.4392458 -738926.574186429 0.790975699158404 5
"496" "106" 10143888.4392458 -738426.57418643 42 FALSE "1" "106.1" 10144388.4392458 -738926.574186429 0.0126680361484677 8
"497" "106" 10143888.4392458 -738426.57418643 42 FALSE "1" "106.1" 10144388.4392458 -738926.574186429 1.36836568512821e-05 10
"498" "106" 10143888.4392458 -738426.57418643 42 FALSE "1" "106.1" 10144388.4392458 -738926.574186429 0.00170061822333911 12
"499" "106" 10143888.4392458 -738426.57418643 42 FALSE "1" "106.1" 10144388.4392458 -738926.574186429 3.02835659866663e-05 11
"500" "106" 10143888.4392458 -738426.57418643 42 FALSE "1" "106.1" 10144388.4392458 -738926.574186429 0.380727923864619 6
"501" "106" 10143888.4392458 -738426.57418643 42 FALSE "1" "106.1" 10144388.4392458 -738926.574186429 0.693492817877414 1
"502" "106" 10143888.4392458 -738426.57418643 42 FALSE "1" "106.1" 10144388.4392458 -738926.574186429 0.636471552067045 4
"503" "106" 10143888.4392458 -738426.57418643 42 FALSE "1" "106.1" 10144388.4392458 -738926.574186429 0.270844813706919 7
"504" "106" 10143888.4392458 -738426.57418643 42 FALSE "1" "106.1" 10144388.4392458 -738926.574186429 0.697121317733238 3
"505" "106" 10144888.4392458 -738426.57418643 43 FALSE "1" "106.1" 10144388.4392458 -738926.574186429 3.5863841422068e-05 9
"506" "106" 10144888.4392458 -738426.57418643 43 FALSE "1" "106.1" 10144388.4392458 -738926.574186429 0.51802428525871 2
"507" "106" 10144888.4392458 -738426.57418643 43 FALSE "1" "106.1" 10144388.4392458 -738926.574186429 0.790975699158404 5
"508" "106" 10144888.4392458 -738426.57418643 43 FALSE "1" "106.1" 10144388.4392458 -738926.574186429 0.0126680361484677 8
"509" "106" 10144888.4392458 -738426.57418643 43 FALSE "1" "106.1" 10144388.4392458 -738926.574186429 1.36836568512821e-05 10
"510" "106" 10144888.4392458 -738426.57418643 43 FALSE "1" "106.1" 10144388.4392458 -738926.574186429 0.00170061822333911 12
"511" "106" 10144888.4392458 -738426.57418643 43 FALSE "1" "106.1" 10144388.4392458 -738926.574186429 3.02835659866663e-05 11
"512" "106" 10144888.4392458 -738426.57418643 43 FALSE "1" "106.1" 10144388.4392458 -738926.574186429 0.380727923864619 6
"513" "106" 10144888.4392458 -738426.57418643 43 FALSE "1" "106.1" 10144388.4392458 -738926.574186429 0.693492817877414 1
"514" "106" 10144888.4392458 -738426.57418643 43 FALSE "1" "106.1" 10144388.4392458 -738926.574186429 0.636471552067045 4
"515" "106" 10144888.4392458 -738426.57418643 43 FALSE "1" "106.1" 10144388.4392458 -738926.574186429 0.270844813706919 7
"516" "106" 10144888.4392458 -738426.57418643 43 FALSE "1" "106.1" 10144388.4392458 -738926.574186429 0.697121317733238 3
"517" "106" 10144888.4392458 -739426.57418643 44 FALSE "1" "106.1" 10144388.4392458 -738926.574186429 3.5863841422068e-05 9
"518" "106" 10144888.4392458 -739426.57418643 44 FALSE "1" "106.1" 10144388.4392458 -738926.574186429 0.51802428525871 2
"519" "106" 10144888.4392458 -739426.57418643 44 FALSE "1" "106.1" 10144388.4392458 -738926.574186429 0.790975699158404 5
"520" "106" 10144888.4392458 -739426.57418643 44 FALSE "1" "106.1" 10144388.4392458 -738926.574186429 0.0126680361484677 8
"521" "106" 10144888.4392458 -739426.57418643 44 FALSE "1" "106.1" 10144388.4392458 -738926.574186429 1.36836568512821e-05 10
"522" "106" 10144888.4392458 -739426.57418643 44 FALSE "1" "106.1" 10144388.4392458 -738926.574186429 0.00170061822333911 12
"523" "106" 10144888.4392458 -739426.57418643 44 FALSE "1" "106.1" 10144388.4392458 -738926.574186429 3.02835659866663e-05 11
"524" "106" 10144888.4392458 -739426.57418643 44 FALSE "1" "106.1" 10144388.4392458 -738926.574186429 0.380727923864619 6
"525" "106" 10144888.4392458 -739426.57418643 44 FALSE "1" "106.1" 10144388.4392458 -738926.574186429 0.693492817877414 1
"526" "106" 10144888.4392458 -739426.57418643 44 FALSE "1" "106.1" 10144388.4392458 -738926.574186429 0.636471552067045 4
"527" "106" 10144888.4392458 -739426.57418643 44 FALSE "1" "106.1" 10144388.4392458 -738926.574186429 0.270844813706919 7
"528" "106" 10144888.4392458 -739426.57418643 44 FALSE "1" "106.1" 10144388.4392458 -738926.574186429 0.697121317733238 3
"529" "106" 10143888.4392458 -739426.57418643 45 FALSE "1" "106.1" 10144388.4392458 -738926.574186429 3.5863841422068e-05 9
"530" "106" 10143888.4392458 -739426.57418643 45 FALSE "1" "106.1" 10144388.4392458 -738926.574186429 0.51802428525871 2
"531" "106" 10143888.4392458 -739426.57418643 45 FALSE "1" "106.1" 10144388.4392458 -738926.574186429 0.790975699158404 5
"532" "106" 10143888.4392458 -739426.57418643 45 FALSE "1" "106.1" 10144388.4392458 -738926.574186429 0.0126680361484677 8
"533" "106" 10143888.4392458 -739426.57418643 45 FALSE "1" "106.1" 10144388.4392458 -738926.574186429 1.36836568512821e-05 10
"534" "106" 10143888.4392458 -739426.57418643 45 FALSE "1" "106.1" 10144388.4392458 -738926.574186429 0.00170061822333911 12
"535" "106" 10143888.4392458 -739426.57418643 45 FALSE "1" "106.1" 10144388.4392458 -738926.574186429 3.02835659866663e-05 11
"536" "106" 10143888.4392458 -739426.57418643 45 FALSE "1" "106.1" 10144388.4392458 -738926.574186429 0.380727923864619 6
"537" "106" 10143888.4392458 -739426.57418643 45 FALSE "1" "106.1" 10144388.4392458 -738926.574186429 0.693492817877414 1
"538" "106" 10143888.4392458 -739426.57418643 45 FALSE "1" "106.1" 10144388.4392458 -738926.574186429 0.636471552067045 4
"539" "106" 10143888.4392458 -739426.57418643 45 FALSE "1" "106.1" 10144388.4392458 -738926.574186429 0.270844813706919 7
"540" "106" 10143888.4392458 -739426.57418643 45 FALSE "1" "106.1" 10144388.4392458 -738926.574186429 0.697121317733238 3
"541" "107" 10144888.4392458 -739426.57418643 46 FALSE "1" "107.1" 10145388.4392458 -738926.574186429 8.02413894418486e-06 9
"542" "107" 10144888.4392458 -739426.57418643 46 FALSE "1" "107.1" 10145388.4392458 -738926.574186429 0.281730143154183 6
"543" "107" 10144888.4392458 -739426.57418643 46 FALSE "1" "107.1" 10145388.4392458 -738926.574186429 0.197121930756274 2
"544" "107" 10144888.4392458 -739426.57418643 46 FALSE "1" "107.1" 10145388.4392458 -738926.574186429 9.52164432477254e-05 12
"545" "107" 10144888.4392458 -739426.57418643 46 FALSE "1" "107.1" 10145388.4392458 -738926.574186429 0.0025054828194877 8
"546" "107" 10144888.4392458 -739426.57418643 46 FALSE "1" "107.1" 10145388.4392458 -738926.574186429 0.52234971335737 3
"547" "107" 10144888.4392458 -739426.57418643 46 FALSE "1" "107.1" 10145388.4392458 -738926.574186429 0.717171578782145 5
"548" "107" 10144888.4392458 -739426.57418643 46 FALSE "1" "107.1" 10145388.4392458 -738926.574186429 0.332793388118607 1
"549" "107" 10144888.4392458 -739426.57418643 46 FALSE "1" "107.1" 10145388.4392458 -738926.574186429 0.151027074951664 7
"550" "107" 10144888.4392458 -739426.57418643 46 FALSE "1" "107.1" 10145388.4392458 -738926.574186429 1.37258082233416e-07 10
"551" "107" 10144888.4392458 -739426.57418643 46 FALSE "1" "107.1" 10145388.4392458 -738926.574186429 0.396465474513591 4
"552" "107" 10144888.4392458 -739426.57418643 46 FALSE "1" "107.1" 10145388.4392458 -738926.574186429 2.11482376888394e-06 11
"553" "107" 10144888.4392458 -738426.57418643 47 FALSE "1" "107.1" 10145388.4392458 -738926.574186429 8.02413894418486e-06 9
"554" "107" 10144888.4392458 -738426.57418643 47 FALSE "1" "107.1" 10145388.4392458 -738926.574186429 0.281730143154183 6
"555" "107" 10144888.4392458 -738426.57418643 47 FALSE "1" "107.1" 10145388.4392458 -738926.574186429 0.197121930756274 2
"556" "107" 10144888.4392458 -738426.57418643 47 FALSE "1" "107.1" 10145388.4392458 -738926.574186429 9.52164432477254e-05 12
"557" "107" 10144888.4392458 -738426.57418643 47 FALSE "1" "107.1" 10145388.4392458 -738926.574186429 0.0025054828194877 8
"558" "107" 10144888.4392458 -738426.57418643 47 FALSE "1" "107.1" 10145388.4392458 -738926.574186429 0.52234971335737 3
"559" "107" 10144888.4392458 -738426.57418643 47 FALSE "1" "107.1" 10145388.4392458 -738926.574186429 0.717171578782145 5
"560" "107" 10144888.4392458 -738426.57418643 47 FALSE "1" "107.1" 10145388.4392458 -738926.574186429 0.332793388118607 1
"561" "107" 10144888.4392458 -738426.57418643 47 FALSE "1" "107.1" 10145388.4392458 -738926.574186429 0.151027074951664 7
"562" "107" 10144888.4392458 -738426.57418643 47 FALSE "1" "107.1" 10145388.4392458 -738926.574186429 1.37258082233416e-07 10
"563" "107" 10144888.4392458 -738426.57418643 47 FALSE "1" "107.1" 10145388.4392458 -738926.574186429 0.396465474513591 4
"564" "107" 10144888.4392458 -738426.57418643 47 FALSE "1" "107.1" 10145388.4392458 -738926.574186429 2.11482376888394e-06 11
"565" "107" 10145888.4392458 -738426.57418643 48 FALSE "1" "107.1" 10145388.4392458 -738926.574186429 8.02413894418486e-06 9
"566" "107" 10145888.4392458 -738426.57418643 48 FALSE "1" "107.1" 10145388.4392458 -738926.574186429 0.281730143154183 6
"567" "107" 10145888.4392458 -738426.57418643 48 FALSE "1" "107.1" 10145388.4392458 -738926.574186429 0.197121930756274 2
"568" "107" 10145888.4392458 -738426.57418643 48 FALSE "1" "107.1" 10145388.4392458 -738926.574186429 9.52164432477254e-05 12
"569" "107" 10145888.4392458 -738426.57418643 48 FALSE "1" "107.1" 10145388.4392458 -738926.574186429 0.0025054828194877 8
"570" "107" 10145888.4392458 -738426.57418643 48 FALSE "1" "107.1" 10145388.4392458 -738926.574186429 0.52234971335737 3
"571" "107" 10145888.4392458 -738426.57418643 48 FALSE "1" "107.1" 10145388.4392458 -738926.574186429 0.717171578782145 5
"572" "107" 10145888.4392458 -738426.57418643 48 FALSE "1" "107.1" 10145388.4392458 -738926.574186429 0.332793388118607 1
"573" "107" 10145888.4392458 -738426.57418643 48 FALSE "1" "107.1" 10145388.4392458 -738926.574186429 0.151027074951664 7
"574" "107" 10145888.4392458 -738426.57418643 48 FALSE "1" "107.1" 10145388.4392458 -738926.574186429 1.37258082233416e-07 10
"575" "107" 10145888.4392458 -738426.57418643 48 FALSE "1" "107.1" 10145388.4392458 -738926.574186429 0.396465474513591 4
"576" "107" 10145888.4392458 -738426.57418643 48 FALSE "1" "107.1" 10145388.4392458 -738926.574186429 2.11482376888394e-06 11
"577" "107" 10145888.4392458 -739426.57418643 49 FALSE "1" "107.1" 10145388.4392458 -738926.574186429 8.02413894418486e-06 9
"578" "107" 10145888.4392458 -739426.57418643 49 FALSE "1" "107.1" 10145388.4392458 -738926.574186429 0.281730143154183 6
"579" "107" 10145888.4392458 -739426.57418643 49 FALSE "1" "107.1" 10145388.4392458 -738926.574186429 0.197121930756274 2
"580" "107" 10145888.4392458 -739426.57418643 49 FALSE "1" "107.1" 10145388.4392458 -738926.574186429 9.52164432477254e-05 12
"581" "107" 10145888.4392458 -739426.57418643 49 FALSE "1" "107.1" 10145388.4392458 -738926.574186429 0.0025054828194877 8
"582" "107" 10145888.4392458 -739426.57418643 49 FALSE "1" "107.1" 10145388.4392458 -738926.574186429 0.52234971335737 3
"583" "107" 10145888.4392458 -739426.57418643 49 FALSE "1" "107.1" 10145388.4392458 -738926.574186429 0.717171578782145 5
"584" "107" 10145888.4392458 -739426.57418643 49 FALSE "1" "107.1" 10145388.4392458 -738926.574186429 0.332793388118607 1
"585" "107" 10145888.4392458 -739426.57418643 49 FALSE "1" "107.1" 10145388.4392458 -738926.574186429 0.151027074951664 7
"586" "107" 10145888.4392458 -739426.57418643 49 FALSE "1" "107.1" 10145388.4392458 -738926.574186429 1.37258082233416e-07 10
"587" "107" 10145888.4392458 -739426.57418643 49 FALSE "1" "107.1" 10145388.4392458 -738926.574186429 0.396465474513591 4
"588" "107" 10145888.4392458 -739426.57418643 49 FALSE "1" "107.1" 10145388.4392458 -738926.574186429 2.11482376888394e-06 11
"589" "107" 10144888.4392458 -739426.57418643 50 FALSE "1" "107.1" 10145388.4392458 -738926.574186429 8.02413894418486e-06 9
"590" "107" 10144888.4392458 -739426.57418643 50 FALSE "1" "107.1" 10145388.4392458 -738926.574186429 0.281730143154183 6
"591" "107" 10144888.4392458 -739426.57418643 50 FALSE "1" "107.1" 10145388.4392458 -738926.574186429 0.197121930756274 2
"592" "107" 10144888.4392458 -739426.57418643 50 FALSE "1" "107.1" 10145388.4392458 -738926.574186429 9.52164432477254e-05 12
"593" "107" 10144888.4392458 -739426.57418643 50 FALSE "1" "107.1" 10145388.4392458 -738926.574186429 0.0025054828194877 8
"594" "107" 10144888.4392458 -739426.57418643 50 FALSE "1" "107.1" 10145388.4392458 -738926.574186429 0.52234971335737 3
"595" "107" 10144888.4392458 -739426.57418643 50 FALSE "1" "107.1" 10145388.4392458 -738926.574186429 0.717171578782145 5
"596" "107" 10144888.4392458 -739426.57418643 50 FALSE "1" "107.1" 10145388.4392458 -738926.574186429 0.332793388118607 1
"597" "107" 10144888.4392458 -739426.57418643 50 FALSE "1" "107.1" 10145388.4392458 -738926.574186429 0.151027074951664 7
"598" "107" 10144888.4392458 -739426.57418643 50 FALSE "1" "107.1" 10145388.4392458 -738926.574186429 1.37258082233416e-07 10
"599" "107" 10144888.4392458 -739426.57418643 50 FALSE "1" "107.1" 10145388.4392458 -738926.574186429 0.396465474513591 4
"600" "107" 10144888.4392458 -739426.57418643 50 FALSE "1" "107.1" 10145388.4392458 -738926.574186429 2.11482376888394e-06 11
"601" "108" 10145888.4392458 -739426.57418643 51 FALSE "1" "108.1" 10146388.4392458 -738926.574186429 0.883995480917037 7
"602" "108" 10145888.4392458 -739426.57418643 51 FALSE "1" "108.1" 10146388.4392458 -738926.574186429 0.00135721211396889 9
"603" "108" 10145888.4392458 -739426.57418643 51 FALSE "1" "108.1" 10146388.4392458 -738926.574186429 0.919995467946968 1
"604" "108" 10145888.4392458 -739426.57418643 51 FALSE "1" "108.1" 10146388.4392458 -738926.574186429 0.868431775971265 2
"605" "108" 10145888.4392458 -739426.57418643 51 FALSE "1" "108.1" 10146388.4392458 -738926.574186429 2.61827208996035e-05 11
"606" "108" 10145888.4392458 -739426.57418643 51 FALSE "1" "108.1" 10146388.4392458 -738926.574186429 0.973232661365498 4
"607" "108" 10145888.4392458 -739426.57418643 51 FALSE "1" "108.1" 10146388.4392458 -738926.574186429 0.994161821711365 6
"608" "108" 10145888.4392458 -739426.57418643 51 FALSE "1" "108.1" 10146388.4392458 -738926.574186429 7.10635045131358e-06 10
"609" "108" 10145888.4392458 -739426.57418643 51 FALSE "1" "108.1" 10146388.4392458 -738926.574186429 0.139128573879524 8
"610" "108" 10145888.4392458 -739426.57418643 51 FALSE "1" "108.1" 10146388.4392458 -738926.574186429 5.17917162404791e-05 12
"611" "108" 10145888.4392458 -739426.57418643 51 FALSE "1" "108.1" 10146388.4392458 -738926.574186429 0.973484453865019 3
"612" "108" 10145888.4392458 -739426.57418643 51 FALSE "1" "108.1" 10146388.4392458 -738926.574186429 0.998999763295433 5
"613" "108" 10145888.4392458 -738426.57418643 52 FALSE "1" "108.1" 10146388.4392458 -738926.574186429 0.883995480917037 7
"614" "108" 10145888.4392458 -738426.57418643 52 FALSE "1" "108.1" 10146388.4392458 -738926.574186429 0.00135721211396889 9
"615" "108" 10145888.4392458 -738426.57418643 52 FALSE "1" "108.1" 10146388.4392458 -738926.574186429 0.919995467946968 1
"616" "108" 10145888.4392458 -738426.57418643 52 FALSE "1" "108.1" 10146388.4392458 -738926.574186429 0.868431775971265 2
"617" "108" 10145888.4392458 -738426.57418643 52 FALSE "1" "108.1" 10146388.4392458 -738926.574186429 2.61827208996035e-05 11
"618" "108" 10145888.4392458 -738426.57418643 52 FALSE "1" "108.1" 10146388.4392458 -738926.574186429 0.973232661365498 4
"619" "108" 10145888.4392458 -738426.57418643 52 FALSE "1" "108.1" 10146388.4392458 -738926.574186429 0.994161821711365 6
"620" "108" 10145888.4392458 -738426.57418643 52 FALSE "1" "108.1" 10146388.4392458 -738926.574186429 7.10635045131358e-06 10
"621" "108" 10145888.4392458 -738426.57418643 52 FALSE "1" "108.1" 10146388.4392458 -738926.574186429 0.139128573879524 8
"622" "108" 10145888.4392458 -738426.57418643 52 FALSE "1" "108.1" 10146388.4392458 -738926.574186429 5.17917162404791e-05 12
"623" "108" 10145888.4392458 -738426.57418643 52 FALSE "1" "108.1" 10146388.4392458 -738926.574186429 0.973484453865019 3
"624" "108" 10145888.4392458 -738426.57418643 52 FALSE "1" "108.1" 10146388.4392458 -738926.574186429 0.998999763295433 5
"625" "108" 10146888.4392458 -738426.57418643 53 FALSE "1" "108.1" 10146388.4392458 -738926.574186429 0.883995480917037 7
"626" "108" 10146888.4392458 -738426.57418643 53 FALSE "1" "108.1" 10146388.4392458 -738926.574186429 0.00135721211396889 9
"627" "108" 10146888.4392458 -738426.57418643 53 FALSE "1" "108.1" 10146388.4392458 -738926.574186429 0.919995467946968 1
"628" "108" 10146888.4392458 -738426.57418643 53 FALSE "1" "108.1" 10146388.4392458 -738926.574186429 0.868431775971265 2
"629" "108" 10146888.4392458 -738426.57418643 53 FALSE "1" "108.1" 10146388.4392458 -738926.574186429 2.61827208996035e-05 11
"630" "108" 10146888.4392458 -738426.57418643 53 FALSE "1" "108.1" 10146388.4392458 -738926.574186429 0.973232661365498 4
"631" "108" 10146888.4392458 -738426.57418643 53 FALSE "1" "108.1" 10146388.4392458 -738926.574186429 0.994161821711365 6
"632" "108" 10146888.4392458 -738426.57418643 53 FALSE "1" "108.1" 10146388.4392458 -738926.574186429 7.10635045131358e-06 10
"633" "108" 10146888.4392458 -738426.57418643 53 FALSE "1" "108.1" 10146388.4392458 -738926.574186429 0.139128573879524 8
"634" "108" 10146888.4392458 -738426.57418643 53 FALSE "1" "108.1" 10146388.4392458 -738926.574186429 5.17917162404791e-05 12
"635" "108" 10146888.4392458 -738426.57418643 53 FALSE "1" "108.1" 10146388.4392458 -738926.574186429 0.973484453865019 3
"636" "108" 10146888.4392458 -738426.57418643 53 FALSE "1" "108.1" 10146388.4392458 -738926.574186429 0.998999763295433 5
"637" "108" 10146888.4392458 -739426.57418643 54 FALSE "1" "108.1" 10146388.4392458 -738926.574186429 0.883995480917037 7
"638" "108" 10146888.4392458 -739426.57418643 54 FALSE "1" "108.1" 10146388.4392458 -738926.574186429 0.00135721211396889 9
"639" "108" 10146888.4392458 -739426.57418643 54 FALSE "1" "108.1" 10146388.4392458 -738926.574186429 0.919995467946968 1
"640" "108" 10146888.4392458 -739426.57418643 54 FALSE "1" "108.1" 10146388.4392458 -738926.574186429 0.868431775971265 2
"641" "108" 10146888.4392458 -739426.57418643 54 FALSE "1" "108.1" 10146388.4392458 -738926.574186429 2.61827208996035e-05 11
"642" "108" 10146888.4392458 -739426.57418643 54 FALSE "1" "108.1" 10146388.4392458 -738926.574186429 0.973232661365498 4
"643" "108" 10146888.4392458 -739426.57418643 54 FALSE "1" "108.1" 10146388.4392458 -738926.574186429 0.994161821711365 6
"644" "108" 10146888.4392458 -739426.57418643 54 FALSE "1" "108.1" 10146388.4392458 -738926.574186429 7.10635045131358e-06 10
"645" "108" 10146888.4392458 -739426.57418643 54 FALSE "1" "108.1" 10146388.4392458 -738926.574186429 0.139128573879524 8
"646" "108" 10146888.4392458 -739426.57418643 54 FALSE "1" "108.1" 10146388.4392458 -738926.574186429 5.17917162404791e-05 12
"647" "108" 10146888.4392458 -739426.57418643 54 FALSE "1" "108.1" 10146388.4392458 -738926.574186429 0.973484453865019 3
"648" "108" 10146888.4392458 -739426.57418643 54 FALSE "1" "108.1" 10146388.4392458 -738926.574186429 0.998999763295433 5
"649" "108" 10145888.4392458 -739426.57418643 55 FALSE "1" "108.1" 10146388.4392458 -738926.574186429 0.883995480917037 7
"650" "108" 10145888.4392458 -739426.57418643 55 FALSE "1" "108.1" 10146388.4392458 -738926.574186429 0.00135721211396889 9
"651" "108" 10145888.4392458 -739426.57418643 55 FALSE "1" "108.1" 10146388.4392458 -738926.574186429 0.919995467946968 1
"652" "108" 10145888.4392458 -739426.57418643 55 FALSE "1" "108.1" 10146388.4392458 -738926.574186429 0.868431775971265 2
"653" "108" 10145888.4392458 -739426.57418643 55 FALSE "1" "108.1" 10146388.4392458 -738926.574186429 2.61827208996035e-05 11
"654" "108" 10145888.4392458 -739426.57418643 55 FALSE "1" "108.1" 10146388.4392458 -738926.574186429 0.973232661365498 4
"655" "108" 10145888.4392458 -739426.57418643 55 FALSE "1" "108.1" 10146388.4392458 -738926.574186429 0.994161821711365 6
"656" "108" 10145888.4392458 -739426.57418643 55 FALSE "1" "108.1" 10146388.4392458 -738926.574186429 7.10635045131358e-06 10
"657" "108" 10145888.4392458 -739426.57418643 55 FALSE "1" "108.1" 10146388.4392458 -738926.574186429 0.139128573879524 8
"658" "108" 10145888.4392458 -739426.57418643 55 FALSE "1" "108.1" 10146388.4392458 -738926.574186429 5.17917162404791e-05 12
"659" "108" 10145888.4392458 -739426.57418643 55 FALSE "1" "108.1" 10146388.4392458 -738926.574186429 0.973484453865019 3
"660" "108" 10145888.4392458 -739426.57418643 55 FALSE "1" "108.1" 10146388.4392458 -738926.574186429 0.998999763295433 5
"661" "109" 10146888.4392458 -739426.57418643 56 FALSE "1" "109.1" 10147388.4392458 -738926.574186429 0.870541327663378 2
"662" "109" 10146888.4392458 -739426.57418643 56 FALSE "1" "109.1" 10147388.4392458 -738926.574186429 0.000530556697625806 9
"663" "109" 10146888.4392458 -739426.57418643 56 FALSE "1" "109.1" 10147388.4392458 -738926.574186429 0.958391217479188 4
"664" "109" 10146888.4392458 -739426.57418643 56 FALSE "1" "109.1" 10147388.4392458 -738926.574186429 2.21314427306663e-06 10
"665" "109" 10146888.4392458 -739426.57418643 56 FALSE "1" "109.1" 10147388.4392458 -738926.574186429 4.61969023113351e-05 12
"666" "109" 10146888.4392458 -739426.57418643 56 FALSE "1" "109.1" 10147388.4392458 -738926.574186429 0.999514750336859 5
"667" "109" 10146888.4392458 -739426.57418643 56 FALSE "1" "109.1" 10147388.4392458 -738926.574186429 0.955925901125635 3
"668" "109" 10146888.4392458 -739426.57418643 56 FALSE "1" "109.1" 10147388.4392458 -738926.574186429 0.915356980344378 1
"669" "109" 10146888.4392458 -739426.57418643 56 FALSE "1" "109.1" 10147388.4392458 -738926.574186429 0.0886335848997615 8
"670" "109" 10146888.4392458 -739426.57418643 56 FALSE "1" "109.1" 10147388.4392458 -738926.574186429 0.000124856476277913 11
"671" "109" 10146888.4392458 -739426.57418643 56 FALSE "1" "109.1" 10147388.4392458 -738926.574186429 0.99868755064065 6
"672" "109" 10146888.4392458 -739426.57418643 56 FALSE "1" "109.1" 10147388.4392458 -738926.574186429 0.888112626554312 7
"673" "109" 10146888.4392458 -738426.57418643 57 FALSE "1" "109.1" 10147388.4392458 -738926.574186429 0.870541327663378 2
"674" "109" 10146888.4392458 -738426.57418643 57 FALSE "1" "109.1" 10147388.4392458 -738926.574186429 0.000530556697625806 9
"675" "109" 10146888.4392458 -738426.57418643 57 FALSE "1" "109.1" 10147388.4392458 -738926.574186429 0.958391217479188 4
"676" "109" 10146888.4392458 -738426.57418643 57 FALSE "1" "109.1" 10147388.4392458 -738926.574186429 2.21314427306663e-06 10
"677" "109" 10146888.4392458 -738426.57418643 57 FALSE "1" "109.1" 10147388.4392458 -738926.574186429 4.61969023113351e-05 12
"678" "109" 10146888.4392458 -738426.57418643 57 FALSE "1" "109.1" 10147388.4392458 -738926.574186429 0.999514750336859 5
"679" "109" 10146888.4392458 -738426.57418643 57 FALSE "1" "109.1" 10147388.4392458 -738926.574186429 0.955925901125635 3
"680" "109" 10146888.4392458 -738426.57418643 57 FALSE "1" "109.1" 10147388.4392458 -738926.574186429 0.915356980344378 1
"681" "109" 10146888.4392458 -738426.57418643 57 FALSE "1" "109.1" 10147388.4392458 -738926.574186429 0.0886335848997615 8
"682" "109" 10146888.4392458 -738426.57418643 57 FALSE "1" "109.1" 10147388.4392458 -738926.574186429 0.000124856476277913 11
"683" "109" 10146888.4392458 -738426.57418643 57 FALSE "1" "109.1" 10147388.4392458 -738926.574186429 0.99868755064065 6
"684" "109" 10146888.4392458 -738426.57418643 57 FALSE "1" "109.1" 10147388.4392458 -738926.574186429 0.888112626554312 7
"685" "109" 10147888.4392458 -738426.57418643 58 FALSE "1" "109.1" 10147388.4392458 -738926.574186429 0.870541327663378 2
"686" "109" 10147888.4392458 -738426.57418643 58 FALSE "1" "109.1" 10147388.4392458 -738926.574186429 0.000530556697625806 9
"687" "109" 10147888.4392458 -738426.57418643 58 FALSE "1" "109.1" 10147388.4392458 -738926.574186429 0.958391217479188 4
"688" "109" 10147888.4392458 -738426.57418643 58 FALSE "1" "109.1" 10147388.4392458 -738926.574186429 2.21314427306663e-06 10
"689" "109" 10147888.4392458 -738426.57418643 58 FALSE "1" "109.1" 10147388.4392458 -738926.574186429 4.61969023113351e-05 12
"690" "109" 10147888.4392458 -738426.57418643 58 FALSE "1" "109.1" 10147388.4392458 -738926.574186429 0.999514750336859 5
"691" "109" 10147888.4392458 -738426.57418643 58 FALSE "1" "109.1" 10147388.4392458 -738926.574186429 0.955925901125635 3
"692" "109" 10147888.4392458 -738426.57418643 58 FALSE "1" "109.1" 10147388.4392458 -738926.574186429 0.915356980344378 1
"693" "109" 10147888.4392458 -738426.57418643 58 FALSE "1" "109.1" 10147388.4392458 -738926.574186429 0.0886335848997615 8
"694" "109" 10147888.4392458 -738426.57418643 58 FALSE "1" "109.1" 10147388.4392458 -738926.574186429 0.000124856476277913 11
"695" "109" 10147888.4392458 -738426.57418643 58 FALSE "1" "109.1" 10147388.4392458 -738926.574186429 0.99868755064065 6
"696" "109" 10147888.4392458 -738426.57418643 58 FALSE "1" "109.1" 10147388.4392458 -738926.574186429 0.888112626554312 7
"697" "109" 10147888.4392458 -739426.57418643 59 FALSE "1" "109.1" 10147388.4392458 -738926.574186429 0.870541327663378 2
"698" "109" 10147888.4392458 -739426.57418643 59 FALSE "1" "109.1" 10147388.4392458 -738926.574186429 0.000530556697625806 9
"699" "109" 10147888.4392458 -739426.57418643 59 FALSE "1" "109.1" 10147388.4392458 -738926.574186429 0.958391217479188 4
"700" "109" 10147888.4392458 -739426.57418643 59 FALSE "1" "109.1" 10147388.4392458 -738926.574186429 2.21314427306663e-06 10
"701" "109" 10147888.4392458 -739426.57418643 59 FALSE "1" "109.1" 10147388.4392458 -738926.574186429 4.61969023113351e-05 12
"702" "109" 10147888.4392458 -739426.57418643 59 FALSE "1" "109.1" 10147388.4392458 -738926.574186429 0.999514750336859 5
"703" "109" 10147888.4392458 -739426.57418643 59 FALSE "1" "109.1" 10147388.4392458 -738926.574186429 0.955925901125635 3
"704" "109" 10147888.4392458 -739426.57418643 59 FALSE "1" "109.1" 10147388.4392458 -738926.574186429 0.915356980344378 1
"705" "109" 10147888.4392458 -739426.57418643 59 FALSE "1" "109.1" 10147388.4392458 -738926.574186429 0.0886335848997615 8
"706" "109" 10147888.4392458 -739426.57418643 59 FALSE "1" "109.1" 10147388.4392458 -738926.574186429 0.000124856476277913 11
"707" "109" 10147888.4392458 -739426.57418643 59 FALSE "1" "109.1" 10147388.4392458 -738926.574186429 0.99868755064065 6
"708" "109" 10147888.4392458 -739426.57418643 59 FALSE "1" "109.1" 10147388.4392458 -738926.574186429 0.888112626554312 7
"709" "109" 10146888.4392458 -739426.57418643 60 FALSE "1" "109.1" 10147388.4392458 -738926.574186429 0.870541327663378 2
"710" "109" 10146888.4392458 -739426.57418643 60 FALSE "1" "109.1" 10147388.4392458 -738926.574186429 0.000530556697625806 9
"711" "109" 10146888.4392458 -739426.57418643 60 FALSE "1" "109.1" 10147388.4392458 -738926.574186429 0.958391217479188 4
"712" "109" 10146888.4392458 -739426.57418643 60 FALSE "1" "109.1" 10147388.4392458 -738926.574186429 2.21314427306663e-06 10
"713" "109" 10146888.4392458 -739426.57418643 60 FALSE "1" "109.1" 10147388.4392458 -738926.574186429 4.61969023113351e-05 12
"714" "109" 10146888.4392458 -739426.57418643 60 FALSE "1" "109.1" 10147388.4392458 -738926.574186429 0.999514750336859 5
"715" "109" 10146888.4392458 -739426.57418643 60 FALSE "1" "109.1" 10147388.4392458 -738926.574186429 0.955925901125635 3
"716" "109" 10146888.4392458 -739426.57418643 60 FALSE "1" "109.1" 10147388.4392458 -738926.574186429 0.915356980344378 1
"717" "109" 10146888.4392458 -739426.57418643 60 FALSE "1" "109.1" 10147388.4392458 -738926.574186429 0.0886335848997615 8
"718" "109" 10146888.4392458 -739426.57418643 60 FALSE "1" "109.1" 10147388.4392458 -738926.574186429 0.000124856476277913 11
"719" "109" 10146888.4392458 -739426.57418643 60 FALSE "1" "109.1" 10147388.4392458 -738926.574186429 0.99868755064065 6
"720" "109" 10146888.4392458 -739426.57418643 60 FALSE "1" "109.1" 10147388.4392458 -738926.574186429 0.888112626554312 7
"721" "11" 10147888.4392458 -745426.57418643 61 FALSE "1" "11.1" 10148388.4392458 -744926.574186429 3.49922795084279e-06 10
"722" "11" 10147888.4392458 -745426.57418643 61 FALSE "1" "11.1" 10148388.4392458 -744926.574186429 0.999969896938354 6
"723" "11" 10147888.4392458 -745426.57418643 61 FALSE "1" "11.1" 10148388.4392458 -744926.574186429 9.54589462126565e-05 9
"724" "11" 10147888.4392458 -745426.57418643 61 FALSE "1" "11.1" 10148388.4392458 -744926.574186429 0.994680994545663 3
"725" "11" 10147888.4392458 -745426.57418643 61 FALSE "1" "11.1" 10148388.4392458 -744926.574186429 0.819750174692093 1
"726" "11" 10147888.4392458 -745426.57418643 61 FALSE "1" "11.1" 10148388.4392458 -744926.574186429 0.802930294360486 7
"727" "11" 10147888.4392458 -745426.57418643 61 FALSE "1" "11.1" 10148388.4392458 -744926.574186429 0.0107882062970579 8
"728" "11" 10147888.4392458 -745426.57418643 61 FALSE "1" "11.1" 10148388.4392458 -744926.574186429 0.90621832373062 2
"729" "11" 10147888.4392458 -745426.57418643 61 FALSE "1" "11.1" 10148388.4392458 -744926.574186429 1.21576596588957e-05 12
"730" "11" 10147888.4392458 -745426.57418643 61 FALSE "1" "11.1" 10148388.4392458 -744926.574186429 0.00191835498664883 11
"731" "11" 10147888.4392458 -745426.57418643 61 FALSE "1" "11.1" 10148388.4392458 -744926.574186429 0.999976675096348 5
"732" "11" 10147888.4392458 -745426.57418643 61 FALSE "1" "11.1" 10148388.4392458 -744926.574186429 0.996228779793559 4
"733" "11" 10147888.4392458 -744426.57418643 62 FALSE "1" "11.1" 10148388.4392458 -744926.574186429 3.49922795084279e-06 10
"734" "11" 10147888.4392458 -744426.57418643 62 FALSE "1" "11.1" 10148388.4392458 -744926.574186429 0.999969896938354 6
"735" "11" 10147888.4392458 -744426.57418643 62 FALSE "1" "11.1" 10148388.4392458 -744926.574186429 9.54589462126565e-05 9
"736" "11" 10147888.4392458 -744426.57418643 62 FALSE "1" "11.1" 10148388.4392458 -744926.574186429 0.994680994545663 3
"737" "11" 10147888.4392458 -744426.57418643 62 FALSE "1" "11.1" 10148388.4392458 -744926.574186429 0.819750174692093 1
"738" "11" 10147888.4392458 -744426.57418643 62 FALSE "1" "11.1" 10148388.4392458 -744926.574186429 0.802930294360486 7
"739" "11" 10147888.4392458 -744426.57418643 62 FALSE "1" "11.1" 10148388.4392458 -744926.574186429 0.0107882062970579 8
"740" "11" 10147888.4392458 -744426.57418643 62 FALSE "1" "11.1" 10148388.4392458 -744926.574186429 0.90621832373062 2
"741" "11" 10147888.4392458 -744426.57418643 62 FALSE "1" "11.1" 10148388.4392458 -744926.574186429 1.21576596588957e-05 12
"742" "11" 10147888.4392458 -744426.57418643 62 FALSE "1" "11.1" 10148388.4392458 -744926.574186429 0.00191835498664883 11
"743" "11" 10147888.4392458 -744426.57418643 62 FALSE "1" "11.1" 10148388.4392458 -744926.574186429 0.999976675096348 5
"744" "11" 10147888.4392458 -744426.57418643 62 FALSE "1" "11.1" 10148388.4392458 -744926.574186429 0.996228779793559 4
"745" "11" 10148888.4392458 -744426.57418643 63 FALSE "1" "11.1" 10148388.4392458 -744926.574186429 3.49922795084279e-06 10
"746" "11" 10148888.4392458 -744426.57418643 63 FALSE "1" "11.1" 10148388.4392458 -744926.574186429 0.999969896938354 6
"747" "11" 10148888.4392458 -744426.57418643 63 FALSE "1" "11.1" 10148388.4392458 -744926.574186429 9.54589462126565e-05 9
"748" "11" 10148888.4392458 -744426.57418643 63 FALSE "1" "11.1" 10148388.4392458 -744926.574186429 0.994680994545663 3
"749" "11" 10148888.4392458 -744426.57418643 63 FALSE "1" "11.1" 10148388.4392458 -744926.574186429 0.819750174692093 1
"750" "11" 10148888.4392458 -744426.57418643 63 FALSE "1" "11.1" 10148388.4392458 -744926.574186429 0.802930294360486 7
"751" "11" 10148888.4392458 -744426.57418643 63 FALSE "1" "11.1" 10148388.4392458 -744926.574186429 0.0107882062970579 8
"752" "11" 10148888.4392458 -744426.57418643 63 FALSE "1" "11.1" 10148388.4392458 -744926.574186429 0.90621832373062 2
"753" "11" 10148888.4392458 -744426.57418643 63 FALSE "1" "11.1" 10148388.4392458 -744926.574186429 1.21576596588957e-05 12
"754" "11" 10148888.4392458 -744426.57418643 63 FALSE "1" "11.1" 10148388.4392458 -744926.574186429 0.00191835498664883 11
"755" "11" 10148888.4392458 -744426.57418643 63 FALSE "1" "11.1" 10148388.4392458 -744926.574186429 0.999976675096348 5
"756" "11" 10148888.4392458 -744426.57418643 63 FALSE "1" "11.1" 10148388.4392458 -744926.574186429 0.996228779793559 4
"757" "11" 10148888.4392458 -745426.57418643 64 FALSE "1" "11.1" 10148388.4392458 -744926.574186429 3.49922795084279e-06 10
"758" "11" 10148888.4392458 -745426.57418643 64 FALSE "1" "11.1" 10148388.4392458 -744926.574186429 0.999969896938354 6
"759" "11" 10148888.4392458 -745426.57418643 64 FALSE "1" "11.1" 10148388.4392458 -744926.574186429 9.54589462126565e-05 9
"760" "11" 10148888.4392458 -745426.57418643 64 FALSE "1" "11.1" 10148388.4392458 -744926.574186429 0.994680994545663 3
"761" "11" 10148888.4392458 -745426.57418643 64 FALSE "1" "11.1" 10148388.4392458 -744926.574186429 0.819750174692093 1
"762" "11" 10148888.4392458 -745426.57418643 64 FALSE "1" "11.1" 10148388.4392458 -744926.574186429 0.802930294360486 7
"763" "11" 10148888.4392458 -745426.57418643 64 FALSE "1" "11.1" 10148388.4392458 -744926.574186429 0.0107882062970579 8
"764" "11" 10148888.4392458 -745426.57418643 64 FALSE "1" "11.1" 10148388.4392458 -744926.574186429 0.90621832373062 2
"765" "11" 10148888.4392458 -745426.57418643 64 FALSE "1" "11.1" 10148388.4392458 -744926.574186429 1.21576596588957e-05 12
"766" "11" 10148888.4392458 -745426.57418643 64 FALSE "1" "11.1" 10148388.4392458 -744926.574186429 0.00191835498664883 11
"767" "11" 10148888.4392458 -745426.57418643 64 FALSE "1" "11.1" 10148388.4392458 -744926.574186429 0.999976675096348 5
"768" "11" 10148888.4392458 -745426.57418643 64 FALSE "1" "11.1" 10148388.4392458 -744926.574186429 0.996228779793559 4
"769" "11" 10147888.4392458 -745426.57418643 65 FALSE "1" "11.1" 10148388.4392458 -744926.574186429 3.49922795084279e-06 10
"770" "11" 10147888.4392458 -745426.57418643 65 FALSE "1" "11.1" 10148388.4392458 -744926.574186429 0.999969896938354 6
"771" "11" 10147888.4392458 -745426.57418643 65 FALSE "1" "11.1" 10148388.4392458 -744926.574186429 9.54589462126565e-05 9
"772" "11" 10147888.4392458 -745426.57418643 65 FALSE "1" "11.1" 10148388.4392458 -744926.574186429 0.994680994545663 3
"773" "11" 10147888.4392458 -745426.57418643 65 FALSE "1" "11.1" 10148388.4392458 -744926.574186429 0.819750174692093 1
"774" "11" 10147888.4392458 -745426.57418643 65 FALSE "1" "11.1" 10148388.4392458 -744926.574186429 0.802930294360486 7
"775" "11" 10147888.4392458 -745426.57418643 65 FALSE "1" "11.1" 10148388.4392458 -744926.574186429 0.0107882062970579 8
"776" "11" 10147888.4392458 -745426.57418643 65 FALSE "1" "11.1" 10148388.4392458 -744926.574186429 0.90621832373062 2
"777" "11" 10147888.4392458 -745426.57418643 65 FALSE "1" "11.1" 10148388.4392458 -744926.574186429 1.21576596588957e-05 12
"778" "11" 10147888.4392458 -745426.57418643 65 FALSE "1" "11.1" 10148388.4392458 -744926.574186429 0.00191835498664883 11
"779" "11" 10147888.4392458 -745426.57418643 65 FALSE "1" "11.1" 10148388.4392458 -744926.574186429 0.999976675096348 5
"780" "11" 10147888.4392458 -745426.57418643 65 FALSE "1" "11.1" 10148388.4392458 -744926.574186429 0.996228779793559 4
"781" "110" 10147888.4392458 -739426.57418643 66 FALSE "1" "110.1" 10148388.4392458 -738926.574186429 0.658620119592232 2
"782" "110" 10147888.4392458 -739426.57418643 66 FALSE "1" "110.1" 10148388.4392458 -738926.574186429 0.000269543232683134 9
"783" "110" 10147888.4392458 -739426.57418643 66 FALSE "1" "110.1" 10148388.4392458 -738926.574186429 0.999920146724013 5
"784" "110" 10147888.4392458 -739426.57418643 66 FALSE "1" "110.1" 10148388.4392458 -738926.574186429 0.969127122198817 3
"785" "110" 10147888.4392458 -739426.57418643 66 FALSE "1" "110.1" 10148388.4392458 -738926.574186429 3.97667799723056e-06 12
"786" "110" 10147888.4392458 -739426.57418643 66 FALSE "1" "110.1" 10148388.4392458 -738926.574186429 5.61693574477884e-05 11
"787" "110" 10147888.4392458 -739426.57418643 66 FALSE "1" "110.1" 10148388.4392458 -738926.574186429 2.69841623712352e-06 10
"788" "110" 10147888.4392458 -739426.57418643 66 FALSE "1" "110.1" 10148388.4392458 -738926.574186429 0.673569729760395 1
"789" "110" 10147888.4392458 -739426.57418643 66 FALSE "1" "110.1" 10148388.4392458 -738926.574186429 0.0468133973966489 8
"790" "110" 10147888.4392458 -739426.57418643 66 FALSE "1" "110.1" 10148388.4392458 -738926.574186429 0.86670404244905 7
"791" "110" 10147888.4392458 -739426.57418643 66 FALSE "1" "110.1" 10148388.4392458 -738926.574186429 0.989130288566377 4
"792" "110" 10147888.4392458 -739426.57418643 66 FALSE "1" "110.1" 10148388.4392458 -738926.574186429 0.998664008220824 6
"793" "110" 10147888.4392458 -738426.57418643 67 FALSE "1" "110.1" 10148388.4392458 -738926.574186429 0.658620119592232 2
"794" "110" 10147888.4392458 -738426.57418643 67 FALSE "1" "110.1" 10148388.4392458 -738926.574186429 0.000269543232683134 9
"795" "110" 10147888.4392458 -738426.57418643 67 FALSE "1" "110.1" 10148388.4392458 -738926.574186429 0.999920146724013 5
"796" "110" 10147888.4392458 -738426.57418643 67 FALSE "1" "110.1" 10148388.4392458 -738926.574186429 0.969127122198817 3
"797" "110" 10147888.4392458 -738426.57418643 67 FALSE "1" "110.1" 10148388.4392458 -738926.574186429 3.97667799723056e-06 12
"798" "110" 10147888.4392458 -738426.57418643 67 FALSE "1" "110.1" 10148388.4392458 -738926.574186429 5.61693574477884e-05 11
"799" "110" 10147888.4392458 -738426.57418643 67 FALSE "1" "110.1" 10148388.4392458 -738926.574186429 2.69841623712352e-06 10
"800" "110" 10147888.4392458 -738426.57418643 67 FALSE "1" "110.1" 10148388.4392458 -738926.574186429 0.673569729760395 1
"801" "110" 10147888.4392458 -738426.57418643 67 FALSE "1" "110.1" 10148388.4392458 -738926.574186429 0.0468133973966489 8
"802" "110" 10147888.4392458 -738426.57418643 67 FALSE "1" "110.1" 10148388.4392458 -738926.574186429 0.86670404244905 7
"803" "110" 10147888.4392458 -738426.57418643 67 FALSE "1" "110.1" 10148388.4392458 -738926.574186429 0.989130288566377 4
"804" "110" 10147888.4392458 -738426.57418643 67 FALSE "1" "110.1" 10148388.4392458 -738926.574186429 0.998664008220824 6
"805" "110" 10148888.4392458 -738426.57418643 68 FALSE "1" "110.1" 10148388.4392458 -738926.574186429 0.658620119592232 2
"806" "110" 10148888.4392458 -738426.57418643 68 FALSE "1" "110.1" 10148388.4392458 -738926.574186429 0.000269543232683134 9
"807" "110" 10148888.4392458 -738426.57418643 68 FALSE "1" "110.1" 10148388.4392458 -738926.574186429 0.999920146724013 5
"808" "110" 10148888.4392458 -738426.57418643 68 FALSE "1" "110.1" 10148388.4392458 -738926.574186429 0.969127122198817 3
"809" "110" 10148888.4392458 -738426.57418643 68 FALSE "1" "110.1" 10148388.4392458 -738926.574186429 3.97667799723056e-06 12
"810" "110" 10148888.4392458 -738426.57418643 68 FALSE "1" "110.1" 10148388.4392458 -738926.574186429 5.61693574477884e-05 11
"811" "110" 10148888.4392458 -738426.57418643 68 FALSE "1" "110.1" 10148388.4392458 -738926.574186429 2.69841623712352e-06 10
"812" "110" 10148888.4392458 -738426.57418643 68 FALSE "1" "110.1" 10148388.4392458 -738926.574186429 0.673569729760395 1
"813" "110" 10148888.4392458 -738426.57418643 68 FALSE "1" "110.1" 10148388.4392458 -738926.574186429 0.0468133973966489 8
"814" "110" 10148888.4392458 -738426.57418643 68 FALSE "1" "110.1" 10148388.4392458 -738926.574186429 0.86670404244905 7
"815" "110" 10148888.4392458 -738426.57418643 68 FALSE "1" "110.1" 10148388.4392458 -738926.574186429 0.989130288566377 4
"816" "110" 10148888.4392458 -738426.57418643 68 FALSE "1" "110.1" 10148388.4392458 -738926.574186429 0.998664008220824 6
"817" "110" 10148888.4392458 -739426.57418643 69 FALSE "1" "110.1" 10148388.4392458 -738926.574186429 0.658620119592232 2
"818" "110" 10148888.4392458 -739426.57418643 69 FALSE "1" "110.1" 10148388.4392458 -738926.574186429 0.000269543232683134 9
"819" "110" 10148888.4392458 -739426.57418643 69 FALSE "1" "110.1" 10148388.4392458 -738926.574186429 0.999920146724013 5
"820" "110" 10148888.4392458 -739426.57418643 69 FALSE "1" "110.1" 10148388.4392458 -738926.574186429 0.969127122198817 3
"821" "110" 10148888.4392458 -739426.57418643 69 FALSE "1" "110.1" 10148388.4392458 -738926.574186429 3.97667799723056e-06 12
"822" "110" 10148888.4392458 -739426.57418643 69 FALSE "1" "110.1" 10148388.4392458 -738926.574186429 5.61693574477884e-05 11
"823" "110" 10148888.4392458 -739426.57418643 69 FALSE "1" "110.1" 10148388.4392458 -738926.574186429 2.69841623712352e-06 10
"824" "110" 10148888.4392458 -739426.57418643 69 FALSE "1" "110.1" 10148388.4392458 -738926.574186429 0.673569729760395 1
"825" "110" 10148888.4392458 -739426.57418643 69 FALSE "1" "110.1" 10148388.4392458 -738926.574186429 0.0468133973966489 8
"826" "110" 10148888.4392458 -739426.57418643 69 FALSE "1" "110.1" 10148388.4392458 -738926.574186429 0.86670404244905 7
"827" "110" 10148888.4392458 -739426.57418643 69 FALSE "1" "110.1" 10148388.4392458 -738926.574186429 0.989130288566377 4
"828" "110" 10148888.4392458 -739426.57418643 69 FALSE "1" "110.1" 10148388.4392458 -738926.574186429 0.998664008220824 6
"829" "110" 10147888.4392458 -739426.57418643 70 FALSE "1" "110.1" 10148388.4392458 -738926.574186429 0.658620119592232 2
"830" "110" 10147888.4392458 -739426.57418643 70 FALSE "1" "110.1" 10148388.4392458 -738926.574186429 0.000269543232683134 9
"831" "110" 10147888.4392458 -739426.57418643 70 FALSE "1" "110.1" 10148388.4392458 -738926.574186429 0.999920146724013 5
"832" "110" 10147888.4392458 -739426.57418643 70 FALSE "1" "110.1" 10148388.4392458 -738926.574186429 0.969127122198817 3
"833" "110" 10147888.4392458 -739426.57418643 70 FALSE "1" "110.1" 10148388.4392458 -738926.574186429 3.97667799723056e-06 12
"834" "110" 10147888.4392458 -739426.57418643 70 FALSE "1" "110.1" 10148388.4392458 -738926.574186429 5.61693574477884e-05 11
"835" "110" 10147888.4392458 -739426.57418643 70 FALSE "1" "110.1" 10148388.4392458 -738926.574186429 2.69841623712352e-06 10
"836" "110" 10147888.4392458 -739426.57418643 70 FALSE "1" "110.1" 10148388.4392458 -738926.574186429 0.673569729760395 1
"837" "110" 10147888.4392458 -739426.57418643 70 FALSE "1" "110.1" 10148388.4392458 -738926.574186429 0.0468133973966489 8
"838" "110" 10147888.4392458 -739426.57418643 70 FALSE "1" "110.1" 10148388.4392458 -738926.574186429 0.86670404244905 7
"839" "110" 10147888.4392458 -739426.57418643 70 FALSE "1" "110.1" 10148388.4392458 -738926.574186429 0.989130288566377 4
"840" "110" 10147888.4392458 -739426.57418643 70 FALSE "1" "110.1" 10148388.4392458 -738926.574186429 0.998664008220824 6
"841" "111" 10148888.4392458 -739426.57418643 71 FALSE "1" "111.1" 10149388.4392458 -738926.574186429 4.13515056552072e-06 12
"842" "111" 10148888.4392458 -739426.57418643 71 FALSE "1" "111.1" 10149388.4392458 -738926.574186429 0.000226520365973704 9
"843" "111" 10148888.4392458 -739426.57418643 71 FALSE "1" "111.1" 10149388.4392458 -738926.574186429 0.661154036414219 2
"844" "111" 10148888.4392458 -739426.57418643 71 FALSE "1" "111.1" 10149388.4392458 -738926.574186429 0.999902233921346 5
"845" "111" 10148888.4392458 -739426.57418643 71 FALSE "1" "111.1" 10149388.4392458 -738926.574186429 0.0388638932903075 8
"846" "111" 10148888.4392458 -739426.57418643 71 FALSE "1" "111.1" 10149388.4392458 -738926.574186429 0.7014380778813 1
"847" "111" 10148888.4392458 -739426.57418643 71 FALSE "1" "111.1" 10149388.4392458 -738926.574186429 0.978878457739711 3
"848" "111" 10148888.4392458 -739426.57418643 71 FALSE "1" "111.1" 10149388.4392458 -738926.574186429 1.95501326194503e-06 10
"849" "111" 10148888.4392458 -739426.57418643 71 FALSE "1" "111.1" 10149388.4392458 -738926.574186429 0.998898714582673 6
"850" "111" 10148888.4392458 -739426.57418643 71 FALSE "1" "111.1" 10149388.4392458 -738926.574186429 0.987648012368748 4
"851" "111" 10148888.4392458 -739426.57418643 71 FALSE "1" "111.1" 10149388.4392458 -738926.574186429 0.837211046454226 7
"852" "111" 10148888.4392458 -739426.57418643 71 FALSE "1" "111.1" 10149388.4392458 -738926.574186429 6.43169179285197e-05 11
"853" "111" 10148888.4392458 -738426.57418643 72 FALSE "1" "111.1" 10149388.4392458 -738926.574186429 4.13515056552072e-06 12
"854" "111" 10148888.4392458 -738426.57418643 72 FALSE "1" "111.1" 10149388.4392458 -738926.574186429 0.000226520365973704 9
"855" "111" 10148888.4392458 -738426.57418643 72 FALSE "1" "111.1" 10149388.4392458 -738926.574186429 0.661154036414219 2
"856" "111" 10148888.4392458 -738426.57418643 72 FALSE "1" "111.1" 10149388.4392458 -738926.574186429 0.999902233921346 5
"857" "111" 10148888.4392458 -738426.57418643 72 FALSE "1" "111.1" 10149388.4392458 -738926.574186429 0.0388638932903075 8
"858" "111" 10148888.4392458 -738426.57418643 72 FALSE "1" "111.1" 10149388.4392458 -738926.574186429 0.7014380778813 1
"859" "111" 10148888.4392458 -738426.57418643 72 FALSE "1" "111.1" 10149388.4392458 -738926.574186429 0.978878457739711 3
"860" "111" 10148888.4392458 -738426.57418643 72 FALSE "1" "111.1" 10149388.4392458 -738926.574186429 1.95501326194503e-06 10
"861" "111" 10148888.4392458 -738426.57418643 72 FALSE "1" "111.1" 10149388.4392458 -738926.574186429 0.998898714582673 6
"862" "111" 10148888.4392458 -738426.57418643 72 FALSE "1" "111.1" 10149388.4392458 -738926.574186429 0.987648012368748 4
"863" "111" 10148888.4392458 -738426.57418643 72 FALSE "1" "111.1" 10149388.4392458 -738926.574186429 0.837211046454226 7
"864" "111" 10148888.4392458 -738426.57418643 72 FALSE "1" "111.1" 10149388.4392458 -738926.574186429 6.43169179285197e-05 11
"865" "111" 10149888.4392458 -738426.57418643 73 FALSE "1" "111.1" 10149388.4392458 -738926.574186429 4.13515056552072e-06 12
"866" "111" 10149888.4392458 -738426.57418643 73 FALSE "1" "111.1" 10149388.4392458 -738926.574186429 0.000226520365973704 9
"867" "111" 10149888.4392458 -738426.57418643 73 FALSE "1" "111.1" 10149388.4392458 -738926.574186429 0.661154036414219 2
"868" "111" 10149888.4392458 -738426.57418643 73 FALSE "1" "111.1" 10149388.4392458 -738926.574186429 0.999902233921346 5
"869" "111" 10149888.4392458 -738426.57418643 73 FALSE "1" "111.1" 10149388.4392458 -738926.574186429 0.0388638932903075 8
"870" "111" 10149888.4392458 -738426.57418643 73 FALSE "1" "111.1" 10149388.4392458 -738926.574186429 0.7014380778813 1
"871" "111" 10149888.4392458 -738426.57418643 73 FALSE "1" "111.1" 10149388.4392458 -738926.574186429 0.978878457739711 3
"872" "111" 10149888.4392458 -738426.57418643 73 FALSE "1" "111.1" 10149388.4392458 -738926.574186429 1.95501326194503e-06 10
"873" "111" 10149888.4392458 -738426.57418643 73 FALSE "1" "111.1" 10149388.4392458 -738926.574186429 0.998898714582673 6
"874" "111" 10149888.4392458 -738426.57418643 73 FALSE "1" "111.1" 10149388.4392458 -738926.574186429 0.987648012368748 4
"875" "111" 10149888.4392458 -738426.57418643 73 FALSE "1" "111.1" 10149388.4392458 -738926.574186429 0.837211046454226 7
"876" "111" 10149888.4392458 -738426.57418643 73 FALSE "1" "111.1" 10149388.4392458 -738926.574186429 6.43169179285197e-05 11
"877" "111" 10149888.4392458 -739426.57418643 74 FALSE "1" "111.1" 10149388.4392458 -738926.574186429 4.13515056552072e-06 12
"878" "111" 10149888.4392458 -739426.57418643 74 FALSE "1" "111.1" 10149388.4392458 -738926.574186429 0.000226520365973704 9
"879" "111" 10149888.4392458 -739426.57418643 74 FALSE "1" "111.1" 10149388.4392458 -738926.574186429 0.661154036414219 2
"880" "111" 10149888.4392458 -739426.57418643 74 FALSE "1" "111.1" 10149388.4392458 -738926.574186429 0.999902233921346 5
"881" "111" 10149888.4392458 -739426.57418643 74 FALSE "1" "111.1" 10149388.4392458 -738926.574186429 0.0388638932903075 8
"882" "111" 10149888.4392458 -739426.57418643 74 FALSE "1" "111.1" 10149388.4392458 -738926.574186429 0.7014380778813 1
"883" "111" 10149888.4392458 -739426.57418643 74 FALSE "1" "111.1" 10149388.4392458 -738926.574186429 0.978878457739711 3
"884" "111" 10149888.4392458 -739426.57418643 74 FALSE "1" "111.1" 10149388.4392458 -738926.574186429 1.95501326194503e-06 10
"885" "111" 10149888.4392458 -739426.57418643 74 FALSE "1" "111.1" 10149388.4392458 -738926.574186429 0.998898714582673 6
"886" "111" 10149888.4392458 -739426.57418643 74 FALSE "1" "111.1" 10149388.4392458 -738926.574186429 0.987648012368748 4
"887" "111" 10149888.4392458 -739426.57418643 74 FALSE "1" "111.1" 10149388.4392458 -738926.574186429 0.837211046454226 7
"888" "111" 10149888.4392458 -739426.57418643 74 FALSE "1" "111.1" 10149388.4392458 -738926.574186429 6.43169179285197e-05 11
"889" "111" 10148888.4392458 -739426.57418643 75 FALSE "1" "111.1" 10149388.4392458 -738926.574186429 4.13515056552072e-06 12
"890" "111" 10148888.4392458 -739426.57418643 75 FALSE "1" "111.1" 10149388.4392458 -738926.574186429 0.000226520365973704 9
"891" "111" 10148888.4392458 -739426.57418643 75 FALSE "1" "111.1" 10149388.4392458 -738926.574186429 0.661154036414219 2
"892" "111" 10148888.4392458 -739426.57418643 75 FALSE "1" "111.1" 10149388.4392458 -738926.574186429 0.999902233921346 5
"893" "111" 10148888.4392458 -739426.57418643 75 FALSE "1" "111.1" 10149388.4392458 -738926.574186429 0.0388638932903075 8
"894" "111" 10148888.4392458 -739426.57418643 75 FALSE "1" "111.1" 10149388.4392458 -738926.574186429 0.7014380778813 1
"895" "111" 10148888.4392458 -739426.57418643 75 FALSE "1" "111.1" 10149388.4392458 -738926.574186429 0.978878457739711 3
"896" "111" 10148888.4392458 -739426.57418643 75 FALSE "1" "111.1" 10149388.4392458 -738926.574186429 1.95501326194503e-06 10
"897" "111" 10148888.4392458 -739426.57418643 75 FALSE "1" "111.1" 10149388.4392458 -738926.574186429 0.998898714582673 6
"898" "111" 10148888.4392458 -739426.57418643 75 FALSE "1" "111.1" 10149388.4392458 -738926.574186429 0.987648012368748 4
"899" "111" 10148888.4392458 -739426.57418643 75 FALSE "1" "111.1" 10149388.4392458 -738926.574186429 0.837211046454226 7
"900" "111" 10148888.4392458 -739426.57418643 75 FALSE "1" "111.1" 10149388.4392458 -738926.574186429 6.43169179285197e-05 11
"901" "112" 10149888.4392458 -739426.57418643 76 FALSE "1" "112.1" 10150388.4392458 -738926.574186429 4.89787945645581e-06 11
"902" "112" 10149888.4392458 -739426.57418643 76 FALSE "1" "112.1" 10150388.4392458 -738926.574186429 0.00135958392512381 8
"903" "112" 10149888.4392458 -739426.57418643 76 FALSE "1" "112.1" 10150388.4392458 -738926.574186429 0.169573911300513 1
"904" "112" 10149888.4392458 -739426.57418643 76 FALSE "1" "112.1" 10150388.4392458 -738926.574186429 0.96849884781611 5
"905" "112" 10149888.4392458 -739426.57418643 76 FALSE "1" "112.1" 10150388.4392458 -738926.574186429 0.0680143136531515 2
"906" "112" 10149888.4392458 -739426.57418643 76 FALSE "1" "112.1" 10150388.4392458 -738926.574186429 0.653121720842138 4
"907" "112" 10149888.4392458 -739426.57418643 76 FALSE "1" "112.1" 10150388.4392458 -738926.574186429 0.219683812841646 7
"908" "112" 10149888.4392458 -739426.57418643 76 FALSE "1" "112.1" 10150388.4392458 -738926.574186429 1.2725489919263e-05 9
"909" "112" 10149888.4392458 -739426.57418643 76 FALSE "1" "112.1" 10150388.4392458 -738926.574186429 1.0157242613662e-07 12
"910" "112" 10149888.4392458 -739426.57418643 76 FALSE "1" "112.1" 10150388.4392458 -738926.574186429 3.61685146277324e-08 10
"911" "112" 10149888.4392458 -739426.57418643 76 FALSE "1" "112.1" 10150388.4392458 -738926.574186429 0.766749460221463 6
"912" "112" 10149888.4392458 -739426.57418643 76 FALSE "1" "112.1" 10150388.4392458 -738926.574186429 0.508032846867833 3
"913" "112" 10149888.4392458 -738426.57418643 77 FALSE "1" "112.1" 10150388.4392458 -738926.574186429 4.89787945645581e-06 11
"914" "112" 10149888.4392458 -738426.57418643 77 FALSE "1" "112.1" 10150388.4392458 -738926.574186429 0.00135958392512381 8
"915" "112" 10149888.4392458 -738426.57418643 77 FALSE "1" "112.1" 10150388.4392458 -738926.574186429 0.169573911300513 1
"916" "112" 10149888.4392458 -738426.57418643 77 FALSE "1" "112.1" 10150388.4392458 -738926.574186429 0.96849884781611 5
"917" "112" 10149888.4392458 -738426.57418643 77 FALSE "1" "112.1" 10150388.4392458 -738926.574186429 0.0680143136531515 2
"918" "112" 10149888.4392458 -738426.57418643 77 FALSE "1" "112.1" 10150388.4392458 -738926.574186429 0.653121720842138 4
"919" "112" 10149888.4392458 -738426.57418643 77 FALSE "1" "112.1" 10150388.4392458 -738926.574186429 0.219683812841646 7
"920" "112" 10149888.4392458 -738426.57418643 77 FALSE "1" "112.1" 10150388.4392458 -738926.574186429 1.2725489919263e-05 9
"921" "112" 10149888.4392458 -738426.57418643 77 FALSE "1" "112.1" 10150388.4392458 -738926.574186429 1.0157242613662e-07 12
"922" "112" 10149888.4392458 -738426.57418643 77 FALSE "1" "112.1" 10150388.4392458 -738926.574186429 3.61685146277324e-08 10
"923" "112" 10149888.4392458 -738426.57418643 77 FALSE "1" "112.1" 10150388.4392458 -738926.574186429 0.766749460221463 6
"924" "112" 10149888.4392458 -738426.57418643 77 FALSE "1" "112.1" 10150388.4392458 -738926.574186429 0.508032846867833 3
"925" "112" 10150888.4392458 -738426.57418643 78 FALSE "1" "112.1" 10150388.4392458 -738926.574186429 4.89787945645581e-06 11
"926" "112" 10150888.4392458 -738426.57418643 78 FALSE "1" "112.1" 10150388.4392458 -738926.574186429 0.00135958392512381 8
"927" "112" 10150888.4392458 -738426.57418643 78 FALSE "1" "112.1" 10150388.4392458 -738926.574186429 0.169573911300513 1
"928" "112" 10150888.4392458 -738426.57418643 78 FALSE "1" "112.1" 10150388.4392458 -738926.574186429 0.96849884781611 5
"929" "112" 10150888.4392458 -738426.57418643 78 FALSE "1" "112.1" 10150388.4392458 -738926.574186429 0.0680143136531515 2
"930" "112" 10150888.4392458 -738426.57418643 78 FALSE "1" "112.1" 10150388.4392458 -738926.574186429 0.653121720842138 4
"931" "112" 10150888.4392458 -738426.57418643 78 FALSE "1" "112.1" 10150388.4392458 -738926.574186429 0.219683812841646 7
"932" "112" 10150888.4392458 -738426.57418643 78 FALSE "1" "112.1" 10150388.4392458 -738926.574186429 1.2725489919263e-05 9
"933" "112" 10150888.4392458 -738426.57418643 78 FALSE "1" "112.1" 10150388.4392458 -738926.574186429 1.0157242613662e-07 12
"934" "112" 10150888.4392458 -738426.57418643 78 FALSE "1" "112.1" 10150388.4392458 -738926.574186429 3.61685146277324e-08 10
"935" "112" 10150888.4392458 -738426.57418643 78 FALSE "1" "112.1" 10150388.4392458 -738926.574186429 0.766749460221463 6
"936" "112" 10150888.4392458 -738426.57418643 78 FALSE "1" "112.1" 10150388.4392458 -738926.574186429 0.508032846867833 3
"937" "112" 10150888.4392458 -739426.57418643 79 FALSE "1" "112.1" 10150388.4392458 -738926.574186429 4.89787945645581e-06 11
"938" "112" 10150888.4392458 -739426.57418643 79 FALSE "1" "112.1" 10150388.4392458 -738926.574186429 0.00135958392512381 8
"939" "112" 10150888.4392458 -739426.57418643 79 FALSE "1" "112.1" 10150388.4392458 -738926.574186429 0.169573911300513 1
"940" "112" 10150888.4392458 -739426.57418643 79 FALSE "1" "112.1" 10150388.4392458 -738926.574186429 0.96849884781611 5
"941" "112" 10150888.4392458 -739426.57418643 79 FALSE "1" "112.1" 10150388.4392458 -738926.574186429 0.0680143136531515 2
"942" "112" 10150888.4392458 -739426.57418643 79 FALSE "1" "112.1" 10150388.4392458 -738926.574186429 0.653121720842138 4
"943" "112" 10150888.4392458 -739426.57418643 79 FALSE "1" "112.1" 10150388.4392458 -738926.574186429 0.219683812841646 7
"944" "112" 10150888.4392458 -739426.57418643 79 FALSE "1" "112.1" 10150388.4392458 -738926.574186429 1.2725489919263e-05 9
"945" "112" 10150888.4392458 -739426.57418643 79 FALSE "1" "112.1" 10150388.4392458 -738926.574186429 1.0157242613662e-07 12
"946" "112" 10150888.4392458 -739426.57418643 79 FALSE "1" "112.1" 10150388.4392458 -738926.574186429 3.61685146277324e-08 10
"947" "112" 10150888.4392458 -739426.57418643 79 FALSE "1" "112.1" 10150388.4392458 -738926.574186429 0.766749460221463 6
"948" "112" 10150888.4392458 -739426.57418643 79 FALSE "1" "112.1" 10150388.4392458 -738926.574186429 0.508032846867833 3
"949" "112" 10149888.4392458 -739426.57418643 80 FALSE "1" "112.1" 10150388.4392458 -738926.574186429 4.89787945645581e-06 11
"950" "112" 10149888.4392458 -739426.57418643 80 FALSE "1" "112.1" 10150388.4392458 -738926.574186429 0.00135958392512381 8
"951" "112" 10149888.4392458 -739426.57418643 80 FALSE "1" "112.1" 10150388.4392458 -738926.574186429 0.169573911300513 1
"952" "112" 10149888.4392458 -739426.57418643 80 FALSE "1" "112.1" 10150388.4392458 -738926.574186429 0.96849884781611 5
"953" "112" 10149888.4392458 -739426.57418643 80 FALSE "1" "112.1" 10150388.4392458 -738926.574186429 0.0680143136531515 2
"954" "112" 10149888.4392458 -739426.57418643 80 FALSE "1" "112.1" 10150388.4392458 -738926.574186429 0.653121720842138 4
"955" "112" 10149888.4392458 -739426.57418643 80 FALSE "1" "112.1" 10150388.4392458 -738926.574186429 0.219683812841646 7
"956" "112" 10149888.4392458 -739426.57418643 80 FALSE "1" "112.1" 10150388.4392458 -738926.574186429 1.2725489919263e-05 9
"957" "112" 10149888.4392458 -739426.57418643 80 FALSE "1" "112.1" 10150388.4392458 -738926.574186429 1.0157242613662e-07 12
"958" "112" 10149888.4392458 -739426.57418643 80 FALSE "1" "112.1" 10150388.4392458 -738926.574186429 3.61685146277324e-08 10
"959" "112" 10149888.4392458 -739426.57418643 80 FALSE "1" "112.1" 10150388.4392458 -738926.574186429 0.766749460221463 6
"960" "112" 10149888.4392458 -739426.57418643 80 FALSE "1" "112.1" 10150388.4392458 -738926.574186429 0.508032846867833 3
"961" "113" 10150888.4392458 -739426.57418643 81 FALSE "1" "113.1" 10151388.4392458 -738926.574186429 0.549650837878895 4
"962" "113" 10150888.4392458 -739426.57418643 81 FALSE "1" "113.1" 10151388.4392458 -738926.574186429 0.116929903918843 1
"963" "113" 10150888.4392458 -739426.57418643 81 FALSE "1" "113.1" 10151388.4392458 -738926.574186429 2.11195313459811e-08 12
"964" "113" 10150888.4392458 -739426.57418643 81 FALSE "1" "113.1" 10151388.4392458 -738926.574186429 8.23948109740513e-09 10
"965" "113" 10150888.4392458 -739426.57418643 81 FALSE "1" "113.1" 10151388.4392458 -738926.574186429 3.09309093193821e-06 9
"966" "113" 10150888.4392458 -739426.57418643 81 FALSE "1" "113.1" 10151388.4392458 -738926.574186429 0.000365767647014237 8
"967" "113" 10150888.4392458 -739426.57418643 81 FALSE "1" "113.1" 10151388.4392458 -738926.574186429 0.675160351706519 6
"968" "113" 10150888.4392458 -739426.57418643 81 FALSE "1" "113.1" 10151388.4392458 -738926.574186429 0.144688009161664 7
"969" "113" 10150888.4392458 -739426.57418643 81 FALSE "1" "113.1" 10151388.4392458 -738926.574186429 0.96557983067746 5
"970" "113" 10150888.4392458 -739426.57418643 81 FALSE "1" "113.1" 10151388.4392458 -738926.574186429 0.357062721949969 3
"971" "113" 10150888.4392458 -739426.57418643 81 FALSE "1" "113.1" 10151388.4392458 -738926.574186429 7.34863009876907e-06 11
"972" "113" 10150888.4392458 -739426.57418643 81 FALSE "1" "113.1" 10151388.4392458 -738926.574186429 0.0440563380674375 2
"973" "113" 10150888.4392458 -738426.57418643 82 FALSE "1" "113.1" 10151388.4392458 -738926.574186429 0.549650837878895 4
"974" "113" 10150888.4392458 -738426.57418643 82 FALSE "1" "113.1" 10151388.4392458 -738926.574186429 0.116929903918843 1
"975" "113" 10150888.4392458 -738426.57418643 82 FALSE "1" "113.1" 10151388.4392458 -738926.574186429 2.11195313459811e-08 12
"976" "113" 10150888.4392458 -738426.57418643 82 FALSE "1" "113.1" 10151388.4392458 -738926.574186429 8.23948109740513e-09 10
"977" "113" 10150888.4392458 -738426.57418643 82 FALSE "1" "113.1" 10151388.4392458 -738926.574186429 3.09309093193821e-06 9
"978" "113" 10150888.4392458 -738426.57418643 82 FALSE "1" "113.1" 10151388.4392458 -738926.574186429 0.000365767647014237 8
"979" "113" 10150888.4392458 -738426.57418643 82 FALSE "1" "113.1" 10151388.4392458 -738926.574186429 0.675160351706519 6
"980" "113" 10150888.4392458 -738426.57418643 82 FALSE "1" "113.1" 10151388.4392458 -738926.574186429 0.144688009161664 7
"981" "113" 10150888.4392458 -738426.57418643 82 FALSE "1" "113.1" 10151388.4392458 -738926.574186429 0.96557983067746 5
"982" "113" 10150888.4392458 -738426.57418643 82 FALSE "1" "113.1" 10151388.4392458 -738926.574186429 0.357062721949969 3
"983" "113" 10150888.4392458 -738426.57418643 82 FALSE "1" "113.1" 10151388.4392458 -738926.574186429 7.34863009876907e-06 11
"984" "113" 10150888.4392458 -738426.57418643 82 FALSE "1" "113.1" 10151388.4392458 -738926.574186429 0.0440563380674375 2
"985" "113" 10151888.4392458 -738426.57418643 83 FALSE "1" "113.1" 10151388.4392458 -738926.574186429 0.549650837878895 4
"986" "113" 10151888.4392458 -738426.57418643 83 FALSE "1" "113.1" 10151388.4392458 -738926.574186429 0.116929903918843 1
"987" "113" 10151888.4392458 -738426.57418643 83 FALSE "1" "113.1" 10151388.4392458 -738926.574186429 2.11195313459811e-08 12
"988" "113" 10151888.4392458 -738426.57418643 83 FALSE "1" "113.1" 10151388.4392458 -738926.574186429 8.23948109740513e-09 10
"989" "113" 10151888.4392458 -738426.57418643 83 FALSE "1" "113.1" 10151388.4392458 -738926.574186429 3.09309093193821e-06 9
"990" "113" 10151888.4392458 -738426.57418643 83 FALSE "1" "113.1" 10151388.4392458 -738926.574186429 0.000365767647014237 8
"991" "113" 10151888.4392458 -738426.57418643 83 FALSE "1" "113.1" 10151388.4392458 -738926.574186429 0.675160351706519 6
"992" "113" 10151888.4392458 -738426.57418643 83 FALSE "1" "113.1" 10151388.4392458 -738926.574186429 0.144688009161664 7
"993" "113" 10151888.4392458 -738426.57418643 83 FALSE "1" "113.1" 10151388.4392458 -738926.574186429 0.96557983067746 5
"994" "113" 10151888.4392458 -738426.57418643 83 FALSE "1" "113.1" 10151388.4392458 -738926.574186429 0.357062721949969 3
"995" "113" 10151888.4392458 -738426.57418643 83 FALSE "1" "113.1" 10151388.4392458 -738926.574186429 7.34863009876907e-06 11
"996" "113" 10151888.4392458 -738426.57418643 83 FALSE "1" "113.1" 10151388.4392458 -738926.574186429 0.0440563380674375 2
"997" "113" 10151888.4392458 -739426.57418643 84 FALSE "1" "113.1" 10151388.4392458 -738926.574186429 0.549650837878895 4
"998" "113" 10151888.4392458 -739426.57418643 84 FALSE "1" "113.1" 10151388.4392458 -738926.574186429 0.116929903918843 1
"999" "113" 10151888.4392458 -739426.57418643 84 FALSE "1" "113.1" 10151388.4392458 -738926.574186429 2.11195313459811e-08 12
"1000" "113" 10151888.4392458 -739426.57418643 84 FALSE "1" "113.1" 10151388.4392458 -738926.574186429 8.23948109740513e-09 10
"1001" "113" 10151888.4392458 -739426.57418643 84 FALSE "1" "113.1" 10151388.4392458 -738926.574186429 3.09309093193821e-06 9
"1002" "113" 10151888.4392458 -739426.57418643 84 FALSE "1" "113.1" 10151388.4392458 -738926.574186429 0.000365767647014237 8
"1003" "113" 10151888.4392458 -739426.57418643 84 FALSE "1" "113.1" 10151388.4392458 -738926.574186429 0.675160351706519 6
"1004" "113" 10151888.4392458 -739426.57418643 84 FALSE "1" "113.1" 10151388.4392458 -738926.574186429 0.144688009161664 7
"1005" "113" 10151888.4392458 -739426.57418643 84 FALSE "1" "113.1" 10151388.4392458 -738926.574186429 0.96557983067746 5
"1006" "113" 10151888.4392458 -739426.57418643 84 FALSE "1" "113.1" 10151388.4392458 -738926.574186429 0.357062721949969 3
"1007" "113" 10151888.4392458 -739426.57418643 84 FALSE "1" "113.1" 10151388.4392458 -738926.574186429 7.34863009876907e-06 11
"1008" "113" 10151888.4392458 -739426.57418643 84 FALSE "1" "113.1" 10151388.4392458 -738926.574186429 0.0440563380674375 2
"1009" "113" 10150888.4392458 -739426.57418643 85 FALSE "1" "113.1" 10151388.4392458 -738926.574186429 0.549650837878895 4
"1010" "113" 10150888.4392458 -739426.57418643 85 FALSE "1" "113.1" 10151388.4392458 -738926.574186429 0.116929903918843 1
"1011" "113" 10150888.4392458 -739426.57418643 85 FALSE "1" "113.1" 10151388.4392458 -738926.574186429 2.11195313459811e-08 12
"1012" "113" 10150888.4392458 -739426.57418643 85 FALSE "1" "113.1" 10151388.4392458 -738926.574186429 8.23948109740513e-09 10
"1013" "113" 10150888.4392458 -739426.57418643 85 FALSE "1" "113.1" 10151388.4392458 -738926.574186429 3.09309093193821e-06 9
"1014" "113" 10150888.4392458 -739426.57418643 85 FALSE "1" "113.1" 10151388.4392458 -738926.574186429 0.000365767647014237 8
"1015" "113" 10150888.4392458 -739426.57418643 85 FALSE "1" "113.1" 10151388.4392458 -738926.574186429 0.675160351706519 6
"1016" "113" 10150888.4392458 -739426.57418643 85 FALSE "1" "113.1" 10151388.4392458 -738926.574186429 0.144688009161664 7
"1017" "113" 10150888.4392458 -739426.57418643 85 FALSE "1" "113.1" 10151388.4392458 -738926.574186429 0.96557983067746 5
"1018" "113" 10150888.4392458 -739426.57418643 85 FALSE "1" "113.1" 10151388.4392458 -738926.574186429 0.357062721949969 3
"1019" "113" 10150888.4392458 -739426.57418643 85 FALSE "1" "113.1" 10151388.4392458 -738926.574186429 7.34863009876907e-06 11
"1020" "113" 10150888.4392458 -739426.57418643 85 FALSE "1" "113.1" 10151388.4392458 -738926.574186429 0.0440563380674375 2
"1021" "114" 10151888.4392458 -739426.57418643 86 FALSE "1" "114.1" 10152388.4392458 -738926.574186429 0.930232670942393 5
"1022" "114" 10151888.4392458 -739426.57418643 86 FALSE "1" "114.1" 10152388.4392458 -738926.574186429 0.0836605253808312 1
"1023" "114" 10151888.4392458 -739426.57418643 86 FALSE "1" "114.1" 10152388.4392458 -738926.574186429 0.463837226515197 4
"1024" "114" 10151888.4392458 -739426.57418643 86 FALSE "1" "114.1" 10152388.4392458 -738926.574186429 7.72295814054358e-05 11
"1025" "114" 10151888.4392458 -739426.57418643 86 FALSE "1" "114.1" 10152388.4392458 -738926.574186429 0.0328100089259729 2
"1026" "114" 10151888.4392458 -739426.57418643 86 FALSE "1" "114.1" 10152388.4392458 -738926.574186429 7.20857640246209e-09 12
"1027" "114" 10151888.4392458 -739426.57418643 86 FALSE "1" "114.1" 10152388.4392458 -738926.574186429 1.5057762661197e-06 9
"1028" "114" 10151888.4392458 -739426.57418643 86 FALSE "1" "114.1" 10152388.4392458 -738926.574186429 0.000168444884950048 8
"1029" "114" 10151888.4392458 -739426.57418643 86 FALSE "1" "114.1" 10152388.4392458 -738926.574186429 0.504373011467855 6
"1030" "114" 10151888.4392458 -739426.57418643 86 FALSE "1" "114.1" 10152388.4392458 -738926.574186429 0.0813393032752817 7
"1031" "114" 10151888.4392458 -739426.57418643 86 FALSE "1" "114.1" 10152388.4392458 -738926.574186429 1.3692965650236e-09 10
"1032" "114" 10151888.4392458 -739426.57418643 86 FALSE "1" "114.1" 10152388.4392458 -738926.574186429 0.276799681893845 3
"1033" "114" 10151888.4392458 -738426.57418643 87 FALSE "1" "114.1" 10152388.4392458 -738926.574186429 0.930232670942393 5
"1034" "114" 10151888.4392458 -738426.57418643 87 FALSE "1" "114.1" 10152388.4392458 -738926.574186429 0.0836605253808312 1
"1035" "114" 10151888.4392458 -738426.57418643 87 FALSE "1" "114.1" 10152388.4392458 -738926.574186429 0.463837226515197 4
"1036" "114" 10151888.4392458 -738426.57418643 87 FALSE "1" "114.1" 10152388.4392458 -738926.574186429 7.72295814054358e-05 11
"1037" "114" 10151888.4392458 -738426.57418643 87 FALSE "1" "114.1" 10152388.4392458 -738926.574186429 0.0328100089259729 2
"1038" "114" 10151888.4392458 -738426.57418643 87 FALSE "1" "114.1" 10152388.4392458 -738926.574186429 7.20857640246209e-09 12
"1039" "114" 10151888.4392458 -738426.57418643 87 FALSE "1" "114.1" 10152388.4392458 -738926.574186429 1.5057762661197e-06 9
"1040" "114" 10151888.4392458 -738426.57418643 87 FALSE "1" "114.1" 10152388.4392458 -738926.574186429 0.000168444884950048 8
"1041" "114" 10151888.4392458 -738426.57418643 87 FALSE "1" "114.1" 10152388.4392458 -738926.574186429 0.504373011467855 6
"1042" "114" 10151888.4392458 -738426.57418643 87 FALSE "1" "114.1" 10152388.4392458 -738926.574186429 0.0813393032752817 7
"1043" "114" 10151888.4392458 -738426.57418643 87 FALSE "1" "114.1" 10152388.4392458 -738926.574186429 1.3692965650236e-09 10
"1044" "114" 10151888.4392458 -738426.57418643 87 FALSE "1" "114.1" 10152388.4392458 -738926.574186429 0.276799681893845 3
"1045" "114" 10152888.4392458 -738426.57418643 88 FALSE "1" "114.1" 10152388.4392458 -738926.574186429 0.930232670942393 5
"1046" "114" 10152888.4392458 -738426.57418643 88 FALSE "1" "114.1" 10152388.4392458 -738926.574186429 0.0836605253808312 1
"1047" "114" 10152888.4392458 -738426.57418643 88 FALSE "1" "114.1" 10152388.4392458 -738926.574186429 0.463837226515197 4
"1048" "114" 10152888.4392458 -738426.57418643 88 FALSE "1" "114.1" 10152388.4392458 -738926.574186429 7.72295814054358e-05 11
"1049" "114" 10152888.4392458 -738426.57418643 88 FALSE "1" "114.1" 10152388.4392458 -738926.574186429 0.0328100089259729 2
"1050" "114" 10152888.4392458 -738426.57418643 88 FALSE "1" "114.1" 10152388.4392458 -738926.574186429 7.20857640246209e-09 12
"1051" "114" 10152888.4392458 -738426.57418643 88 FALSE "1" "114.1" 10152388.4392458 -738926.574186429 1.5057762661197e-06 9
"1052" "114" 10152888.4392458 -738426.57418643 88 FALSE "1" "114.1" 10152388.4392458 -738926.574186429 0.000168444884950048 8
"1053" "114" 10152888.4392458 -738426.57418643 88 FALSE "1" "114.1" 10152388.4392458 -738926.574186429 0.504373011467855 6
"1054" "114" 10152888.4392458 -738426.57418643 88 FALSE "1" "114.1" 10152388.4392458 -738926.574186429 0.0813393032752817 7
"1055" "114" 10152888.4392458 -738426.57418643 88 FALSE "1" "114.1" 10152388.4392458 -738926.574186429 1.3692965650236e-09 10
"1056" "114" 10152888.4392458 -738426.57418643 88 FALSE "1" "114.1" 10152388.4392458 -738926.574186429 0.276799681893845 3
"1057" "114" 10152888.4392458 -739426.57418643 89 FALSE "1" "114.1" 10152388.4392458 -738926.574186429 0.930232670942393 5
"1058" "114" 10152888.4392458 -739426.57418643 89 FALSE "1" "114.1" 10152388.4392458 -738926.574186429 0.0836605253808312 1
"1059" "114" 10152888.4392458 -739426.57418643 89 FALSE "1" "114.1" 10152388.4392458 -738926.574186429 0.463837226515197 4
"1060" "114" 10152888.4392458 -739426.57418643 89 FALSE "1" "114.1" 10152388.4392458 -738926.574186429 7.72295814054358e-05 11
"1061" "114" 10152888.4392458 -739426.57418643 89 FALSE "1" "114.1" 10152388.4392458 -738926.574186429 0.0328100089259729 2
"1062" "114" 10152888.4392458 -739426.57418643 89 FALSE "1" "114.1" 10152388.4392458 -738926.574186429 7.20857640246209e-09 12
"1063" "114" 10152888.4392458 -739426.57418643 89 FALSE "1" "114.1" 10152388.4392458 -738926.574186429 1.5057762661197e-06 9
"1064" "114" 10152888.4392458 -739426.57418643 89 FALSE "1" "114.1" 10152388.4392458 -738926.574186429 0.000168444884950048 8
"1065" "114" 10152888.4392458 -739426.57418643 89 FALSE "1" "114.1" 10152388.4392458 -738926.574186429 0.504373011467855 6
"1066" "114" 10152888.4392458 -739426.57418643 89 FALSE "1" "114.1" 10152388.4392458 -738926.574186429 0.0813393032752817 7
"1067" "114" 10152888.4392458 -739426.57418643 89 FALSE "1" "114.1" 10152388.4392458 -738926.574186429 1.3692965650236e-09 10
"1068" "114" 10152888.4392458 -739426.57418643 89 FALSE "1" "114.1" 10152388.4392458 -738926.574186429 0.276799681893845 3
"1069" "114" 10151888.4392458 -739426.57418643 90 FALSE "1" "114.1" 10152388.4392458 -738926.574186429 0.930232670942393 5
"1070" "114" 10151888.4392458 -739426.57418643 90 FALSE "1" "114.1" 10152388.4392458 -738926.574186429 0.0836605253808312 1
"1071" "114" 10151888.4392458 -739426.57418643 90 FALSE "1" "114.1" 10152388.4392458 -738926.574186429 0.463837226515197 4
"1072" "114" 10151888.4392458 -739426.57418643 90 FALSE "1" "114.1" 10152388.4392458 -738926.574186429 7.72295814054358e-05 11
"1073" "114" 10151888.4392458 -739426.57418643 90 FALSE "1" "114.1" 10152388.4392458 -738926.574186429 0.0328100089259729 2
"1074" "114" 10151888.4392458 -739426.57418643 90 FALSE "1" "114.1" 10152388.4392458 -738926.574186429 7.20857640246209e-09 12
"1075" "114" 10151888.4392458 -739426.57418643 90 FALSE "1" "114.1" 10152388.4392458 -738926.574186429 1.5057762661197e-06 9
"1076" "114" 10151888.4392458 -739426.57418643 90 FALSE "1" "114.1" 10152388.4392458 -738926.574186429 0.000168444884950048 8
"1077" "114" 10151888.4392458 -739426.57418643 90 FALSE "1" "114.1" 10152388.4392458 -738926.574186429 0.504373011467855 6
"1078" "114" 10151888.4392458 -739426.57418643 90 FALSE "1" "114.1" 10152388.4392458 -738926.574186429 0.0813393032752817 7
"1079" "114" 10151888.4392458 -739426.57418643 90 FALSE "1" "114.1" 10152388.4392458 -738926.574186429 1.3692965650236e-09 10
"1080" "114" 10151888.4392458 -739426.57418643 90 FALSE "1" "114.1" 10152388.4392458 -738926.574186429 0.276799681893845 3
"1081" "115" 10152888.4392458 -739426.57418643 91 FALSE "1" "115.1" 10153388.4392458 -738926.574186429 0.128385763406059 1
"1082" "115" 10152888.4392458 -739426.57418643 91 FALSE "1" "115.1" 10153388.4392458 -738926.574186429 0.000297373639281395 11
"1083" "115" 10152888.4392458 -739426.57418643 91 FALSE "1" "115.1" 10153388.4392458 -738926.574186429 3.42102980388503e-08 10
"1084" "115" 10152888.4392458 -739426.57418643 91 FALSE "1" "115.1" 10153388.4392458 -738926.574186429 4.25857986672273e-05 9
"1085" "115" 10152888.4392458 -739426.57418643 91 FALSE "1" "115.1" 10153388.4392458 -738926.574186429 0.630501971977051 4
"1086" "115" 10152888.4392458 -739426.57418643 91 FALSE "1" "115.1" 10153388.4392458 -738926.574186429 0.0479489988987195 7
"1087" "115" 10152888.4392458 -739426.57418643 91 FALSE "1" "115.1" 10153388.4392458 -738926.574186429 4.06681561759825e-08 12
"1088" "115" 10152888.4392458 -739426.57418643 91 FALSE "1" "115.1" 10153388.4392458 -738926.574186429 0.983814696328966 5
"1089" "115" 10152888.4392458 -739426.57418643 91 FALSE "1" "115.1" 10153388.4392458 -738926.574186429 0.000221125318347726 8
"1090" "115" 10152888.4392458 -739426.57418643 91 FALSE "1" "115.1" 10153388.4392458 -738926.574186429 0.0336408748200664 2
"1091" "115" 10152888.4392458 -739426.57418643 91 FALSE "1" "115.1" 10153388.4392458 -738926.574186429 0.436586554429923 6
"1092" "115" 10152888.4392458 -739426.57418643 91 FALSE "1" "115.1" 10153388.4392458 -738926.574186429 0.540504320992153 3
"1093" "115" 10152888.4392458 -738426.57418643 92 FALSE "1" "115.1" 10153388.4392458 -738926.574186429 0.128385763406059 1
"1094" "115" 10152888.4392458 -738426.57418643 92 FALSE "1" "115.1" 10153388.4392458 -738926.574186429 0.000297373639281395 11
"1095" "115" 10152888.4392458 -738426.57418643 92 FALSE "1" "115.1" 10153388.4392458 -738926.574186429 3.42102980388503e-08 10
"1096" "115" 10152888.4392458 -738426.57418643 92 FALSE "1" "115.1" 10153388.4392458 -738926.574186429 4.25857986672273e-05 9
"1097" "115" 10152888.4392458 -738426.57418643 92 FALSE "1" "115.1" 10153388.4392458 -738926.574186429 0.630501971977051 4
"1098" "115" 10152888.4392458 -738426.57418643 92 FALSE "1" "115.1" 10153388.4392458 -738926.574186429 0.0479489988987195 7
"1099" "115" 10152888.4392458 -738426.57418643 92 FALSE "1" "115.1" 10153388.4392458 -738926.574186429 4.06681561759825e-08 12
"1100" "115" 10152888.4392458 -738426.57418643 92 FALSE "1" "115.1" 10153388.4392458 -738926.574186429 0.983814696328966 5
"1101" "115" 10152888.4392458 -738426.57418643 92 FALSE "1" "115.1" 10153388.4392458 -738926.574186429 0.000221125318347726 8
"1102" "115" 10152888.4392458 -738426.57418643 92 FALSE "1" "115.1" 10153388.4392458 -738926.574186429 0.0336408748200664 2
"1103" "115" 10152888.4392458 -738426.57418643 92 FALSE "1" "115.1" 10153388.4392458 -738926.574186429 0.436586554429923 6
"1104" "115" 10152888.4392458 -738426.57418643 92 FALSE "1" "115.1" 10153388.4392458 -738926.574186429 0.540504320992153 3
"1105" "115" 10153888.4392458 -738426.57418643 93 FALSE "1" "115.1" 10153388.4392458 -738926.574186429 0.128385763406059 1
"1106" "115" 10153888.4392458 -738426.57418643 93 FALSE "1" "115.1" 10153388.4392458 -738926.574186429 0.000297373639281395 11
"1107" "115" 10153888.4392458 -738426.57418643 93 FALSE "1" "115.1" 10153388.4392458 -738926.574186429 3.42102980388503e-08 10
"1108" "115" 10153888.4392458 -738426.57418643 93 FALSE "1" "115.1" 10153388.4392458 -738926.574186429 4.25857986672273e-05 9
"1109" "115" 10153888.4392458 -738426.57418643 93 FALSE "1" "115.1" 10153388.4392458 -738926.574186429 0.630501971977051 4
"1110" "115" 10153888.4392458 -738426.57418643 93 FALSE "1" "115.1" 10153388.4392458 -738926.574186429 0.0479489988987195 7
"1111" "115" 10153888.4392458 -738426.57418643 93 FALSE "1" "115.1" 10153388.4392458 -738926.574186429 4.06681561759825e-08 12
"1112" "115" 10153888.4392458 -738426.57418643 93 FALSE "1" "115.1" 10153388.4392458 -738926.574186429 0.983814696328966 5
"1113" "115" 10153888.4392458 -738426.57418643 93 FALSE "1" "115.1" 10153388.4392458 -738926.574186429 0.000221125318347726 8
"1114" "115" 10153888.4392458 -738426.57418643 93 FALSE "1" "115.1" 10153388.4392458 -738926.574186429 0.0336408748200664 2
"1115" "115" 10153888.4392458 -738426.57418643 93 FALSE "1" "115.1" 10153388.4392458 -738926.574186429 0.436586554429923 6
"1116" "115" 10153888.4392458 -738426.57418643 93 FALSE "1" "115.1" 10153388.4392458 -738926.574186429 0.540504320992153 3
"1117" "115" 10153888.4392458 -739426.57418643 94 FALSE "1" "115.1" 10153388.4392458 -738926.574186429 0.128385763406059 1
"1118" "115" 10153888.4392458 -739426.57418643 94 FALSE "1" "115.1" 10153388.4392458 -738926.574186429 0.000297373639281395 11
"1119" "115" 10153888.4392458 -739426.57418643 94 FALSE "1" "115.1" 10153388.4392458 -738926.574186429 3.42102980388503e-08 10
"1120" "115" 10153888.4392458 -739426.57418643 94 FALSE "1" "115.1" 10153388.4392458 -738926.574186429 4.25857986672273e-05 9
"1121" "115" 10153888.4392458 -739426.57418643 94 FALSE "1" "115.1" 10153388.4392458 -738926.574186429 0.630501971977051 4
"1122" "115" 10153888.4392458 -739426.57418643 94 FALSE "1" "115.1" 10153388.4392458 -738926.574186429 0.0479489988987195 7
"1123" "115" 10153888.4392458 -739426.57418643 94 FALSE "1" "115.1" 10153388.4392458 -738926.574186429 4.06681561759825e-08 12
"1124" "115" 10153888.4392458 -739426.57418643 94 FALSE "1" "115.1" 10153388.4392458 -738926.574186429 0.983814696328966 5
"1125" "115" 10153888.4392458 -739426.57418643 94 FALSE "1" "115.1" 10153388.4392458 -738926.574186429 0.000221125318347726 8
"1126" "115" 10153888.4392458 -739426.57418643 94 FALSE "1" "115.1" 10153388.4392458 -738926.574186429 0.0336408748200664 2
"1127" "115" 10153888.4392458 -739426.57418643 94 FALSE "1" "115.1" 10153388.4392458 -738926.574186429 0.436586554429923 6
"1128" "115" 10153888.4392458 -739426.57418643 94 FALSE "1" "115.1" 10153388.4392458 -738926.574186429 0.540504320992153 3
"1129" "115" 10152888.4392458 -739426.57418643 95 FALSE "1" "115.1" 10153388.4392458 -738926.574186429 0.128385763406059 1
"1130" "115" 10152888.4392458 -739426.57418643 95 FALSE "1" "115.1" 10153388.4392458 -738926.574186429 0.000297373639281395 11
"1131" "115" 10152888.4392458 -739426.57418643 95 FALSE "1" "115.1" 10153388.4392458 -738926.574186429 3.42102980388503e-08 10
"1132" "115" 10152888.4392458 -739426.57418643 95 FALSE "1" "115.1" 10153388.4392458 -738926.574186429 4.25857986672273e-05 9
"1133" "115" 10152888.4392458 -739426.57418643 95 FALSE "1" "115.1" 10153388.4392458 -738926.574186429 0.630501971977051 4
"1134" "115" 10152888.4392458 -739426.57418643 95 FALSE "1" "115.1" 10153388.4392458 -738926.574186429 0.0479489988987195 7
"1135" "115" 10152888.4392458 -739426.57418643 95 FALSE "1" "115.1" 10153388.4392458 -738926.574186429 4.06681561759825e-08 12
"1136" "115" 10152888.4392458 -739426.57418643 95 FALSE "1" "115.1" 10153388.4392458 -738926.574186429 0.983814696328966 5
"1137" "115" 10152888.4392458 -739426.57418643 95 FALSE "1" "115.1" 10153388.4392458 -738926.574186429 0.000221125318347726 8
"1138" "115" 10152888.4392458 -739426.57418643 95 FALSE "1" "115.1" 10153388.4392458 -738926.574186429 0.0336408748200664 2
"1139" "115" 10152888.4392458 -739426.57418643 95 FALSE "1" "115.1" 10153388.4392458 -738926.574186429 0.436586554429923 6
"1140" "115" 10152888.4392458 -739426.57418643 95 FALSE "1" "115.1" 10153388.4392458 -738926.574186429 0.540504320992153 3
"1141" "116" 10153888.4392458 -739426.57418643 96 FALSE "1" "116.1" 10154388.4392458 -738926.574186429 0.0894794842979879 5
"1142" "116" 10153888.4392458 -739426.57418643 96 FALSE "1" "116.1" 10154388.4392458 -738926.574186429 2.63217314655506e-06 9
"1143" "116" 10153888.4392458 -739426.57418643 96 FALSE "1" "116.1" 10154388.4392458 -738926.574186429 0.524004564513458 1
"1144" "116" 10153888.4392458 -739426.57418643 96 FALSE "1" "116.1" 10154388.4392458 -738926.574186429 0.197341841803359 3
"1145" "116" 10153888.4392458 -739426.57418643 96 FALSE "1" "116.1" 10154388.4392458 -738926.574186429 2.22384347371429e-05 10
"1146" "116" 10153888.4392458 -739426.57418643 96 FALSE "1" "116.1" 10154388.4392458 -738926.574186429 2.78748741293633e-05 8
"1147" "116" 10153888.4392458 -739426.57418643 96 FALSE "1" "116.1" 10154388.4392458 -738926.574186429 0.03552176367705 11
"1148" "116" 10153888.4392458 -739426.57418643 96 FALSE "1" "116.1" 10154388.4392458 -738926.574186429 0.0280678565951622 4
"1149" "116" 10153888.4392458 -739426.57418643 96 FALSE "1" "116.1" 10154388.4392458 -738926.574186429 0.00411691618049681 7
"1150" "116" 10153888.4392458 -739426.57418643 96 FALSE "1" "116.1" 10154388.4392458 -738926.574186429 0.343001915426032 2
"1151" "116" 10153888.4392458 -739426.57418643 96 FALSE "1" "116.1" 10154388.4392458 -738926.574186429 0.00502038586149778 12
"1152" "116" 10153888.4392458 -739426.57418643 96 FALSE "1" "116.1" 10154388.4392458 -738926.574186429 0.0489029089154889 6
"1153" "116" 10153888.4392458 -738426.57418643 97 FALSE "1" "116.1" 10154388.4392458 -738926.574186429 0.0894794842979879 5
"1154" "116" 10153888.4392458 -738426.57418643 97 FALSE "1" "116.1" 10154388.4392458 -738926.574186429 2.63217314655506e-06 9
"1155" "116" 10153888.4392458 -738426.57418643 97 FALSE "1" "116.1" 10154388.4392458 -738926.574186429 0.524004564513458 1
"1156" "116" 10153888.4392458 -738426.57418643 97 FALSE "1" "116.1" 10154388.4392458 -738926.574186429 0.197341841803359 3
"1157" "116" 10153888.4392458 -738426.57418643 97 FALSE "1" "116.1" 10154388.4392458 -738926.574186429 2.22384347371429e-05 10
"1158" "116" 10153888.4392458 -738426.57418643 97 FALSE "1" "116.1" 10154388.4392458 -738926.574186429 2.78748741293633e-05 8
"1159" "116" 10153888.4392458 -738426.57418643 97 FALSE "1" "116.1" 10154388.4392458 -738926.574186429 0.03552176367705 11
"1160" "116" 10153888.4392458 -738426.57418643 97 FALSE "1" "116.1" 10154388.4392458 -738926.574186429 0.0280678565951622 4
"1161" "116" 10153888.4392458 -738426.57418643 97 FALSE "1" "116.1" 10154388.4392458 -738926.574186429 0.00411691618049681 7
"1162" "116" 10153888.4392458 -738426.57418643 97 FALSE "1" "116.1" 10154388.4392458 -738926.574186429 0.343001915426032 2
"1163" "116" 10153888.4392458 -738426.57418643 97 FALSE "1" "116.1" 10154388.4392458 -738926.574186429 0.00502038586149778 12
"1164" "116" 10153888.4392458 -738426.57418643 97 FALSE "1" "116.1" 10154388.4392458 -738926.574186429 0.0489029089154889 6
"1165" "116" 10154888.4392458 -738426.57418643 98 FALSE "1" "116.1" 10154388.4392458 -738926.574186429 0.0894794842979879 5
"1166" "116" 10154888.4392458 -738426.57418643 98 FALSE "1" "116.1" 10154388.4392458 -738926.574186429 2.63217314655506e-06 9
"1167" "116" 10154888.4392458 -738426.57418643 98 FALSE "1" "116.1" 10154388.4392458 -738926.574186429 0.524004564513458 1
"1168" "116" 10154888.4392458 -738426.57418643 98 FALSE "1" "116.1" 10154388.4392458 -738926.574186429 0.197341841803359 3
"1169" "116" 10154888.4392458 -738426.57418643 98 FALSE "1" "116.1" 10154388.4392458 -738926.574186429 2.22384347371429e-05 10
"1170" "116" 10154888.4392458 -738426.57418643 98 FALSE "1" "116.1" 10154388.4392458 -738926.574186429 2.78748741293633e-05 8
"1171" "116" 10154888.4392458 -738426.57418643 98 FALSE "1" "116.1" 10154388.4392458 -738926.574186429 0.03552176367705 11
"1172" "116" 10154888.4392458 -738426.57418643 98 FALSE "1" "116.1" 10154388.4392458 -738926.574186429 0.0280678565951622 4
"1173" "116" 10154888.4392458 -738426.57418643 98 FALSE "1" "116.1" 10154388.4392458 -738926.574186429 0.00411691618049681 7
"1174" "116" 10154888.4392458 -738426.57418643 98 FALSE "1" "116.1" 10154388.4392458 -738926.574186429 0.343001915426032 2
"1175" "116" 10154888.4392458 -738426.57418643 98 FALSE "1" "116.1" 10154388.4392458 -738926.574186429 0.00502038586149778 12
"1176" "116" 10154888.4392458 -738426.57418643 98 FALSE "1" "116.1" 10154388.4392458 -738926.574186429 0.0489029089154889 6
"1177" "116" 10154888.4392458 -739426.57418643 99 FALSE "1" "116.1" 10154388.4392458 -738926.574186429 0.0894794842979879 5
"1178" "116" 10154888.4392458 -739426.57418643 99 FALSE "1" "116.1" 10154388.4392458 -738926.574186429 2.63217314655506e-06 9
"1179" "116" 10154888.4392458 -739426.57418643 99 FALSE "1" "116.1" 10154388.4392458 -738926.574186429 0.524004564513458 1
"1180" "116" 10154888.4392458 -739426.57418643 99 FALSE "1" "116.1" 10154388.4392458 -738926.574186429 0.197341841803359 3
"1181" "116" 10154888.4392458 -739426.57418643 99 FALSE "1" "116.1" 10154388.4392458 -738926.574186429 2.22384347371429e-05 10
"1182" "116" 10154888.4392458 -739426.57418643 99 FALSE "1" "116.1" 10154388.4392458 -738926.574186429 2.78748741293633e-05 8
"1183" "116" 10154888.4392458 -739426.57418643 99 FALSE "1" "116.1" 10154388.4392458 -738926.574186429 0.03552176367705 11
"1184" "116" 10154888.4392458 -739426.57418643 99 FALSE "1" "116.1" 10154388.4392458 -738926.574186429 0.0280678565951622 4
"1185" "116" 10154888.4392458 -739426.57418643 99 FALSE "1" "116.1" 10154388.4392458 -738926.574186429 0.00411691618049681 7
"1186" "116" 10154888.4392458 -739426.57418643 99 FALSE "1" "116.1" 10154388.4392458 -738926.574186429 0.343001915426032 2
"1187" "116" 10154888.4392458 -739426.57418643 99 FALSE "1" "116.1" 10154388.4392458 -738926.574186429 0.00502038586149778 12
"1188" "116" 10154888.4392458 -739426.57418643 99 FALSE "1" "116.1" 10154388.4392458 -738926.574186429 0.0489029089154889 6
"1189" "116" 10153888.4392458 -739426.57418643 100 FALSE "1" "116.1" 10154388.4392458 -738926.574186429 0.0894794842979879 5
"1190" "116" 10153888.4392458 -739426.57418643 100 FALSE "1" "116.1" 10154388.4392458 -738926.574186429 2.63217314655506e-06 9
"1191" "116" 10153888.4392458 -739426.57418643 100 FALSE "1" "116.1" 10154388.4392458 -738926.574186429 0.524004564513458 1
"1192" "116" 10153888.4392458 -739426.57418643 100 FALSE "1" "116.1" 10154388.4392458 -738926.574186429 0.197341841803359 3
"1193" "116" 10153888.4392458 -739426.57418643 100 FALSE "1" "116.1" 10154388.4392458 -738926.574186429 2.22384347371429e-05 10
"1194" "116" 10153888.4392458 -739426.57418643 100 FALSE "1" "116.1" 10154388.4392458 -738926.574186429 2.78748741293633e-05 8
"1195" "116" 10153888.4392458 -739426.57418643 100 FALSE "1" "116.1" 10154388.4392458 -738926.574186429 0.03552176367705 11
"1196" "116" 10153888.4392458 -739426.57418643 100 FALSE "1" "116.1" 10154388.4392458 -738926.574186429 0.0280678565951622 4
"1197" "116" 10153888.4392458 -739426.57418643 100 FALSE "1" "116.1" 10154388.4392458 -738926.574186429 0.00411691618049681 7
"1198" "116" 10153888.4392458 -739426.57418643 100 FALSE "1" "116.1" 10154388.4392458 -738926.574186429 0.343001915426032 2
"1199" "116" 10153888.4392458 -739426.57418643 100 FALSE "1" "116.1" 10154388.4392458 -738926.574186429 0.00502038586149778 12
"1200" "116" 10153888.4392458 -739426.57418643 100 FALSE "1" "116.1" 10154388.4392458 -738926.574186429 0.0489029089154889 6
"1201" "117" 10136888.4392458 -738426.57418643 101 FALSE "1" "117.1" 10137388.4392458 -737926.574186429 7.47169512304025e-05 3
"1202" "117" 10136888.4392458 -738426.57418643 101 FALSE "1" "117.1" 10137388.4392458 -737926.574186429 1.9013142726898e-08 10
"1203" "117" 10136888.4392458 -738426.57418643 101 FALSE "1" "117.1" 10137388.4392458 -737926.574186429 3.8948562131047e-07 8
"1204" "117" 10136888.4392458 -738426.57418643 101 FALSE "1" "117.1" 10137388.4392458 -737926.574186429 4.52876528500568e-08 9
"1205" "117" 10136888.4392458 -738426.57418643 101 FALSE "1" "117.1" 10137388.4392458 -737926.574186429 0.000185279894434953 7
"1206" "117" 10136888.4392458 -738426.57418643 101 FALSE "1" "117.1" 10137388.4392458 -737926.574186429 0.00163355057873149 4
"1207" "117" 10136888.4392458 -738426.57418643 101 FALSE "1" "117.1" 10137388.4392458 -737926.574186429 5.11370723543791e-10 11
"1208" "117" 10136888.4392458 -738426.57418643 101 FALSE "1" "117.1" 10137388.4392458 -737926.574186429 0.000485512152028078 6
"1209" "117" 10136888.4392458 -738426.57418643 101 FALSE "1" "117.1" 10137388.4392458 -737926.574186429 0.0472381616189476 2
"1210" "117" 10136888.4392458 -738426.57418643 101 FALSE "1" "117.1" 10137388.4392458 -737926.574186429 0.0764330677518794 1
"1211" "117" 10136888.4392458 -738426.57418643 101 FALSE "1" "117.1" 10137388.4392458 -737926.574186429 5.05590966686231e-05 12
"1212" "117" 10136888.4392458 -738426.57418643 101 FALSE "1" "117.1" 10137388.4392458 -737926.574186429 0.00444613389116 5
"1213" "117" 10136888.4392458 -737426.57418643 102 FALSE "1" "117.1" 10137388.4392458 -737926.574186429 7.47169512304025e-05 3
"1214" "117" 10136888.4392458 -737426.57418643 102 FALSE "1" "117.1" 10137388.4392458 -737926.574186429 1.9013142726898e-08 10
"1215" "117" 10136888.4392458 -737426.57418643 102 FALSE "1" "117.1" 10137388.4392458 -737926.574186429 3.8948562131047e-07 8
"1216" "117" 10136888.4392458 -737426.57418643 102 FALSE "1" "117.1" 10137388.4392458 -737926.574186429 4.52876528500568e-08 9
"1217" "117" 10136888.4392458 -737426.57418643 102 FALSE "1" "117.1" 10137388.4392458 -737926.574186429 0.000185279894434953 7
"1218" "117" 10136888.4392458 -737426.57418643 102 FALSE "1" "117.1" 10137388.4392458 -737926.574186429 0.00163355057873149 4
"1219" "117" 10136888.4392458 -737426.57418643 102 FALSE "1" "117.1" 10137388.4392458 -737926.574186429 5.11370723543791e-10 11
"1220" "117" 10136888.4392458 -737426.57418643 102 FALSE "1" "117.1" 10137388.4392458 -737926.574186429 0.000485512152028078 6
"1221" "117" 10136888.4392458 -737426.57418643 102 FALSE "1" "117.1" 10137388.4392458 -737926.574186429 0.0472381616189476 2
"1222" "117" 10136888.4392458 -737426.57418643 102 FALSE "1" "117.1" 10137388.4392458 -737926.574186429 0.0764330677518794 1
"1223" "117" 10136888.4392458 -737426.57418643 102 FALSE "1" "117.1" 10137388.4392458 -737926.574186429 5.05590966686231e-05 12
"1224" "117" 10136888.4392458 -737426.57418643 102 FALSE "1" "117.1" 10137388.4392458 -737926.574186429 0.00444613389116 5
"1225" "117" 10137888.4392458 -737426.57418643 103 FALSE "1" "117.1" 10137388.4392458 -737926.574186429 7.47169512304025e-05 3
"1226" "117" 10137888.4392458 -737426.57418643 103 FALSE "1" "117.1" 10137388.4392458 -737926.574186429 1.9013142726898e-08 10
"1227" "117" 10137888.4392458 -737426.57418643 103 FALSE "1" "117.1" 10137388.4392458 -737926.574186429 3.8948562131047e-07 8
"1228" "117" 10137888.4392458 -737426.57418643 103 FALSE "1" "117.1" 10137388.4392458 -737926.574186429 4.52876528500568e-08 9
"1229" "117" 10137888.4392458 -737426.57418643 103 FALSE "1" "117.1" 10137388.4392458 -737926.574186429 0.000185279894434953 7
"1230" "117" 10137888.4392458 -737426.57418643 103 FALSE "1" "117.1" 10137388.4392458 -737926.574186429 0.00163355057873149 4
"1231" "117" 10137888.4392458 -737426.57418643 103 FALSE "1" "117.1" 10137388.4392458 -737926.574186429 5.11370723543791e-10 11
"1232" "117" 10137888.4392458 -737426.57418643 103 FALSE "1" "117.1" 10137388.4392458 -737926.574186429 0.000485512152028078 6
"1233" "117" 10137888.4392458 -737426.57418643 103 FALSE "1" "117.1" 10137388.4392458 -737926.574186429 0.0472381616189476 2
"1234" "117" 10137888.4392458 -737426.57418643 103 FALSE "1" "117.1" 10137388.4392458 -737926.574186429 0.0764330677518794 1
"1235" "117" 10137888.4392458 -737426.57418643 103 FALSE "1" "117.1" 10137388.4392458 -737926.574186429 5.05590966686231e-05 12
"1236" "117" 10137888.4392458 -737426.57418643 103 FALSE "1" "117.1" 10137388.4392458 -737926.574186429 0.00444613389116 5
"1237" "117" 10137888.4392458 -738426.57418643 104 FALSE "1" "117.1" 10137388.4392458 -737926.574186429 7.47169512304025e-05 3
"1238" "117" 10137888.4392458 -738426.57418643 104 FALSE "1" "117.1" 10137388.4392458 -737926.574186429 1.9013142726898e-08 10
"1239" "117" 10137888.4392458 -738426.57418643 104 FALSE "1" "117.1" 10137388.4392458 -737926.574186429 3.8948562131047e-07 8
"1240" "117" 10137888.4392458 -738426.57418643 104 FALSE "1" "117.1" 10137388.4392458 -737926.574186429 4.52876528500568e-08 9
"1241" "117" 10137888.4392458 -738426.57418643 104 FALSE "1" "117.1" 10137388.4392458 -737926.574186429 0.000185279894434953 7
"1242" "117" 10137888.4392458 -738426.57418643 104 FALSE "1" "117.1" 10137388.4392458 -737926.574186429 0.00163355057873149 4
"1243" "117" 10137888.4392458 -738426.57418643 104 FALSE "1" "117.1" 10137388.4392458 -737926.574186429 5.11370723543791e-10 11
"1244" "117" 10137888.4392458 -738426.57418643 104 FALSE "1" "117.1" 10137388.4392458 -737926.574186429 0.000485512152028078 6
"1245" "117" 10137888.4392458 -738426.57418643 104 FALSE "1" "117.1" 10137388.4392458 -737926.574186429 0.0472381616189476 2
"1246" "117" 10137888.4392458 -738426.57418643 104 FALSE "1" "117.1" 10137388.4392458 -737926.574186429 0.0764330677518794 1
"1247" "117" 10137888.4392458 -738426.57418643 104 FALSE "1" "117.1" 10137388.4392458 -737926.574186429 5.05590966686231e-05 12
"1248" "117" 10137888.4392458 -738426.57418643 104 FALSE "1" "117.1" 10137388.4392458 -737926.574186429 0.00444613389116 5
"1249" "117" 10136888.4392458 -738426.57418643 105 FALSE "1" "117.1" 10137388.4392458 -737926.574186429 7.47169512304025e-05 3
"1250" "117" 10136888.4392458 -738426.57418643 105 FALSE "1" "117.1" 10137388.4392458 -737926.574186429 1.9013142726898e-08 10
"1251" "117" 10136888.4392458 -738426.57418643 105 FALSE "1" "117.1" 10137388.4392458 -737926.574186429 3.8948562131047e-07 8
"1252" "117" 10136888.4392458 -738426.57418643 105 FALSE "1" "117.1" 10137388.4392458 -737926.574186429 4.52876528500568e-08 9
"1253" "117" 10136888.4392458 -738426.57418643 105 FALSE "1" "117.1" 10137388.4392458 -737926.574186429 0.000185279894434953 7
"1254" "117" 10136888.4392458 -738426.57418643 105 FALSE "1" "117.1" 10137388.4392458 -737926.574186429 0.00163355057873149 4
"1255" "117" 10136888.4392458 -738426.57418643 105 FALSE "1" "117.1" 10137388.4392458 -737926.574186429 5.11370723543791e-10 11
"1256" "117" 10136888.4392458 -738426.57418643 105 FALSE "1" "117.1" 10137388.4392458 -737926.574186429 0.000485512152028078 6
"1257" "117" 10136888.4392458 -738426.57418643 105 FALSE "1" "117.1" 10137388.4392458 -737926.574186429 0.0472381616189476 2
"1258" "117" 10136888.4392458 -738426.57418643 105 FALSE "1" "117.1" 10137388.4392458 -737926.574186429 0.0764330677518794 1
"1259" "117" 10136888.4392458 -738426.57418643 105 FALSE "1" "117.1" 10137388.4392458 -737926.574186429 5.05590966686231e-05 12
"1260" "117" 10136888.4392458 -738426.57418643 105 FALSE "1" "117.1" 10137388.4392458 -737926.574186429 0.00444613389116 5
"1261" "118" 10137888.4392458 -738426.57418643 106 FALSE "1" "118.1" 10138388.4392458 -737926.574186429 1.92486440930839e-06 9
"1262" "118" 10137888.4392458 -738426.57418643 106 FALSE "1" "118.1" 10138388.4392458 -737926.574186429 0.0079186907017349 3
"1263" "118" 10137888.4392458 -738426.57418643 106 FALSE "1" "118.1" 10138388.4392458 -737926.574186429 7.80520603549384e-06 10
"1264" "118" 10137888.4392458 -738426.57418643 106 FALSE "1" "118.1" 10138388.4392458 -737926.574186429 6.5376846315357e-05 8
"1265" "118" 10137888.4392458 -738426.57418643 106 FALSE "1" "118.1" 10138388.4392458 -737926.574186429 0.38847219477031 2
"1266" "118" 10137888.4392458 -738426.57418643 106 FALSE "1" "118.1" 10138388.4392458 -737926.574186429 6.81428023230346e-07 11
"1267" "118" 10137888.4392458 -738426.57418643 106 FALSE "1" "118.1" 10138388.4392458 -737926.574186429 0.000537272317007842 12
"1268" "118" 10137888.4392458 -738426.57418643 106 FALSE "1" "118.1" 10138388.4392458 -737926.574186429 0.100499724190808 5
"1269" "118" 10137888.4392458 -738426.57418643 106 FALSE "1" "118.1" 10138388.4392458 -737926.574186429 0.028043582611404 6
"1270" "118" 10137888.4392458 -738426.57418643 106 FALSE "1" "118.1" 10138388.4392458 -737926.574186429 0.0307777994439644 4
"1271" "118" 10137888.4392458 -738426.57418643 106 FALSE "1" "118.1" 10138388.4392458 -737926.574186429 0.0178341691482145 7
"1272" "118" 10137888.4392458 -738426.57418643 106 FALSE "1" "118.1" 10138388.4392458 -737926.574186429 0.342335584723705 1
"1273" "118" 10137888.4392458 -737426.57418643 107 FALSE "1" "118.1" 10138388.4392458 -737926.574186429 1.92486440930839e-06 9
"1274" "118" 10137888.4392458 -737426.57418643 107 FALSE "1" "118.1" 10138388.4392458 -737926.574186429 0.0079186907017349 3
"1275" "118" 10137888.4392458 -737426.57418643 107 FALSE "1" "118.1" 10138388.4392458 -737926.574186429 7.80520603549384e-06 10
"1276" "118" 10137888.4392458 -737426.57418643 107 FALSE "1" "118.1" 10138388.4392458 -737926.574186429 6.5376846315357e-05 8
"1277" "118" 10137888.4392458 -737426.57418643 107 FALSE "1" "118.1" 10138388.4392458 -737926.574186429 0.38847219477031 2
"1278" "118" 10137888.4392458 -737426.57418643 107 FALSE "1" "118.1" 10138388.4392458 -737926.574186429 6.81428023230346e-07 11
"1279" "118" 10137888.4392458 -737426.57418643 107 FALSE "1" "118.1" 10138388.4392458 -737926.574186429 0.000537272317007842 12
"1280" "118" 10137888.4392458 -737426.57418643 107 FALSE "1" "118.1" 10138388.4392458 -737926.574186429 0.100499724190808 5
"1281" "118" 10137888.4392458 -737426.57418643 107 FALSE "1" "118.1" 10138388.4392458 -737926.574186429 0.028043582611404 6
"1282" "118" 10137888.4392458 -737426.57418643 107 FALSE "1" "118.1" 10138388.4392458 -737926.574186429 0.0307777994439644 4
"1283" "118" 10137888.4392458 -737426.57418643 107 FALSE "1" "118.1" 10138388.4392458 -737926.574186429 0.0178341691482145 7
"1284" "118" 10137888.4392458 -737426.57418643 107 FALSE "1" "118.1" 10138388.4392458 -737926.574186429 0.342335584723705 1
"1285" "118" 10138888.4392458 -737426.57418643 108 FALSE "1" "118.1" 10138388.4392458 -737926.574186429 1.92486440930839e-06 9
"1286" "118" 10138888.4392458 -737426.57418643 108 FALSE "1" "118.1" 10138388.4392458 -737926.574186429 0.0079186907017349 3
"1287" "118" 10138888.4392458 -737426.57418643 108 FALSE "1" "118.1" 10138388.4392458 -737926.574186429 7.80520603549384e-06 10
"1288" "118" 10138888.4392458 -737426.57418643 108 FALSE "1" "118.1" 10138388.4392458 -737926.574186429 6.5376846315357e-05 8
"1289" "118" 10138888.4392458 -737426.57418643 108 FALSE "1" "118.1" 10138388.4392458 -737926.574186429 0.38847219477031 2
"1290" "118" 10138888.4392458 -737426.57418643 108 FALSE "1" "118.1" 10138388.4392458 -737926.574186429 6.81428023230346e-07 11
"1291" "118" 10138888.4392458 -737426.57418643 108 FALSE "1" "118.1" 10138388.4392458 -737926.574186429 0.000537272317007842 12
"1292" "118" 10138888.4392458 -737426.57418643 108 FALSE "1" "118.1" 10138388.4392458 -737926.574186429 0.100499724190808 5
"1293" "118" 10138888.4392458 -737426.57418643 108 FALSE "1" "118.1" 10138388.4392458 -737926.574186429 0.028043582611404 6
"1294" "118" 10138888.4392458 -737426.57418643 108 FALSE "1" "118.1" 10138388.4392458 -737926.574186429 0.0307777994439644 4
"1295" "118" 10138888.4392458 -737426.57418643 108 FALSE "1" "118.1" 10138388.4392458 -737926.574186429 0.0178341691482145 7
"1296" "118" 10138888.4392458 -737426.57418643 108 FALSE "1" "118.1" 10138388.4392458 -737926.574186429 0.342335584723705 1
"1297" "118" 10138888.4392458 -738426.57418643 109 FALSE "1" "118.1" 10138388.4392458 -737926.574186429 1.92486440930839e-06 9
"1298" "118" 10138888.4392458 -738426.57418643 109 FALSE "1" "118.1" 10138388.4392458 -737926.574186429 0.0079186907017349 3
"1299" "118" 10138888.4392458 -738426.57418643 109 FALSE "1" "118.1" 10138388.4392458 -737926.574186429 7.80520603549384e-06 10
"1300" "118" 10138888.4392458 -738426.57418643 109 FALSE "1" "118.1" 10138388.4392458 -737926.574186429 6.5376846315357e-05 8
"1301" "118" 10138888.4392458 -738426.57418643 109 FALSE "1" "118.1" 10138388.4392458 -737926.574186429 0.38847219477031 2
"1302" "118" 10138888.4392458 -738426.57418643 109 FALSE "1" "118.1" 10138388.4392458 -737926.574186429 6.81428023230346e-07 11
"1303" "118" 10138888.4392458 -738426.57418643 109 FALSE "1" "118.1" 10138388.4392458 -737926.574186429 0.000537272317007842 12
"1304" "118" 10138888.4392458 -738426.57418643 109 FALSE "1" "118.1" 10138388.4392458 -737926.574186429 0.100499724190808 5
"1305" "118" 10138888.4392458 -738426.57418643 109 FALSE "1" "118.1" 10138388.4392458 -737926.574186429 0.028043582611404 6
"1306" "118" 10138888.4392458 -738426.57418643 109 FALSE "1" "118.1" 10138388.4392458 -737926.574186429 0.0307777994439644 4
"1307" "118" 10138888.4392458 -738426.57418643 109 FALSE "1" "118.1" 10138388.4392458 -737926.574186429 0.0178341691482145 7
"1308" "118" 10138888.4392458 -738426.57418643 109 FALSE "1" "118.1" 10138388.4392458 -737926.574186429 0.342335584723705 1
"1309" "118" 10137888.4392458 -738426.57418643 110 FALSE "1" "118.1" 10138388.4392458 -737926.574186429 1.92486440930839e-06 9
"1310" "118" 10137888.4392458 -738426.57418643 110 FALSE "1" "118.1" 10138388.4392458 -737926.574186429 0.0079186907017349 3
"1311" "118" 10137888.4392458 -738426.57418643 110 FALSE "1" "118.1" 10138388.4392458 -737926.574186429 7.80520603549384e-06 10
"1312" "118" 10137888.4392458 -738426.57418643 110 FALSE "1" "118.1" 10138388.4392458 -737926.574186429 6.5376846315357e-05 8
"1313" "118" 10137888.4392458 -738426.57418643 110 FALSE "1" "118.1" 10138388.4392458 -737926.574186429 0.38847219477031 2
"1314" "118" 10137888.4392458 -738426.57418643 110 FALSE "1" "118.1" 10138388.4392458 -737926.574186429 6.81428023230346e-07 11
"1315" "118" 10137888.4392458 -738426.57418643 110 FALSE "1" "118.1" 10138388.4392458 -737926.574186429 0.000537272317007842 12
"1316" "118" 10137888.4392458 -738426.57418643 110 FALSE "1" "118.1" 10138388.4392458 -737926.574186429 0.100499724190808 5
"1317" "118" 10137888.4392458 -738426.57418643 110 FALSE "1" "118.1" 10138388.4392458 -737926.574186429 0.028043582611404 6
"1318" "118" 10137888.4392458 -738426.57418643 110 FALSE "1" "118.1" 10138388.4392458 -737926.574186429 0.0307777994439644 4
"1319" "118" 10137888.4392458 -738426.57418643 110 FALSE "1" "118.1" 10138388.4392458 -737926.574186429 0.0178341691482145 7
"1320" "118" 10137888.4392458 -738426.57418643 110 FALSE "1" "118.1" 10138388.4392458 -737926.574186429 0.342335584723705 1
"1321" "119" 10138888.4392458 -738426.57418643 111 FALSE "1" "119.1" 10139388.4392458 -737926.574186429 6.28576124150904e-07 11
"1322" "119" 10138888.4392458 -738426.57418643 111 FALSE "1" "119.1" 10139388.4392458 -737926.574186429 0.399137077207931 2
"1323" "119" 10138888.4392458 -738426.57418643 111 FALSE "1" "119.1" 10139388.4392458 -737926.574186429 6.07992047205741e-05 8
"1324" "119" 10138888.4392458 -738426.57418643 111 FALSE "1" "119.1" 10139388.4392458 -737926.574186429 7.72273456783878e-06 10
"1325" "119" 10138888.4392458 -738426.57418643 111 FALSE "1" "119.1" 10139388.4392458 -737926.574186429 0.0326338323555955 4
"1326" "119" 10138888.4392458 -738426.57418643 111 FALSE "1" "119.1" 10139388.4392458 -737926.574186429 0.000561156542028152 12
"1327" "119" 10138888.4392458 -738426.57418643 111 FALSE "1" "119.1" 10139388.4392458 -737926.574186429 0.00930673520619796 3
"1328" "119" 10138888.4392458 -738426.57418643 111 FALSE "1" "119.1" 10139388.4392458 -737926.574186429 1.22198290952724e-06 9
"1329" "119" 10138888.4392458 -738426.57418643 111 FALSE "1" "119.1" 10139388.4392458 -737926.574186429 0.348960244658055 1
"1330" "119" 10138888.4392458 -738426.57418643 111 FALSE "1" "119.1" 10139388.4392458 -737926.574186429 0.0357988571698369 6
"1331" "119" 10138888.4392458 -738426.57418643 111 FALSE "1" "119.1" 10139388.4392458 -737926.574186429 0.022463708107173 7
"1332" "119" 10138888.4392458 -738426.57418643 111 FALSE "1" "119.1" 10139388.4392458 -737926.574186429 0.0999858766169019 5
"1333" "119" 10138888.4392458 -737426.57418643 112 FALSE "1" "119.1" 10139388.4392458 -737926.574186429 6.28576124150904e-07 11
"1334" "119" 10138888.4392458 -737426.57418643 112 FALSE "1" "119.1" 10139388.4392458 -737926.574186429 0.399137077207931 2
"1335" "119" 10138888.4392458 -737426.57418643 112 FALSE "1" "119.1" 10139388.4392458 -737926.574186429 6.07992047205741e-05 8
"1336" "119" 10138888.4392458 -737426.57418643 112 FALSE "1" "119.1" 10139388.4392458 -737926.574186429 7.72273456783878e-06 10
"1337" "119" 10138888.4392458 -737426.57418643 112 FALSE "1" "119.1" 10139388.4392458 -737926.574186429 0.0326338323555955 4
"1338" "119" 10138888.4392458 -737426.57418643 112 FALSE "1" "119.1" 10139388.4392458 -737926.574186429 0.000561156542028152 12
"1339" "119" 10138888.4392458 -737426.57418643 112 FALSE "1" "119.1" 10139388.4392458 -737926.574186429 0.00930673520619796 3
"1340" "119" 10138888.4392458 -737426.57418643 112 FALSE "1" "119.1" 10139388.4392458 -737926.574186429 1.22198290952724e-06 9
"1341" "119" 10138888.4392458 -737426.57418643 112 FALSE "1" "119.1" 10139388.4392458 -737926.574186429 0.348960244658055 1
"1342" "119" 10138888.4392458 -737426.57418643 112 FALSE "1" "119.1" 10139388.4392458 -737926.574186429 0.0357988571698369 6
"1343" "119" 10138888.4392458 -737426.57418643 112 FALSE "1" "119.1" 10139388.4392458 -737926.574186429 0.022463708107173 7
"1344" "119" 10138888.4392458 -737426.57418643 112 FALSE "1" "119.1" 10139388.4392458 -737926.574186429 0.0999858766169019 5
"1345" "119" 10139888.4392458 -737426.57418643 113 FALSE "1" "119.1" 10139388.4392458 -737926.574186429 6.28576124150904e-07 11
"1346" "119" 10139888.4392458 -737426.57418643 113 FALSE "1" "119.1" 10139388.4392458 -737926.574186429 0.399137077207931 2
"1347" "119" 10139888.4392458 -737426.57418643 113 FALSE "1" "119.1" 10139388.4392458 -737926.574186429 6.07992047205741e-05 8
"1348" "119" 10139888.4392458 -737426.57418643 113 FALSE "1" "119.1" 10139388.4392458 -737926.574186429 7.72273456783878e-06 10
"1349" "119" 10139888.4392458 -737426.57418643 113 FALSE "1" "119.1" 10139388.4392458 -737926.574186429 0.0326338323555955 4
"1350" "119" 10139888.4392458 -737426.57418643 113 FALSE "1" "119.1" 10139388.4392458 -737926.574186429 0.000561156542028152 12
"1351" "119" 10139888.4392458 -737426.57418643 113 FALSE "1" "119.1" 10139388.4392458 -737926.574186429 0.00930673520619796 3
"1352" "119" 10139888.4392458 -737426.57418643 113 FALSE "1" "119.1" 10139388.4392458 -737926.574186429 1.22198290952724e-06 9
"1353" "119" 10139888.4392458 -737426.57418643 113 FALSE "1" "119.1" 10139388.4392458 -737926.574186429 0.348960244658055 1
"1354" "119" 10139888.4392458 -737426.57418643 113 FALSE "1" "119.1" 10139388.4392458 -737926.574186429 0.0357988571698369 6
"1355" "119" 10139888.4392458 -737426.57418643 113 FALSE "1" "119.1" 10139388.4392458 -737926.574186429 0.022463708107173 7
"1356" "119" 10139888.4392458 -737426.57418643 113 FALSE "1" "119.1" 10139388.4392458 -737926.574186429 0.0999858766169019 5
"1357" "119" 10139888.4392458 -738426.57418643 114 FALSE "1" "119.1" 10139388.4392458 -737926.574186429 6.28576124150904e-07 11
"1358" "119" 10139888.4392458 -738426.57418643 114 FALSE "1" "119.1" 10139388.4392458 -737926.574186429 0.399137077207931 2
"1359" "119" 10139888.4392458 -738426.57418643 114 FALSE "1" "119.1" 10139388.4392458 -737926.574186429 6.07992047205741e-05 8
"1360" "119" 10139888.4392458 -738426.57418643 114 FALSE "1" "119.1" 10139388.4392458 -737926.574186429 7.72273456783878e-06 10
"1361" "119" 10139888.4392458 -738426.57418643 114 FALSE "1" "119.1" 10139388.4392458 -737926.574186429 0.0326338323555955 4
"1362" "119" 10139888.4392458 -738426.57418643 114 FALSE "1" "119.1" 10139388.4392458 -737926.574186429 0.000561156542028152 12
"1363" "119" 10139888.4392458 -738426.57418643 114 FALSE "1" "119.1" 10139388.4392458 -737926.574186429 0.00930673520619796 3
"1364" "119" 10139888.4392458 -738426.57418643 114 FALSE "1" "119.1" 10139388.4392458 -737926.574186429 1.22198290952724e-06 9
"1365" "119" 10139888.4392458 -738426.57418643 114 FALSE "1" "119.1" 10139388.4392458 -737926.574186429 0.348960244658055 1
"1366" "119" 10139888.4392458 -738426.57418643 114 FALSE "1" "119.1" 10139388.4392458 -737926.574186429 0.0357988571698369 6
"1367" "119" 10139888.4392458 -738426.57418643 114 FALSE "1" "119.1" 10139388.4392458 -737926.574186429 0.022463708107173 7
"1368" "119" 10139888.4392458 -738426.57418643 114 FALSE "1" "119.1" 10139388.4392458 -737926.574186429 0.0999858766169019 5
"1369" "119" 10138888.4392458 -738426.57418643 115 FALSE "1" "119.1" 10139388.4392458 -737926.574186429 6.28576124150904e-07 11
"1370" "119" 10138888.4392458 -738426.57418643 115 FALSE "1" "119.1" 10139388.4392458 -737926.574186429 0.399137077207931 2
"1371" "119" 10138888.4392458 -738426.57418643 115 FALSE "1" "119.1" 10139388.4392458 -737926.574186429 6.07992047205741e-05 8
"1372" "119" 10138888.4392458 -738426.57418643 115 FALSE "1" "119.1" 10139388.4392458 -737926.574186429 7.72273456783878e-06 10
"1373" "119" 10138888.4392458 -738426.57418643 115 FALSE "1" "119.1" 10139388.4392458 -737926.574186429 0.0326338323555955 4
"1374" "119" 10138888.4392458 -738426.57418643 115 FALSE "1" "119.1" 10139388.4392458 -737926.574186429 0.000561156542028152 12
"1375" "119" 10138888.4392458 -738426.57418643 115 FALSE "1" "119.1" 10139388.4392458 -737926.574186429 0.00930673520619796 3
"1376" "119" 10138888.4392458 -738426.57418643 115 FALSE "1" "119.1" 10139388.4392458 -737926.574186429 1.22198290952724e-06 9
"1377" "119" 10138888.4392458 -738426.57418643 115 FALSE "1" "119.1" 10139388.4392458 -737926.574186429 0.348960244658055 1
"1378" "119" 10138888.4392458 -738426.57418643 115 FALSE "1" "119.1" 10139388.4392458 -737926.574186429 0.0357988571698369 6
"1379" "119" 10138888.4392458 -738426.57418643 115 FALSE "1" "119.1" 10139388.4392458 -737926.574186429 0.022463708107173 7
"1380" "119" 10138888.4392458 -738426.57418643 115 FALSE "1" "119.1" 10139388.4392458 -737926.574186429 0.0999858766169019 5
"1381" "12" 10148888.4392458 -745426.57418643 116 FALSE "1" "12.1" 10149388.4392458 -744926.574186429 0.932251332377599 4
"1382" "12" 10148888.4392458 -745426.57418643 116 FALSE "1" "12.1" 10149388.4392458 -744926.574186429 0.805743764291425 3
"1383" "12" 10148888.4392458 -745426.57418643 116 FALSE "1" "12.1" 10149388.4392458 -744926.574186429 3.83840049100748e-06 12
"1384" "12" 10148888.4392458 -745426.57418643 116 FALSE "1" "12.1" 10149388.4392458 -744926.574186429 3.17047847686602e-06 10
"1385" "12" 10148888.4392458 -745426.57418643 116 FALSE "1" "12.1" 10149388.4392458 -744926.574186429 0.819172864460838 7
"1386" "12" 10148888.4392458 -745426.57418643 116 FALSE "1" "12.1" 10149388.4392458 -744926.574186429 0.998858605526196 6
"1387" "12" 10148888.4392458 -745426.57418643 116 FALSE "1" "12.1" 10149388.4392458 -744926.574186429 0.00378295745735879 11
"1388" "12" 10148888.4392458 -745426.57418643 116 FALSE "1" "12.1" 10149388.4392458 -744926.574186429 0.0162546306581214 8
"1389" "12" 10148888.4392458 -745426.57418643 116 FALSE "1" "12.1" 10149388.4392458 -744926.574186429 0.31145872620925 1
"1390" "12" 10148888.4392458 -745426.57418643 116 FALSE "1" "12.1" 10149388.4392458 -744926.574186429 0.999366037850398 5
"1391" "12" 10148888.4392458 -745426.57418643 116 FALSE "1" "12.1" 10149388.4392458 -744926.574186429 9.90313830379064e-05 9
"1392" "12" 10148888.4392458 -745426.57418643 116 FALSE "1" "12.1" 10149388.4392458 -744926.574186429 0.34353165840773 2
"1393" "12" 10148888.4392458 -744426.57418643 117 FALSE "1" "12.1" 10149388.4392458 -744926.574186429 0.932251332377599 4
"1394" "12" 10148888.4392458 -744426.57418643 117 FALSE "1" "12.1" 10149388.4392458 -744926.574186429 0.805743764291425 3
"1395" "12" 10148888.4392458 -744426.57418643 117 FALSE "1" "12.1" 10149388.4392458 -744926.574186429 3.83840049100748e-06 12
"1396" "12" 10148888.4392458 -744426.57418643 117 FALSE "1" "12.1" 10149388.4392458 -744926.574186429 3.17047847686602e-06 10
"1397" "12" 10148888.4392458 -744426.57418643 117 FALSE "1" "12.1" 10149388.4392458 -744926.574186429 0.819172864460838 7
"1398" "12" 10148888.4392458 -744426.57418643 117 FALSE "1" "12.1" 10149388.4392458 -744926.574186429 0.998858605526196 6
"1399" "12" 10148888.4392458 -744426.57418643 117 FALSE "1" "12.1" 10149388.4392458 -744926.574186429 0.00378295745735879 11
"1400" "12" 10148888.4392458 -744426.57418643 117 FALSE "1" "12.1" 10149388.4392458 -744926.574186429 0.0162546306581214 8
"1401" "12" 10148888.4392458 -744426.57418643 117 FALSE "1" "12.1" 10149388.4392458 -744926.574186429 0.31145872620925 1
"1402" "12" 10148888.4392458 -744426.57418643 117 FALSE "1" "12.1" 10149388.4392458 -744926.574186429 0.999366037850398 5
"1403" "12" 10148888.4392458 -744426.57418643 117 FALSE "1" "12.1" 10149388.4392458 -744926.574186429 9.90313830379064e-05 9
"1404" "12" 10148888.4392458 -744426.57418643 117 FALSE "1" "12.1" 10149388.4392458 -744926.574186429 0.34353165840773 2
"1405" "12" 10149888.4392458 -744426.57418643 118 FALSE "1" "12.1" 10149388.4392458 -744926.574186429 0.932251332377599 4
"1406" "12" 10149888.4392458 -744426.57418643 118 FALSE "1" "12.1" 10149388.4392458 -744926.574186429 0.805743764291425 3
"1407" "12" 10149888.4392458 -744426.57418643 118 FALSE "1" "12.1" 10149388.4392458 -744926.574186429 3.83840049100748e-06 12
"1408" "12" 10149888.4392458 -744426.57418643 118 FALSE "1" "12.1" 10149388.4392458 -744926.574186429 3.17047847686602e-06 10
"1409" "12" 10149888.4392458 -744426.57418643 118 FALSE "1" "12.1" 10149388.4392458 -744926.574186429 0.819172864460838 7
"1410" "12" 10149888.4392458 -744426.57418643 118 FALSE "1" "12.1" 10149388.4392458 -744926.574186429 0.998858605526196 6
"1411" "12" 10149888.4392458 -744426.57418643 118 FALSE "1" "12.1" 10149388.4392458 -744926.574186429 0.00378295745735879 11
"1412" "12" 10149888.4392458 -744426.57418643 118 FALSE "1" "12.1" 10149388.4392458 -744926.574186429 0.0162546306581214 8
"1413" "12" 10149888.4392458 -744426.57418643 118 FALSE "1" "12.1" 10149388.4392458 -744926.574186429 0.31145872620925 1
"1414" "12" 10149888.4392458 -744426.57418643 118 FALSE "1" "12.1" 10149388.4392458 -744926.574186429 0.999366037850398 5
"1415" "12" 10149888.4392458 -744426.57418643 118 FALSE "1" "12.1" 10149388.4392458 -744926.574186429 9.90313830379064e-05 9
"1416" "12" 10149888.4392458 -744426.57418643 118 FALSE "1" "12.1" 10149388.4392458 -744926.574186429 0.34353165840773 2
"1417" "12" 10149888.4392458 -745426.57418643 119 FALSE "1" "12.1" 10149388.4392458 -744926.574186429 0.932251332377599 4
"1418" "12" 10149888.4392458 -745426.57418643 119 FALSE "1" "12.1" 10149388.4392458 -744926.574186429 0.805743764291425 3
"1419" "12" 10149888.4392458 -745426.57418643 119 FALSE "1" "12.1" 10149388.4392458 -744926.574186429 3.83840049100748e-06 12
"1420" "12" 10149888.4392458 -745426.57418643 119 FALSE "1" "12.1" 10149388.4392458 -744926.574186429 3.17047847686602e-06 10
"1421" "12" 10149888.4392458 -745426.57418643 119 FALSE "1" "12.1" 10149388.4392458 -744926.574186429 0.819172864460838 7
"1422" "12" 10149888.4392458 -745426.57418643 119 FALSE "1" "12.1" 10149388.4392458 -744926.574186429 0.998858605526196 6
"1423" "12" 10149888.4392458 -745426.57418643 119 FALSE "1" "12.1" 10149388.4392458 -744926.574186429 0.00378295745735879 11
"1424" "12" 10149888.4392458 -745426.57418643 119 FALSE "1" "12.1" 10149388.4392458 -744926.574186429 0.0162546306581214 8
"1425" "12" 10149888.4392458 -745426.57418643 119 FALSE "1" "12.1" 10149388.4392458 -744926.574186429 0.31145872620925 1
"1426" "12" 10149888.4392458 -745426.57418643 119 FALSE "1" "12.1" 10149388.4392458 -744926.574186429 0.999366037850398 5
"1427" "12" 10149888.4392458 -745426.57418643 119 FALSE "1" "12.1" 10149388.4392458 -744926.574186429 9.90313830379064e-05 9
"1428" "12" 10149888.4392458 -745426.57418643 119 FALSE "1" "12.1" 10149388.4392458 -744926.574186429 0.34353165840773 2
"1429" "12" 10148888.4392458 -745426.57418643 120 FALSE "1" "12.1" 10149388.4392458 -744926.574186429 0.932251332377599 4
"1430" "12" 10148888.4392458 -745426.57418643 120 FALSE "1" "12.1" 10149388.4392458 -744926.574186429 0.805743764291425 3
"1431" "12" 10148888.4392458 -745426.57418643 120 FALSE "1" "12.1" 10149388.4392458 -744926.574186429 3.83840049100748e-06 12
"1432" "12" 10148888.4392458 -745426.57418643 120 FALSE "1" "12.1" 10149388.4392458 -744926.574186429 3.17047847686602e-06 10
"1433" "12" 10148888.4392458 -745426.57418643 120 FALSE "1" "12.1" 10149388.4392458 -744926.574186429 0.819172864460838 7
"1434" "12" 10148888.4392458 -745426.57418643 120 FALSE "1" "12.1" 10149388.4392458 -744926.574186429 0.998858605526196 6
"1435" "12" 10148888.4392458 -745426.57418643 120 FALSE "1" "12.1" 10149388.4392458 -744926.574186429 0.00378295745735879 11
"1436" "12" 10148888.4392458 -745426.57418643 120 FALSE "1" "12.1" 10149388.4392458 -744926.574186429 0.0162546306581214 8
"1437" "12" 10148888.4392458 -745426.57418643 120 FALSE "1" "12.1" 10149388.4392458 -744926.574186429 0.31145872620925 1
"1438" "12" 10148888.4392458 -745426.57418643 120 FALSE "1" "12.1" 10149388.4392458 -744926.574186429 0.999366037850398 5
"1439" "12" 10148888.4392458 -745426.57418643 120 FALSE "1" "12.1" 10149388.4392458 -744926.574186429 9.90313830379064e-05 9
"1440" "12" 10148888.4392458 -745426.57418643 120 FALSE "1" "12.1" 10149388.4392458 -744926.574186429 0.34353165840773 2
"1441" "120" 10139888.4392458 -738426.57418643 121 FALSE "1" "120.1" 10140388.4392458 -737926.574186429 6.8634253432176e-05 8
"1442" "120" 10139888.4392458 -738426.57418643 121 FALSE "1" "120.1" 10140388.4392458 -737926.574186429 0.380379131311694 1
"1443" "120" 10139888.4392458 -738426.57418643 121 FALSE "1" "120.1" 10140388.4392458 -737926.574186429 0.01797981485887 3
"1444" "120" 10139888.4392458 -738426.57418643 121 FALSE "1" "120.1" 10140388.4392458 -737926.574186429 0.415589715511908 2
"1445" "120" 10139888.4392458 -738426.57418643 121 FALSE "1" "120.1" 10140388.4392458 -737926.574186429 0.045629258200237 6
"1446" "120" 10139888.4392458 -738426.57418643 121 FALSE "1" "120.1" 10140388.4392458 -737926.574186429 1.13315390604107e-06 9
"1447" "120" 10139888.4392458 -738426.57418643 121 FALSE "1" "120.1" 10140388.4392458 -737926.574186429 0.0364956032813756 4
"1448" "120" 10139888.4392458 -738426.57418643 121 FALSE "1" "120.1" 10140388.4392458 -737926.574186429 0.000682077496869993 12
"1449" "120" 10139888.4392458 -738426.57418643 121 FALSE "1" "120.1" 10140388.4392458 -737926.574186429 1.107988444915e-05 10
"1450" "120" 10139888.4392458 -738426.57418643 121 FALSE "1" "120.1" 10140388.4392458 -737926.574186429 0.11285039038514 5
"1451" "120" 10139888.4392458 -738426.57418643 121 FALSE "1" "120.1" 10140388.4392458 -737926.574186429 0.0257252869586849 7
"1452" "120" 10139888.4392458 -738426.57418643 121 FALSE "1" "120.1" 10140388.4392458 -737926.574186429 1.9231547242482e-06 11
"1453" "120" 10139888.4392458 -737426.57418643 122 FALSE "1" "120.1" 10140388.4392458 -737926.574186429 6.8634253432176e-05 8
"1454" "120" 10139888.4392458 -737426.57418643 122 FALSE "1" "120.1" 10140388.4392458 -737926.574186429 0.380379131311694 1
"1455" "120" 10139888.4392458 -737426.57418643 122 FALSE "1" "120.1" 10140388.4392458 -737926.574186429 0.01797981485887 3
"1456" "120" 10139888.4392458 -737426.57418643 122 FALSE "1" "120.1" 10140388.4392458 -737926.574186429 0.415589715511908 2
"1457" "120" 10139888.4392458 -737426.57418643 122 FALSE "1" "120.1" 10140388.4392458 -737926.574186429 0.045629258200237 6
"1458" "120" 10139888.4392458 -737426.57418643 122 FALSE "1" "120.1" 10140388.4392458 -737926.574186429 1.13315390604107e-06 9
"1459" "120" 10139888.4392458 -737426.57418643 122 FALSE "1" "120.1" 10140388.4392458 -737926.574186429 0.0364956032813756 4
"1460" "120" 10139888.4392458 -737426.57418643 122 FALSE "1" "120.1" 10140388.4392458 -737926.574186429 0.000682077496869993 12
"1461" "120" 10139888.4392458 -737426.57418643 122 FALSE "1" "120.1" 10140388.4392458 -737926.574186429 1.107988444915e-05 10
"1462" "120" 10139888.4392458 -737426.57418643 122 FALSE "1" "120.1" 10140388.4392458 -737926.574186429 0.11285039038514 5
"1463" "120" 10139888.4392458 -737426.57418643 122 FALSE "1" "120.1" 10140388.4392458 -737926.574186429 0.0257252869586849 7
"1464" "120" 10139888.4392458 -737426.57418643 122 FALSE "1" "120.1" 10140388.4392458 -737926.574186429 1.9231547242482e-06 11
"1465" "120" 10140888.4392458 -737426.57418643 123 FALSE "1" "120.1" 10140388.4392458 -737926.574186429 6.8634253432176e-05 8
"1466" "120" 10140888.4392458 -737426.57418643 123 FALSE "1" "120.1" 10140388.4392458 -737926.574186429 0.380379131311694 1
"1467" "120" 10140888.4392458 -737426.57418643 123 FALSE "1" "120.1" 10140388.4392458 -737926.574186429 0.01797981485887 3
"1468" "120" 10140888.4392458 -737426.57418643 123 FALSE "1" "120.1" 10140388.4392458 -737926.574186429 0.415589715511908 2
"1469" "120" 10140888.4392458 -737426.57418643 123 FALSE "1" "120.1" 10140388.4392458 -737926.574186429 0.045629258200237 6
"1470" "120" 10140888.4392458 -737426.57418643 123 FALSE "1" "120.1" 10140388.4392458 -737926.574186429 1.13315390604107e-06 9
"1471" "120" 10140888.4392458 -737426.57418643 123 FALSE "1" "120.1" 10140388.4392458 -737926.574186429 0.0364956032813756 4
"1472" "120" 10140888.4392458 -737426.57418643 123 FALSE "1" "120.1" 10140388.4392458 -737926.574186429 0.000682077496869993 12
"1473" "120" 10140888.4392458 -737426.57418643 123 FALSE "1" "120.1" 10140388.4392458 -737926.574186429 1.107988444915e-05 10
"1474" "120" 10140888.4392458 -737426.57418643 123 FALSE "1" "120.1" 10140388.4392458 -737926.574186429 0.11285039038514 5
"1475" "120" 10140888.4392458 -737426.57418643 123 FALSE "1" "120.1" 10140388.4392458 -737926.574186429 0.0257252869586849 7
"1476" "120" 10140888.4392458 -737426.57418643 123 FALSE "1" "120.1" 10140388.4392458 -737926.574186429 1.9231547242482e-06 11
"1477" "120" 10140888.4392458 -738426.57418643 124 FALSE "1" "120.1" 10140388.4392458 -737926.574186429 6.8634253432176e-05 8
"1478" "120" 10140888.4392458 -738426.57418643 124 FALSE "1" "120.1" 10140388.4392458 -737926.574186429 0.380379131311694 1
"1479" "120" 10140888.4392458 -738426.57418643 124 FALSE "1" "120.1" 10140388.4392458 -737926.574186429 0.01797981485887 3
"1480" "120" 10140888.4392458 -738426.57418643 124 FALSE "1" "120.1" 10140388.4392458 -737926.574186429 0.415589715511908 2
"1481" "120" 10140888.4392458 -738426.57418643 124 FALSE "1" "120.1" 10140388.4392458 -737926.574186429 0.045629258200237 6
"1482" "120" 10140888.4392458 -738426.57418643 124 FALSE "1" "120.1" 10140388.4392458 -737926.574186429 1.13315390604107e-06 9
"1483" "120" 10140888.4392458 -738426.57418643 124 FALSE "1" "120.1" 10140388.4392458 -737926.574186429 0.0364956032813756 4
"1484" "120" 10140888.4392458 -738426.57418643 124 FALSE "1" "120.1" 10140388.4392458 -737926.574186429 0.000682077496869993 12
"1485" "120" 10140888.4392458 -738426.57418643 124 FALSE "1" "120.1" 10140388.4392458 -737926.574186429 1.107988444915e-05 10
"1486" "120" 10140888.4392458 -738426.57418643 124 FALSE "1" "120.1" 10140388.4392458 -737926.574186429 0.11285039038514 5
"1487" "120" 10140888.4392458 -738426.57418643 124 FALSE "1" "120.1" 10140388.4392458 -737926.574186429 0.0257252869586849 7
"1488" "120" 10140888.4392458 -738426.57418643 124 FALSE "1" "120.1" 10140388.4392458 -737926.574186429 1.9231547242482e-06 11
"1489" "120" 10139888.4392458 -738426.57418643 125 FALSE "1" "120.1" 10140388.4392458 -737926.574186429 6.8634253432176e-05 8
"1490" "120" 10139888.4392458 -738426.57418643 125 FALSE "1" "120.1" 10140388.4392458 -737926.574186429 0.380379131311694 1
"1491" "120" 10139888.4392458 -738426.57418643 125 FALSE "1" "120.1" 10140388.4392458 -737926.574186429 0.01797981485887 3
"1492" "120" 10139888.4392458 -738426.57418643 125 FALSE "1" "120.1" 10140388.4392458 -737926.574186429 0.415589715511908 2
"1493" "120" 10139888.4392458 -738426.57418643 125 FALSE "1" "120.1" 10140388.4392458 -737926.574186429 0.045629258200237 6
"1494" "120" 10139888.4392458 -738426.57418643 125 FALSE "1" "120.1" 10140388.4392458 -737926.574186429 1.13315390604107e-06 9
"1495" "120" 10139888.4392458 -738426.57418643 125 FALSE "1" "120.1" 10140388.4392458 -737926.574186429 0.0364956032813756 4
"1496" "120" 10139888.4392458 -738426.57418643 125 FALSE "1" "120.1" 10140388.4392458 -737926.574186429 0.000682077496869993 12
"1497" "120" 10139888.4392458 -738426.57418643 125 FALSE "1" "120.1" 10140388.4392458 -737926.574186429 1.107988444915e-05 10
"1498" "120" 10139888.4392458 -738426.57418643 125 FALSE "1" "120.1" 10140388.4392458 -737926.574186429 0.11285039038514 5
"1499" "120" 10139888.4392458 -738426.57418643 125 FALSE "1" "120.1" 10140388.4392458 -737926.574186429 0.0257252869586849 7
"1500" "120" 10139888.4392458 -738426.57418643 125 FALSE "1" "120.1" 10140388.4392458 -737926.574186429 1.9231547242482e-06 11
"1501" "121" 10140888.4392458 -738426.57418643 126 FALSE "1" "121.1" 10141388.4392458 -737926.574186429 0.937011310248592 1
"1502" "121" 10140888.4392458 -738426.57418643 126 FALSE "1" "121.1" 10141388.4392458 -737926.574186429 0.959661226410015 2
"1503" "121" 10140888.4392458 -738426.57418643 126 FALSE "1" "121.1" 10141388.4392458 -737926.574186429 0.00863650299790997 8
"1504" "121" 10140888.4392458 -738426.57418643 126 FALSE "1" "121.1" 10141388.4392458 -737926.574186429 0.000261026926688945 9
"1505" "121" 10140888.4392458 -738426.57418643 126 FALSE "1" "121.1" 10141388.4392458 -737926.574186429 0.89395779791102 5
"1506" "121" 10140888.4392458 -738426.57418643 126 FALSE "1" "121.1" 10141388.4392458 -737926.574186429 0.0025524884461855 10
"1507" "121" 10140888.4392458 -738426.57418643 126 FALSE "1" "121.1" 10141388.4392458 -737926.574186429 0.63163144806483 6
"1508" "121" 10140888.4392458 -738426.57418643 126 FALSE "1" "121.1" 10141388.4392458 -737926.574186429 0.655220836901368 4
"1509" "121" 10140888.4392458 -738426.57418643 126 FALSE "1" "121.1" 10141388.4392458 -737926.574186429 0.0474441914520561 12
"1510" "121" 10140888.4392458 -738426.57418643 126 FALSE "1" "121.1" 10141388.4392458 -737926.574186429 0.368890977858105 7
"1511" "121" 10140888.4392458 -738426.57418643 126 FALSE "1" "121.1" 10141388.4392458 -737926.574186429 0.00228637477475013 11
"1512" "121" 10140888.4392458 -738426.57418643 126 FALSE "1" "121.1" 10141388.4392458 -737926.574186429 0.62032184737307 3
"1513" "121" 10140888.4392458 -737426.57418643 127 FALSE "1" "121.1" 10141388.4392458 -737926.574186429 0.937011310248592 1
"1514" "121" 10140888.4392458 -737426.57418643 127 FALSE "1" "121.1" 10141388.4392458 -737926.574186429 0.959661226410015 2
"1515" "121" 10140888.4392458 -737426.57418643 127 FALSE "1" "121.1" 10141388.4392458 -737926.574186429 0.00863650299790997 8
"1516" "121" 10140888.4392458 -737426.57418643 127 FALSE "1" "121.1" 10141388.4392458 -737926.574186429 0.000261026926688945 9
"1517" "121" 10140888.4392458 -737426.57418643 127 FALSE "1" "121.1" 10141388.4392458 -737926.574186429 0.89395779791102 5
"1518" "121" 10140888.4392458 -737426.57418643 127 FALSE "1" "121.1" 10141388.4392458 -737926.574186429 0.0025524884461855 10
"1519" "121" 10140888.4392458 -737426.57418643 127 FALSE "1" "121.1" 10141388.4392458 -737926.574186429 0.63163144806483 6
"1520" "121" 10140888.4392458 -737426.57418643 127 FALSE "1" "121.1" 10141388.4392458 -737926.574186429 0.655220836901368 4
"1521" "121" 10140888.4392458 -737426.57418643 127 FALSE "1" "121.1" 10141388.4392458 -737926.574186429 0.0474441914520561 12
"1522" "121" 10140888.4392458 -737426.57418643 127 FALSE "1" "121.1" 10141388.4392458 -737926.574186429 0.368890977858105 7
"1523" "121" 10140888.4392458 -737426.57418643 127 FALSE "1" "121.1" 10141388.4392458 -737926.574186429 0.00228637477475013 11
"1524" "121" 10140888.4392458 -737426.57418643 127 FALSE "1" "121.1" 10141388.4392458 -737926.574186429 0.62032184737307 3
"1525" "121" 10141888.4392458 -737426.57418643 128 FALSE "1" "121.1" 10141388.4392458 -737926.574186429 0.937011310248592 1
"1526" "121" 10141888.4392458 -737426.57418643 128 FALSE "1" "121.1" 10141388.4392458 -737926.574186429 0.959661226410015 2
"1527" "121" 10141888.4392458 -737426.57418643 128 FALSE "1" "121.1" 10141388.4392458 -737926.574186429 0.00863650299790997 8
"1528" "121" 10141888.4392458 -737426.57418643 128 FALSE "1" "121.1" 10141388.4392458 -737926.574186429 0.000261026926688945 9
"1529" "121" 10141888.4392458 -737426.57418643 128 FALSE "1" "121.1" 10141388.4392458 -737926.574186429 0.89395779791102 5
"1530" "121" 10141888.4392458 -737426.57418643 128 FALSE "1" "121.1" 10141388.4392458 -737926.574186429 0.0025524884461855 10
"1531" "121" 10141888.4392458 -737426.57418643 128 FALSE "1" "121.1" 10141388.4392458 -737926.574186429 0.63163144806483 6
"1532" "121" 10141888.4392458 -737426.57418643 128 FALSE "1" "121.1" 10141388.4392458 -737926.574186429 0.655220836901368 4
"1533" "121" 10141888.4392458 -737426.57418643 128 FALSE "1" "121.1" 10141388.4392458 -737926.574186429 0.0474441914520561 12
"1534" "121" 10141888.4392458 -737426.57418643 128 FALSE "1" "121.1" 10141388.4392458 -737926.574186429 0.368890977858105 7
"1535" "121" 10141888.4392458 -737426.57418643 128 FALSE "1" "121.1" 10141388.4392458 -737926.574186429 0.00228637477475013 11
"1536" "121" 10141888.4392458 -737426.57418643 128 FALSE "1" "121.1" 10141388.4392458 -737926.574186429 0.62032184737307 3
"1537" "121" 10141888.4392458 -738426.57418643 129 FALSE "1" "121.1" 10141388.4392458 -737926.574186429 0.937011310248592 1
"1538" "121" 10141888.4392458 -738426.57418643 129 FALSE "1" "121.1" 10141388.4392458 -737926.574186429 0.959661226410015 2
"1539" "121" 10141888.4392458 -738426.57418643 129 FALSE "1" "121.1" 10141388.4392458 -737926.574186429 0.00863650299790997 8
"1540" "121" 10141888.4392458 -738426.57418643 129 FALSE "1" "121.1" 10141388.4392458 -737926.574186429 0.000261026926688945 9
"1541" "121" 10141888.4392458 -738426.57418643 129 FALSE "1" "121.1" 10141388.4392458 -737926.574186429 0.89395779791102 5
"1542" "121" 10141888.4392458 -738426.57418643 129 FALSE "1" "121.1" 10141388.4392458 -737926.574186429 0.0025524884461855 10
"1543" "121" 10141888.4392458 -738426.57418643 129 FALSE "1" "121.1" 10141388.4392458 -737926.574186429 0.63163144806483 6
"1544" "121" 10141888.4392458 -738426.57418643 129 FALSE "1" "121.1" 10141388.4392458 -737926.574186429 0.655220836901368 4
"1545" "121" 10141888.4392458 -738426.57418643 129 FALSE "1" "121.1" 10141388.4392458 -737926.574186429 0.0474441914520561 12
"1546" "121" 10141888.4392458 -738426.57418643 129 FALSE "1" "121.1" 10141388.4392458 -737926.574186429 0.368890977858105 7
"1547" "121" 10141888.4392458 -738426.57418643 129 FALSE "1" "121.1" 10141388.4392458 -737926.574186429 0.00228637477475013 11
"1548" "121" 10141888.4392458 -738426.57418643 129 FALSE "1" "121.1" 10141388.4392458 -737926.574186429 0.62032184737307 3
"1549" "121" 10140888.4392458 -738426.57418643 130 FALSE "1" "121.1" 10141388.4392458 -737926.574186429 0.937011310248592 1
"1550" "121" 10140888.4392458 -738426.57418643 130 FALSE "1" "121.1" 10141388.4392458 -737926.574186429 0.959661226410015 2
"1551" "121" 10140888.4392458 -738426.57418643 130 FALSE "1" "121.1" 10141388.4392458 -737926.574186429 0.00863650299790997 8
"1552" "121" 10140888.4392458 -738426.57418643 130 FALSE "1" "121.1" 10141388.4392458 -737926.574186429 0.000261026926688945 9
"1553" "121" 10140888.4392458 -738426.57418643 130 FALSE "1" "121.1" 10141388.4392458 -737926.574186429 0.89395779791102 5
"1554" "121" 10140888.4392458 -738426.57418643 130 FALSE "1" "121.1" 10141388.4392458 -737926.574186429 0.0025524884461855 10
"1555" "121" 10140888.4392458 -738426.57418643 130 FALSE "1" "121.1" 10141388.4392458 -737926.574186429 0.63163144806483 6
"1556" "121" 10140888.4392458 -738426.57418643 130 FALSE "1" "121.1" 10141388.4392458 -737926.574186429 0.655220836901368 4
"1557" "121" 10140888.4392458 -738426.57418643 130 FALSE "1" "121.1" 10141388.4392458 -737926.574186429 0.0474441914520561 12
"1558" "121" 10140888.4392458 -738426.57418643 130 FALSE "1" "121.1" 10141388.4392458 -737926.574186429 0.368890977858105 7
"1559" "121" 10140888.4392458 -738426.57418643 130 FALSE "1" "121.1" 10141388.4392458 -737926.574186429 0.00228637477475013 11
"1560" "121" 10140888.4392458 -738426.57418643 130 FALSE "1" "121.1" 10141388.4392458 -737926.574186429 0.62032184737307 3
"1561" "122" 10141888.4392458 -738426.57418643 131 FALSE "1" "122.1" 10142388.4392458 -737926.574186429 0.927500066954651 2
"1562" "122" 10141888.4392458 -738426.57418643 131 FALSE "1" "122.1" 10142388.4392458 -737926.574186429 0.000321675277480282 10
"1563" "122" 10141888.4392458 -738426.57418643 131 FALSE "1" "122.1" 10142388.4392458 -737926.574186429 0.00993950867310434 12
"1564" "122" 10141888.4392458 -738426.57418643 131 FALSE "1" "122.1" 10142388.4392458 -737926.574186429 0.731348609268645 3
"1565" "122" 10141888.4392458 -738426.57418643 131 FALSE "1" "122.1" 10142388.4392458 -737926.574186429 0.691932912924664 6
"1566" "122" 10141888.4392458 -738426.57418643 131 FALSE "1" "122.1" 10142388.4392458 -737926.574186429 0.736147987097144 4
"1567" "122" 10141888.4392458 -738426.57418643 131 FALSE "1" "122.1" 10142388.4392458 -737926.574186429 0.018865886187506 8
"1568" "122" 10141888.4392458 -738426.57418643 131 FALSE "1" "122.1" 10142388.4392458 -737926.574186429 0.000211307330826749 11
"1569" "122" 10141888.4392458 -738426.57418643 131 FALSE "1" "122.1" 10142388.4392458 -737926.574186429 0.921166691993123 1
"1570" "122" 10141888.4392458 -738426.57418643 131 FALSE "1" "122.1" 10142388.4392458 -737926.574186429 0.000278332011651727 9
"1571" "122" 10141888.4392458 -738426.57418643 131 FALSE "1" "122.1" 10142388.4392458 -737926.574186429 0.523720946040559 7
"1572" "122" 10141888.4392458 -738426.57418643 131 FALSE "1" "122.1" 10142388.4392458 -737926.574186429 0.897015112771085 5
"1573" "122" 10141888.4392458 -737426.57418643 132 FALSE "1" "122.1" 10142388.4392458 -737926.574186429 0.927500066954651 2
"1574" "122" 10141888.4392458 -737426.57418643 132 FALSE "1" "122.1" 10142388.4392458 -737926.574186429 0.000321675277480282 10
"1575" "122" 10141888.4392458 -737426.57418643 132 FALSE "1" "122.1" 10142388.4392458 -737926.574186429 0.00993950867310434 12
"1576" "122" 10141888.4392458 -737426.57418643 132 FALSE "1" "122.1" 10142388.4392458 -737926.574186429 0.731348609268645 3
"1577" "122" 10141888.4392458 -737426.57418643 132 FALSE "1" "122.1" 10142388.4392458 -737926.574186429 0.691932912924664 6
"1578" "122" 10141888.4392458 -737426.57418643 132 FALSE "1" "122.1" 10142388.4392458 -737926.574186429 0.736147987097144 4
"1579" "122" 10141888.4392458 -737426.57418643 132 FALSE "1" "122.1" 10142388.4392458 -737926.574186429 0.018865886187506 8
"1580" "122" 10141888.4392458 -737426.57418643 132 FALSE "1" "122.1" 10142388.4392458 -737926.574186429 0.000211307330826749 11
"1581" "122" 10141888.4392458 -737426.57418643 132 FALSE "1" "122.1" 10142388.4392458 -737926.574186429 0.921166691993123 1
"1582" "122" 10141888.4392458 -737426.57418643 132 FALSE "1" "122.1" 10142388.4392458 -737926.574186429 0.000278332011651727 9
"1583" "122" 10141888.4392458 -737426.57418643 132 FALSE "1" "122.1" 10142388.4392458 -737926.574186429 0.523720946040559 7
"1584" "122" 10141888.4392458 -737426.57418643 132 FALSE "1" "122.1" 10142388.4392458 -737926.574186429 0.897015112771085 5
"1585" "122" 10142888.4392458 -737426.57418643 133 FALSE "1" "122.1" 10142388.4392458 -737926.574186429 0.927500066954651 2
"1586" "122" 10142888.4392458 -737426.57418643 133 FALSE "1" "122.1" 10142388.4392458 -737926.574186429 0.000321675277480282 10
"1587" "122" 10142888.4392458 -737426.57418643 133 FALSE "1" "122.1" 10142388.4392458 -737926.574186429 0.00993950867310434 12
"1588" "122" 10142888.4392458 -737426.57418643 133 FALSE "1" "122.1" 10142388.4392458 -737926.574186429 0.731348609268645 3
"1589" "122" 10142888.4392458 -737426.57418643 133 FALSE "1" "122.1" 10142388.4392458 -737926.574186429 0.691932912924664 6
"1590" "122" 10142888.4392458 -737426.57418643 133 FALSE "1" "122.1" 10142388.4392458 -737926.574186429 0.736147987097144 4
"1591" "122" 10142888.4392458 -737426.57418643 133 FALSE "1" "122.1" 10142388.4392458 -737926.574186429 0.018865886187506 8
"1592" "122" 10142888.4392458 -737426.57418643 133 FALSE "1" "122.1" 10142388.4392458 -737926.574186429 0.000211307330826749 11
"1593" "122" 10142888.4392458 -737426.57418643 133 FALSE "1" "122.1" 10142388.4392458 -737926.574186429 0.921166691993123 1
"1594" "122" 10142888.4392458 -737426.57418643 133 FALSE "1" "122.1" 10142388.4392458 -737926.574186429 0.000278332011651727 9
"1595" "122" 10142888.4392458 -737426.57418643 133 FALSE "1" "122.1" 10142388.4392458 -737926.574186429 0.523720946040559 7
"1596" "122" 10142888.4392458 -737426.57418643 133 FALSE "1" "122.1" 10142388.4392458 -737926.574186429 0.897015112771085 5
"1597" "122" 10142888.4392458 -738426.57418643 134 FALSE "1" "122.1" 10142388.4392458 -737926.574186429 0.927500066954651 2
"1598" "122" 10142888.4392458 -738426.57418643 134 FALSE "1" "122.1" 10142388.4392458 -737926.574186429 0.000321675277480282 10
"1599" "122" 10142888.4392458 -738426.57418643 134 FALSE "1" "122.1" 10142388.4392458 -737926.574186429 0.00993950867310434 12
"1600" "122" 10142888.4392458 -738426.57418643 134 FALSE "1" "122.1" 10142388.4392458 -737926.574186429 0.731348609268645 3
"1601" "122" 10142888.4392458 -738426.57418643 134 FALSE "1" "122.1" 10142388.4392458 -737926.574186429 0.691932912924664 6
"1602" "122" 10142888.4392458 -738426.57418643 134 FALSE "1" "122.1" 10142388.4392458 -737926.574186429 0.736147987097144 4
"1603" "122" 10142888.4392458 -738426.57418643 134 FALSE "1" "122.1" 10142388.4392458 -737926.574186429 0.018865886187506 8
"1604" "122" 10142888.4392458 -738426.57418643 134 FALSE "1" "122.1" 10142388.4392458 -737926.574186429 0.000211307330826749 11
"1605" "122" 10142888.4392458 -738426.57418643 134 FALSE "1" "122.1" 10142388.4392458 -737926.574186429 0.921166691993123 1
"1606" "122" 10142888.4392458 -738426.57418643 134 FALSE "1" "122.1" 10142388.4392458 -737926.574186429 0.000278332011651727 9
"1607" "122" 10142888.4392458 -738426.57418643 134 FALSE "1" "122.1" 10142388.4392458 -737926.574186429 0.523720946040559 7
"1608" "122" 10142888.4392458 -738426.57418643 134 FALSE "1" "122.1" 10142388.4392458 -737926.574186429 0.897015112771085 5
"1609" "122" 10141888.4392458 -738426.57418643 135 FALSE "1" "122.1" 10142388.4392458 -737926.574186429 0.927500066954651 2
"1610" "122" 10141888.4392458 -738426.57418643 135 FALSE "1" "122.1" 10142388.4392458 -737926.574186429 0.000321675277480282 10
"1611" "122" 10141888.4392458 -738426.57418643 135 FALSE "1" "122.1" 10142388.4392458 -737926.574186429 0.00993950867310434 12
"1612" "122" 10141888.4392458 -738426.57418643 135 FALSE "1" "122.1" 10142388.4392458 -737926.574186429 0.731348609268645 3
"1613" "122" 10141888.4392458 -738426.57418643 135 FALSE "1" "122.1" 10142388.4392458 -737926.574186429 0.691932912924664 6
"1614" "122" 10141888.4392458 -738426.57418643 135 FALSE "1" "122.1" 10142388.4392458 -737926.574186429 0.736147987097144 4
"1615" "122" 10141888.4392458 -738426.57418643 135 FALSE "1" "122.1" 10142388.4392458 -737926.574186429 0.018865886187506 8
"1616" "122" 10141888.4392458 -738426.57418643 135 FALSE "1" "122.1" 10142388.4392458 -737926.574186429 0.000211307330826749 11
"1617" "122" 10141888.4392458 -738426.57418643 135 FALSE "1" "122.1" 10142388.4392458 -737926.574186429 0.921166691993123 1
"1618" "122" 10141888.4392458 -738426.57418643 135 FALSE "1" "122.1" 10142388.4392458 -737926.574186429 0.000278332011651727 9
"1619" "122" 10141888.4392458 -738426.57418643 135 FALSE "1" "122.1" 10142388.4392458 -737926.574186429 0.523720946040559 7
"1620" "122" 10141888.4392458 -738426.57418643 135 FALSE "1" "122.1" 10142388.4392458 -737926.574186429 0.897015112771085 5
"1621" "123" 10142888.4392458 -738426.57418643 136 FALSE "1" "123.1" 10143388.4392458 -737926.574186429 0.000148880133978069 11
"1622" "123" 10142888.4392458 -738426.57418643 136 FALSE "1" "123.1" 10143388.4392458 -737926.574186429 0.83119443771982 2
"1623" "123" 10142888.4392458 -738426.57418643 136 FALSE "1" "123.1" 10143388.4392458 -737926.574186429 0.413758226093804 7
"1624" "123" 10142888.4392458 -738426.57418643 136 FALSE "1" "123.1" 10143388.4392458 -737926.574186429 0.0134526727038086 12
"1625" "123" 10142888.4392458 -738426.57418643 136 FALSE "1" "123.1" 10143388.4392458 -737926.574186429 0.00706360964032648 8
"1626" "123" 10142888.4392458 -738426.57418643 136 FALSE "1" "123.1" 10143388.4392458 -737926.574186429 0.83461472879418 3
"1627" "123" 10142888.4392458 -738426.57418643 136 FALSE "1" "123.1" 10143388.4392458 -737926.574186429 6.10795169184719e-05 10
"1628" "123" 10142888.4392458 -738426.57418643 136 FALSE "1" "123.1" 10143388.4392458 -737926.574186429 3.77831725424382e-05 9
"1629" "123" 10142888.4392458 -738426.57418643 136 FALSE "1" "123.1" 10143388.4392458 -737926.574186429 0.500016832497283 6
"1630" "123" 10142888.4392458 -738426.57418643 136 FALSE "1" "123.1" 10143388.4392458 -737926.574186429 0.799528311352528 1
"1631" "123" 10142888.4392458 -738426.57418643 136 FALSE "1" "123.1" 10143388.4392458 -737926.574186429 0.874741137045007 5
"1632" "123" 10142888.4392458 -738426.57418643 136 FALSE "1" "123.1" 10143388.4392458 -737926.574186429 0.802032302617808 4
"1633" "123" 10142888.4392458 -737426.57418643 137 FALSE "1" "123.1" 10143388.4392458 -737926.574186429 0.000148880133978069 11
"1634" "123" 10142888.4392458 -737426.57418643 137 FALSE "1" "123.1" 10143388.4392458 -737926.574186429 0.83119443771982 2
"1635" "123" 10142888.4392458 -737426.57418643 137 FALSE "1" "123.1" 10143388.4392458 -737926.574186429 0.413758226093804 7
"1636" "123" 10142888.4392458 -737426.57418643 137 FALSE "1" "123.1" 10143388.4392458 -737926.574186429 0.0134526727038086 12
"1637" "123" 10142888.4392458 -737426.57418643 137 FALSE "1" "123.1" 10143388.4392458 -737926.574186429 0.00706360964032648 8
"1638" "123" 10142888.4392458 -737426.57418643 137 FALSE "1" "123.1" 10143388.4392458 -737926.574186429 0.83461472879418 3
"1639" "123" 10142888.4392458 -737426.57418643 137 FALSE "1" "123.1" 10143388.4392458 -737926.574186429 6.10795169184719e-05 10
"1640" "123" 10142888.4392458 -737426.57418643 137 FALSE "1" "123.1" 10143388.4392458 -737926.574186429 3.77831725424382e-05 9
"1641" "123" 10142888.4392458 -737426.57418643 137 FALSE "1" "123.1" 10143388.4392458 -737926.574186429 0.500016832497283 6
"1642" "123" 10142888.4392458 -737426.57418643 137 FALSE "1" "123.1" 10143388.4392458 -737926.574186429 0.799528311352528 1
"1643" "123" 10142888.4392458 -737426.57418643 137 FALSE "1" "123.1" 10143388.4392458 -737926.574186429 0.874741137045007 5
"1644" "123" 10142888.4392458 -737426.57418643 137 FALSE "1" "123.1" 10143388.4392458 -737926.574186429 0.802032302617808 4
"1645" "123" 10143888.4392458 -737426.57418643 138 FALSE "1" "123.1" 10143388.4392458 -737926.574186429 0.000148880133978069 11
"1646" "123" 10143888.4392458 -737426.57418643 138 FALSE "1" "123.1" 10143388.4392458 -737926.574186429 0.83119443771982 2
"1647" "123" 10143888.4392458 -737426.57418643 138 FALSE "1" "123.1" 10143388.4392458 -737926.574186429 0.413758226093804 7
"1648" "123" 10143888.4392458 -737426.57418643 138 FALSE "1" "123.1" 10143388.4392458 -737926.574186429 0.0134526727038086 12
"1649" "123" 10143888.4392458 -737426.57418643 138 FALSE "1" "123.1" 10143388.4392458 -737926.574186429 0.00706360964032648 8
"1650" "123" 10143888.4392458 -737426.57418643 138 FALSE "1" "123.1" 10143388.4392458 -737926.574186429 0.83461472879418 3
"1651" "123" 10143888.4392458 -737426.57418643 138 FALSE "1" "123.1" 10143388.4392458 -737926.574186429 6.10795169184719e-05 10
"1652" "123" 10143888.4392458 -737426.57418643 138 FALSE "1" "123.1" 10143388.4392458 -737926.574186429 3.77831725424382e-05 9
"1653" "123" 10143888.4392458 -737426.57418643 138 FALSE "1" "123.1" 10143388.4392458 -737926.574186429 0.500016832497283 6
"1654" "123" 10143888.4392458 -737426.57418643 138 FALSE "1" "123.1" 10143388.4392458 -737926.574186429 0.799528311352528 1
"1655" "123" 10143888.4392458 -737426.57418643 138 FALSE "1" "123.1" 10143388.4392458 -737926.574186429 0.874741137045007 5
"1656" "123" 10143888.4392458 -737426.57418643 138 FALSE "1" "123.1" 10143388.4392458 -737926.574186429 0.802032302617808 4
"1657" "123" 10143888.4392458 -738426.57418643 139 FALSE "1" "123.1" 10143388.4392458 -737926.574186429 0.000148880133978069 11
"1658" "123" 10143888.4392458 -738426.57418643 139 FALSE "1" "123.1" 10143388.4392458 -737926.574186429 0.83119443771982 2
"1659" "123" 10143888.4392458 -738426.57418643 139 FALSE "1" "123.1" 10143388.4392458 -737926.574186429 0.413758226093804 7
"1660" "123" 10143888.4392458 -738426.57418643 139 FALSE "1" "123.1" 10143388.4392458 -737926.574186429 0.0134526727038086 12
"1661" "123" 10143888.4392458 -738426.57418643 139 FALSE "1" "123.1" 10143388.4392458 -737926.574186429 0.00706360964032648 8
"1662" "123" 10143888.4392458 -738426.57418643 139 FALSE "1" "123.1" 10143388.4392458 -737926.574186429 0.83461472879418 3
"1663" "123" 10143888.4392458 -738426.57418643 139 FALSE "1" "123.1" 10143388.4392458 -737926.574186429 6.10795169184719e-05 10
"1664" "123" 10143888.4392458 -738426.57418643 139 FALSE "1" "123.1" 10143388.4392458 -737926.574186429 3.77831725424382e-05 9
"1665" "123" 10143888.4392458 -738426.57418643 139 FALSE "1" "123.1" 10143388.4392458 -737926.574186429 0.500016832497283 6
"1666" "123" 10143888.4392458 -738426.57418643 139 FALSE "1" "123.1" 10143388.4392458 -737926.574186429 0.799528311352528 1
"1667" "123" 10143888.4392458 -738426.57418643 139 FALSE "1" "123.1" 10143388.4392458 -737926.574186429 0.874741137045007 5
"1668" "123" 10143888.4392458 -738426.57418643 139 FALSE "1" "123.1" 10143388.4392458 -737926.574186429 0.802032302617808 4
"1669" "123" 10142888.4392458 -738426.57418643 140 FALSE "1" "123.1" 10143388.4392458 -737926.574186429 0.000148880133978069 11
"1670" "123" 10142888.4392458 -738426.57418643 140 FALSE "1" "123.1" 10143388.4392458 -737926.574186429 0.83119443771982 2
"1671" "123" 10142888.4392458 -738426.57418643 140 FALSE "1" "123.1" 10143388.4392458 -737926.574186429 0.413758226093804 7
"1672" "123" 10142888.4392458 -738426.57418643 140 FALSE "1" "123.1" 10143388.4392458 -737926.574186429 0.0134526727038086 12
"1673" "123" 10142888.4392458 -738426.57418643 140 FALSE "1" "123.1" 10143388.4392458 -737926.574186429 0.00706360964032648 8
"1674" "123" 10142888.4392458 -738426.57418643 140 FALSE "1" "123.1" 10143388.4392458 -737926.574186429 0.83461472879418 3
"1675" "123" 10142888.4392458 -738426.57418643 140 FALSE "1" "123.1" 10143388.4392458 -737926.574186429 6.10795169184719e-05 10
"1676" "123" 10142888.4392458 -738426.57418643 140 FALSE "1" "123.1" 10143388.4392458 -737926.574186429 3.77831725424382e-05 9
"1677" "123" 10142888.4392458 -738426.57418643 140 FALSE "1" "123.1" 10143388.4392458 -737926.574186429 0.500016832497283 6
"1678" "123" 10142888.4392458 -738426.57418643 140 FALSE "1" "123.1" 10143388.4392458 -737926.574186429 0.799528311352528 1
"1679" "123" 10142888.4392458 -738426.57418643 140 FALSE "1" "123.1" 10143388.4392458 -737926.574186429 0.874741137045007 5
"1680" "123" 10142888.4392458 -738426.57418643 140 FALSE "1" "123.1" 10143388.4392458 -737926.574186429 0.802032302617808 4
"1681" "124" 10143888.4392458 -738426.57418643 141 FALSE "1" "124.1" 10144388.4392458 -737926.574186429 0.745113885756865 5
"1682" "124" 10143888.4392458 -738426.57418643 141 FALSE "1" "124.1" 10144388.4392458 -737926.574186429 0.47798789352054 2
"1683" "124" 10143888.4392458 -738426.57418643 141 FALSE "1" "124.1" 10144388.4392458 -737926.574186429 0.575226566403732 4
"1684" "124" 10143888.4392458 -738426.57418643 141 FALSE "1" "124.1" 10144388.4392458 -737926.574186429 0.00398686167975459 8
"1685" "124" 10143888.4392458 -738426.57418643 141 FALSE "1" "124.1" 10144388.4392458 -737926.574186429 8.40689785708282e-06 9
"1686" "124" 10143888.4392458 -738426.57418643 141 FALSE "1" "124.1" 10144388.4392458 -737926.574186429 0.193856760240576 7
"1687" "124" 10143888.4392458 -738426.57418643 141 FALSE "1" "124.1" 10144388.4392458 -737926.574186429 0.285968125190624 6
"1688" "124" 10143888.4392458 -738426.57418643 141 FALSE "1" "124.1" 10144388.4392458 -737926.574186429 3.37856798215963e-06 10
"1689" "124" 10143888.4392458 -738426.57418643 141 FALSE "1" "124.1" 10144388.4392458 -737926.574186429 0.63303773842664 1
"1690" "124" 10143888.4392458 -738426.57418643 141 FALSE "1" "124.1" 10144388.4392458 -737926.574186429 0.531440121131331 3
"1691" "124" 10143888.4392458 -738426.57418643 141 FALSE "1" "124.1" 10144388.4392458 -737926.574186429 0.000578644029211151 12
"1692" "124" 10143888.4392458 -738426.57418643 141 FALSE "1" "124.1" 10144388.4392458 -737926.574186429 2.49955731105311e-05 11
"1693" "124" 10143888.4392458 -737426.57418643 142 FALSE "1" "124.1" 10144388.4392458 -737926.574186429 0.745113885756865 5
"1694" "124" 10143888.4392458 -737426.57418643 142 FALSE "1" "124.1" 10144388.4392458 -737926.574186429 0.47798789352054 2
"1695" "124" 10143888.4392458 -737426.57418643 142 FALSE "1" "124.1" 10144388.4392458 -737926.574186429 0.575226566403732 4
"1696" "124" 10143888.4392458 -737426.57418643 142 FALSE "1" "124.1" 10144388.4392458 -737926.574186429 0.00398686167975459 8
"1697" "124" 10143888.4392458 -737426.57418643 142 FALSE "1" "124.1" 10144388.4392458 -737926.574186429 8.40689785708282e-06 9
"1698" "124" 10143888.4392458 -737426.57418643 142 FALSE "1" "124.1" 10144388.4392458 -737926.574186429 0.193856760240576 7
"1699" "124" 10143888.4392458 -737426.57418643 142 FALSE "1" "124.1" 10144388.4392458 -737926.574186429 0.285968125190624 6
"1700" "124" 10143888.4392458 -737426.57418643 142 FALSE "1" "124.1" 10144388.4392458 -737926.574186429 3.37856798215963e-06 10
"1701" "124" 10143888.4392458 -737426.57418643 142 FALSE "1" "124.1" 10144388.4392458 -737926.574186429 0.63303773842664 1
"1702" "124" 10143888.4392458 -737426.57418643 142 FALSE "1" "124.1" 10144388.4392458 -737926.574186429 0.531440121131331 3
"1703" "124" 10143888.4392458 -737426.57418643 142 FALSE "1" "124.1" 10144388.4392458 -737926.574186429 0.000578644029211151 12
"1704" "124" 10143888.4392458 -737426.57418643 142 FALSE "1" "124.1" 10144388.4392458 -737926.574186429 2.49955731105311e-05 11
"1705" "124" 10144888.4392458 -737426.57418643 143 FALSE "1" "124.1" 10144388.4392458 -737926.574186429 0.745113885756865 5
"1706" "124" 10144888.4392458 -737426.57418643 143 FALSE "1" "124.1" 10144388.4392458 -737926.574186429 0.47798789352054 2
"1707" "124" 10144888.4392458 -737426.57418643 143 FALSE "1" "124.1" 10144388.4392458 -737926.574186429 0.575226566403732 4
"1708" "124" 10144888.4392458 -737426.57418643 143 FALSE "1" "124.1" 10144388.4392458 -737926.574186429 0.00398686167975459 8
"1709" "124" 10144888.4392458 -737426.57418643 143 FALSE "1" "124.1" 10144388.4392458 -737926.574186429 8.40689785708282e-06 9
"1710" "124" 10144888.4392458 -737426.57418643 143 FALSE "1" "124.1" 10144388.4392458 -737926.574186429 0.193856760240576 7
"1711" "124" 10144888.4392458 -737426.57418643 143 FALSE "1" "124.1" 10144388.4392458 -737926.574186429 0.285968125190624 6
"1712" "124" 10144888.4392458 -737426.57418643 143 FALSE "1" "124.1" 10144388.4392458 -737926.574186429 3.37856798215963e-06 10
"1713" "124" 10144888.4392458 -737426.57418643 143 FALSE "1" "124.1" 10144388.4392458 -737926.574186429 0.63303773842664 1
"1714" "124" 10144888.4392458 -737426.57418643 143 FALSE "1" "124.1" 10144388.4392458 -737926.574186429 0.531440121131331 3
"1715" "124" 10144888.4392458 -737426.57418643 143 FALSE "1" "124.1" 10144388.4392458 -737926.574186429 0.000578644029211151 12
"1716" "124" 10144888.4392458 -737426.57418643 143 FALSE "1" "124.1" 10144388.4392458 -737926.574186429 2.49955731105311e-05 11
"1717" "124" 10144888.4392458 -738426.57418643 144 FALSE "1" "124.1" 10144388.4392458 -737926.574186429 0.745113885756865 5
"1718" "124" 10144888.4392458 -738426.57418643 144 FALSE "1" "124.1" 10144388.4392458 -737926.574186429 0.47798789352054 2
"1719" "124" 10144888.4392458 -738426.57418643 144 FALSE "1" "124.1" 10144388.4392458 -737926.574186429 0.575226566403732 4
"1720" "124" 10144888.4392458 -738426.57418643 144 FALSE "1" "124.1" 10144388.4392458 -737926.574186429 0.00398686167975459 8
"1721" "124" 10144888.4392458 -738426.57418643 144 FALSE "1" "124.1" 10144388.4392458 -737926.574186429 8.40689785708282e-06 9
"1722" "124" 10144888.4392458 -738426.57418643 144 FALSE "1" "124.1" 10144388.4392458 -737926.574186429 0.193856760240576 7
"1723" "124" 10144888.4392458 -738426.57418643 144 FALSE "1" "124.1" 10144388.4392458 -737926.574186429 0.285968125190624 6
"1724" "124" 10144888.4392458 -738426.57418643 144 FALSE "1" "124.1" 10144388.4392458 -737926.574186429 3.37856798215963e-06 10
"1725" "124" 10144888.4392458 -738426.57418643 144 FALSE "1" "124.1" 10144388.4392458 -737926.574186429 0.63303773842664 1
"1726" "124" 10144888.4392458 -738426.57418643 144 FALSE "1" "124.1" 10144388.4392458 -737926.574186429 0.531440121131331 3
"1727" "124" 10144888.4392458 -738426.57418643 144 FALSE "1" "124.1" 10144388.4392458 -737926.574186429 0.000578644029211151 12
"1728" "124" 10144888.4392458 -738426.57418643 144 FALSE "1" "124.1" 10144388.4392458 -737926.574186429 2.49955731105311e-05 11
"1729" "124" 10143888.4392458 -738426.57418643 145 FALSE "1" "124.1" 10144388.4392458 -737926.574186429 0.745113885756865 5
"1730" "124" 10143888.4392458 -738426.57418643 145 FALSE "1" "124.1" 10144388.4392458 -737926.574186429 0.47798789352054 2
"1731" "124" 10143888.4392458 -738426.57418643 145 FALSE "1" "124.1" 10144388.4392458 -737926.574186429 0.575226566403732 4
"1732" "124" 10143888.4392458 -738426.57418643 145 FALSE "1" "124.1" 10144388.4392458 -737926.574186429 0.00398686167975459 8
"1733" "124" 10143888.4392458 -738426.57418643 145 FALSE "1" "124.1" 10144388.4392458 -737926.574186429 8.40689785708282e-06 9
"1734" "124" 10143888.4392458 -738426.57418643 145 FALSE "1" "124.1" 10144388.4392458 -737926.574186429 0.193856760240576 7
"1735" "124" 10143888.4392458 -738426.57418643 145 FALSE "1" "124.1" 10144388.4392458 -737926.574186429 0.285968125190624 6
"1736" "124" 10143888.4392458 -738426.57418643 145 FALSE "1" "124.1" 10144388.4392458 -737926.574186429 3.37856798215963e-06 10
"1737" "124" 10143888.4392458 -738426.57418643 145 FALSE "1" "124.1" 10144388.4392458 -737926.574186429 0.63303773842664 1
"1738" "124" 10143888.4392458 -738426.57418643 145 FALSE "1" "124.1" 10144388.4392458 -737926.574186429 0.531440121131331 3
"1739" "124" 10143888.4392458 -738426.57418643 145 FALSE "1" "124.1" 10144388.4392458 -737926.574186429 0.000578644029211151 12
"1740" "124" 10143888.4392458 -738426.57418643 145 FALSE "1" "124.1" 10144388.4392458 -737926.574186429 2.49955731105311e-05 11
"1741" "125" 10144888.4392458 -738426.57418643 146 FALSE "1" "125.1" 10145388.4392458 -737926.574186429 0.00298359720823771 8
"1742" "125" 10144888.4392458 -738426.57418643 146 FALSE "1" "125.1" 10145388.4392458 -737926.574186429 0.477211741863369 2
"1743" "125" 10144888.4392458 -738426.57418643 146 FALSE "1" "125.1" 10145388.4392458 -737926.574186429 0.624863348129201 1
"1744" "125" 10144888.4392458 -738426.57418643 146 FALSE "1" "125.1" 10145388.4392458 -737926.574186429 3.10991094609747e-06 10
"1745" "125" 10144888.4392458 -738426.57418643 146 FALSE "1" "125.1" 10145388.4392458 -737926.574186429 0.000444900122968717 12
"1746" "125" 10144888.4392458 -738426.57418643 146 FALSE "1" "125.1" 10145388.4392458 -737926.574186429 5.6719296922525e-06 9
"1747" "125" 10144888.4392458 -738426.57418643 146 FALSE "1" "125.1" 10145388.4392458 -737926.574186429 0.198167434336476 7
"1748" "125" 10144888.4392458 -738426.57418643 146 FALSE "1" "125.1" 10145388.4392458 -737926.574186429 8.8236678157827e-05 11
"1749" "125" 10144888.4392458 -738426.57418643 146 FALSE "1" "125.1" 10145388.4392458 -737926.574186429 0.526864604028032 4
"1750" "125" 10144888.4392458 -738426.57418643 146 FALSE "1" "125.1" 10145388.4392458 -737926.574186429 0.394337224054612 6
"1751" "125" 10144888.4392458 -738426.57418643 146 FALSE "1" "125.1" 10145388.4392458 -737926.574186429 0.796803692941987 5
"1752" "125" 10144888.4392458 -738426.57418643 146 FALSE "1" "125.1" 10145388.4392458 -737926.574186429 0.488679246108927 3
"1753" "125" 10144888.4392458 -737426.57418643 147 FALSE "1" "125.1" 10145388.4392458 -737926.574186429 0.00298359720823771 8
"1754" "125" 10144888.4392458 -737426.57418643 147 FALSE "1" "125.1" 10145388.4392458 -737926.574186429 0.477211741863369 2
"1755" "125" 10144888.4392458 -737426.57418643 147 FALSE "1" "125.1" 10145388.4392458 -737926.574186429 0.624863348129201 1
"1756" "125" 10144888.4392458 -737426.57418643 147 FALSE "1" "125.1" 10145388.4392458 -737926.574186429 3.10991094609747e-06 10
"1757" "125" 10144888.4392458 -737426.57418643 147 FALSE "1" "125.1" 10145388.4392458 -737926.574186429 0.000444900122968717 12
"1758" "125" 10144888.4392458 -737426.57418643 147 FALSE "1" "125.1" 10145388.4392458 -737926.574186429 5.6719296922525e-06 9
"1759" "125" 10144888.4392458 -737426.57418643 147 FALSE "1" "125.1" 10145388.4392458 -737926.574186429 0.198167434336476 7
"1760" "125" 10144888.4392458 -737426.57418643 147 FALSE "1" "125.1" 10145388.4392458 -737926.574186429 8.8236678157827e-05 11
"1761" "125" 10144888.4392458 -737426.57418643 147 FALSE "1" "125.1" 10145388.4392458 -737926.574186429 0.526864604028032 4
"1762" "125" 10144888.4392458 -737426.57418643 147 FALSE "1" "125.1" 10145388.4392458 -737926.574186429 0.394337224054612 6
"1763" "125" 10144888.4392458 -737426.57418643 147 FALSE "1" "125.1" 10145388.4392458 -737926.574186429 0.796803692941987 5
"1764" "125" 10144888.4392458 -737426.57418643 147 FALSE "1" "125.1" 10145388.4392458 -737926.574186429 0.488679246108927 3
"1765" "125" 10145888.4392458 -737426.57418643 148 FALSE "1" "125.1" 10145388.4392458 -737926.574186429 0.00298359720823771 8
"1766" "125" 10145888.4392458 -737426.57418643 148 FALSE "1" "125.1" 10145388.4392458 -737926.574186429 0.477211741863369 2
"1767" "125" 10145888.4392458 -737426.57418643 148 FALSE "1" "125.1" 10145388.4392458 -737926.574186429 0.624863348129201 1
"1768" "125" 10145888.4392458 -737426.57418643 148 FALSE "1" "125.1" 10145388.4392458 -737926.574186429 3.10991094609747e-06 10
"1769" "125" 10145888.4392458 -737426.57418643 148 FALSE "1" "125.1" 10145388.4392458 -737926.574186429 0.000444900122968717 12
"1770" "125" 10145888.4392458 -737426.57418643 148 FALSE "1" "125.1" 10145388.4392458 -737926.574186429 5.6719296922525e-06 9
"1771" "125" 10145888.4392458 -737426.57418643 148 FALSE "1" "125.1" 10145388.4392458 -737926.574186429 0.198167434336476 7
"1772" "125" 10145888.4392458 -737426.57418643 148 FALSE "1" "125.1" 10145388.4392458 -737926.574186429 8.8236678157827e-05 11
"1773" "125" 10145888.4392458 -737426.57418643 148 FALSE "1" "125.1" 10145388.4392458 -737926.574186429 0.526864604028032 4
"1774" "125" 10145888.4392458 -737426.57418643 148 FALSE "1" "125.1" 10145388.4392458 -737926.574186429 0.394337224054612 6
"1775" "125" 10145888.4392458 -737426.57418643 148 FALSE "1" "125.1" 10145388.4392458 -737926.574186429 0.796803692941987 5
"1776" "125" 10145888.4392458 -737426.57418643 148 FALSE "1" "125.1" 10145388.4392458 -737926.574186429 0.488679246108927 3
"1777" "125" 10145888.4392458 -738426.57418643 149 FALSE "1" "125.1" 10145388.4392458 -737926.574186429 0.00298359720823771 8
"1778" "125" 10145888.4392458 -738426.57418643 149 FALSE "1" "125.1" 10145388.4392458 -737926.574186429 0.477211741863369 2
"1779" "125" 10145888.4392458 -738426.57418643 149 FALSE "1" "125.1" 10145388.4392458 -737926.574186429 0.624863348129201 1
"1780" "125" 10145888.4392458 -738426.57418643 149 FALSE "1" "125.1" 10145388.4392458 -737926.574186429 3.10991094609747e-06 10
"1781" "125" 10145888.4392458 -738426.57418643 149 FALSE "1" "125.1" 10145388.4392458 -737926.574186429 0.000444900122968717 12
"1782" "125" 10145888.4392458 -738426.57418643 149 FALSE "1" "125.1" 10145388.4392458 -737926.574186429 5.6719296922525e-06 9
"1783" "125" 10145888.4392458 -738426.57418643 149 FALSE "1" "125.1" 10145388.4392458 -737926.574186429 0.198167434336476 7
"1784" "125" 10145888.4392458 -738426.57418643 149 FALSE "1" "125.1" 10145388.4392458 -737926.574186429 8.8236678157827e-05 11
"1785" "125" 10145888.4392458 -738426.57418643 149 FALSE "1" "125.1" 10145388.4392458 -737926.574186429 0.526864604028032 4
"1786" "125" 10145888.4392458 -738426.57418643 149 FALSE "1" "125.1" 10145388.4392458 -737926.574186429 0.394337224054612 6
"1787" "125" 10145888.4392458 -738426.57418643 149 FALSE "1" "125.1" 10145388.4392458 -737926.574186429 0.796803692941987 5
"1788" "125" 10145888.4392458 -738426.57418643 149 FALSE "1" "125.1" 10145388.4392458 -737926.574186429 0.488679246108927 3
"1789" "125" 10144888.4392458 -738426.57418643 150 FALSE "1" "125.1" 10145388.4392458 -737926.574186429 0.00298359720823771 8
"1790" "125" 10144888.4392458 -738426.57418643 150 FALSE "1" "125.1" 10145388.4392458 -737926.574186429 0.477211741863369 2
"1791" "125" 10144888.4392458 -738426.57418643 150 FALSE "1" "125.1" 10145388.4392458 -737926.574186429 0.624863348129201 1
"1792" "125" 10144888.4392458 -738426.57418643 150 FALSE "1" "125.1" 10145388.4392458 -737926.574186429 3.10991094609747e-06 10
"1793" "125" 10144888.4392458 -738426.57418643 150 FALSE "1" "125.1" 10145388.4392458 -737926.574186429 0.000444900122968717 12
"1794" "125" 10144888.4392458 -738426.57418643 150 FALSE "1" "125.1" 10145388.4392458 -737926.574186429 5.6719296922525e-06 9
"1795" "125" 10144888.4392458 -738426.57418643 150 FALSE "1" "125.1" 10145388.4392458 -737926.574186429 0.198167434336476 7
"1796" "125" 10144888.4392458 -738426.57418643 150 FALSE "1" "125.1" 10145388.4392458 -737926.574186429 8.8236678157827e-05 11
"1797" "125" 10144888.4392458 -738426.57418643 150 FALSE "1" "125.1" 10145388.4392458 -737926.574186429 0.526864604028032 4
"1798" "125" 10144888.4392458 -738426.57418643 150 FALSE "1" "125.1" 10145388.4392458 -737926.574186429 0.394337224054612 6
"1799" "125" 10144888.4392458 -738426.57418643 150 FALSE "1" "125.1" 10145388.4392458 -737926.574186429 0.796803692941987 5
"1800" "125" 10144888.4392458 -738426.57418643 150 FALSE "1" "125.1" 10145388.4392458 -737926.574186429 0.488679246108927 3
"1801" "126" 10145888.4392458 -738426.57418643 151 FALSE "1" "126.1" 10146388.4392458 -737926.574186429 4.02096479990011e-06 9
"1802" "126" 10145888.4392458 -738426.57418643 151 FALSE "1" "126.1" 10146388.4392458 -737926.574186429 0.00219232284191673 8
"1803" "126" 10145888.4392458 -738426.57418643 151 FALSE "1" "126.1" 10146388.4392458 -737926.574186429 0.45639699807538 2
"1804" "126" 10145888.4392458 -738426.57418643 151 FALSE "1" "126.1" 10146388.4392458 -737926.574186429 0.170407223118851 7
"1805" "126" 10145888.4392458 -738426.57418643 151 FALSE "1" "126.1" 10146388.4392458 -737926.574186429 2.11104853631294e-06 10
"1806" "126" 10145888.4392458 -738426.57418643 151 FALSE "1" "126.1" 10146388.4392458 -737926.574186429 0.519164387253375 4
"1807" "126" 10145888.4392458 -738426.57418643 151 FALSE "1" "126.1" 10146388.4392458 -737926.574186429 0.626225042419647 1
"1808" "126" 10145888.4392458 -738426.57418643 151 FALSE "1" "126.1" 10146388.4392458 -737926.574186429 0.000166688515137681 11
"1809" "126" 10145888.4392458 -738426.57418643 151 FALSE "1" "126.1" 10146388.4392458 -737926.574186429 0.000233163214158449 12
"1810" "126" 10145888.4392458 -738426.57418643 151 FALSE "1" "126.1" 10146388.4392458 -737926.574186429 0.452990485614713 6
"1811" "126" 10145888.4392458 -738426.57418643 151 FALSE "1" "126.1" 10146388.4392458 -737926.574186429 0.466146927372009 3
"1812" "126" 10145888.4392458 -738426.57418643 151 FALSE "1" "126.1" 10146388.4392458 -737926.574186429 0.822835112063041 5
"1813" "126" 10145888.4392458 -737426.57418643 152 FALSE "1" "126.1" 10146388.4392458 -737926.574186429 4.02096479990011e-06 9
"1814" "126" 10145888.4392458 -737426.57418643 152 FALSE "1" "126.1" 10146388.4392458 -737926.574186429 0.00219232284191673 8
"1815" "126" 10145888.4392458 -737426.57418643 152 FALSE "1" "126.1" 10146388.4392458 -737926.574186429 0.45639699807538 2
"1816" "126" 10145888.4392458 -737426.57418643 152 FALSE "1" "126.1" 10146388.4392458 -737926.574186429 0.170407223118851 7
"1817" "126" 10145888.4392458 -737426.57418643 152 FALSE "1" "126.1" 10146388.4392458 -737926.574186429 2.11104853631294e-06 10
"1818" "126" 10145888.4392458 -737426.57418643 152 FALSE "1" "126.1" 10146388.4392458 -737926.574186429 0.519164387253375 4
"1819" "126" 10145888.4392458 -737426.57418643 152 FALSE "1" "126.1" 10146388.4392458 -737926.574186429 0.626225042419647 1
"1820" "126" 10145888.4392458 -737426.57418643 152 FALSE "1" "126.1" 10146388.4392458 -737926.574186429 0.000166688515137681 11
"1821" "126" 10145888.4392458 -737426.57418643 152 FALSE "1" "126.1" 10146388.4392458 -737926.574186429 0.000233163214158449 12
"1822" "126" 10145888.4392458 -737426.57418643 152 FALSE "1" "126.1" 10146388.4392458 -737926.574186429 0.452990485614713 6
"1823" "126" 10145888.4392458 -737426.57418643 152 FALSE "1" "126.1" 10146388.4392458 -737926.574186429 0.466146927372009 3
"1824" "126" 10145888.4392458 -737426.57418643 152 FALSE "1" "126.1" 10146388.4392458 -737926.574186429 0.822835112063041 5
"1825" "126" 10146888.4392458 -737426.57418643 153 FALSE "1" "126.1" 10146388.4392458 -737926.574186429 4.02096479990011e-06 9
"1826" "126" 10146888.4392458 -737426.57418643 153 FALSE "1" "126.1" 10146388.4392458 -737926.574186429 0.00219232284191673 8
"1827" "126" 10146888.4392458 -737426.57418643 153 FALSE "1" "126.1" 10146388.4392458 -737926.574186429 0.45639699807538 2
"1828" "126" 10146888.4392458 -737426.57418643 153 FALSE "1" "126.1" 10146388.4392458 -737926.574186429 0.170407223118851 7
"1829" "126" 10146888.4392458 -737426.57418643 153 FALSE "1" "126.1" 10146388.4392458 -737926.574186429 2.11104853631294e-06 10
"1830" "126" 10146888.4392458 -737426.57418643 153 FALSE "1" "126.1" 10146388.4392458 -737926.574186429 0.519164387253375 4
"1831" "126" 10146888.4392458 -737426.57418643 153 FALSE "1" "126.1" 10146388.4392458 -737926.574186429 0.626225042419647 1
"1832" "126" 10146888.4392458 -737426.57418643 153 FALSE "1" "126.1" 10146388.4392458 -737926.574186429 0.000166688515137681 11
"1833" "126" 10146888.4392458 -737426.57418643 153 FALSE "1" "126.1" 10146388.4392458 -737926.574186429 0.000233163214158449 12
"1834" "126" 10146888.4392458 -737426.57418643 153 FALSE "1" "126.1" 10146388.4392458 -737926.574186429 0.452990485614713 6
"1835" "126" 10146888.4392458 -737426.57418643 153 FALSE "1" "126.1" 10146388.4392458 -737926.574186429 0.466146927372009 3
"1836" "126" 10146888.4392458 -737426.57418643 153 FALSE "1" "126.1" 10146388.4392458 -737926.574186429 0.822835112063041 5
"1837" "126" 10146888.4392458 -738426.57418643 154 FALSE "1" "126.1" 10146388.4392458 -737926.574186429 4.02096479990011e-06 9
"1838" "126" 10146888.4392458 -738426.57418643 154 FALSE "1" "126.1" 10146388.4392458 -737926.574186429 0.00219232284191673 8
"1839" "126" 10146888.4392458 -738426.57418643 154 FALSE "1" "126.1" 10146388.4392458 -737926.574186429 0.45639699807538 2
"1840" "126" 10146888.4392458 -738426.57418643 154 FALSE "1" "126.1" 10146388.4392458 -737926.574186429 0.170407223118851 7
"1841" "126" 10146888.4392458 -738426.57418643 154 FALSE "1" "126.1" 10146388.4392458 -737926.574186429 2.11104853631294e-06 10
"1842" "126" 10146888.4392458 -738426.57418643 154 FALSE "1" "126.1" 10146388.4392458 -737926.574186429 0.519164387253375 4
"1843" "126" 10146888.4392458 -738426.57418643 154 FALSE "1" "126.1" 10146388.4392458 -737926.574186429 0.626225042419647 1
"1844" "126" 10146888.4392458 -738426.57418643 154 FALSE "1" "126.1" 10146388.4392458 -737926.574186429 0.000166688515137681 11
"1845" "126" 10146888.4392458 -738426.57418643 154 FALSE "1" "126.1" 10146388.4392458 -737926.574186429 0.000233163214158449 12
"1846" "126" 10146888.4392458 -738426.57418643 154 FALSE "1" "126.1" 10146388.4392458 -737926.574186429 0.452990485614713 6
"1847" "126" 10146888.4392458 -738426.57418643 154 FALSE "1" "126.1" 10146388.4392458 -737926.574186429 0.466146927372009 3
"1848" "126" 10146888.4392458 -738426.57418643 154 FALSE "1" "126.1" 10146388.4392458 -737926.574186429 0.822835112063041 5
"1849" "126" 10145888.4392458 -738426.57418643 155 FALSE "1" "126.1" 10146388.4392458 -737926.574186429 4.02096479990011e-06 9
"1850" "126" 10145888.4392458 -738426.57418643 155 FALSE "1" "126.1" 10146388.4392458 -737926.574186429 0.00219232284191673 8
"1851" "126" 10145888.4392458 -738426.57418643 155 FALSE "1" "126.1" 10146388.4392458 -737926.574186429 0.45639699807538 2
"1852" "126" 10145888.4392458 -738426.57418643 155 FALSE "1" "126.1" 10146388.4392458 -737926.574186429 0.170407223118851 7
"1853" "126" 10145888.4392458 -738426.57418643 155 FALSE "1" "126.1" 10146388.4392458 -737926.574186429 2.11104853631294e-06 10
"1854" "126" 10145888.4392458 -738426.57418643 155 FALSE "1" "126.1" 10146388.4392458 -737926.574186429 0.519164387253375 4
"1855" "126" 10145888.4392458 -738426.57418643 155 FALSE "1" "126.1" 10146388.4392458 -737926.574186429 0.626225042419647 1
"1856" "126" 10145888.4392458 -738426.57418643 155 FALSE "1" "126.1" 10146388.4392458 -737926.574186429 0.000166688515137681 11
"1857" "126" 10145888.4392458 -738426.57418643 155 FALSE "1" "126.1" 10146388.4392458 -737926.574186429 0.000233163214158449 12
"1858" "126" 10145888.4392458 -738426.57418643 155 FALSE "1" "126.1" 10146388.4392458 -737926.574186429 0.452990485614713 6
"1859" "126" 10145888.4392458 -738426.57418643 155 FALSE "1" "126.1" 10146388.4392458 -737926.574186429 0.466146927372009 3
"1860" "126" 10145888.4392458 -738426.57418643 155 FALSE "1" "126.1" 10146388.4392458 -737926.574186429 0.822835112063041 5
"1861" "127" 10146888.4392458 -738426.57418643 156 FALSE "1" "127.1" 10147388.4392458 -737926.574186429 0.0646419956437205 7
"1862" "127" 10146888.4392458 -738426.57418643 156 FALSE "1" "127.1" 10147388.4392458 -737926.574186429 8.89096537282086e-07 12
"1863" "127" 10146888.4392458 -738426.57418643 156 FALSE "1" "127.1" 10147388.4392458 -737926.574186429 0.0584437901080681 2
"1864" "127" 10146888.4392458 -738426.57418643 156 FALSE "1" "127.1" 10147388.4392458 -737926.574186429 2.24211492705351e-08 10
"1865" "127" 10146888.4392458 -738426.57418643 156 FALSE "1" "127.1" 10147388.4392458 -737926.574186429 0.126269496740834 3
"1866" "127" 10146888.4392458 -738426.57418643 156 FALSE "1" "127.1" 10147388.4392458 -737926.574186429 0.4752309342867 6
"1867" "127" 10146888.4392458 -738426.57418643 156 FALSE "1" "127.1" 10147388.4392458 -737926.574186429 0.000117639562868144 8
"1868" "127" 10146888.4392458 -738426.57418643 156 FALSE "1" "127.1" 10147388.4392458 -737926.574186429 0.11166903288866 1
"1869" "127" 10146888.4392458 -738426.57418643 156 FALSE "1" "127.1" 10147388.4392458 -737926.574186429 0.236349004677213 4
"1870" "127" 10146888.4392458 -738426.57418643 156 FALSE "1" "127.1" 10147388.4392458 -737926.574186429 1.68861715653668e-05 11
"1871" "127" 10146888.4392458 -738426.57418643 156 FALSE "1" "127.1" 10147388.4392458 -737926.574186429 0.788755346731354 5
"1872" "127" 10146888.4392458 -738426.57418643 156 FALSE "1" "127.1" 10147388.4392458 -737926.574186429 1.16177752007562e-06 9
"1873" "127" 10146888.4392458 -737426.57418643 157 FALSE "1" "127.1" 10147388.4392458 -737926.574186429 0.0646419956437205 7
"1874" "127" 10146888.4392458 -737426.57418643 157 FALSE "1" "127.1" 10147388.4392458 -737926.574186429 8.89096537282086e-07 12
"1875" "127" 10146888.4392458 -737426.57418643 157 FALSE "1" "127.1" 10147388.4392458 -737926.574186429 0.0584437901080681 2
"1876" "127" 10146888.4392458 -737426.57418643 157 FALSE "1" "127.1" 10147388.4392458 -737926.574186429 2.24211492705351e-08 10
"1877" "127" 10146888.4392458 -737426.57418643 157 FALSE "1" "127.1" 10147388.4392458 -737926.574186429 0.126269496740834 3
"1878" "127" 10146888.4392458 -737426.57418643 157 FALSE "1" "127.1" 10147388.4392458 -737926.574186429 0.4752309342867 6
"1879" "127" 10146888.4392458 -737426.57418643 157 FALSE "1" "127.1" 10147388.4392458 -737926.574186429 0.000117639562868144 8
"1880" "127" 10146888.4392458 -737426.57418643 157 FALSE "1" "127.1" 10147388.4392458 -737926.574186429 0.11166903288866 1
"1881" "127" 10146888.4392458 -737426.57418643 157 FALSE "1" "127.1" 10147388.4392458 -737926.574186429 0.236349004677213 4
"1882" "127" 10146888.4392458 -737426.57418643 157 FALSE "1" "127.1" 10147388.4392458 -737926.574186429 1.68861715653668e-05 11
"1883" "127" 10146888.4392458 -737426.57418643 157 FALSE "1" "127.1" 10147388.4392458 -737926.574186429 0.788755346731354 5
"1884" "127" 10146888.4392458 -737426.57418643 157 FALSE "1" "127.1" 10147388.4392458 -737926.574186429 1.16177752007562e-06 9
"1885" "127" 10147888.4392458 -737426.57418643 158 FALSE "1" "127.1" 10147388.4392458 -737926.574186429 0.0646419956437205 7
"1886" "127" 10147888.4392458 -737426.57418643 158 FALSE "1" "127.1" 10147388.4392458 -737926.574186429 8.89096537282086e-07 12
"1887" "127" 10147888.4392458 -737426.57418643 158 FALSE "1" "127.1" 10147388.4392458 -737926.574186429 0.0584437901080681 2
"1888" "127" 10147888.4392458 -737426.57418643 158 FALSE "1" "127.1" 10147388.4392458 -737926.574186429 2.24211492705351e-08 10
"1889" "127" 10147888.4392458 -737426.57418643 158 FALSE "1" "127.1" 10147388.4392458 -737926.574186429 0.126269496740834 3
"1890" "127" 10147888.4392458 -737426.57418643 158 FALSE "1" "127.1" 10147388.4392458 -737926.574186429 0.4752309342867 6
"1891" "127" 10147888.4392458 -737426.57418643 158 FALSE "1" "127.1" 10147388.4392458 -737926.574186429 0.000117639562868144 8
"1892" "127" 10147888.4392458 -737426.57418643 158 FALSE "1" "127.1" 10147388.4392458 -737926.574186429 0.11166903288866 1
"1893" "127" 10147888.4392458 -737426.57418643 158 FALSE "1" "127.1" 10147388.4392458 -737926.574186429 0.236349004677213 4
"1894" "127" 10147888.4392458 -737426.57418643 158 FALSE "1" "127.1" 10147388.4392458 -737926.574186429 1.68861715653668e-05 11
"1895" "127" 10147888.4392458 -737426.57418643 158 FALSE "1" "127.1" 10147388.4392458 -737926.574186429 0.788755346731354 5
"1896" "127" 10147888.4392458 -737426.57418643 158 FALSE "1" "127.1" 10147388.4392458 -737926.574186429 1.16177752007562e-06 9
"1897" "127" 10147888.4392458 -738426.57418643 159 FALSE "1" "127.1" 10147388.4392458 -737926.574186429 0.0646419956437205 7
"1898" "127" 10147888.4392458 -738426.57418643 159 FALSE "1" "127.1" 10147388.4392458 -737926.574186429 8.89096537282086e-07 12
"1899" "127" 10147888.4392458 -738426.57418643 159 FALSE "1" "127.1" 10147388.4392458 -737926.574186429 0.0584437901080681 2
"1900" "127" 10147888.4392458 -738426.57418643 159 FALSE "1" "127.1" 10147388.4392458 -737926.574186429 2.24211492705351e-08 10
"1901" "127" 10147888.4392458 -738426.57418643 159 FALSE "1" "127.1" 10147388.4392458 -737926.574186429 0.126269496740834 3
"1902" "127" 10147888.4392458 -738426.57418643 159 FALSE "1" "127.1" 10147388.4392458 -737926.574186429 0.4752309342867 6
"1903" "127" 10147888.4392458 -738426.57418643 159 FALSE "1" "127.1" 10147388.4392458 -737926.574186429 0.000117639562868144 8
"1904" "127" 10147888.4392458 -738426.57418643 159 FALSE "1" "127.1" 10147388.4392458 -737926.574186429 0.11166903288866 1
"1905" "127" 10147888.4392458 -738426.57418643 159 FALSE "1" "127.1" 10147388.4392458 -737926.574186429 0.236349004677213 4
"1906" "127" 10147888.4392458 -738426.57418643 159 FALSE "1" "127.1" 10147388.4392458 -737926.574186429 1.68861715653668e-05 11
"1907" "127" 10147888.4392458 -738426.57418643 159 FALSE "1" "127.1" 10147388.4392458 -737926.574186429 0.788755346731354 5
"1908" "127" 10147888.4392458 -738426.57418643 159 FALSE "1" "127.1" 10147388.4392458 -737926.574186429 1.16177752007562e-06 9
"1909" "127" 10146888.4392458 -738426.57418643 160 FALSE "1" "127.1" 10147388.4392458 -737926.574186429 0.0646419956437205 7
"1910" "127" 10146888.4392458 -738426.57418643 160 FALSE "1" "127.1" 10147388.4392458 -737926.574186429 8.89096537282086e-07 12
"1911" "127" 10146888.4392458 -738426.57418643 160 FALSE "1" "127.1" 10147388.4392458 -737926.574186429 0.0584437901080681 2
"1912" "127" 10146888.4392458 -738426.57418643 160 FALSE "1" "127.1" 10147388.4392458 -737926.574186429 2.24211492705351e-08 10
"1913" "127" 10146888.4392458 -738426.57418643 160 FALSE "1" "127.1" 10147388.4392458 -737926.574186429 0.126269496740834 3
"1914" "127" 10146888.4392458 -738426.57418643 160 FALSE "1" "127.1" 10147388.4392458 -737926.574186429 0.4752309342867 6
"1915" "127" 10146888.4392458 -738426.57418643 160 FALSE "1" "127.1" 10147388.4392458 -737926.574186429 0.000117639562868144 8
"1916" "127" 10146888.4392458 -738426.57418643 160 FALSE "1" "127.1" 10147388.4392458 -737926.574186429 0.11166903288866 1
"1917" "127" 10146888.4392458 -738426.57418643 160 FALSE "1" "127.1" 10147388.4392458 -737926.574186429 0.236349004677213 4
"1918" "127" 10146888.4392458 -738426.57418643 160 FALSE "1" "127.1" 10147388.4392458 -737926.574186429 1.68861715653668e-05 11
"1919" "127" 10146888.4392458 -738426.57418643 160 FALSE "1" "127.1" 10147388.4392458 -737926.574186429 0.788755346731354 5
"1920" "127" 10146888.4392458 -738426.57418643 160 FALSE "1" "127.1" 10147388.4392458 -737926.574186429 1.16177752007562e-06 9
"1921" "128" 10147888.4392458 -738426.57418643 161 FALSE "1" "128.1" 10148388.4392458 -737926.574186429 7.68875303316374e-05 11
"1922" "128" 10147888.4392458 -738426.57418643 161 FALSE "1" "128.1" 10148388.4392458 -737926.574186429 0.105108428558324 3
"1923" "128" 10147888.4392458 -738426.57418643 161 FALSE "1" "128.1" 10148388.4392458 -737926.574186429 0.115065963513226 1
"1924" "128" 10147888.4392458 -738426.57418643 161 FALSE "1" "128.1" 10148388.4392458 -737926.574186429 0.0345836456584189 7
"1925" "128" 10147888.4392458 -738426.57418643 161 FALSE "1" "128.1" 10148388.4392458 -737926.574186429 1.60220140488221e-08 10
"1926" "128" 10147888.4392458 -738426.57418643 161 FALSE "1" "128.1" 10148388.4392458 -737926.574186429 0.0483746382975163 2
"1927" "128" 10147888.4392458 -738426.57418643 161 FALSE "1" "128.1" 10148388.4392458 -737926.574186429 4.10528462335691e-07 12
"1928" "128" 10147888.4392458 -738426.57418643 161 FALSE "1" "128.1" 10148388.4392458 -737926.574186429 5.30532751064072e-07 9
"1929" "128" 10147888.4392458 -738426.57418643 161 FALSE "1" "128.1" 10148388.4392458 -737926.574186429 0.192015380296446 4
"1930" "128" 10147888.4392458 -738426.57418643 161 FALSE "1" "128.1" 10148388.4392458 -737926.574186429 0.384165309265218 6
"1931" "128" 10147888.4392458 -738426.57418643 161 FALSE "1" "128.1" 10148388.4392458 -737926.574186429 6.22150385123366e-05 8
"1932" "128" 10147888.4392458 -738426.57418643 161 FALSE "1" "128.1" 10148388.4392458 -737926.574186429 0.714243891107454 5
"1933" "128" 10147888.4392458 -737426.57418643 162 FALSE "1" "128.1" 10148388.4392458 -737926.574186429 7.68875303316374e-05 11
"1934" "128" 10147888.4392458 -737426.57418643 162 FALSE "1" "128.1" 10148388.4392458 -737926.574186429 0.105108428558324 3
"1935" "128" 10147888.4392458 -737426.57418643 162 FALSE "1" "128.1" 10148388.4392458 -737926.574186429 0.115065963513226 1
"1936" "128" 10147888.4392458 -737426.57418643 162 FALSE "1" "128.1" 10148388.4392458 -737926.574186429 0.0345836456584189 7
"1937" "128" 10147888.4392458 -737426.57418643 162 FALSE "1" "128.1" 10148388.4392458 -737926.574186429 1.60220140488221e-08 10
"1938" "128" 10147888.4392458 -737426.57418643 162 FALSE "1" "128.1" 10148388.4392458 -737926.574186429 0.0483746382975163 2
"1939" "128" 10147888.4392458 -737426.57418643 162 FALSE "1" "128.1" 10148388.4392458 -737926.574186429 4.10528462335691e-07 12
"1940" "128" 10147888.4392458 -737426.57418643 162 FALSE "1" "128.1" 10148388.4392458 -737926.574186429 5.30532751064072e-07 9
"1941" "128" 10147888.4392458 -737426.57418643 162 FALSE "1" "128.1" 10148388.4392458 -737926.574186429 0.192015380296446 4
"1942" "128" 10147888.4392458 -737426.57418643 162 FALSE "1" "128.1" 10148388.4392458 -737926.574186429 0.384165309265218 6
"1943" "128" 10147888.4392458 -737426.57418643 162 FALSE "1" "128.1" 10148388.4392458 -737926.574186429 6.22150385123366e-05 8
"1944" "128" 10147888.4392458 -737426.57418643 162 FALSE "1" "128.1" 10148388.4392458 -737926.574186429 0.714243891107454 5
"1945" "128" 10148888.4392458 -737426.57418643 163 FALSE "1" "128.1" 10148388.4392458 -737926.574186429 7.68875303316374e-05 11
"1946" "128" 10148888.4392458 -737426.57418643 163 FALSE "1" "128.1" 10148388.4392458 -737926.574186429 0.105108428558324 3
"1947" "128" 10148888.4392458 -737426.57418643 163 FALSE "1" "128.1" 10148388.4392458 -737926.574186429 0.115065963513226 1
"1948" "128" 10148888.4392458 -737426.57418643 163 FALSE "1" "128.1" 10148388.4392458 -737926.574186429 0.0345836456584189 7
"1949" "128" 10148888.4392458 -737426.57418643 163 FALSE "1" "128.1" 10148388.4392458 -737926.574186429 1.60220140488221e-08 10
"1950" "128" 10148888.4392458 -737426.57418643 163 FALSE "1" "128.1" 10148388.4392458 -737926.574186429 0.0483746382975163 2
"1951" "128" 10148888.4392458 -737426.57418643 163 FALSE "1" "128.1" 10148388.4392458 -737926.574186429 4.10528462335691e-07 12
"1952" "128" 10148888.4392458 -737426.57418643 163 FALSE "1" "128.1" 10148388.4392458 -737926.574186429 5.30532751064072e-07 9
"1953" "128" 10148888.4392458 -737426.57418643 163 FALSE "1" "128.1" 10148388.4392458 -737926.574186429 0.192015380296446 4
"1954" "128" 10148888.4392458 -737426.57418643 163 FALSE "1" "128.1" 10148388.4392458 -737926.574186429 0.384165309265218 6
"1955" "128" 10148888.4392458 -737426.57418643 163 FALSE "1" "128.1" 10148388.4392458 -737926.574186429 6.22150385123366e-05 8
"1956" "128" 10148888.4392458 -737426.57418643 163 FALSE "1" "128.1" 10148388.4392458 -737926.574186429 0.714243891107454 5
"1957" "128" 10148888.4392458 -738426.57418643 164 FALSE "1" "128.1" 10148388.4392458 -737926.574186429 7.68875303316374e-05 11
"1958" "128" 10148888.4392458 -738426.57418643 164 FALSE "1" "128.1" 10148388.4392458 -737926.574186429 0.105108428558324 3
"1959" "128" 10148888.4392458 -738426.57418643 164 FALSE "1" "128.1" 10148388.4392458 -737926.574186429 0.115065963513226 1
"1960" "128" 10148888.4392458 -738426.57418643 164 FALSE "1" "128.1" 10148388.4392458 -737926.574186429 0.0345836456584189 7
"1961" "128" 10148888.4392458 -738426.57418643 164 FALSE "1" "128.1" 10148388.4392458 -737926.574186429 1.60220140488221e-08 10
"1962" "128" 10148888.4392458 -738426.57418643 164 FALSE "1" "128.1" 10148388.4392458 -737926.574186429 0.0483746382975163 2
"1963" "128" 10148888.4392458 -738426.57418643 164 FALSE "1" "128.1" 10148388.4392458 -737926.574186429 4.10528462335691e-07 12
"1964" "128" 10148888.4392458 -738426.57418643 164 FALSE "1" "128.1" 10148388.4392458 -737926.574186429 5.30532751064072e-07 9
"1965" "128" 10148888.4392458 -738426.57418643 164 FALSE "1" "128.1" 10148388.4392458 -737926.574186429 0.192015380296446 4
"1966" "128" 10148888.4392458 -738426.57418643 164 FALSE "1" "128.1" 10148388.4392458 -737926.574186429 0.384165309265218 6
"1967" "128" 10148888.4392458 -738426.57418643 164 FALSE "1" "128.1" 10148388.4392458 -737926.574186429 6.22150385123366e-05 8
"1968" "128" 10148888.4392458 -738426.57418643 164 FALSE "1" "128.1" 10148388.4392458 -737926.574186429 0.714243891107454 5
"1969" "128" 10147888.4392458 -738426.57418643 165 FALSE "1" "128.1" 10148388.4392458 -737926.574186429 7.68875303316374e-05 11
"1970" "128" 10147888.4392458 -738426.57418643 165 FALSE "1" "128.1" 10148388.4392458 -737926.574186429 0.105108428558324 3
"1971" "128" 10147888.4392458 -738426.57418643 165 FALSE "1" "128.1" 10148388.4392458 -737926.574186429 0.115065963513226 1
"1972" "128" 10147888.4392458 -738426.57418643 165 FALSE "1" "128.1" 10148388.4392458 -737926.574186429 0.0345836456584189 7
"1973" "128" 10147888.4392458 -738426.57418643 165 FALSE "1" "128.1" 10148388.4392458 -737926.574186429 1.60220140488221e-08 10
"1974" "128" 10147888.4392458 -738426.57418643 165 FALSE "1" "128.1" 10148388.4392458 -737926.574186429 0.0483746382975163 2
"1975" "128" 10147888.4392458 -738426.57418643 165 FALSE "1" "128.1" 10148388.4392458 -737926.574186429 4.10528462335691e-07 12
"1976" "128" 10147888.4392458 -738426.57418643 165 FALSE "1" "128.1" 10148388.4392458 -737926.574186429 5.30532751064072e-07 9
"1977" "128" 10147888.4392458 -738426.57418643 165 FALSE "1" "128.1" 10148388.4392458 -737926.574186429 0.192015380296446 4
"1978" "128" 10147888.4392458 -738426.57418643 165 FALSE "1" "128.1" 10148388.4392458 -737926.574186429 0.384165309265218 6
"1979" "128" 10147888.4392458 -738426.57418643 165 FALSE "1" "128.1" 10148388.4392458 -737926.574186429 6.22150385123366e-05 8
"1980" "128" 10147888.4392458 -738426.57418643 165 FALSE "1" "128.1" 10148388.4392458 -737926.574186429 0.714243891107454 5
"1981" "129" 10148888.4392458 -738426.57418643 166 FALSE "1" "129.1" 10149388.4392458 -737926.574186429 0.147139401957341 7
"1982" "129" 10148888.4392458 -738426.57418643 166 FALSE "1" "129.1" 10149388.4392458 -737926.574186429 1.90925567262745e-05 11
"1983" "129" 10148888.4392458 -738426.57418643 166 FALSE "1" "129.1" 10149388.4392458 -737926.574186429 0.522065346316598 4
"1984" "129" 10148888.4392458 -738426.57418643 166 FALSE "1" "129.1" 10149388.4392458 -737926.574186429 0.0872445574329739 1
"1985" "129" 10148888.4392458 -738426.57418643 166 FALSE "1" "129.1" 10149388.4392458 -737926.574186429 0.599343388587204 6
"1986" "129" 10148888.4392458 -738426.57418643 166 FALSE "1" "129.1" 10149388.4392458 -737926.574186429 0.0453564000472122 2
"1987" "129" 10148888.4392458 -738426.57418643 166 FALSE "1" "129.1" 10149388.4392458 -737926.574186429 1.0529238814172e-08 12
"1988" "129" 10148888.4392458 -738426.57418643 166 FALSE "1" "129.1" 10149388.4392458 -737926.574186429 0.188064809294116 3
"1989" "129" 10148888.4392458 -738426.57418643 166 FALSE "1" "129.1" 10149388.4392458 -737926.574186429 0.963668341295158 5
"1990" "129" 10148888.4392458 -738426.57418643 166 FALSE "1" "129.1" 10149388.4392458 -737926.574186429 1.87107418447852e-09 10
"1991" "129" 10148888.4392458 -738426.57418643 166 FALSE "1" "129.1" 10149388.4392458 -737926.574186429 2.65934864829287e-06 9
"1992" "129" 10148888.4392458 -738426.57418643 166 FALSE "1" "129.1" 10149388.4392458 -737926.574186429 0.000345629042655227 8
"1993" "129" 10148888.4392458 -737426.57418643 167 FALSE "1" "129.1" 10149388.4392458 -737926.574186429 0.147139401957341 7
"1994" "129" 10148888.4392458 -737426.57418643 167 FALSE "1" "129.1" 10149388.4392458 -737926.574186429 1.90925567262745e-05 11
"1995" "129" 10148888.4392458 -737426.57418643 167 FALSE "1" "129.1" 10149388.4392458 -737926.574186429 0.522065346316598 4
"1996" "129" 10148888.4392458 -737426.57418643 167 FALSE "1" "129.1" 10149388.4392458 -737926.574186429 0.0872445574329739 1
"1997" "129" 10148888.4392458 -737426.57418643 167 FALSE "1" "129.1" 10149388.4392458 -737926.574186429 0.599343388587204 6
"1998" "129" 10148888.4392458 -737426.57418643 167 FALSE "1" "129.1" 10149388.4392458 -737926.574186429 0.0453564000472122 2
"1999" "129" 10148888.4392458 -737426.57418643 167 FALSE "1" "129.1" 10149388.4392458 -737926.574186429 1.0529238814172e-08 12
"2000" "129" 10148888.4392458 -737426.57418643 167 FALSE "1" "129.1" 10149388.4392458 -737926.574186429 0.188064809294116 3
"2001" "129" 10148888.4392458 -737426.57418643 167 FALSE "1" "129.1" 10149388.4392458 -737926.574186429 0.963668341295158 5
"2002" "129" 10148888.4392458 -737426.57418643 167 FALSE "1" "129.1" 10149388.4392458 -737926.574186429 1.87107418447852e-09 10
"2003" "129" 10148888.4392458 -737426.57418643 167 FALSE "1" "129.1" 10149388.4392458 -737926.574186429 2.65934864829287e-06 9
"2004" "129" 10148888.4392458 -737426.57418643 167 FALSE "1" "129.1" 10149388.4392458 -737926.574186429 0.000345629042655227 8
"2005" "129" 10149888.4392458 -737426.57418643 168 FALSE "1" "129.1" 10149388.4392458 -737926.574186429 0.147139401957341 7
"2006" "129" 10149888.4392458 -737426.57418643 168 FALSE "1" "129.1" 10149388.4392458 -737926.574186429 1.90925567262745e-05 11
"2007" "129" 10149888.4392458 -737426.57418643 168 FALSE "1" "129.1" 10149388.4392458 -737926.574186429 0.522065346316598 4
"2008" "129" 10149888.4392458 -737426.57418643 168 FALSE "1" "129.1" 10149388.4392458 -737926.574186429 0.0872445574329739 1
"2009" "129" 10149888.4392458 -737426.57418643 168 FALSE "1" "129.1" 10149388.4392458 -737926.574186429 0.599343388587204 6
"2010" "129" 10149888.4392458 -737426.57418643 168 FALSE "1" "129.1" 10149388.4392458 -737926.574186429 0.0453564000472122 2
"2011" "129" 10149888.4392458 -737426.57418643 168 FALSE "1" "129.1" 10149388.4392458 -737926.574186429 1.0529238814172e-08 12
"2012" "129" 10149888.4392458 -737426.57418643 168 FALSE "1" "129.1" 10149388.4392458 -737926.574186429 0.188064809294116 3
"2013" "129" 10149888.4392458 -737426.57418643 168 FALSE "1" "129.1" 10149388.4392458 -737926.574186429 0.963668341295158 5
"2014" "129" 10149888.4392458 -737426.57418643 168 FALSE "1" "129.1" 10149388.4392458 -737926.574186429 1.87107418447852e-09 10
"2015" "129" 10149888.4392458 -737426.57418643 168 FALSE "1" "129.1" 10149388.4392458 -737926.574186429 2.65934864829287e-06 9
"2016" "129" 10149888.4392458 -737426.57418643 168 FALSE "1" "129.1" 10149388.4392458 -737926.574186429 0.000345629042655227 8
"2017" "129" 10149888.4392458 -738426.57418643 169 FALSE "1" "129.1" 10149388.4392458 -737926.574186429 0.147139401957341 7
"2018" "129" 10149888.4392458 -738426.57418643 169 FALSE "1" "129.1" 10149388.4392458 -737926.574186429 1.90925567262745e-05 11
"2019" "129" 10149888.4392458 -738426.57418643 169 FALSE "1" "129.1" 10149388.4392458 -737926.574186429 0.522065346316598 4
"2020" "129" 10149888.4392458 -738426.57418643 169 FALSE "1" "129.1" 10149388.4392458 -737926.574186429 0.0872445574329739 1
"2021" "129" 10149888.4392458 -738426.57418643 169 FALSE "1" "129.1" 10149388.4392458 -737926.574186429 0.599343388587204 6
"2022" "129" 10149888.4392458 -738426.57418643 169 FALSE "1" "129.1" 10149388.4392458 -737926.574186429 0.0453564000472122 2
"2023" "129" 10149888.4392458 -738426.57418643 169 FALSE "1" "129.1" 10149388.4392458 -737926.574186429 1.0529238814172e-08 12
"2024" "129" 10149888.4392458 -738426.57418643 169 FALSE "1" "129.1" 10149388.4392458 -737926.574186429 0.188064809294116 3
"2025" "129" 10149888.4392458 -738426.57418643 169 FALSE "1" "129.1" 10149388.4392458 -737926.574186429 0.963668341295158 5
"2026" "129" 10149888.4392458 -738426.57418643 169 FALSE "1" "129.1" 10149388.4392458 -737926.574186429 1.87107418447852e-09 10
"2027" "129" 10149888.4392458 -738426.57418643 169 FALSE "1" "129.1" 10149388.4392458 -737926.574186429 2.65934864829287e-06 9
"2028" "129" 10149888.4392458 -738426.57418643 169 FALSE "1" "129.1" 10149388.4392458 -737926.574186429 0.000345629042655227 8
"2029" "129" 10148888.4392458 -738426.57418643 170 FALSE "1" "129.1" 10149388.4392458 -737926.574186429 0.147139401957341 7
"2030" "129" 10148888.4392458 -738426.57418643 170 FALSE "1" "129.1" 10149388.4392458 -737926.574186429 1.90925567262745e-05 11
"2031" "129" 10148888.4392458 -738426.57418643 170 FALSE "1" "129.1" 10149388.4392458 -737926.574186429 0.522065346316598 4
"2032" "129" 10148888.4392458 -738426.57418643 170 FALSE "1" "129.1" 10149388.4392458 -737926.574186429 0.0872445574329739 1
"2033" "129" 10148888.4392458 -738426.57418643 170 FALSE "1" "129.1" 10149388.4392458 -737926.574186429 0.599343388587204 6
"2034" "129" 10148888.4392458 -738426.57418643 170 FALSE "1" "129.1" 10149388.4392458 -737926.574186429 0.0453564000472122 2
"2035" "129" 10148888.4392458 -738426.57418643 170 FALSE "1" "129.1" 10149388.4392458 -737926.574186429 1.0529238814172e-08 12
"2036" "129" 10148888.4392458 -738426.57418643 170 FALSE "1" "129.1" 10149388.4392458 -737926.574186429 0.188064809294116 3
"2037" "129" 10148888.4392458 -738426.57418643 170 FALSE "1" "129.1" 10149388.4392458 -737926.574186429 0.963668341295158 5
"2038" "129" 10148888.4392458 -738426.57418643 170 FALSE "1" "129.1" 10149388.4392458 -737926.574186429 1.87107418447852e-09 10
"2039" "129" 10148888.4392458 -738426.57418643 170 FALSE "1" "129.1" 10149388.4392458 -737926.574186429 2.65934864829287e-06 9
"2040" "129" 10148888.4392458 -738426.57418643 170 FALSE "1" "129.1" 10149388.4392458 -737926.574186429 0.000345629042655227 8
"2041" "13" 10149888.4392458 -745426.57418643 171 FALSE "1" "13.1" 10150388.4392458 -744926.574186429 0.78267777014533 3
"2042" "13" 10149888.4392458 -745426.57418643 171 FALSE "1" "13.1" 10150388.4392458 -744926.574186429 0.000107568675421388 9
"2043" "13" 10149888.4392458 -745426.57418643 171 FALSE "1" "13.1" 10150388.4392458 -744926.574186429 0.326208772138624 2
"2044" "13" 10149888.4392458 -745426.57418643 171 FALSE "1" "13.1" 10150388.4392458 -744926.574186429 0.907787655528035 4
"2045" "13" 10149888.4392458 -745426.57418643 171 FALSE "1" "13.1" 10150388.4392458 -744926.574186429 0.0130893462677069 8
"2046" "13" 10149888.4392458 -745426.57418643 171 FALSE "1" "13.1" 10150388.4392458 -744926.574186429 0.998957645465406 5
"2047" "13" 10149888.4392458 -745426.57418643 171 FALSE "1" "13.1" 10150388.4392458 -744926.574186429 5.48826350421638e-06 12
"2048" "13" 10149888.4392458 -745426.57418643 171 FALSE "1" "13.1" 10150388.4392458 -744926.574186429 4.24363298634489e-06 10
"2049" "13" 10149888.4392458 -745426.57418643 171 FALSE "1" "13.1" 10150388.4392458 -744926.574186429 0.997129278038645 6
"2050" "13" 10149888.4392458 -745426.57418643 171 FALSE "1" "13.1" 10150388.4392458 -744926.574186429 0.0155608971195886 11
"2051" "13" 10149888.4392458 -745426.57418643 171 FALSE "1" "13.1" 10150388.4392458 -744926.574186429 0.785212036876182 7
"2052" "13" 10149888.4392458 -745426.57418643 171 FALSE "1" "13.1" 10150388.4392458 -744926.574186429 0.300902579092838 1
"2053" "13" 10149888.4392458 -744426.57418643 172 FALSE "1" "13.1" 10150388.4392458 -744926.574186429 0.78267777014533 3
"2054" "13" 10149888.4392458 -744426.57418643 172 FALSE "1" "13.1" 10150388.4392458 -744926.574186429 0.000107568675421388 9
"2055" "13" 10149888.4392458 -744426.57418643 172 FALSE "1" "13.1" 10150388.4392458 -744926.574186429 0.326208772138624 2
"2056" "13" 10149888.4392458 -744426.57418643 172 FALSE "1" "13.1" 10150388.4392458 -744926.574186429 0.907787655528035 4
"2057" "13" 10149888.4392458 -744426.57418643 172 FALSE "1" "13.1" 10150388.4392458 -744926.574186429 0.0130893462677069 8
"2058" "13" 10149888.4392458 -744426.57418643 172 FALSE "1" "13.1" 10150388.4392458 -744926.574186429 0.998957645465406 5
"2059" "13" 10149888.4392458 -744426.57418643 172 FALSE "1" "13.1" 10150388.4392458 -744926.574186429 5.48826350421638e-06 12
"2060" "13" 10149888.4392458 -744426.57418643 172 FALSE "1" "13.1" 10150388.4392458 -744926.574186429 4.24363298634489e-06 10
"2061" "13" 10149888.4392458 -744426.57418643 172 FALSE "1" "13.1" 10150388.4392458 -744926.574186429 0.997129278038645 6
"2062" "13" 10149888.4392458 -744426.57418643 172 FALSE "1" "13.1" 10150388.4392458 -744926.574186429 0.0155608971195886 11
"2063" "13" 10149888.4392458 -744426.57418643 172 FALSE "1" "13.1" 10150388.4392458 -744926.574186429 0.785212036876182 7
"2064" "13" 10149888.4392458 -744426.57418643 172 FALSE "1" "13.1" 10150388.4392458 -744926.574186429 0.300902579092838 1
"2065" "13" 10150888.4392458 -744426.57418643 173 FALSE "1" "13.1" 10150388.4392458 -744926.574186429 0.78267777014533 3
"2066" "13" 10150888.4392458 -744426.57418643 173 FALSE "1" "13.1" 10150388.4392458 -744926.574186429 0.000107568675421388 9
"2067" "13" 10150888.4392458 -744426.57418643 173 FALSE "1" "13.1" 10150388.4392458 -744926.574186429 0.326208772138624 2
"2068" "13" 10150888.4392458 -744426.57418643 173 FALSE "1" "13.1" 10150388.4392458 -744926.574186429 0.907787655528035 4
"2069" "13" 10150888.4392458 -744426.57418643 173 FALSE "1" "13.1" 10150388.4392458 -744926.574186429 0.0130893462677069 8
"2070" "13" 10150888.4392458 -744426.57418643 173 FALSE "1" "13.1" 10150388.4392458 -744926.574186429 0.998957645465406 5
"2071" "13" 10150888.4392458 -744426.57418643 173 FALSE "1" "13.1" 10150388.4392458 -744926.574186429 5.48826350421638e-06 12
"2072" "13" 10150888.4392458 -744426.57418643 173 FALSE "1" "13.1" 10150388.4392458 -744926.574186429 4.24363298634489e-06 10
"2073" "13" 10150888.4392458 -744426.57418643 173 FALSE "1" "13.1" 10150388.4392458 -744926.574186429 0.997129278038645 6
"2074" "13" 10150888.4392458 -744426.57418643 173 FALSE "1" "13.1" 10150388.4392458 -744926.574186429 0.0155608971195886 11
"2075" "13" 10150888.4392458 -744426.57418643 173 FALSE "1" "13.1" 10150388.4392458 -744926.574186429 0.785212036876182 7
"2076" "13" 10150888.4392458 -744426.57418643 173 FALSE "1" "13.1" 10150388.4392458 -744926.574186429 0.300902579092838 1
"2077" "13" 10150888.4392458 -745426.57418643 174 FALSE "1" "13.1" 10150388.4392458 -744926.574186429 0.78267777014533 3
"2078" "13" 10150888.4392458 -745426.57418643 174 FALSE "1" "13.1" 10150388.4392458 -744926.574186429 0.000107568675421388 9
"2079" "13" 10150888.4392458 -745426.57418643 174 FALSE "1" "13.1" 10150388.4392458 -744926.574186429 0.326208772138624 2
"2080" "13" 10150888.4392458 -745426.57418643 174 FALSE "1" "13.1" 10150388.4392458 -744926.574186429 0.907787655528035 4
"2081" "13" 10150888.4392458 -745426.57418643 174 FALSE "1" "13.1" 10150388.4392458 -744926.574186429 0.0130893462677069 8
"2082" "13" 10150888.4392458 -745426.57418643 174 FALSE "1" "13.1" 10150388.4392458 -744926.574186429 0.998957645465406 5
"2083" "13" 10150888.4392458 -745426.57418643 174 FALSE "1" "13.1" 10150388.4392458 -744926.574186429 5.48826350421638e-06 12
"2084" "13" 10150888.4392458 -745426.57418643 174 FALSE "1" "13.1" 10150388.4392458 -744926.574186429 4.24363298634489e-06 10
"2085" "13" 10150888.4392458 -745426.57418643 174 FALSE "1" "13.1" 10150388.4392458 -744926.574186429 0.997129278038645 6
"2086" "13" 10150888.4392458 -745426.57418643 174 FALSE "1" "13.1" 10150388.4392458 -744926.574186429 0.0155608971195886 11
"2087" "13" 10150888.4392458 -745426.57418643 174 FALSE "1" "13.1" 10150388.4392458 -744926.574186429 0.785212036876182 7
"2088" "13" 10150888.4392458 -745426.57418643 174 FALSE "1" "13.1" 10150388.4392458 -744926.574186429 0.300902579092838 1
"2089" "13" 10149888.4392458 -745426.57418643 175 FALSE "1" "13.1" 10150388.4392458 -744926.574186429 0.78267777014533 3
"2090" "13" 10149888.4392458 -745426.57418643 175 FALSE "1" "13.1" 10150388.4392458 -744926.574186429 0.000107568675421388 9
"2091" "13" 10149888.4392458 -745426.57418643 175 FALSE "1" "13.1" 10150388.4392458 -744926.574186429 0.326208772138624 2
"2092" "13" 10149888.4392458 -745426.57418643 175 FALSE "1" "13.1" 10150388.4392458 -744926.574186429 0.907787655528035 4
"2093" "13" 10149888.4392458 -745426.57418643 175 FALSE "1" "13.1" 10150388.4392458 -744926.574186429 0.0130893462677069 8
"2094" "13" 10149888.4392458 -745426.57418643 175 FALSE "1" "13.1" 10150388.4392458 -744926.574186429 0.998957645465406 5
"2095" "13" 10149888.4392458 -745426.57418643 175 FALSE "1" "13.1" 10150388.4392458 -744926.574186429 5.48826350421638e-06 12
"2096" "13" 10149888.4392458 -745426.57418643 175 FALSE "1" "13.1" 10150388.4392458 -744926.574186429 4.24363298634489e-06 10
"2097" "13" 10149888.4392458 -745426.57418643 175 FALSE "1" "13.1" 10150388.4392458 -744926.574186429 0.997129278038645 6
"2098" "13" 10149888.4392458 -745426.57418643 175 FALSE "1" "13.1" 10150388.4392458 -744926.574186429 0.0155608971195886 11
"2099" "13" 10149888.4392458 -745426.57418643 175 FALSE "1" "13.1" 10150388.4392458 -744926.574186429 0.785212036876182 7
"2100" "13" 10149888.4392458 -745426.57418643 175 FALSE "1" "13.1" 10150388.4392458 -744926.574186429 0.300902579092838 1
"2101" "130" 10149888.4392458 -738426.57418643 176 FALSE "1" "130.1" 10150388.4392458 -737926.574186429 0.07907859758348 1
"2102" "130" 10149888.4392458 -738426.57418643 176 FALSE "1" "130.1" 10150388.4392458 -737926.574186429 1.13955389569043e-09 10
"2103" "130" 10149888.4392458 -738426.57418643 176 FALSE "1" "130.1" 10150388.4392458 -737926.574186429 2.15566181493987e-06 9
"2104" "130" 10149888.4392458 -738426.57418643 176 FALSE "1" "130.1" 10150388.4392458 -737926.574186429 0.000215569127986037 8
"2105" "130" 10149888.4392458 -738426.57418643 176 FALSE "1" "130.1" 10150388.4392458 -737926.574186429 0.0386943967976801 2
"2106" "130" 10149888.4392458 -738426.57418643 176 FALSE "1" "130.1" 10150388.4392458 -737926.574186429 7.56268658808068e-09 12
"2107" "130" 10149888.4392458 -738426.57418643 176 FALSE "1" "130.1" 10150388.4392458 -737926.574186429 0.949652994224364 5
"2108" "130" 10149888.4392458 -738426.57418643 176 FALSE "1" "130.1" 10150388.4392458 -737926.574186429 0.185495645718479 3
"2109" "130" 10149888.4392458 -738426.57418643 176 FALSE "1" "130.1" 10150388.4392458 -737926.574186429 0.481455281838235 4
"2110" "130" 10149888.4392458 -738426.57418643 176 FALSE "1" "130.1" 10150388.4392458 -737926.574186429 0.48369580181072 6
"2111" "130" 10149888.4392458 -738426.57418643 176 FALSE "1" "130.1" 10150388.4392458 -737926.574186429 1.65409146976048e-05 11
"2112" "130" 10149888.4392458 -738426.57418643 176 FALSE "1" "130.1" 10150388.4392458 -737926.574186429 0.0918842842391226 7
"2113" "130" 10149888.4392458 -737426.57418643 177 FALSE "1" "130.1" 10150388.4392458 -737926.574186429 0.07907859758348 1
"2114" "130" 10149888.4392458 -737426.57418643 177 FALSE "1" "130.1" 10150388.4392458 -737926.574186429 1.13955389569043e-09 10
"2115" "130" 10149888.4392458 -737426.57418643 177 FALSE "1" "130.1" 10150388.4392458 -737926.574186429 2.15566181493987e-06 9
"2116" "130" 10149888.4392458 -737426.57418643 177 FALSE "1" "130.1" 10150388.4392458 -737926.574186429 0.000215569127986037 8
"2117" "130" 10149888.4392458 -737426.57418643 177 FALSE "1" "130.1" 10150388.4392458 -737926.574186429 0.0386943967976801 2
"2118" "130" 10149888.4392458 -737426.57418643 177 FALSE "1" "130.1" 10150388.4392458 -737926.574186429 7.56268658808068e-09 12
"2119" "130" 10149888.4392458 -737426.57418643 177 FALSE "1" "130.1" 10150388.4392458 -737926.574186429 0.949652994224364 5
"2120" "130" 10149888.4392458 -737426.57418643 177 FALSE "1" "130.1" 10150388.4392458 -737926.574186429 0.185495645718479 3
"2121" "130" 10149888.4392458 -737426.57418643 177 FALSE "1" "130.1" 10150388.4392458 -737926.574186429 0.481455281838235 4
"2122" "130" 10149888.4392458 -737426.57418643 177 FALSE "1" "130.1" 10150388.4392458 -737926.574186429 0.48369580181072 6
"2123" "130" 10149888.4392458 -737426.57418643 177 FALSE "1" "130.1" 10150388.4392458 -737926.574186429 1.65409146976048e-05 11
"2124" "130" 10149888.4392458 -737426.57418643 177 FALSE "1" "130.1" 10150388.4392458 -737926.574186429 0.0918842842391226 7
"2125" "130" 10150888.4392458 -737426.57418643 178 FALSE "1" "130.1" 10150388.4392458 -737926.574186429 0.07907859758348 1
"2126" "130" 10150888.4392458 -737426.57418643 178 FALSE "1" "130.1" 10150388.4392458 -737926.574186429 1.13955389569043e-09 10
"2127" "130" 10150888.4392458 -737426.57418643 178 FALSE "1" "130.1" 10150388.4392458 -737926.574186429 2.15566181493987e-06 9
"2128" "130" 10150888.4392458 -737426.57418643 178 FALSE "1" "130.1" 10150388.4392458 -737926.574186429 0.000215569127986037 8
"2129" "130" 10150888.4392458 -737426.57418643 178 FALSE "1" "130.1" 10150388.4392458 -737926.574186429 0.0386943967976801 2
"2130" "130" 10150888.4392458 -737426.57418643 178 FALSE "1" "130.1" 10150388.4392458 -737926.574186429 7.56268658808068e-09 12
"2131" "130" 10150888.4392458 -737426.57418643 178 FALSE "1" "130.1" 10150388.4392458 -737926.574186429 0.949652994224364 5
"2132" "130" 10150888.4392458 -737426.57418643 178 FALSE "1" "130.1" 10150388.4392458 -737926.574186429 0.185495645718479 3
"2133" "130" 10150888.4392458 -737426.57418643 178 FALSE "1" "130.1" 10150388.4392458 -737926.574186429 0.481455281838235 4
"2134" "130" 10150888.4392458 -737426.57418643 178 FALSE "1" "130.1" 10150388.4392458 -737926.574186429 0.48369580181072 6
"2135" "130" 10150888.4392458 -737426.57418643 178 FALSE "1" "130.1" 10150388.4392458 -737926.574186429 1.65409146976048e-05 11
"2136" "130" 10150888.4392458 -737426.57418643 178 FALSE "1" "130.1" 10150388.4392458 -737926.574186429 0.0918842842391226 7
"2137" "130" 10150888.4392458 -738426.57418643 179 FALSE "1" "130.1" 10150388.4392458 -737926.574186429 0.07907859758348 1
"2138" "130" 10150888.4392458 -738426.57418643 179 FALSE "1" "130.1" 10150388.4392458 -737926.574186429 1.13955389569043e-09 10
"2139" "130" 10150888.4392458 -738426.57418643 179 FALSE "1" "130.1" 10150388.4392458 -737926.574186429 2.15566181493987e-06 9
"2140" "130" 10150888.4392458 -738426.57418643 179 FALSE "1" "130.1" 10150388.4392458 -737926.574186429 0.000215569127986037 8
"2141" "130" 10150888.4392458 -738426.57418643 179 FALSE "1" "130.1" 10150388.4392458 -737926.574186429 0.0386943967976801 2
"2142" "130" 10150888.4392458 -738426.57418643 179 FALSE "1" "130.1" 10150388.4392458 -737926.574186429 7.56268658808068e-09 12
"2143" "130" 10150888.4392458 -738426.57418643 179 FALSE "1" "130.1" 10150388.4392458 -737926.574186429 0.949652994224364 5
"2144" "130" 10150888.4392458 -738426.57418643 179 FALSE "1" "130.1" 10150388.4392458 -737926.574186429 0.185495645718479 3
"2145" "130" 10150888.4392458 -738426.57418643 179 FALSE "1" "130.1" 10150388.4392458 -737926.574186429 0.481455281838235 4
"2146" "130" 10150888.4392458 -738426.57418643 179 FALSE "1" "130.1" 10150388.4392458 -737926.574186429 0.48369580181072 6
"2147" "130" 10150888.4392458 -738426.57418643 179 FALSE "1" "130.1" 10150388.4392458 -737926.574186429 1.65409146976048e-05 11
"2148" "130" 10150888.4392458 -738426.57418643 179 FALSE "1" "130.1" 10150388.4392458 -737926.574186429 0.0918842842391226 7
"2149" "130" 10149888.4392458 -738426.57418643 180 FALSE "1" "130.1" 10150388.4392458 -737926.574186429 0.07907859758348 1
"2150" "130" 10149888.4392458 -738426.57418643 180 FALSE "1" "130.1" 10150388.4392458 -737926.574186429 1.13955389569043e-09 10
"2151" "130" 10149888.4392458 -738426.57418643 180 FALSE "1" "130.1" 10150388.4392458 -737926.574186429 2.15566181493987e-06 9
"2152" "130" 10149888.4392458 -738426.57418643 180 FALSE "1" "130.1" 10150388.4392458 -737926.574186429 0.000215569127986037 8
"2153" "130" 10149888.4392458 -738426.57418643 180 FALSE "1" "130.1" 10150388.4392458 -737926.574186429 0.0386943967976801 2
"2154" "130" 10149888.4392458 -738426.57418643 180 FALSE "1" "130.1" 10150388.4392458 -737926.574186429 7.56268658808068e-09 12
"2155" "130" 10149888.4392458 -738426.57418643 180 FALSE "1" "130.1" 10150388.4392458 -737926.574186429 0.949652994224364 5
"2156" "130" 10149888.4392458 -738426.57418643 180 FALSE "1" "130.1" 10150388.4392458 -737926.574186429 0.185495645718479 3
"2157" "130" 10149888.4392458 -738426.57418643 180 FALSE "1" "130.1" 10150388.4392458 -737926.574186429 0.481455281838235 4
"2158" "130" 10149888.4392458 -738426.57418643 180 FALSE "1" "130.1" 10150388.4392458 -737926.574186429 0.48369580181072 6
"2159" "130" 10149888.4392458 -738426.57418643 180 FALSE "1" "130.1" 10150388.4392458 -737926.574186429 1.65409146976048e-05 11
"2160" "130" 10149888.4392458 -738426.57418643 180 FALSE "1" "130.1" 10150388.4392458 -737926.574186429 0.0918842842391226 7
"2161" "131" 10150888.4392458 -738426.57418643 181 FALSE "1" "131.1" 10151388.4392458 -737926.574186429 0.079782597707338 1
"2162" "131" 10150888.4392458 -738426.57418643 181 FALSE "1" "131.1" 10151388.4392458 -737926.574186429 2.10266113576107e-06 9
"2163" "131" 10150888.4392458 -738426.57418643 181 FALSE "1" "131.1" 10151388.4392458 -737926.574186429 1.42441869410703e-09 10
"2164" "131" 10150888.4392458 -738426.57418643 181 FALSE "1" "131.1" 10151388.4392458 -737926.574186429 6.86538415006765e-09 12
"2165" "131" 10150888.4392458 -738426.57418643 181 FALSE "1" "131.1" 10151388.4392458 -737926.574186429 0.0293784673504196 2
"2166" "131" 10150888.4392458 -738426.57418643 181 FALSE "1" "131.1" 10151388.4392458 -737926.574186429 0.0351761607472948 7
"2167" "131" 10150888.4392458 -738426.57418643 181 FALSE "1" "131.1" 10151388.4392458 -737926.574186429 0.223413926047204 3
"2168" "131" 10150888.4392458 -738426.57418643 181 FALSE "1" "131.1" 10151388.4392458 -737926.574186429 8.42207342724999e-05 8
"2169" "131" 10150888.4392458 -738426.57418643 181 FALSE "1" "131.1" 10151388.4392458 -737926.574186429 0.889035944959839 5
"2170" "131" 10150888.4392458 -738426.57418643 181 FALSE "1" "131.1" 10151388.4392458 -737926.574186429 0.316219709918446 6
"2171" "131" 10150888.4392458 -738426.57418643 181 FALSE "1" "131.1" 10151388.4392458 -737926.574186429 0.403422251577936 4
"2172" "131" 10150888.4392458 -738426.57418643 181 FALSE "1" "131.1" 10151388.4392458 -737926.574186429 0.001362554729328 11
"2173" "131" 10150888.4392458 -737426.57418643 182 FALSE "1" "131.1" 10151388.4392458 -737926.574186429 0.079782597707338 1
"2174" "131" 10150888.4392458 -737426.57418643 182 FALSE "1" "131.1" 10151388.4392458 -737926.574186429 2.10266113576107e-06 9
"2175" "131" 10150888.4392458 -737426.57418643 182 FALSE "1" "131.1" 10151388.4392458 -737926.574186429 1.42441869410703e-09 10
"2176" "131" 10150888.4392458 -737426.57418643 182 FALSE "1" "131.1" 10151388.4392458 -737926.574186429 6.86538415006765e-09 12
"2177" "131" 10150888.4392458 -737426.57418643 182 FALSE "1" "131.1" 10151388.4392458 -737926.574186429 0.0293784673504196 2
"2178" "131" 10150888.4392458 -737426.57418643 182 FALSE "1" "131.1" 10151388.4392458 -737926.574186429 0.0351761607472948 7
"2179" "131" 10150888.4392458 -737426.57418643 182 FALSE "1" "131.1" 10151388.4392458 -737926.574186429 0.223413926047204 3
"2180" "131" 10150888.4392458 -737426.57418643 182 FALSE "1" "131.1" 10151388.4392458 -737926.574186429 8.42207342724999e-05 8
"2181" "131" 10150888.4392458 -737426.57418643 182 FALSE "1" "131.1" 10151388.4392458 -737926.574186429 0.889035944959839 5
"2182" "131" 10150888.4392458 -737426.57418643 182 FALSE "1" "131.1" 10151388.4392458 -737926.574186429 0.316219709918446 6
"2183" "131" 10150888.4392458 -737426.57418643 182 FALSE "1" "131.1" 10151388.4392458 -737926.574186429 0.403422251577936 4
"2184" "131" 10150888.4392458 -737426.57418643 182 FALSE "1" "131.1" 10151388.4392458 -737926.574186429 0.001362554729328 11
"2185" "131" 10151888.4392458 -737426.57418643 183 FALSE "1" "131.1" 10151388.4392458 -737926.574186429 0.079782597707338 1
"2186" "131" 10151888.4392458 -737426.57418643 183 FALSE "1" "131.1" 10151388.4392458 -737926.574186429 2.10266113576107e-06 9
"2187" "131" 10151888.4392458 -737426.57418643 183 FALSE "1" "131.1" 10151388.4392458 -737926.574186429 1.42441869410703e-09 10
"2188" "131" 10151888.4392458 -737426.57418643 183 FALSE "1" "131.1" 10151388.4392458 -737926.574186429 6.86538415006765e-09 12
"2189" "131" 10151888.4392458 -737426.57418643 183 FALSE "1" "131.1" 10151388.4392458 -737926.574186429 0.0293784673504196 2
"2190" "131" 10151888.4392458 -737426.57418643 183 FALSE "1" "131.1" 10151388.4392458 -737926.574186429 0.0351761607472948 7
"2191" "131" 10151888.4392458 -737426.57418643 183 FALSE "1" "131.1" 10151388.4392458 -737926.574186429 0.223413926047204 3
"2192" "131" 10151888.4392458 -737426.57418643 183 FALSE "1" "131.1" 10151388.4392458 -737926.574186429 8.42207342724999e-05 8
"2193" "131" 10151888.4392458 -737426.57418643 183 FALSE "1" "131.1" 10151388.4392458 -737926.574186429 0.889035944959839 5
"2194" "131" 10151888.4392458 -737426.57418643 183 FALSE "1" "131.1" 10151388.4392458 -737926.574186429 0.316219709918446 6
"2195" "131" 10151888.4392458 -737426.57418643 183 FALSE "1" "131.1" 10151388.4392458 -737926.574186429 0.403422251577936 4
"2196" "131" 10151888.4392458 -737426.57418643 183 FALSE "1" "131.1" 10151388.4392458 -737926.574186429 0.001362554729328 11
"2197" "131" 10151888.4392458 -738426.57418643 184 FALSE "1" "131.1" 10151388.4392458 -737926.574186429 0.079782597707338 1
"2198" "131" 10151888.4392458 -738426.57418643 184 FALSE "1" "131.1" 10151388.4392458 -737926.574186429 2.10266113576107e-06 9
"2199" "131" 10151888.4392458 -738426.57418643 184 FALSE "1" "131.1" 10151388.4392458 -737926.574186429 1.42441869410703e-09 10
"2200" "131" 10151888.4392458 -738426.57418643 184 FALSE "1" "131.1" 10151388.4392458 -737926.574186429 6.86538415006765e-09 12
"2201" "131" 10151888.4392458 -738426.57418643 184 FALSE "1" "131.1" 10151388.4392458 -737926.574186429 0.0293784673504196 2
"2202" "131" 10151888.4392458 -738426.57418643 184 FALSE "1" "131.1" 10151388.4392458 -737926.574186429 0.0351761607472948 7
"2203" "131" 10151888.4392458 -738426.57418643 184 FALSE "1" "131.1" 10151388.4392458 -737926.574186429 0.223413926047204 3
"2204" "131" 10151888.4392458 -738426.57418643 184 FALSE "1" "131.1" 10151388.4392458 -737926.574186429 8.42207342724999e-05 8
"2205" "131" 10151888.4392458 -738426.57418643 184 FALSE "1" "131.1" 10151388.4392458 -737926.574186429 0.889035944959839 5
"2206" "131" 10151888.4392458 -738426.57418643 184 FALSE "1" "131.1" 10151388.4392458 -737926.574186429 0.316219709918446 6
"2207" "131" 10151888.4392458 -738426.57418643 184 FALSE "1" "131.1" 10151388.4392458 -737926.574186429 0.403422251577936 4
"2208" "131" 10151888.4392458 -738426.57418643 184 FALSE "1" "131.1" 10151388.4392458 -737926.574186429 0.001362554729328 11
"2209" "131" 10150888.4392458 -738426.57418643 185 FALSE "1" "131.1" 10151388.4392458 -737926.574186429 0.079782597707338 1
"2210" "131" 10150888.4392458 -738426.57418643 185 FALSE "1" "131.1" 10151388.4392458 -737926.574186429 2.10266113576107e-06 9
"2211" "131" 10150888.4392458 -738426.57418643 185 FALSE "1" "131.1" 10151388.4392458 -737926.574186429 1.42441869410703e-09 10
"2212" "131" 10150888.4392458 -738426.57418643 185 FALSE "1" "131.1" 10151388.4392458 -737926.574186429 6.86538415006765e-09 12
"2213" "131" 10150888.4392458 -738426.57418643 185 FALSE "1" "131.1" 10151388.4392458 -737926.574186429 0.0293784673504196 2
"2214" "131" 10150888.4392458 -738426.57418643 185 FALSE "1" "131.1" 10151388.4392458 -737926.574186429 0.0351761607472948 7
"2215" "131" 10150888.4392458 -738426.57418643 185 FALSE "1" "131.1" 10151388.4392458 -737926.574186429 0.223413926047204 3
"2216" "131" 10150888.4392458 -738426.57418643 185 FALSE "1" "131.1" 10151388.4392458 -737926.574186429 8.42207342724999e-05 8
"2217" "131" 10150888.4392458 -738426.57418643 185 FALSE "1" "131.1" 10151388.4392458 -737926.574186429 0.889035944959839 5
"2218" "131" 10150888.4392458 -738426.57418643 185 FALSE "1" "131.1" 10151388.4392458 -737926.574186429 0.316219709918446 6
"2219" "131" 10150888.4392458 -738426.57418643 185 FALSE "1" "131.1" 10151388.4392458 -737926.574186429 0.403422251577936 4
"2220" "131" 10150888.4392458 -738426.57418643 185 FALSE "1" "131.1" 10151388.4392458 -737926.574186429 0.001362554729328 11
"2221" "132" 10151888.4392458 -738426.57418643 186 FALSE "1" "132.1" 10152388.4392458 -737926.574186429 7.11405913645935e-05 9
"2222" "132" 10151888.4392458 -738426.57418643 186 FALSE "1" "132.1" 10152388.4392458 -737926.574186429 1.28990156111897e-07 12
"2223" "132" 10151888.4392458 -738426.57418643 186 FALSE "1" "132.1" 10152388.4392458 -737926.574186429 8.64037563335085e-05 8
"2224" "132" 10151888.4392458 -738426.57418643 186 FALSE "1" "132.1" 10152388.4392458 -737926.574186429 0.153192175021045 6
"2225" "132" 10151888.4392458 -738426.57418643 186 FALSE "1" "132.1" 10152388.4392458 -737926.574186429 0.584182897479841 3
"2226" "132" 10151888.4392458 -738426.57418643 186 FALSE "1" "132.1" 10152388.4392458 -737926.574186429 0.127661774372906 1
"2227" "132" 10151888.4392458 -738426.57418643 186 FALSE "1" "132.1" 10152388.4392458 -737926.574186429 0.526957729707016 4
"2228" "132" 10151888.4392458 -738426.57418643 186 FALSE "1" "132.1" 10152388.4392458 -737926.574186429 2.63157192703645e-08 10
"2229" "132" 10151888.4392458 -738426.57418643 186 FALSE "1" "132.1" 10152388.4392458 -737926.574186429 0.0276325332420786 2
"2230" "132" 10151888.4392458 -738426.57418643 186 FALSE "1" "132.1" 10152388.4392458 -737926.574186429 0.00110378630231012 11
"2231" "132" 10151888.4392458 -738426.57418643 186 FALSE "1" "132.1" 10152388.4392458 -737926.574186429 0.927940843371627 5
"2232" "132" 10151888.4392458 -738426.57418643 186 FALSE "1" "132.1" 10152388.4392458 -737926.574186429 0.00863924163635399 7
"2233" "132" 10151888.4392458 -737426.57418643 187 FALSE "1" "132.1" 10152388.4392458 -737926.574186429 7.11405913645935e-05 9
"2234" "132" 10151888.4392458 -737426.57418643 187 FALSE "1" "132.1" 10152388.4392458 -737926.574186429 1.28990156111897e-07 12
"2235" "132" 10151888.4392458 -737426.57418643 187 FALSE "1" "132.1" 10152388.4392458 -737926.574186429 8.64037563335085e-05 8
"2236" "132" 10151888.4392458 -737426.57418643 187 FALSE "1" "132.1" 10152388.4392458 -737926.574186429 0.153192175021045 6
"2237" "132" 10151888.4392458 -737426.57418643 187 FALSE "1" "132.1" 10152388.4392458 -737926.574186429 0.584182897479841 3
"2238" "132" 10151888.4392458 -737426.57418643 187 FALSE "1" "132.1" 10152388.4392458 -737926.574186429 0.127661774372906 1
"2239" "132" 10151888.4392458 -737426.57418643 187 FALSE "1" "132.1" 10152388.4392458 -737926.574186429 0.526957729707016 4
"2240" "132" 10151888.4392458 -737426.57418643 187 FALSE "1" "132.1" 10152388.4392458 -737926.574186429 2.63157192703645e-08 10
"2241" "132" 10151888.4392458 -737426.57418643 187 FALSE "1" "132.1" 10152388.4392458 -737926.574186429 0.0276325332420786 2
"2242" "132" 10151888.4392458 -737426.57418643 187 FALSE "1" "132.1" 10152388.4392458 -737926.574186429 0.00110378630231012 11
"2243" "132" 10151888.4392458 -737426.57418643 187 FALSE "1" "132.1" 10152388.4392458 -737926.574186429 0.927940843371627 5
"2244" "132" 10151888.4392458 -737426.57418643 187 FALSE "1" "132.1" 10152388.4392458 -737926.574186429 0.00863924163635399 7
"2245" "132" 10152888.4392458 -737426.57418643 188 FALSE "1" "132.1" 10152388.4392458 -737926.574186429 7.11405913645935e-05 9
"2246" "132" 10152888.4392458 -737426.57418643 188 FALSE "1" "132.1" 10152388.4392458 -737926.574186429 1.28990156111897e-07 12
"2247" "132" 10152888.4392458 -737426.57418643 188 FALSE "1" "132.1" 10152388.4392458 -737926.574186429 8.64037563335085e-05 8
"2248" "132" 10152888.4392458 -737426.57418643 188 FALSE "1" "132.1" 10152388.4392458 -737926.574186429 0.153192175021045 6
"2249" "132" 10152888.4392458 -737426.57418643 188 FALSE "1" "132.1" 10152388.4392458 -737926.574186429 0.584182897479841 3
"2250" "132" 10152888.4392458 -737426.57418643 188 FALSE "1" "132.1" 10152388.4392458 -737926.574186429 0.127661774372906 1
"2251" "132" 10152888.4392458 -737426.57418643 188 FALSE "1" "132.1" 10152388.4392458 -737926.574186429 0.526957729707016 4
"2252" "132" 10152888.4392458 -737426.57418643 188 FALSE "1" "132.1" 10152388.4392458 -737926.574186429 2.63157192703645e-08 10
"2253" "132" 10152888.4392458 -737426.57418643 188 FALSE "1" "132.1" 10152388.4392458 -737926.574186429 0.0276325332420786 2
"2254" "132" 10152888.4392458 -737426.57418643 188 FALSE "1" "132.1" 10152388.4392458 -737926.574186429 0.00110378630231012 11
"2255" "132" 10152888.4392458 -737426.57418643 188 FALSE "1" "132.1" 10152388.4392458 -737926.574186429 0.927940843371627 5
"2256" "132" 10152888.4392458 -737426.57418643 188 FALSE "1" "132.1" 10152388.4392458 -737926.574186429 0.00863924163635399 7
"2257" "132" 10152888.4392458 -738426.57418643 189 FALSE "1" "132.1" 10152388.4392458 -737926.574186429 7.11405913645935e-05 9
"2258" "132" 10152888.4392458 -738426.57418643 189 FALSE "1" "132.1" 10152388.4392458 -737926.574186429 1.28990156111897e-07 12
"2259" "132" 10152888.4392458 -738426.57418643 189 FALSE "1" "132.1" 10152388.4392458 -737926.574186429 8.64037563335085e-05 8
"2260" "132" 10152888.4392458 -738426.57418643 189 FALSE "1" "132.1" 10152388.4392458 -737926.574186429 0.153192175021045 6
"2261" "132" 10152888.4392458 -738426.57418643 189 FALSE "1" "132.1" 10152388.4392458 -737926.574186429 0.584182897479841 3
"2262" "132" 10152888.4392458 -738426.57418643 189 FALSE "1" "132.1" 10152388.4392458 -737926.574186429 0.127661774372906 1
"2263" "132" 10152888.4392458 -738426.57418643 189 FALSE "1" "132.1" 10152388.4392458 -737926.574186429 0.526957729707016 4
"2264" "132" 10152888.4392458 -738426.57418643 189 FALSE "1" "132.1" 10152388.4392458 -737926.574186429 2.63157192703645e-08 10
"2265" "132" 10152888.4392458 -738426.57418643 189 FALSE "1" "132.1" 10152388.4392458 -737926.574186429 0.0276325332420786 2
"2266" "132" 10152888.4392458 -738426.57418643 189 FALSE "1" "132.1" 10152388.4392458 -737926.574186429 0.00110378630231012 11
"2267" "132" 10152888.4392458 -738426.57418643 189 FALSE "1" "132.1" 10152388.4392458 -737926.574186429 0.927940843371627 5
"2268" "132" 10152888.4392458 -738426.57418643 189 FALSE "1" "132.1" 10152388.4392458 -737926.574186429 0.00863924163635399 7
"2269" "132" 10151888.4392458 -738426.57418643 190 FALSE "1" "132.1" 10152388.4392458 -737926.574186429 7.11405913645935e-05 9
"2270" "132" 10151888.4392458 -738426.57418643 190 FALSE "1" "132.1" 10152388.4392458 -737926.574186429 1.28990156111897e-07 12
"2271" "132" 10151888.4392458 -738426.57418643 190 FALSE "1" "132.1" 10152388.4392458 -737926.574186429 8.64037563335085e-05 8
"2272" "132" 10151888.4392458 -738426.57418643 190 FALSE "1" "132.1" 10152388.4392458 -737926.574186429 0.153192175021045 6
"2273" "132" 10151888.4392458 -738426.57418643 190 FALSE "1" "132.1" 10152388.4392458 -737926.574186429 0.584182897479841 3
"2274" "132" 10151888.4392458 -738426.57418643 190 FALSE "1" "132.1" 10152388.4392458 -737926.574186429 0.127661774372906 1
"2275" "132" 10151888.4392458 -738426.57418643 190 FALSE "1" "132.1" 10152388.4392458 -737926.574186429 0.526957729707016 4
"2276" "132" 10151888.4392458 -738426.57418643 190 FALSE "1" "132.1" 10152388.4392458 -737926.574186429 2.63157192703645e-08 10
"2277" "132" 10151888.4392458 -738426.57418643 190 FALSE "1" "132.1" 10152388.4392458 -737926.574186429 0.0276325332420786 2
"2278" "132" 10151888.4392458 -738426.57418643 190 FALSE "1" "132.1" 10152388.4392458 -737926.574186429 0.00110378630231012 11
"2279" "132" 10151888.4392458 -738426.57418643 190 FALSE "1" "132.1" 10152388.4392458 -737926.574186429 0.927940843371627 5
"2280" "132" 10151888.4392458 -738426.57418643 190 FALSE "1" "132.1" 10152388.4392458 -737926.574186429 0.00863924163635399 7
"2281" "133" 10152888.4392458 -738426.57418643 191 FALSE "1" "133.1" 10153388.4392458 -737926.574186429 0.000112468011747802 9
"2282" "133" 10152888.4392458 -738426.57418643 191 FALSE "1" "133.1" 10153388.4392458 -737926.574186429 0.198454206212122 1
"2283" "133" 10152888.4392458 -738426.57418643 191 FALSE "1" "133.1" 10153388.4392458 -737926.574186429 0.718193011156377 5
"2284" "133" 10152888.4392458 -738426.57418643 191 FALSE "1" "133.1" 10153388.4392458 -737926.574186429 1.41150592670725e-05 12
"2285" "133" 10152888.4392458 -738426.57418643 191 FALSE "1" "133.1" 10153388.4392458 -737926.574186429 0.000290859445068126 11
"2286" "133" 10152888.4392458 -738426.57418643 191 FALSE "1" "133.1" 10153388.4392458 -737926.574186429 0.0455684588434757 6
"2287" "133" 10152888.4392458 -738426.57418643 191 FALSE "1" "133.1" 10153388.4392458 -737926.574186429 0.00203285403844933 7
"2288" "133" 10152888.4392458 -738426.57418643 191 FALSE "1" "133.1" 10153388.4392458 -737926.574186429 0.756185304714955 3
"2289" "133" 10152888.4392458 -738426.57418643 191 FALSE "1" "133.1" 10153388.4392458 -737926.574186429 0.463174545432067 4
"2290" "133" 10152888.4392458 -738426.57418643 191 FALSE "1" "133.1" 10153388.4392458 -737926.574186429 5.9652280670619e-08 10
"2291" "133" 10152888.4392458 -738426.57418643 191 FALSE "1" "133.1" 10153388.4392458 -737926.574186429 9.71067013560978e-05 8
"2292" "133" 10152888.4392458 -738426.57418643 191 FALSE "1" "133.1" 10153388.4392458 -737926.574186429 0.0448337268994841 2
"2293" "133" 10152888.4392458 -737426.57418643 192 FALSE "1" "133.1" 10153388.4392458 -737926.574186429 0.000112468011747802 9
"2294" "133" 10152888.4392458 -737426.57418643 192 FALSE "1" "133.1" 10153388.4392458 -737926.574186429 0.198454206212122 1
"2295" "133" 10152888.4392458 -737426.57418643 192 FALSE "1" "133.1" 10153388.4392458 -737926.574186429 0.718193011156377 5
"2296" "133" 10152888.4392458 -737426.57418643 192 FALSE "1" "133.1" 10153388.4392458 -737926.574186429 1.41150592670725e-05 12
"2297" "133" 10152888.4392458 -737426.57418643 192 FALSE "1" "133.1" 10153388.4392458 -737926.574186429 0.000290859445068126 11
"2298" "133" 10152888.4392458 -737426.57418643 192 FALSE "1" "133.1" 10153388.4392458 -737926.574186429 0.0455684588434757 6
"2299" "133" 10152888.4392458 -737426.57418643 192 FALSE "1" "133.1" 10153388.4392458 -737926.574186429 0.00203285403844933 7
"2300" "133" 10152888.4392458 -737426.57418643 192 FALSE "1" "133.1" 10153388.4392458 -737926.574186429 0.756185304714955 3
"2301" "133" 10152888.4392458 -737426.57418643 192 FALSE "1" "133.1" 10153388.4392458 -737926.574186429 0.463174545432067 4
"2302" "133" 10152888.4392458 -737426.57418643 192 FALSE "1" "133.1" 10153388.4392458 -737926.574186429 5.9652280670619e-08 10
"2303" "133" 10152888.4392458 -737426.57418643 192 FALSE "1" "133.1" 10153388.4392458 -737926.574186429 9.71067013560978e-05 8
"2304" "133" 10152888.4392458 -737426.57418643 192 FALSE "1" "133.1" 10153388.4392458 -737926.574186429 0.0448337268994841 2
"2305" "133" 10153888.4392458 -737426.57418643 193 FALSE "1" "133.1" 10153388.4392458 -737926.574186429 0.000112468011747802 9
"2306" "133" 10153888.4392458 -737426.57418643 193 FALSE "1" "133.1" 10153388.4392458 -737926.574186429 0.198454206212122 1
"2307" "133" 10153888.4392458 -737426.57418643 193 FALSE "1" "133.1" 10153388.4392458 -737926.574186429 0.718193011156377 5
"2308" "133" 10153888.4392458 -737426.57418643 193 FALSE "1" "133.1" 10153388.4392458 -737926.574186429 1.41150592670725e-05 12
"2309" "133" 10153888.4392458 -737426.57418643 193 FALSE "1" "133.1" 10153388.4392458 -737926.574186429 0.000290859445068126 11
"2310" "133" 10153888.4392458 -737426.57418643 193 FALSE "1" "133.1" 10153388.4392458 -737926.574186429 0.0455684588434757 6
"2311" "133" 10153888.4392458 -737426.57418643 193 FALSE "1" "133.1" 10153388.4392458 -737926.574186429 0.00203285403844933 7
"2312" "133" 10153888.4392458 -737426.57418643 193 FALSE "1" "133.1" 10153388.4392458 -737926.574186429 0.756185304714955 3
"2313" "133" 10153888.4392458 -737426.57418643 193 FALSE "1" "133.1" 10153388.4392458 -737926.574186429 0.463174545432067 4
"2314" "133" 10153888.4392458 -737426.57418643 193 FALSE "1" "133.1" 10153388.4392458 -737926.574186429 5.9652280670619e-08 10
"2315" "133" 10153888.4392458 -737426.57418643 193 FALSE "1" "133.1" 10153388.4392458 -737926.574186429 9.71067013560978e-05 8
"2316" "133" 10153888.4392458 -737426.57418643 193 FALSE "1" "133.1" 10153388.4392458 -737926.574186429 0.0448337268994841 2
"2317" "133" 10153888.4392458 -738426.57418643 194 FALSE "1" "133.1" 10153388.4392458 -737926.574186429 0.000112468011747802 9
"2318" "133" 10153888.4392458 -738426.57418643 194 FALSE "1" "133.1" 10153388.4392458 -737926.574186429 0.198454206212122 1
"2319" "133" 10153888.4392458 -738426.57418643 194 FALSE "1" "133.1" 10153388.4392458 -737926.574186429 0.718193011156377 5
"2320" "133" 10153888.4392458 -738426.57418643 194 FALSE "1" "133.1" 10153388.4392458 -737926.574186429 1.41150592670725e-05 12
"2321" "133" 10153888.4392458 -738426.57418643 194 FALSE "1" "133.1" 10153388.4392458 -737926.574186429 0.000290859445068126 11
"2322" "133" 10153888.4392458 -738426.57418643 194 FALSE "1" "133.1" 10153388.4392458 -737926.574186429 0.0455684588434757 6
"2323" "133" 10153888.4392458 -738426.57418643 194 FALSE "1" "133.1" 10153388.4392458 -737926.574186429 0.00203285403844933 7
"2324" "133" 10153888.4392458 -738426.57418643 194 FALSE "1" "133.1" 10153388.4392458 -737926.574186429 0.756185304714955 3
"2325" "133" 10153888.4392458 -738426.57418643 194 FALSE "1" "133.1" 10153388.4392458 -737926.574186429 0.463174545432067 4
"2326" "133" 10153888.4392458 -738426.57418643 194 FALSE "1" "133.1" 10153388.4392458 -737926.574186429 5.9652280670619e-08 10
"2327" "133" 10153888.4392458 -738426.57418643 194 FALSE "1" "133.1" 10153388.4392458 -737926.574186429 9.71067013560978e-05 8
"2328" "133" 10153888.4392458 -738426.57418643 194 FALSE "1" "133.1" 10153388.4392458 -737926.574186429 0.0448337268994841 2
"2329" "133" 10152888.4392458 -738426.57418643 195 FALSE "1" "133.1" 10153388.4392458 -737926.574186429 0.000112468011747802 9
"2330" "133" 10152888.4392458 -738426.57418643 195 FALSE "1" "133.1" 10153388.4392458 -737926.574186429 0.198454206212122 1
"2331" "133" 10152888.4392458 -738426.57418643 195 FALSE "1" "133.1" 10153388.4392458 -737926.574186429 0.718193011156377 5
"2332" "133" 10152888.4392458 -738426.57418643 195 FALSE "1" "133.1" 10153388.4392458 -737926.574186429 1.41150592670725e-05 12
"2333" "133" 10152888.4392458 -738426.57418643 195 FALSE "1" "133.1" 10153388.4392458 -737926.574186429 0.000290859445068126 11
"2334" "133" 10152888.4392458 -738426.57418643 195 FALSE "1" "133.1" 10153388.4392458 -737926.574186429 0.0455684588434757 6
"2335" "133" 10152888.4392458 -738426.57418643 195 FALSE "1" "133.1" 10153388.4392458 -737926.574186429 0.00203285403844933 7
"2336" "133" 10152888.4392458 -738426.57418643 195 FALSE "1" "133.1" 10153388.4392458 -737926.574186429 0.756185304714955 3
"2337" "133" 10152888.4392458 -738426.57418643 195 FALSE "1" "133.1" 10153388.4392458 -737926.574186429 0.463174545432067 4
"2338" "133" 10152888.4392458 -738426.57418643 195 FALSE "1" "133.1" 10153388.4392458 -737926.574186429 5.9652280670619e-08 10
"2339" "133" 10152888.4392458 -738426.57418643 195 FALSE "1" "133.1" 10153388.4392458 -737926.574186429 9.71067013560978e-05 8
"2340" "133" 10152888.4392458 -738426.57418643 195 FALSE "1" "133.1" 10153388.4392458 -737926.574186429 0.0448337268994841 2
"2341" "134" 10153888.4392458 -738426.57418643 196 FALSE "1" "134.1" 10154388.4392458 -737926.574186429 0.0175234992998893 6
"2342" "134" 10153888.4392458 -738426.57418643 196 FALSE "1" "134.1" 10154388.4392458 -737926.574186429 0.4460104052017 4
"2343" "134" 10153888.4392458 -738426.57418643 196 FALSE "1" "134.1" 10154388.4392458 -737926.574186429 8.13330885862662e-07 10
"2344" "134" 10153888.4392458 -738426.57418643 196 FALSE "1" "134.1" 10154388.4392458 -737926.574186429 0.000144928072894013 11
"2345" "134" 10153888.4392458 -738426.57418643 196 FALSE "1" "134.1" 10154388.4392458 -737926.574186429 0.000235883798242464 8
"2346" "134" 10153888.4392458 -738426.57418643 196 FALSE "1" "134.1" 10154388.4392458 -737926.574186429 0.791221475616355 3
"2347" "134" 10153888.4392458 -738426.57418643 196 FALSE "1" "134.1" 10154388.4392458 -737926.574186429 0.000641272595810816 12
"2348" "134" 10153888.4392458 -738426.57418643 196 FALSE "1" "134.1" 10154388.4392458 -737926.574186429 0.000187305265218818 9
"2349" "134" 10153888.4392458 -738426.57418643 196 FALSE "1" "134.1" 10154388.4392458 -737926.574186429 0.00144979700179382 7
"2350" "134" 10153888.4392458 -738426.57418643 196 FALSE "1" "134.1" 10154388.4392458 -737926.574186429 0.273769371226376 1
"2351" "134" 10153888.4392458 -738426.57418643 196 FALSE "1" "134.1" 10154388.4392458 -737926.574186429 0.0928545262812218 2
"2352" "134" 10153888.4392458 -738426.57418643 196 FALSE "1" "134.1" 10154388.4392458 -737926.574186429 0.454409458056267 5
"2353" "134" 10153888.4392458 -737426.57418643 197 FALSE "1" "134.1" 10154388.4392458 -737926.574186429 0.0175234992998893 6
"2354" "134" 10153888.4392458 -737426.57418643 197 FALSE "1" "134.1" 10154388.4392458 -737926.574186429 0.4460104052017 4
"2355" "134" 10153888.4392458 -737426.57418643 197 FALSE "1" "134.1" 10154388.4392458 -737926.574186429 8.13330885862662e-07 10
"2356" "134" 10153888.4392458 -737426.57418643 197 FALSE "1" "134.1" 10154388.4392458 -737926.574186429 0.000144928072894013 11
"2357" "134" 10153888.4392458 -737426.57418643 197 FALSE "1" "134.1" 10154388.4392458 -737926.574186429 0.000235883798242464 8
"2358" "134" 10153888.4392458 -737426.57418643 197 FALSE "1" "134.1" 10154388.4392458 -737926.574186429 0.791221475616355 3
"2359" "134" 10153888.4392458 -737426.57418643 197 FALSE "1" "134.1" 10154388.4392458 -737926.574186429 0.000641272595810816 12
"2360" "134" 10153888.4392458 -737426.57418643 197 FALSE "1" "134.1" 10154388.4392458 -737926.574186429 0.000187305265218818 9
"2361" "134" 10153888.4392458 -737426.57418643 197 FALSE "1" "134.1" 10154388.4392458 -737926.574186429 0.00144979700179382 7
"2362" "134" 10153888.4392458 -737426.57418643 197 FALSE "1" "134.1" 10154388.4392458 -737926.574186429 0.273769371226376 1
"2363" "134" 10153888.4392458 -737426.57418643 197 FALSE "1" "134.1" 10154388.4392458 -737926.574186429 0.0928545262812218 2
"2364" "134" 10153888.4392458 -737426.57418643 197 FALSE "1" "134.1" 10154388.4392458 -737926.574186429 0.454409458056267 5
"2365" "134" 10154888.4392458 -737426.57418643 198 FALSE "1" "134.1" 10154388.4392458 -737926.574186429 0.0175234992998893 6
"2366" "134" 10154888.4392458 -737426.57418643 198 FALSE "1" "134.1" 10154388.4392458 -737926.574186429 0.4460104052017 4
"2367" "134" 10154888.4392458 -737426.57418643 198 FALSE "1" "134.1" 10154388.4392458 -737926.574186429 8.13330885862662e-07 10
"2368" "134" 10154888.4392458 -737426.57418643 198 FALSE "1" "134.1" 10154388.4392458 -737926.574186429 0.000144928072894013 11
"2369" "134" 10154888.4392458 -737426.57418643 198 FALSE "1" "134.1" 10154388.4392458 -737926.574186429 0.000235883798242464 8
"2370" "134" 10154888.4392458 -737426.57418643 198 FALSE "1" "134.1" 10154388.4392458 -737926.574186429 0.791221475616355 3
"2371" "134" 10154888.4392458 -737426.57418643 198 FALSE "1" "134.1" 10154388.4392458 -737926.574186429 0.000641272595810816 12
"2372" "134" 10154888.4392458 -737426.57418643 198 FALSE "1" "134.1" 10154388.4392458 -737926.574186429 0.000187305265218818 9
"2373" "134" 10154888.4392458 -737426.57418643 198 FALSE "1" "134.1" 10154388.4392458 -737926.574186429 0.00144979700179382 7
"2374" "134" 10154888.4392458 -737426.57418643 198 FALSE "1" "134.1" 10154388.4392458 -737926.574186429 0.273769371226376 1
"2375" "134" 10154888.4392458 -737426.57418643 198 FALSE "1" "134.1" 10154388.4392458 -737926.574186429 0.0928545262812218 2
"2376" "134" 10154888.4392458 -737426.57418643 198 FALSE "1" "134.1" 10154388.4392458 -737926.574186429 0.454409458056267 5
"2377" "134" 10154888.4392458 -738426.57418643 199 FALSE "1" "134.1" 10154388.4392458 -737926.574186429 0.0175234992998893 6
"2378" "134" 10154888.4392458 -738426.57418643 199 FALSE "1" "134.1" 10154388.4392458 -737926.574186429 0.4460104052017 4
"2379" "134" 10154888.4392458 -738426.57418643 199 FALSE "1" "134.1" 10154388.4392458 -737926.574186429 8.13330885862662e-07 10
"2380" "134" 10154888.4392458 -738426.57418643 199 FALSE "1" "134.1" 10154388.4392458 -737926.574186429 0.000144928072894013 11
"2381" "134" 10154888.4392458 -738426.57418643 199 FALSE "1" "134.1" 10154388.4392458 -737926.574186429 0.000235883798242464 8
"2382" "134" 10154888.4392458 -738426.57418643 199 FALSE "1" "134.1" 10154388.4392458 -737926.574186429 0.791221475616355 3
"2383" "134" 10154888.4392458 -738426.57418643 199 FALSE "1" "134.1" 10154388.4392458 -737926.574186429 0.000641272595810816 12
"2384" "134" 10154888.4392458 -738426.57418643 199 FALSE "1" "134.1" 10154388.4392458 -737926.574186429 0.000187305265218818 9
"2385" "134" 10154888.4392458 -738426.57418643 199 FALSE "1" "134.1" 10154388.4392458 -737926.574186429 0.00144979700179382 7
"2386" "134" 10154888.4392458 -738426.57418643 199 FALSE "1" "134.1" 10154388.4392458 -737926.574186429 0.273769371226376 1
"2387" "134" 10154888.4392458 -738426.57418643 199 FALSE "1" "134.1" 10154388.4392458 -737926.574186429 0.0928545262812218 2
"2388" "134" 10154888.4392458 -738426.57418643 199 FALSE "1" "134.1" 10154388.4392458 -737926.574186429 0.454409458056267 5
"2389" "134" 10153888.4392458 -738426.57418643 200 FALSE "1" "134.1" 10154388.4392458 -737926.574186429 0.0175234992998893 6
"2390" "134" 10153888.4392458 -738426.57418643 200 FALSE "1" "134.1" 10154388.4392458 -737926.574186429 0.4460104052017 4
"2391" "134" 10153888.4392458 -738426.57418643 200 FALSE "1" "134.1" 10154388.4392458 -737926.574186429 8.13330885862662e-07 10
"2392" "134" 10153888.4392458 -738426.57418643 200 FALSE "1" "134.1" 10154388.4392458 -737926.574186429 0.000144928072894013 11
"2393" "134" 10153888.4392458 -738426.57418643 200 FALSE "1" "134.1" 10154388.4392458 -737926.574186429 0.000235883798242464 8
"2394" "134" 10153888.4392458 -738426.57418643 200 FALSE "1" "134.1" 10154388.4392458 -737926.574186429 0.791221475616355 3
"2395" "134" 10153888.4392458 -738426.57418643 200 FALSE "1" "134.1" 10154388.4392458 -737926.574186429 0.000641272595810816 12
"2396" "134" 10153888.4392458 -738426.57418643 200 FALSE "1" "134.1" 10154388.4392458 -737926.574186429 0.000187305265218818 9
"2397" "134" 10153888.4392458 -738426.57418643 200 FALSE "1" "134.1" 10154388.4392458 -737926.574186429 0.00144979700179382 7
"2398" "134" 10153888.4392458 -738426.57418643 200 FALSE "1" "134.1" 10154388.4392458 -737926.574186429 0.273769371226376 1
"2399" "134" 10153888.4392458 -738426.57418643 200 FALSE "1" "134.1" 10154388.4392458 -737926.574186429 0.0928545262812218 2
"2400" "134" 10153888.4392458 -738426.57418643 200 FALSE "1" "134.1" 10154388.4392458 -737926.574186429 0.454409458056267 5
"2401" "135" 10136888.4392458 -737426.57418643 201 FALSE "1" "135.1" 10137388.4392458 -736926.574186429 1.69693417562122e-06 11
"2402" "135" 10136888.4392458 -737426.57418643 201 FALSE "1" "135.1" 10137388.4392458 -736926.574186429 0.0312218156682164 6
"2403" "135" 10136888.4392458 -737426.57418643 201 FALSE "1" "135.1" 10137388.4392458 -736926.574186429 5.70197492977265e-06 10
"2404" "135" 10136888.4392458 -737426.57418643 201 FALSE "1" "135.1" 10137388.4392458 -736926.574186429 0.366691417220044 2
"2405" "135" 10136888.4392458 -737426.57418643 201 FALSE "1" "135.1" 10137388.4392458 -736926.574186429 4.2442890243799e-05 8
"2406" "135" 10136888.4392458 -737426.57418643 201 FALSE "1" "135.1" 10137388.4392458 -736926.574186429 0.00989074787366584 7
"2407" "135" 10136888.4392458 -737426.57418643 201 FALSE "1" "135.1" 10137388.4392458 -736926.574186429 0.3381177479933 1
"2408" "135" 10136888.4392458 -737426.57418643 201 FALSE "1" "135.1" 10137388.4392458 -736926.574186429 0.0807822377868718 5
"2409" "135" 10136888.4392458 -737426.57418643 201 FALSE "1" "135.1" 10137388.4392458 -736926.574186429 0.0264398621021381 4
"2410" "135" 10136888.4392458 -737426.57418643 201 FALSE "1" "135.1" 10137388.4392458 -736926.574186429 0.000466764048565826 12
"2411" "135" 10136888.4392458 -737426.57418643 201 FALSE "1" "135.1" 10137388.4392458 -736926.574186429 0.00640326647256739 3
"2412" "135" 10136888.4392458 -737426.57418643 201 FALSE "1" "135.1" 10137388.4392458 -736926.574186429 2.31994948507452e-06 9
"2413" "135" 10136888.4392458 -736426.57418643 202 FALSE "1" "135.1" 10137388.4392458 -736926.574186429 1.69693417562122e-06 11
"2414" "135" 10136888.4392458 -736426.57418643 202 FALSE "1" "135.1" 10137388.4392458 -736926.574186429 0.0312218156682164 6
"2415" "135" 10136888.4392458 -736426.57418643 202 FALSE "1" "135.1" 10137388.4392458 -736926.574186429 5.70197492977265e-06 10
"2416" "135" 10136888.4392458 -736426.57418643 202 FALSE "1" "135.1" 10137388.4392458 -736926.574186429 0.366691417220044 2
"2417" "135" 10136888.4392458 -736426.57418643 202 FALSE "1" "135.1" 10137388.4392458 -736926.574186429 4.2442890243799e-05 8
"2418" "135" 10136888.4392458 -736426.57418643 202 FALSE "1" "135.1" 10137388.4392458 -736926.574186429 0.00989074787366584 7
"2419" "135" 10136888.4392458 -736426.57418643 202 FALSE "1" "135.1" 10137388.4392458 -736926.574186429 0.3381177479933 1
"2420" "135" 10136888.4392458 -736426.57418643 202 FALSE "1" "135.1" 10137388.4392458 -736926.574186429 0.0807822377868718 5
"2421" "135" 10136888.4392458 -736426.57418643 202 FALSE "1" "135.1" 10137388.4392458 -736926.574186429 0.0264398621021381 4
"2422" "135" 10136888.4392458 -736426.57418643 202 FALSE "1" "135.1" 10137388.4392458 -736926.574186429 0.000466764048565826 12
"2423" "135" 10136888.4392458 -736426.57418643 202 FALSE "1" "135.1" 10137388.4392458 -736926.574186429 0.00640326647256739 3
"2424" "135" 10136888.4392458 -736426.57418643 202 FALSE "1" "135.1" 10137388.4392458 -736926.574186429 2.31994948507452e-06 9
"2425" "135" 10137888.4392458 -736426.57418643 203 FALSE "1" "135.1" 10137388.4392458 -736926.574186429 1.69693417562122e-06 11
"2426" "135" 10137888.4392458 -736426.57418643 203 FALSE "1" "135.1" 10137388.4392458 -736926.574186429 0.0312218156682164 6
"2427" "135" 10137888.4392458 -736426.57418643 203 FALSE "1" "135.1" 10137388.4392458 -736926.574186429 5.70197492977265e-06 10
"2428" "135" 10137888.4392458 -736426.57418643 203 FALSE "1" "135.1" 10137388.4392458 -736926.574186429 0.366691417220044 2
"2429" "135" 10137888.4392458 -736426.57418643 203 FALSE "1" "135.1" 10137388.4392458 -736926.574186429 4.2442890243799e-05 8
"2430" "135" 10137888.4392458 -736426.57418643 203 FALSE "1" "135.1" 10137388.4392458 -736926.574186429 0.00989074787366584 7
"2431" "135" 10137888.4392458 -736426.57418643 203 FALSE "1" "135.1" 10137388.4392458 -736926.574186429 0.3381177479933 1
"2432" "135" 10137888.4392458 -736426.57418643 203 FALSE "1" "135.1" 10137388.4392458 -736926.574186429 0.0807822377868718 5
"2433" "135" 10137888.4392458 -736426.57418643 203 FALSE "1" "135.1" 10137388.4392458 -736926.574186429 0.0264398621021381 4
"2434" "135" 10137888.4392458 -736426.57418643 203 FALSE "1" "135.1" 10137388.4392458 -736926.574186429 0.000466764048565826 12
"2435" "135" 10137888.4392458 -736426.57418643 203 FALSE "1" "135.1" 10137388.4392458 -736926.574186429 0.00640326647256739 3
"2436" "135" 10137888.4392458 -736426.57418643 203 FALSE "1" "135.1" 10137388.4392458 -736926.574186429 2.31994948507452e-06 9
"2437" "135" 10137888.4392458 -737426.57418643 204 FALSE "1" "135.1" 10137388.4392458 -736926.574186429 1.69693417562122e-06 11
"2438" "135" 10137888.4392458 -737426.57418643 204 FALSE "1" "135.1" 10137388.4392458 -736926.574186429 0.0312218156682164 6
"2439" "135" 10137888.4392458 -737426.57418643 204 FALSE "1" "135.1" 10137388.4392458 -736926.574186429 5.70197492977265e-06 10
"2440" "135" 10137888.4392458 -737426.57418643 204 FALSE "1" "135.1" 10137388.4392458 -736926.574186429 0.366691417220044 2
"2441" "135" 10137888.4392458 -737426.57418643 204 FALSE "1" "135.1" 10137388.4392458 -736926.574186429 4.2442890243799e-05 8
"2442" "135" 10137888.4392458 -737426.57418643 204 FALSE "1" "135.1" 10137388.4392458 -736926.574186429 0.00989074787366584 7
"2443" "135" 10137888.4392458 -737426.57418643 204 FALSE "1" "135.1" 10137388.4392458 -736926.574186429 0.3381177479933 1
"2444" "135" 10137888.4392458 -737426.57418643 204 FALSE "1" "135.1" 10137388.4392458 -736926.574186429 0.0807822377868718 5
"2445" "135" 10137888.4392458 -737426.57418643 204 FALSE "1" "135.1" 10137388.4392458 -736926.574186429 0.0264398621021381 4
"2446" "135" 10137888.4392458 -737426.57418643 204 FALSE "1" "135.1" 10137388.4392458 -736926.574186429 0.000466764048565826 12
"2447" "135" 10137888.4392458 -737426.57418643 204 FALSE "1" "135.1" 10137388.4392458 -736926.574186429 0.00640326647256739 3
"2448" "135" 10137888.4392458 -737426.57418643 204 FALSE "1" "135.1" 10137388.4392458 -736926.574186429 2.31994948507452e-06 9
"2449" "135" 10136888.4392458 -737426.57418643 205 FALSE "1" "135.1" 10137388.4392458 -736926.574186429 1.69693417562122e-06 11
"2450" "135" 10136888.4392458 -737426.57418643 205 FALSE "1" "135.1" 10137388.4392458 -736926.574186429 0.0312218156682164 6
"2451" "135" 10136888.4392458 -737426.57418643 205 FALSE "1" "135.1" 10137388.4392458 -736926.574186429 5.70197492977265e-06 10
"2452" "135" 10136888.4392458 -737426.57418643 205 FALSE "1" "135.1" 10137388.4392458 -736926.574186429 0.366691417220044 2
"2453" "135" 10136888.4392458 -737426.57418643 205 FALSE "1" "135.1" 10137388.4392458 -736926.574186429 4.2442890243799e-05 8
"2454" "135" 10136888.4392458 -737426.57418643 205 FALSE "1" "135.1" 10137388.4392458 -736926.574186429 0.00989074787366584 7
"2455" "135" 10136888.4392458 -737426.57418643 205 FALSE "1" "135.1" 10137388.4392458 -736926.574186429 0.3381177479933 1
"2456" "135" 10136888.4392458 -737426.57418643 205 FALSE "1" "135.1" 10137388.4392458 -736926.574186429 0.0807822377868718 5
"2457" "135" 10136888.4392458 -737426.57418643 205 FALSE "1" "135.1" 10137388.4392458 -736926.574186429 0.0264398621021381 4
"2458" "135" 10136888.4392458 -737426.57418643 205 FALSE "1" "135.1" 10137388.4392458 -736926.574186429 0.000466764048565826 12
"2459" "135" 10136888.4392458 -737426.57418643 205 FALSE "1" "135.1" 10137388.4392458 -736926.574186429 0.00640326647256739 3
"2460" "135" 10136888.4392458 -737426.57418643 205 FALSE "1" "135.1" 10137388.4392458 -736926.574186429 2.31994948507452e-06 9
"2461" "136" 10137888.4392458 -737426.57418643 206 FALSE "1" "136.1" 10138388.4392458 -736926.574186429 4.3563830789406e-06 10
"2462" "136" 10137888.4392458 -737426.57418643 206 FALSE "1" "136.1" 10138388.4392458 -736926.574186429 0.0761382784835285 5
"2463" "136" 10137888.4392458 -737426.57418643 206 FALSE "1" "136.1" 10138388.4392458 -736926.574186429 0.00975286720807589 7
"2464" "136" 10137888.4392458 -737426.57418643 206 FALSE "1" "136.1" 10138388.4392458 -736926.574186429 0.0386454079412003 6
"2465" "136" 10137888.4392458 -737426.57418643 206 FALSE "1" "136.1" 10138388.4392458 -736926.574186429 2.95280989612845e-05 8
"2466" "136" 10137888.4392458 -737426.57418643 206 FALSE "1" "136.1" 10138388.4392458 -736926.574186429 1.18666995030381e-06 11
"2467" "136" 10137888.4392458 -737426.57418643 206 FALSE "1" "136.1" 10138388.4392458 -736926.574186429 0.00826463512625986 3
"2468" "136" 10137888.4392458 -737426.57418643 206 FALSE "1" "136.1" 10138388.4392458 -736926.574186429 0.0242951787194641 4
"2469" "136" 10137888.4392458 -737426.57418643 206 FALSE "1" "136.1" 10138388.4392458 -736926.574186429 0.000461821809119356 12
"2470" "136" 10137888.4392458 -737426.57418643 206 FALSE "1" "136.1" 10138388.4392458 -736926.574186429 0.333546086102356 1
"2471" "136" 10137888.4392458 -737426.57418643 206 FALSE "1" "136.1" 10138388.4392458 -736926.574186429 1.83411659449018e-06 9
"2472" "136" 10137888.4392458 -737426.57418643 206 FALSE "1" "136.1" 10138388.4392458 -736926.574186429 0.373787145042808 2
"2473" "136" 10137888.4392458 -736426.57418643 207 FALSE "1" "136.1" 10138388.4392458 -736926.574186429 4.3563830789406e-06 10
"2474" "136" 10137888.4392458 -736426.57418643 207 FALSE "1" "136.1" 10138388.4392458 -736926.574186429 0.0761382784835285 5
"2475" "136" 10137888.4392458 -736426.57418643 207 FALSE "1" "136.1" 10138388.4392458 -736926.574186429 0.00975286720807589 7
"2476" "136" 10137888.4392458 -736426.57418643 207 FALSE "1" "136.1" 10138388.4392458 -736926.574186429 0.0386454079412003 6
"2477" "136" 10137888.4392458 -736426.57418643 207 FALSE "1" "136.1" 10138388.4392458 -736926.574186429 2.95280989612845e-05 8
"2478" "136" 10137888.4392458 -736426.57418643 207 FALSE "1" "136.1" 10138388.4392458 -736926.574186429 1.18666995030381e-06 11
"2479" "136" 10137888.4392458 -736426.57418643 207 FALSE "1" "136.1" 10138388.4392458 -736926.574186429 0.00826463512625986 3
"2480" "136" 10137888.4392458 -736426.57418643 207 FALSE "1" "136.1" 10138388.4392458 -736926.574186429 0.0242951787194641 4
"2481" "136" 10137888.4392458 -736426.57418643 207 FALSE "1" "136.1" 10138388.4392458 -736926.574186429 0.000461821809119356 12
"2482" "136" 10137888.4392458 -736426.57418643 207 FALSE "1" "136.1" 10138388.4392458 -736926.574186429 0.333546086102356 1
"2483" "136" 10137888.4392458 -736426.57418643 207 FALSE "1" "136.1" 10138388.4392458 -736926.574186429 1.83411659449018e-06 9
"2484" "136" 10137888.4392458 -736426.57418643 207 FALSE "1" "136.1" 10138388.4392458 -736926.574186429 0.373787145042808 2
"2485" "136" 10138888.4392458 -736426.57418643 208 FALSE "1" "136.1" 10138388.4392458 -736926.574186429 4.3563830789406e-06 10
"2486" "136" 10138888.4392458 -736426.57418643 208 FALSE "1" "136.1" 10138388.4392458 -736926.574186429 0.0761382784835285 5
"2487" "136" 10138888.4392458 -736426.57418643 208 FALSE "1" "136.1" 10138388.4392458 -736926.574186429 0.00975286720807589 7
"2488" "136" 10138888.4392458 -736426.57418643 208 FALSE "1" "136.1" 10138388.4392458 -736926.574186429 0.0386454079412003 6
"2489" "136" 10138888.4392458 -736426.57418643 208 FALSE "1" "136.1" 10138388.4392458 -736926.574186429 2.95280989612845e-05 8
"2490" "136" 10138888.4392458 -736426.57418643 208 FALSE "1" "136.1" 10138388.4392458 -736926.574186429 1.18666995030381e-06 11
"2491" "136" 10138888.4392458 -736426.57418643 208 FALSE "1" "136.1" 10138388.4392458 -736926.574186429 0.00826463512625986 3
"2492" "136" 10138888.4392458 -736426.57418643 208 FALSE "1" "136.1" 10138388.4392458 -736926.574186429 0.0242951787194641 4
"2493" "136" 10138888.4392458 -736426.57418643 208 FALSE "1" "136.1" 10138388.4392458 -736926.574186429 0.000461821809119356 12
"2494" "136" 10138888.4392458 -736426.57418643 208 FALSE "1" "136.1" 10138388.4392458 -736926.574186429 0.333546086102356 1
"2495" "136" 10138888.4392458 -736426.57418643 208 FALSE "1" "136.1" 10138388.4392458 -736926.574186429 1.83411659449018e-06 9
"2496" "136" 10138888.4392458 -736426.57418643 208 FALSE "1" "136.1" 10138388.4392458 -736926.574186429 0.373787145042808 2
"2497" "136" 10138888.4392458 -737426.57418643 209 FALSE "1" "136.1" 10138388.4392458 -736926.574186429 4.3563830789406e-06 10
"2498" "136" 10138888.4392458 -737426.57418643 209 FALSE "1" "136.1" 10138388.4392458 -736926.574186429 0.0761382784835285 5
"2499" "136" 10138888.4392458 -737426.57418643 209 FALSE "1" "136.1" 10138388.4392458 -736926.574186429 0.00975286720807589 7
"2500" "136" 10138888.4392458 -737426.57418643 209 FALSE "1" "136.1" 10138388.4392458 -736926.574186429 0.0386454079412003 6
"2501" "136" 10138888.4392458 -737426.57418643 209 FALSE "1" "136.1" 10138388.4392458 -736926.574186429 2.95280989612845e-05 8
"2502" "136" 10138888.4392458 -737426.57418643 209 FALSE "1" "136.1" 10138388.4392458 -736926.574186429 1.18666995030381e-06 11
"2503" "136" 10138888.4392458 -737426.57418643 209 FALSE "1" "136.1" 10138388.4392458 -736926.574186429 0.00826463512625986 3
"2504" "136" 10138888.4392458 -737426.57418643 209 FALSE "1" "136.1" 10138388.4392458 -736926.574186429 0.0242951787194641 4
"2505" "136" 10138888.4392458 -737426.57418643 209 FALSE "1" "136.1" 10138388.4392458 -736926.574186429 0.000461821809119356 12
"2506" "136" 10138888.4392458 -737426.57418643 209 FALSE "1" "136.1" 10138388.4392458 -736926.574186429 0.333546086102356 1
"2507" "136" 10138888.4392458 -737426.57418643 209 FALSE "1" "136.1" 10138388.4392458 -736926.574186429 1.83411659449018e-06 9
"2508" "136" 10138888.4392458 -737426.57418643 209 FALSE "1" "136.1" 10138388.4392458 -736926.574186429 0.373787145042808 2
"2509" "136" 10137888.4392458 -737426.57418643 210 FALSE "1" "136.1" 10138388.4392458 -736926.574186429 4.3563830789406e-06 10
"2510" "136" 10137888.4392458 -737426.57418643 210 FALSE "1" "136.1" 10138388.4392458 -736926.574186429 0.0761382784835285 5
"2511" "136" 10137888.4392458 -737426.57418643 210 FALSE "1" "136.1" 10138388.4392458 -736926.574186429 0.00975286720807589 7
"2512" "136" 10137888.4392458 -737426.57418643 210 FALSE "1" "136.1" 10138388.4392458 -736926.574186429 0.0386454079412003 6
"2513" "136" 10137888.4392458 -737426.57418643 210 FALSE "1" "136.1" 10138388.4392458 -736926.574186429 2.95280989612845e-05 8
"2514" "136" 10137888.4392458 -737426.57418643 210 FALSE "1" "136.1" 10138388.4392458 -736926.574186429 1.18666995030381e-06 11
"2515" "136" 10137888.4392458 -737426.57418643 210 FALSE "1" "136.1" 10138388.4392458 -736926.574186429 0.00826463512625986 3
"2516" "136" 10137888.4392458 -737426.57418643 210 FALSE "1" "136.1" 10138388.4392458 -736926.574186429 0.0242951787194641 4
"2517" "136" 10137888.4392458 -737426.57418643 210 FALSE "1" "136.1" 10138388.4392458 -736926.574186429 0.000461821809119356 12
"2518" "136" 10137888.4392458 -737426.57418643 210 FALSE "1" "136.1" 10138388.4392458 -736926.574186429 0.333546086102356 1
"2519" "136" 10137888.4392458 -737426.57418643 210 FALSE "1" "136.1" 10138388.4392458 -736926.574186429 1.83411659449018e-06 9
"2520" "136" 10137888.4392458 -737426.57418643 210 FALSE "1" "136.1" 10138388.4392458 -736926.574186429 0.373787145042808 2
"2521" "137" 10138888.4392458 -737426.57418643 211 FALSE "1" "137.1" 10139388.4392458 -736926.574186429 0.000142314288566592 10
"2522" "137" 10138888.4392458 -737426.57418643 211 FALSE "1" "137.1" 10139388.4392458 -736926.574186429 1.53063086961724e-05 9
"2523" "137" 10138888.4392458 -737426.57418643 211 FALSE "1" "137.1" 10139388.4392458 -736926.574186429 0.0313547863906626 7
"2524" "137" 10138888.4392458 -737426.57418643 211 FALSE "1" "137.1" 10139388.4392458 -736926.574186429 9.96355744031785e-06 11
"2525" "137" 10138888.4392458 -737426.57418643 211 FALSE "1" "137.1" 10139388.4392458 -736926.574186429 0.0130340374403823 3
"2526" "137" 10138888.4392458 -737426.57418643 211 FALSE "1" "137.1" 10139388.4392458 -736926.574186429 0.106272897061827 5
"2527" "137" 10138888.4392458 -737426.57418643 211 FALSE "1" "137.1" 10139388.4392458 -736926.574186429 0.000162259685091648 8
"2528" "137" 10138888.4392458 -737426.57418643 211 FALSE "1" "137.1" 10139388.4392458 -736926.574186429 0.0234482558206843 4
"2529" "137" 10138888.4392458 -737426.57418643 211 FALSE "1" "137.1" 10139388.4392458 -736926.574186429 0.0011029983463241 12
"2530" "137" 10138888.4392458 -737426.57418643 211 FALSE "1" "137.1" 10139388.4392458 -736926.574186429 0.604264280379713 2
"2531" "137" 10138888.4392458 -737426.57418643 211 FALSE "1" "137.1" 10139388.4392458 -736926.574186429 0.0927312690913074 6
"2532" "137" 10138888.4392458 -737426.57418643 211 FALSE "1" "137.1" 10139388.4392458 -736926.574186429 0.738827524690241 1
"2533" "137" 10138888.4392458 -736426.57418643 212 FALSE "1" "137.1" 10139388.4392458 -736926.574186429 0.000142314288566592 10
"2534" "137" 10138888.4392458 -736426.57418643 212 FALSE "1" "137.1" 10139388.4392458 -736926.574186429 1.53063086961724e-05 9
"2535" "137" 10138888.4392458 -736426.57418643 212 FALSE "1" "137.1" 10139388.4392458 -736926.574186429 0.0313547863906626 7
"2536" "137" 10138888.4392458 -736426.57418643 212 FALSE "1" "137.1" 10139388.4392458 -736926.574186429 9.96355744031785e-06 11
"2537" "137" 10138888.4392458 -736426.57418643 212 FALSE "1" "137.1" 10139388.4392458 -736926.574186429 0.0130340374403823 3
"2538" "137" 10138888.4392458 -736426.57418643 212 FALSE "1" "137.1" 10139388.4392458 -736926.574186429 0.106272897061827 5
"2539" "137" 10138888.4392458 -736426.57418643 212 FALSE "1" "137.1" 10139388.4392458 -736926.574186429 0.000162259685091648 8
"2540" "137" 10138888.4392458 -736426.57418643 212 FALSE "1" "137.1" 10139388.4392458 -736926.574186429 0.0234482558206843 4
"2541" "137" 10138888.4392458 -736426.57418643 212 FALSE "1" "137.1" 10139388.4392458 -736926.574186429 0.0011029983463241 12
"2542" "137" 10138888.4392458 -736426.57418643 212 FALSE "1" "137.1" 10139388.4392458 -736926.574186429 0.604264280379713 2
"2543" "137" 10138888.4392458 -736426.57418643 212 FALSE "1" "137.1" 10139388.4392458 -736926.574186429 0.0927312690913074 6
"2544" "137" 10138888.4392458 -736426.57418643 212 FALSE "1" "137.1" 10139388.4392458 -736926.574186429 0.738827524690241 1
"2545" "137" 10139888.4392458 -736426.57418643 213 FALSE "1" "137.1" 10139388.4392458 -736926.574186429 0.000142314288566592 10
"2546" "137" 10139888.4392458 -736426.57418643 213 FALSE "1" "137.1" 10139388.4392458 -736926.574186429 1.53063086961724e-05 9
"2547" "137" 10139888.4392458 -736426.57418643 213 FALSE "1" "137.1" 10139388.4392458 -736926.574186429 0.0313547863906626 7
"2548" "137" 10139888.4392458 -736426.57418643 213 FALSE "1" "137.1" 10139388.4392458 -736926.574186429 9.96355744031785e-06 11
"2549" "137" 10139888.4392458 -736426.57418643 213 FALSE "1" "137.1" 10139388.4392458 -736926.574186429 0.0130340374403823 3
"2550" "137" 10139888.4392458 -736426.57418643 213 FALSE "1" "137.1" 10139388.4392458 -736926.574186429 0.106272897061827 5
"2551" "137" 10139888.4392458 -736426.57418643 213 FALSE "1" "137.1" 10139388.4392458 -736926.574186429 0.000162259685091648 8
"2552" "137" 10139888.4392458 -736426.57418643 213 FALSE "1" "137.1" 10139388.4392458 -736926.574186429 0.0234482558206843 4
"2553" "137" 10139888.4392458 -736426.57418643 213 FALSE "1" "137.1" 10139388.4392458 -736926.574186429 0.0011029983463241 12
"2554" "137" 10139888.4392458 -736426.57418643 213 FALSE "1" "137.1" 10139388.4392458 -736926.574186429 0.604264280379713 2
"2555" "137" 10139888.4392458 -736426.57418643 213 FALSE "1" "137.1" 10139388.4392458 -736926.574186429 0.0927312690913074 6
"2556" "137" 10139888.4392458 -736426.57418643 213 FALSE "1" "137.1" 10139388.4392458 -736926.574186429 0.738827524690241 1
"2557" "137" 10139888.4392458 -737426.57418643 214 FALSE "1" "137.1" 10139388.4392458 -736926.574186429 0.000142314288566592 10
"2558" "137" 10139888.4392458 -737426.57418643 214 FALSE "1" "137.1" 10139388.4392458 -736926.574186429 1.53063086961724e-05 9
"2559" "137" 10139888.4392458 -737426.57418643 214 FALSE "1" "137.1" 10139388.4392458 -736926.574186429 0.0313547863906626 7
"2560" "137" 10139888.4392458 -737426.57418643 214 FALSE "1" "137.1" 10139388.4392458 -736926.574186429 9.96355744031785e-06 11
"2561" "137" 10139888.4392458 -737426.57418643 214 FALSE "1" "137.1" 10139388.4392458 -736926.574186429 0.0130340374403823 3
"2562" "137" 10139888.4392458 -737426.57418643 214 FALSE "1" "137.1" 10139388.4392458 -736926.574186429 0.106272897061827 5
"2563" "137" 10139888.4392458 -737426.57418643 214 FALSE "1" "137.1" 10139388.4392458 -736926.574186429 0.000162259685091648 8
"2564" "137" 10139888.4392458 -737426.57418643 214 FALSE "1" "137.1" 10139388.4392458 -736926.574186429 0.0234482558206843 4
"2565" "137" 10139888.4392458 -737426.57418643 214 FALSE "1" "137.1" 10139388.4392458 -736926.574186429 0.0011029983463241 12
"2566" "137" 10139888.4392458 -737426.57418643 214 FALSE "1" "137.1" 10139388.4392458 -736926.574186429 0.604264280379713 2
"2567" "137" 10139888.4392458 -737426.57418643 214 FALSE "1" "137.1" 10139388.4392458 -736926.574186429 0.0927312690913074 6
"2568" "137" 10139888.4392458 -737426.57418643 214 FALSE "1" "137.1" 10139388.4392458 -736926.574186429 0.738827524690241 1
"2569" "137" 10138888.4392458 -737426.57418643 215 FALSE "1" "137.1" 10139388.4392458 -736926.574186429 0.000142314288566592 10
"2570" "137" 10138888.4392458 -737426.57418643 215 FALSE "1" "137.1" 10139388.4392458 -736926.574186429 1.53063086961724e-05 9
"2571" "137" 10138888.4392458 -737426.57418643 215 FALSE "1" "137.1" 10139388.4392458 -736926.574186429 0.0313547863906626 7
"2572" "137" 10138888.4392458 -737426.57418643 215 FALSE "1" "137.1" 10139388.4392458 -736926.574186429 9.96355744031785e-06 11
"2573" "137" 10138888.4392458 -737426.57418643 215 FALSE "1" "137.1" 10139388.4392458 -736926.574186429 0.0130340374403823 3
"2574" "137" 10138888.4392458 -737426.57418643 215 FALSE "1" "137.1" 10139388.4392458 -736926.574186429 0.106272897061827 5
"2575" "137" 10138888.4392458 -737426.57418643 215 FALSE "1" "137.1" 10139388.4392458 -736926.574186429 0.000162259685091648 8
"2576" "137" 10138888.4392458 -737426.57418643 215 FALSE "1" "137.1" 10139388.4392458 -736926.574186429 0.0234482558206843 4
"2577" "137" 10138888.4392458 -737426.57418643 215 FALSE "1" "137.1" 10139388.4392458 -736926.574186429 0.0011029983463241 12
"2578" "137" 10138888.4392458 -737426.57418643 215 FALSE "1" "137.1" 10139388.4392458 -736926.574186429 0.604264280379713 2
"2579" "137" 10138888.4392458 -737426.57418643 215 FALSE "1" "137.1" 10139388.4392458 -736926.574186429 0.0927312690913074 6
"2580" "137" 10138888.4392458 -737426.57418643 215 FALSE "1" "137.1" 10139388.4392458 -736926.574186429 0.738827524690241 1
"2581" "138" 10139888.4392458 -737426.57418643 216 FALSE "1" "138.1" 10140388.4392458 -736926.574186429 8.54501387015372e-06 11
"2582" "138" 10139888.4392458 -737426.57418643 216 FALSE "1" "138.1" 10140388.4392458 -736926.574186429 0.037333632201537 7
"2583" "138" 10139888.4392458 -737426.57418643 216 FALSE "1" "138.1" 10140388.4392458 -736926.574186429 1.69852491568312e-05 9
"2584" "138" 10139888.4392458 -737426.57418643 216 FALSE "1" "138.1" 10140388.4392458 -736926.574186429 0.00125963193505851 12
"2585" "138" 10139888.4392458 -737426.57418643 216 FALSE "1" "138.1" 10140388.4392458 -736926.574186429 0.000207002749053387 8
"2586" "138" 10139888.4392458 -737426.57418643 216 FALSE "1" "138.1" 10140388.4392458 -736926.574186429 0.107009558688913 5
"2587" "138" 10139888.4392458 -737426.57418643 216 FALSE "1" "138.1" 10140388.4392458 -736926.574186429 0.0194886100276598 3
"2588" "138" 10139888.4392458 -737426.57418643 216 FALSE "1" "138.1" 10140388.4392458 -736926.574186429 0.615214962086576 2
"2589" "138" 10139888.4392458 -737426.57418643 216 FALSE "1" "138.1" 10140388.4392458 -736926.574186429 0.00015368347453415 10
"2590" "138" 10139888.4392458 -737426.57418643 216 FALSE "1" "138.1" 10140388.4392458 -736926.574186429 0.023822001453254 4
"2591" "138" 10139888.4392458 -737426.57418643 216 FALSE "1" "138.1" 10140388.4392458 -736926.574186429 0.0726367567584671 6
"2592" "138" 10139888.4392458 -737426.57418643 216 FALSE "1" "138.1" 10140388.4392458 -736926.574186429 0.762665131777663 1
"2593" "138" 10139888.4392458 -736426.57418643 217 FALSE "1" "138.1" 10140388.4392458 -736926.574186429 8.54501387015372e-06 11
"2594" "138" 10139888.4392458 -736426.57418643 217 FALSE "1" "138.1" 10140388.4392458 -736926.574186429 0.037333632201537 7
"2595" "138" 10139888.4392458 -736426.57418643 217 FALSE "1" "138.1" 10140388.4392458 -736926.574186429 1.69852491568312e-05 9
"2596" "138" 10139888.4392458 -736426.57418643 217 FALSE "1" "138.1" 10140388.4392458 -736926.574186429 0.00125963193505851 12
"2597" "138" 10139888.4392458 -736426.57418643 217 FALSE "1" "138.1" 10140388.4392458 -736926.574186429 0.000207002749053387 8
"2598" "138" 10139888.4392458 -736426.57418643 217 FALSE "1" "138.1" 10140388.4392458 -736926.574186429 0.107009558688913 5
"2599" "138" 10139888.4392458 -736426.57418643 217 FALSE "1" "138.1" 10140388.4392458 -736926.574186429 0.0194886100276598 3
"2600" "138" 10139888.4392458 -736426.57418643 217 FALSE "1" "138.1" 10140388.4392458 -736926.574186429 0.615214962086576 2
"2601" "138" 10139888.4392458 -736426.57418643 217 FALSE "1" "138.1" 10140388.4392458 -736926.574186429 0.00015368347453415 10
"2602" "138" 10139888.4392458 -736426.57418643 217 FALSE "1" "138.1" 10140388.4392458 -736926.574186429 0.023822001453254 4
"2603" "138" 10139888.4392458 -736426.57418643 217 FALSE "1" "138.1" 10140388.4392458 -736926.574186429 0.0726367567584671 6
"2604" "138" 10139888.4392458 -736426.57418643 217 FALSE "1" "138.1" 10140388.4392458 -736926.574186429 0.762665131777663 1
"2605" "138" 10140888.4392458 -736426.57418643 218 FALSE "1" "138.1" 10140388.4392458 -736926.574186429 8.54501387015372e-06 11
"2606" "138" 10140888.4392458 -736426.57418643 218 FALSE "1" "138.1" 10140388.4392458 -736926.574186429 0.037333632201537 7
"2607" "138" 10140888.4392458 -736426.57418643 218 FALSE "1" "138.1" 10140388.4392458 -736926.574186429 1.69852491568312e-05 9
"2608" "138" 10140888.4392458 -736426.57418643 218 FALSE "1" "138.1" 10140388.4392458 -736926.574186429 0.00125963193505851 12
"2609" "138" 10140888.4392458 -736426.57418643 218 FALSE "1" "138.1" 10140388.4392458 -736926.574186429 0.000207002749053387 8
"2610" "138" 10140888.4392458 -736426.57418643 218 FALSE "1" "138.1" 10140388.4392458 -736926.574186429 0.107009558688913 5
"2611" "138" 10140888.4392458 -736426.57418643 218 FALSE "1" "138.1" 10140388.4392458 -736926.574186429 0.0194886100276598 3
"2612" "138" 10140888.4392458 -736426.57418643 218 FALSE "1" "138.1" 10140388.4392458 -736926.574186429 0.615214962086576 2
"2613" "138" 10140888.4392458 -736426.57418643 218 FALSE "1" "138.1" 10140388.4392458 -736926.574186429 0.00015368347453415 10
"2614" "138" 10140888.4392458 -736426.57418643 218 FALSE "1" "138.1" 10140388.4392458 -736926.574186429 0.023822001453254 4
"2615" "138" 10140888.4392458 -736426.57418643 218 FALSE "1" "138.1" 10140388.4392458 -736926.574186429 0.0726367567584671 6
"2616" "138" 10140888.4392458 -736426.57418643 218 FALSE "1" "138.1" 10140388.4392458 -736926.574186429 0.762665131777663 1
"2617" "138" 10140888.4392458 -737426.57418643 219 FALSE "1" "138.1" 10140388.4392458 -736926.574186429 8.54501387015372e-06 11
"2618" "138" 10140888.4392458 -737426.57418643 219 FALSE "1" "138.1" 10140388.4392458 -736926.574186429 0.037333632201537 7
"2619" "138" 10140888.4392458 -737426.57418643 219 FALSE "1" "138.1" 10140388.4392458 -736926.574186429 1.69852491568312e-05 9
"2620" "138" 10140888.4392458 -737426.57418643 219 FALSE "1" "138.1" 10140388.4392458 -736926.574186429 0.00125963193505851 12
"2621" "138" 10140888.4392458 -737426.57418643 219 FALSE "1" "138.1" 10140388.4392458 -736926.574186429 0.000207002749053387 8
"2622" "138" 10140888.4392458 -737426.57418643 219 FALSE "1" "138.1" 10140388.4392458 -736926.574186429 0.107009558688913 5
"2623" "138" 10140888.4392458 -737426.57418643 219 FALSE "1" "138.1" 10140388.4392458 -736926.574186429 0.0194886100276598 3
"2624" "138" 10140888.4392458 -737426.57418643 219 FALSE "1" "138.1" 10140388.4392458 -736926.574186429 0.615214962086576 2
"2625" "138" 10140888.4392458 -737426.57418643 219 FALSE "1" "138.1" 10140388.4392458 -736926.574186429 0.00015368347453415 10
"2626" "138" 10140888.4392458 -737426.57418643 219 FALSE "1" "138.1" 10140388.4392458 -736926.574186429 0.023822001453254 4
"2627" "138" 10140888.4392458 -737426.57418643 219 FALSE "1" "138.1" 10140388.4392458 -736926.574186429 0.0726367567584671 6
"2628" "138" 10140888.4392458 -737426.57418643 219 FALSE "1" "138.1" 10140388.4392458 -736926.574186429 0.762665131777663 1
"2629" "138" 10139888.4392458 -737426.57418643 220 FALSE "1" "138.1" 10140388.4392458 -736926.574186429 8.54501387015372e-06 11
"2630" "138" 10139888.4392458 -737426.57418643 220 FALSE "1" "138.1" 10140388.4392458 -736926.574186429 0.037333632201537 7
"2631" "138" 10139888.4392458 -737426.57418643 220 FALSE "1" "138.1" 10140388.4392458 -736926.574186429 1.69852491568312e-05 9
"2632" "138" 10139888.4392458 -737426.57418643 220 FALSE "1" "138.1" 10140388.4392458 -736926.574186429 0.00125963193505851 12
"2633" "138" 10139888.4392458 -737426.57418643 220 FALSE "1" "138.1" 10140388.4392458 -736926.574186429 0.000207002749053387 8
"2634" "138" 10139888.4392458 -737426.57418643 220 FALSE "1" "138.1" 10140388.4392458 -736926.574186429 0.107009558688913 5
"2635" "138" 10139888.4392458 -737426.57418643 220 FALSE "1" "138.1" 10140388.4392458 -736926.574186429 0.0194886100276598 3
"2636" "138" 10139888.4392458 -737426.57418643 220 FALSE "1" "138.1" 10140388.4392458 -736926.574186429 0.615214962086576 2
"2637" "138" 10139888.4392458 -737426.57418643 220 FALSE "1" "138.1" 10140388.4392458 -736926.574186429 0.00015368347453415 10
"2638" "138" 10139888.4392458 -737426.57418643 220 FALSE "1" "138.1" 10140388.4392458 -736926.574186429 0.023822001453254 4
"2639" "138" 10139888.4392458 -737426.57418643 220 FALSE "1" "138.1" 10140388.4392458 -736926.574186429 0.0726367567584671 6
"2640" "138" 10139888.4392458 -737426.57418643 220 FALSE "1" "138.1" 10140388.4392458 -736926.574186429 0.762665131777663 1
"2641" "139" 10140888.4392458 -737426.57418643 221 FALSE "1" "139.1" 10141388.4392458 -736926.574186429 0.000200977475907749 10
"2642" "139" 10140888.4392458 -737426.57418643 221 FALSE "1" "139.1" 10141388.4392458 -736926.574186429 0.128821076413678 5
"2643" "139" 10140888.4392458 -737426.57418643 221 FALSE "1" "139.1" 10141388.4392458 -736926.574186429 0.63108925122365 2
"2644" "139" 10140888.4392458 -737426.57418643 221 FALSE "1" "139.1" 10141388.4392458 -736926.574186429 0.0424383039935187 7
"2645" "139" 10140888.4392458 -737426.57418643 221 FALSE "1" "139.1" 10141388.4392458 -736926.574186429 4.80481115321396e-05 11
"2646" "139" 10140888.4392458 -737426.57418643 221 FALSE "1" "139.1" 10141388.4392458 -736926.574186429 0.145854849702148 6
"2647" "139" 10140888.4392458 -737426.57418643 221 FALSE "1" "139.1" 10141388.4392458 -736926.574186429 0.000192401111944407 8
"2648" "139" 10140888.4392458 -737426.57418643 221 FALSE "1" "139.1" 10141388.4392458 -736926.574186429 0.0264010886822623 4
"2649" "139" 10140888.4392458 -737426.57418643 221 FALSE "1" "139.1" 10141388.4392458 -736926.574186429 0.78784644318018 1
"2650" "139" 10140888.4392458 -737426.57418643 221 FALSE "1" "139.1" 10141388.4392458 -736926.574186429 0.000987675746588978 12
"2651" "139" 10140888.4392458 -737426.57418643 221 FALSE "1" "139.1" 10141388.4392458 -736926.574186429 1.1329602977117e-05 9
"2652" "139" 10140888.4392458 -737426.57418643 221 FALSE "1" "139.1" 10141388.4392458 -736926.574186429 0.0203965638005527 3
"2653" "139" 10140888.4392458 -736426.57418643 222 FALSE "1" "139.1" 10141388.4392458 -736926.574186429 0.000200977475907749 10
"2654" "139" 10140888.4392458 -736426.57418643 222 FALSE "1" "139.1" 10141388.4392458 -736926.574186429 0.128821076413678 5
"2655" "139" 10140888.4392458 -736426.57418643 222 FALSE "1" "139.1" 10141388.4392458 -736926.574186429 0.63108925122365 2
"2656" "139" 10140888.4392458 -736426.57418643 222 FALSE "1" "139.1" 10141388.4392458 -736926.574186429 0.0424383039935187 7
"2657" "139" 10140888.4392458 -736426.57418643 222 FALSE "1" "139.1" 10141388.4392458 -736926.574186429 4.80481115321396e-05 11
"2658" "139" 10140888.4392458 -736426.57418643 222 FALSE "1" "139.1" 10141388.4392458 -736926.574186429 0.145854849702148 6
"2659" "139" 10140888.4392458 -736426.57418643 222 FALSE "1" "139.1" 10141388.4392458 -736926.574186429 0.000192401111944407 8
"2660" "139" 10140888.4392458 -736426.57418643 222 FALSE "1" "139.1" 10141388.4392458 -736926.574186429 0.0264010886822623 4
"2661" "139" 10140888.4392458 -736426.57418643 222 FALSE "1" "139.1" 10141388.4392458 -736926.574186429 0.78784644318018 1
"2662" "139" 10140888.4392458 -736426.57418643 222 FALSE "1" "139.1" 10141388.4392458 -736926.574186429 0.000987675746588978 12
"2663" "139" 10140888.4392458 -736426.57418643 222 FALSE "1" "139.1" 10141388.4392458 -736926.574186429 1.1329602977117e-05 9
"2664" "139" 10140888.4392458 -736426.57418643 222 FALSE "1" "139.1" 10141388.4392458 -736926.574186429 0.0203965638005527 3
"2665" "139" 10141888.4392458 -736426.57418643 223 FALSE "1" "139.1" 10141388.4392458 -736926.574186429 0.000200977475907749 10
"2666" "139" 10141888.4392458 -736426.57418643 223 FALSE "1" "139.1" 10141388.4392458 -736926.574186429 0.128821076413678 5
"2667" "139" 10141888.4392458 -736426.57418643 223 FALSE "1" "139.1" 10141388.4392458 -736926.574186429 0.63108925122365 2
"2668" "139" 10141888.4392458 -736426.57418643 223 FALSE "1" "139.1" 10141388.4392458 -736926.574186429 0.0424383039935187 7
"2669" "139" 10141888.4392458 -736426.57418643 223 FALSE "1" "139.1" 10141388.4392458 -736926.574186429 4.80481115321396e-05 11
"2670" "139" 10141888.4392458 -736426.57418643 223 FALSE "1" "139.1" 10141388.4392458 -736926.574186429 0.145854849702148 6
"2671" "139" 10141888.4392458 -736426.57418643 223 FALSE "1" "139.1" 10141388.4392458 -736926.574186429 0.000192401111944407 8
"2672" "139" 10141888.4392458 -736426.57418643 223 FALSE "1" "139.1" 10141388.4392458 -736926.574186429 0.0264010886822623 4
"2673" "139" 10141888.4392458 -736426.57418643 223 FALSE "1" "139.1" 10141388.4392458 -736926.574186429 0.78784644318018 1
"2674" "139" 10141888.4392458 -736426.57418643 223 FALSE "1" "139.1" 10141388.4392458 -736926.574186429 0.000987675746588978 12
"2675" "139" 10141888.4392458 -736426.57418643 223 FALSE "1" "139.1" 10141388.4392458 -736926.574186429 1.1329602977117e-05 9
"2676" "139" 10141888.4392458 -736426.57418643 223 FALSE "1" "139.1" 10141388.4392458 -736926.574186429 0.0203965638005527 3
"2677" "139" 10141888.4392458 -737426.57418643 224 FALSE "1" "139.1" 10141388.4392458 -736926.574186429 0.000200977475907749 10
"2678" "139" 10141888.4392458 -737426.57418643 224 FALSE "1" "139.1" 10141388.4392458 -736926.574186429 0.128821076413678 5
"2679" "139" 10141888.4392458 -737426.57418643 224 FALSE "1" "139.1" 10141388.4392458 -736926.574186429 0.63108925122365 2
"2680" "139" 10141888.4392458 -737426.57418643 224 FALSE "1" "139.1" 10141388.4392458 -736926.574186429 0.0424383039935187 7
"2681" "139" 10141888.4392458 -737426.57418643 224 FALSE "1" "139.1" 10141388.4392458 -736926.574186429 4.80481115321396e-05 11
"2682" "139" 10141888.4392458 -737426.57418643 224 FALSE "1" "139.1" 10141388.4392458 -736926.574186429 0.145854849702148 6
"2683" "139" 10141888.4392458 -737426.57418643 224 FALSE "1" "139.1" 10141388.4392458 -736926.574186429 0.000192401111944407 8
"2684" "139" 10141888.4392458 -737426.57418643 224 FALSE "1" "139.1" 10141388.4392458 -736926.574186429 0.0264010886822623 4
"2685" "139" 10141888.4392458 -737426.57418643 224 FALSE "1" "139.1" 10141388.4392458 -736926.574186429 0.78784644318018 1
"2686" "139" 10141888.4392458 -737426.57418643 224 FALSE "1" "139.1" 10141388.4392458 -736926.574186429 0.000987675746588978 12
"2687" "139" 10141888.4392458 -737426.57418643 224 FALSE "1" "139.1" 10141388.4392458 -736926.574186429 1.1329602977117e-05 9
"2688" "139" 10141888.4392458 -737426.57418643 224 FALSE "1" "139.1" 10141388.4392458 -736926.574186429 0.0203965638005527 3
"2689" "139" 10140888.4392458 -737426.57418643 225 FALSE "1" "139.1" 10141388.4392458 -736926.574186429 0.000200977475907749 10
"2690" "139" 10140888.4392458 -737426.57418643 225 FALSE "1" "139.1" 10141388.4392458 -736926.574186429 0.128821076413678 5
"2691" "139" 10140888.4392458 -737426.57418643 225 FALSE "1" "139.1" 10141388.4392458 -736926.574186429 0.63108925122365 2
"2692" "139" 10140888.4392458 -737426.57418643 225 FALSE "1" "139.1" 10141388.4392458 -736926.574186429 0.0424383039935187 7
"2693" "139" 10140888.4392458 -737426.57418643 225 FALSE "1" "139.1" 10141388.4392458 -736926.574186429 4.80481115321396e-05 11
"2694" "139" 10140888.4392458 -737426.57418643 225 FALSE "1" "139.1" 10141388.4392458 -736926.574186429 0.145854849702148 6
"2695" "139" 10140888.4392458 -737426.57418643 225 FALSE "1" "139.1" 10141388.4392458 -736926.574186429 0.000192401111944407 8
"2696" "139" 10140888.4392458 -737426.57418643 225 FALSE "1" "139.1" 10141388.4392458 -736926.574186429 0.0264010886822623 4
"2697" "139" 10140888.4392458 -737426.57418643 225 FALSE "1" "139.1" 10141388.4392458 -736926.574186429 0.78784644318018 1
"2698" "139" 10140888.4392458 -737426.57418643 225 FALSE "1" "139.1" 10141388.4392458 -736926.574186429 0.000987675746588978 12
"2699" "139" 10140888.4392458 -737426.57418643 225 FALSE "1" "139.1" 10141388.4392458 -736926.574186429 1.1329602977117e-05 9
"2700" "139" 10140888.4392458 -737426.57418643 225 FALSE "1" "139.1" 10141388.4392458 -736926.574186429 0.0203965638005527 3
"2701" "14" 10150888.4392458 -745426.57418643 226 FALSE "1" "14.1" 10151388.4392458 -744926.574186429 0.753397171637583 3
"2702" "14" 10150888.4392458 -745426.57418643 226 FALSE "1" "14.1" 10151388.4392458 -744926.574186429 2.89316270118967e-06 10
"2703" "14" 10150888.4392458 -745426.57418643 226 FALSE "1" "14.1" 10151388.4392458 -744926.574186429 5.35572651261251e-06 12
"2704" "14" 10150888.4392458 -745426.57418643 226 FALSE "1" "14.1" 10151388.4392458 -744926.574186429 0.998768342677713 5
"2705" "14" 10150888.4392458 -745426.57418643 226 FALSE "1" "14.1" 10151388.4392458 -744926.574186429 0.305305481894144 2
"2706" "14" 10150888.4392458 -745426.57418643 226 FALSE "1" "14.1" 10151388.4392458 -744926.574186429 0.0105872456675361 8
"2707" "14" 10150888.4392458 -745426.57418643 226 FALSE "1" "14.1" 10151388.4392458 -744926.574186429 0.997345780793805 6
"2708" "14" 10150888.4392458 -745426.57418643 226 FALSE "1" "14.1" 10151388.4392458 -744926.574186429 7.36248207420243e-05 9
"2709" "14" 10150888.4392458 -745426.57418643 226 FALSE "1" "14.1" 10151388.4392458 -744926.574186429 0.892724831968717 4
"2710" "14" 10150888.4392458 -745426.57418643 226 FALSE "1" "14.1" 10151388.4392458 -744926.574186429 0.284315235767187 1
"2711" "14" 10150888.4392458 -745426.57418643 226 FALSE "1" "14.1" 10151388.4392458 -744926.574186429 0.0181690654326934 11
"2712" "14" 10150888.4392458 -745426.57418643 226 FALSE "1" "14.1" 10151388.4392458 -744926.574186429 0.7604266805998 7
"2713" "14" 10150888.4392458 -744426.57418643 227 FALSE "1" "14.1" 10151388.4392458 -744926.574186429 0.753397171637583 3
"2714" "14" 10150888.4392458 -744426.57418643 227 FALSE "1" "14.1" 10151388.4392458 -744926.574186429 2.89316270118967e-06 10
"2715" "14" 10150888.4392458 -744426.57418643 227 FALSE "1" "14.1" 10151388.4392458 -744926.574186429 5.35572651261251e-06 12
"2716" "14" 10150888.4392458 -744426.57418643 227 FALSE "1" "14.1" 10151388.4392458 -744926.574186429 0.998768342677713 5
"2717" "14" 10150888.4392458 -744426.57418643 227 FALSE "1" "14.1" 10151388.4392458 -744926.574186429 0.305305481894144 2
"2718" "14" 10150888.4392458 -744426.57418643 227 FALSE "1" "14.1" 10151388.4392458 -744926.574186429 0.0105872456675361 8
"2719" "14" 10150888.4392458 -744426.57418643 227 FALSE "1" "14.1" 10151388.4392458 -744926.574186429 0.997345780793805 6
"2720" "14" 10150888.4392458 -744426.57418643 227 FALSE "1" "14.1" 10151388.4392458 -744926.574186429 7.36248207420243e-05 9
"2721" "14" 10150888.4392458 -744426.57418643 227 FALSE "1" "14.1" 10151388.4392458 -744926.574186429 0.892724831968717 4
"2722" "14" 10150888.4392458 -744426.57418643 227 FALSE "1" "14.1" 10151388.4392458 -744926.574186429 0.284315235767187 1
"2723" "14" 10150888.4392458 -744426.57418643 227 FALSE "1" "14.1" 10151388.4392458 -744926.574186429 0.0181690654326934 11
"2724" "14" 10150888.4392458 -744426.57418643 227 FALSE "1" "14.1" 10151388.4392458 -744926.574186429 0.7604266805998 7
"2725" "14" 10151888.4392458 -744426.57418643 228 FALSE "1" "14.1" 10151388.4392458 -744926.574186429 0.753397171637583 3
"2726" "14" 10151888.4392458 -744426.57418643 228 FALSE "1" "14.1" 10151388.4392458 -744926.574186429 2.89316270118967e-06 10
"2727" "14" 10151888.4392458 -744426.57418643 228 FALSE "1" "14.1" 10151388.4392458 -744926.574186429 5.35572651261251e-06 12
"2728" "14" 10151888.4392458 -744426.57418643 228 FALSE "1" "14.1" 10151388.4392458 -744926.574186429 0.998768342677713 5
"2729" "14" 10151888.4392458 -744426.57418643 228 FALSE "1" "14.1" 10151388.4392458 -744926.574186429 0.305305481894144 2
"2730" "14" 10151888.4392458 -744426.57418643 228 FALSE "1" "14.1" 10151388.4392458 -744926.574186429 0.0105872456675361 8
"2731" "14" 10151888.4392458 -744426.57418643 228 FALSE "1" "14.1" 10151388.4392458 -744926.574186429 0.997345780793805 6
"2732" "14" 10151888.4392458 -744426.57418643 228 FALSE "1" "14.1" 10151388.4392458 -744926.574186429 7.36248207420243e-05 9
"2733" "14" 10151888.4392458 -744426.57418643 228 FALSE "1" "14.1" 10151388.4392458 -744926.574186429 0.892724831968717 4
"2734" "14" 10151888.4392458 -744426.57418643 228 FALSE "1" "14.1" 10151388.4392458 -744926.574186429 0.284315235767187 1
"2735" "14" 10151888.4392458 -744426.57418643 228 FALSE "1" "14.1" 10151388.4392458 -744926.574186429 0.0181690654326934 11
"2736" "14" 10151888.4392458 -744426.57418643 228 FALSE "1" "14.1" 10151388.4392458 -744926.574186429 0.7604266805998 7
"2737" "14" 10151888.4392458 -745426.57418643 229 FALSE "1" "14.1" 10151388.4392458 -744926.574186429 0.753397171637583 3
"2738" "14" 10151888.4392458 -745426.57418643 229 FALSE "1" "14.1" 10151388.4392458 -744926.574186429 2.89316270118967e-06 10
"2739" "14" 10151888.4392458 -745426.57418643 229 FALSE "1" "14.1" 10151388.4392458 -744926.574186429 5.35572651261251e-06 12
"2740" "14" 10151888.4392458 -745426.57418643 229 FALSE "1" "14.1" 10151388.4392458 -744926.574186429 0.998768342677713 5
"2741" "14" 10151888.4392458 -745426.57418643 229 FALSE "1" "14.1" 10151388.4392458 -744926.574186429 0.305305481894144 2
"2742" "14" 10151888.4392458 -745426.57418643 229 FALSE "1" "14.1" 10151388.4392458 -744926.574186429 0.0105872456675361 8
"2743" "14" 10151888.4392458 -745426.57418643 229 FALSE "1" "14.1" 10151388.4392458 -744926.574186429 0.997345780793805 6
"2744" "14" 10151888.4392458 -745426.57418643 229 FALSE "1" "14.1" 10151388.4392458 -744926.574186429 7.36248207420243e-05 9
"2745" "14" 10151888.4392458 -745426.57418643 229 FALSE "1" "14.1" 10151388.4392458 -744926.574186429 0.892724831968717 4
"2746" "14" 10151888.4392458 -745426.57418643 229 FALSE "1" "14.1" 10151388.4392458 -744926.574186429 0.284315235767187 1
"2747" "14" 10151888.4392458 -745426.57418643 229 FALSE "1" "14.1" 10151388.4392458 -744926.574186429 0.0181690654326934 11
"2748" "14" 10151888.4392458 -745426.57418643 229 FALSE "1" "14.1" 10151388.4392458 -744926.574186429 0.7604266805998 7
"2749" "14" 10150888.4392458 -745426.57418643 230 FALSE "1" "14.1" 10151388.4392458 -744926.574186429 0.753397171637583 3
"2750" "14" 10150888.4392458 -745426.57418643 230 FALSE "1" "14.1" 10151388.4392458 -744926.574186429 2.89316270118967e-06 10
"2751" "14" 10150888.4392458 -745426.57418643 230 FALSE "1" "14.1" 10151388.4392458 -744926.574186429 5.35572651261251e-06 12
"2752" "14" 10150888.4392458 -745426.57418643 230 FALSE "1" "14.1" 10151388.4392458 -744926.574186429 0.998768342677713 5
"2753" "14" 10150888.4392458 -745426.57418643 230 FALSE "1" "14.1" 10151388.4392458 -744926.574186429 0.305305481894144 2
"2754" "14" 10150888.4392458 -745426.57418643 230 FALSE "1" "14.1" 10151388.4392458 -744926.574186429 0.0105872456675361 8
"2755" "14" 10150888.4392458 -745426.57418643 230 FALSE "1" "14.1" 10151388.4392458 -744926.574186429 0.997345780793805 6
"2756" "14" 10150888.4392458 -745426.57418643 230 FALSE "1" "14.1" 10151388.4392458 -744926.574186429 7.36248207420243e-05 9
"2757" "14" 10150888.4392458 -745426.57418643 230 FALSE "1" "14.1" 10151388.4392458 -744926.574186429 0.892724831968717 4
"2758" "14" 10150888.4392458 -745426.57418643 230 FALSE "1" "14.1" 10151388.4392458 -744926.574186429 0.284315235767187 1
"2759" "14" 10150888.4392458 -745426.57418643 230 FALSE "1" "14.1" 10151388.4392458 -744926.574186429 0.0181690654326934 11
"2760" "14" 10150888.4392458 -745426.57418643 230 FALSE "1" "14.1" 10151388.4392458 -744926.574186429 0.7604266805998 7
"2761" "140" 10141888.4392458 -737426.57418643 231 FALSE "1" "140.1" 10142388.4392458 -736926.574186429 0.00300517262577282 8
"2762" "140" 10141888.4392458 -737426.57418643 231 FALSE "1" "140.1" 10142388.4392458 -736926.574186429 0.95066114097764 1
"2763" "140" 10141888.4392458 -737426.57418643 231 FALSE "1" "140.1" 10142388.4392458 -736926.574186429 0.606102555000398 6
"2764" "140" 10141888.4392458 -737426.57418643 231 FALSE "1" "140.1" 10142388.4392458 -736926.574186429 0.000731034849078993 10
"2765" "140" 10141888.4392458 -737426.57418643 231 FALSE "1" "140.1" 10142388.4392458 -736926.574186429 0.000109214603464469 9
"2766" "140" 10141888.4392458 -737426.57418643 231 FALSE "1" "140.1" 10142388.4392458 -736926.574186429 0.00226109515280748 11
"2767" "140" 10141888.4392458 -737426.57418643 231 FALSE "1" "140.1" 10142388.4392458 -736926.574186429 0.835280507912014 5
"2768" "140" 10141888.4392458 -737426.57418643 231 FALSE "1" "140.1" 10142388.4392458 -736926.574186429 0.959100126990778 2
"2769" "140" 10141888.4392458 -737426.57418643 231 FALSE "1" "140.1" 10142388.4392458 -736926.574186429 0.620859018175403 3
"2770" "140" 10141888.4392458 -737426.57418643 231 FALSE "1" "140.1" 10142388.4392458 -736926.574186429 0.0340457208564242 12
"2771" "140" 10141888.4392458 -737426.57418643 231 FALSE "1" "140.1" 10142388.4392458 -736926.574186429 0.604302351595627 4
"2772" "140" 10141888.4392458 -737426.57418643 231 FALSE "1" "140.1" 10142388.4392458 -736926.574186429 0.198169048802918 7
"2773" "140" 10141888.4392458 -736426.57418643 232 FALSE "1" "140.1" 10142388.4392458 -736926.574186429 0.00300517262577282 8
"2774" "140" 10141888.4392458 -736426.57418643 232 FALSE "1" "140.1" 10142388.4392458 -736926.574186429 0.95066114097764 1
"2775" "140" 10141888.4392458 -736426.57418643 232 FALSE "1" "140.1" 10142388.4392458 -736926.574186429 0.606102555000398 6
"2776" "140" 10141888.4392458 -736426.57418643 232 FALSE "1" "140.1" 10142388.4392458 -736926.574186429 0.000731034849078993 10
"2777" "140" 10141888.4392458 -736426.57418643 232 FALSE "1" "140.1" 10142388.4392458 -736926.574186429 0.000109214603464469 9
"2778" "140" 10141888.4392458 -736426.57418643 232 FALSE "1" "140.1" 10142388.4392458 -736926.574186429 0.00226109515280748 11
"2779" "140" 10141888.4392458 -736426.57418643 232 FALSE "1" "140.1" 10142388.4392458 -736926.574186429 0.835280507912014 5
"2780" "140" 10141888.4392458 -736426.57418643 232 FALSE "1" "140.1" 10142388.4392458 -736926.574186429 0.959100126990778 2
"2781" "140" 10141888.4392458 -736426.57418643 232 FALSE "1" "140.1" 10142388.4392458 -736926.574186429 0.620859018175403 3
"2782" "140" 10141888.4392458 -736426.57418643 232 FALSE "1" "140.1" 10142388.4392458 -736926.574186429 0.0340457208564242 12
"2783" "140" 10141888.4392458 -736426.57418643 232 FALSE "1" "140.1" 10142388.4392458 -736926.574186429 0.604302351595627 4
"2784" "140" 10141888.4392458 -736426.57418643 232 FALSE "1" "140.1" 10142388.4392458 -736926.574186429 0.198169048802918 7
"2785" "140" 10142888.4392458 -736426.57418643 233 FALSE "1" "140.1" 10142388.4392458 -736926.574186429 0.00300517262577282 8
"2786" "140" 10142888.4392458 -736426.57418643 233 FALSE "1" "140.1" 10142388.4392458 -736926.574186429 0.95066114097764 1
"2787" "140" 10142888.4392458 -736426.57418643 233 FALSE "1" "140.1" 10142388.4392458 -736926.574186429 0.606102555000398 6
"2788" "140" 10142888.4392458 -736426.57418643 233 FALSE "1" "140.1" 10142388.4392458 -736926.574186429 0.000731034849078993 10
"2789" "140" 10142888.4392458 -736426.57418643 233 FALSE "1" "140.1" 10142388.4392458 -736926.574186429 0.000109214603464469 9
"2790" "140" 10142888.4392458 -736426.57418643 233 FALSE "1" "140.1" 10142388.4392458 -736926.574186429 0.00226109515280748 11
"2791" "140" 10142888.4392458 -736426.57418643 233 FALSE "1" "140.1" 10142388.4392458 -736926.574186429 0.835280507912014 5
"2792" "140" 10142888.4392458 -736426.57418643 233 FALSE "1" "140.1" 10142388.4392458 -736926.574186429 0.959100126990778 2
"2793" "140" 10142888.4392458 -736426.57418643 233 FALSE "1" "140.1" 10142388.4392458 -736926.574186429 0.620859018175403 3
"2794" "140" 10142888.4392458 -736426.57418643 233 FALSE "1" "140.1" 10142388.4392458 -736926.574186429 0.0340457208564242 12
"2795" "140" 10142888.4392458 -736426.57418643 233 FALSE "1" "140.1" 10142388.4392458 -736926.574186429 0.604302351595627 4
"2796" "140" 10142888.4392458 -736426.57418643 233 FALSE "1" "140.1" 10142388.4392458 -736926.574186429 0.198169048802918 7
"2797" "140" 10142888.4392458 -737426.57418643 234 FALSE "1" "140.1" 10142388.4392458 -736926.574186429 0.00300517262577282 8
"2798" "140" 10142888.4392458 -737426.57418643 234 FALSE "1" "140.1" 10142388.4392458 -736926.574186429 0.95066114097764 1
"2799" "140" 10142888.4392458 -737426.57418643 234 FALSE "1" "140.1" 10142388.4392458 -736926.574186429 0.606102555000398 6
"2800" "140" 10142888.4392458 -737426.57418643 234 FALSE "1" "140.1" 10142388.4392458 -736926.574186429 0.000731034849078993 10
"2801" "140" 10142888.4392458 -737426.57418643 234 FALSE "1" "140.1" 10142388.4392458 -736926.574186429 0.000109214603464469 9
"2802" "140" 10142888.4392458 -737426.57418643 234 FALSE "1" "140.1" 10142388.4392458 -736926.574186429 0.00226109515280748 11
"2803" "140" 10142888.4392458 -737426.57418643 234 FALSE "1" "140.1" 10142388.4392458 -736926.574186429 0.835280507912014 5
"2804" "140" 10142888.4392458 -737426.57418643 234 FALSE "1" "140.1" 10142388.4392458 -736926.574186429 0.959100126990778 2
"2805" "140" 10142888.4392458 -737426.57418643 234 FALSE "1" "140.1" 10142388.4392458 -736926.574186429 0.620859018175403 3
"2806" "140" 10142888.4392458 -737426.57418643 234 FALSE "1" "140.1" 10142388.4392458 -736926.574186429 0.0340457208564242 12
"2807" "140" 10142888.4392458 -737426.57418643 234 FALSE "1" "140.1" 10142388.4392458 -736926.574186429 0.604302351595627 4
"2808" "140" 10142888.4392458 -737426.57418643 234 FALSE "1" "140.1" 10142388.4392458 -736926.574186429 0.198169048802918 7
"2809" "140" 10141888.4392458 -737426.57418643 235 FALSE "1" "140.1" 10142388.4392458 -736926.574186429 0.00300517262577282 8
"2810" "140" 10141888.4392458 -737426.57418643 235 FALSE "1" "140.1" 10142388.4392458 -736926.574186429 0.95066114097764 1
"2811" "140" 10141888.4392458 -737426.57418643 235 FALSE "1" "140.1" 10142388.4392458 -736926.574186429 0.606102555000398 6
"2812" "140" 10141888.4392458 -737426.57418643 235 FALSE "1" "140.1" 10142388.4392458 -736926.574186429 0.000731034849078993 10
"2813" "140" 10141888.4392458 -737426.57418643 235 FALSE "1" "140.1" 10142388.4392458 -736926.574186429 0.000109214603464469 9
"2814" "140" 10141888.4392458 -737426.57418643 235 FALSE "1" "140.1" 10142388.4392458 -736926.574186429 0.00226109515280748 11
"2815" "140" 10141888.4392458 -737426.57418643 235 FALSE "1" "140.1" 10142388.4392458 -736926.574186429 0.835280507912014 5
"2816" "140" 10141888.4392458 -737426.57418643 235 FALSE "1" "140.1" 10142388.4392458 -736926.574186429 0.959100126990778 2
"2817" "140" 10141888.4392458 -737426.57418643 235 FALSE "1" "140.1" 10142388.4392458 -736926.574186429 0.620859018175403 3
"2818" "140" 10141888.4392458 -737426.57418643 235 FALSE "1" "140.1" 10142388.4392458 -736926.574186429 0.0340457208564242 12
"2819" "140" 10141888.4392458 -737426.57418643 235 FALSE "1" "140.1" 10142388.4392458 -736926.574186429 0.604302351595627 4
"2820" "140" 10141888.4392458 -737426.57418643 235 FALSE "1" "140.1" 10142388.4392458 -736926.574186429 0.198169048802918 7
"2821" "141" 10142888.4392458 -737426.57418643 236 FALSE "1" "141.1" 10143388.4392458 -736926.574186429 0.000815771532132969 10
"2822" "141" 10142888.4392458 -737426.57418643 236 FALSE "1" "141.1" 10143388.4392458 -736926.574186429 0.876615738073902 5
"2823" "141" 10142888.4392458 -737426.57418643 236 FALSE "1" "141.1" 10143388.4392458 -736926.574186429 9.06109855631776e-05 9
"2824" "141" 10142888.4392458 -737426.57418643 236 FALSE "1" "141.1" 10143388.4392458 -736926.574186429 0.197789363601677 7
"2825" "141" 10142888.4392458 -737426.57418643 236 FALSE "1" "141.1" 10143388.4392458 -736926.574186429 0.00413500633234765 11
"2826" "141" 10142888.4392458 -737426.57418643 236 FALSE "1" "141.1" 10143388.4392458 -736926.574186429 0.623922201495993 3
"2827" "141" 10142888.4392458 -737426.57418643 236 FALSE "1" "141.1" 10143388.4392458 -736926.574186429 0.959984559952334 2
"2828" "141" 10142888.4392458 -737426.57418643 236 FALSE "1" "141.1" 10143388.4392458 -736926.574186429 0.616812829545715 6
"2829" "141" 10142888.4392458 -737426.57418643 236 FALSE "1" "141.1" 10143388.4392458 -736926.574186429 0.609821399462012 4
"2830" "141" 10142888.4392458 -737426.57418643 236 FALSE "1" "141.1" 10143388.4392458 -736926.574186429 0.953640885203353 1
"2831" "141" 10142888.4392458 -737426.57418643 236 FALSE "1" "141.1" 10143388.4392458 -736926.574186429 0.0316940331311686 12
"2832" "141" 10142888.4392458 -737426.57418643 236 FALSE "1" "141.1" 10143388.4392458 -736926.574186429 0.00303563109847071 8
"2833" "141" 10142888.4392458 -736426.57418643 237 FALSE "1" "141.1" 10143388.4392458 -736926.574186429 0.000815771532132969 10
"2834" "141" 10142888.4392458 -736426.57418643 237 FALSE "1" "141.1" 10143388.4392458 -736926.574186429 0.876615738073902 5
"2835" "141" 10142888.4392458 -736426.57418643 237 FALSE "1" "141.1" 10143388.4392458 -736926.574186429 9.06109855631776e-05 9
"2836" "141" 10142888.4392458 -736426.57418643 237 FALSE "1" "141.1" 10143388.4392458 -736926.574186429 0.197789363601677 7
"2837" "141" 10142888.4392458 -736426.57418643 237 FALSE "1" "141.1" 10143388.4392458 -736926.574186429 0.00413500633234765 11
"2838" "141" 10142888.4392458 -736426.57418643 237 FALSE "1" "141.1" 10143388.4392458 -736926.574186429 0.623922201495993 3
"2839" "141" 10142888.4392458 -736426.57418643 237 FALSE "1" "141.1" 10143388.4392458 -736926.574186429 0.959984559952334 2
"2840" "141" 10142888.4392458 -736426.57418643 237 FALSE "1" "141.1" 10143388.4392458 -736926.574186429 0.616812829545715 6
"2841" "141" 10142888.4392458 -736426.57418643 237 FALSE "1" "141.1" 10143388.4392458 -736926.574186429 0.609821399462012 4
"2842" "141" 10142888.4392458 -736426.57418643 237 FALSE "1" "141.1" 10143388.4392458 -736926.574186429 0.953640885203353 1
"2843" "141" 10142888.4392458 -736426.57418643 237 FALSE "1" "141.1" 10143388.4392458 -736926.574186429 0.0316940331311686 12
"2844" "141" 10142888.4392458 -736426.57418643 237 FALSE "1" "141.1" 10143388.4392458 -736926.574186429 0.00303563109847071 8
"2845" "141" 10143888.4392458 -736426.57418643 238 FALSE "1" "141.1" 10143388.4392458 -736926.574186429 0.000815771532132969 10
"2846" "141" 10143888.4392458 -736426.57418643 238 FALSE "1" "141.1" 10143388.4392458 -736926.574186429 0.876615738073902 5
"2847" "141" 10143888.4392458 -736426.57418643 238 FALSE "1" "141.1" 10143388.4392458 -736926.574186429 9.06109855631776e-05 9
"2848" "141" 10143888.4392458 -736426.57418643 238 FALSE "1" "141.1" 10143388.4392458 -736926.574186429 0.197789363601677 7
"2849" "141" 10143888.4392458 -736426.57418643 238 FALSE "1" "141.1" 10143388.4392458 -736926.574186429 0.00413500633234765 11
"2850" "141" 10143888.4392458 -736426.57418643 238 FALSE "1" "141.1" 10143388.4392458 -736926.574186429 0.623922201495993 3
"2851" "141" 10143888.4392458 -736426.57418643 238 FALSE "1" "141.1" 10143388.4392458 -736926.574186429 0.959984559952334 2
"2852" "141" 10143888.4392458 -736426.57418643 238 FALSE "1" "141.1" 10143388.4392458 -736926.574186429 0.616812829545715 6
"2853" "141" 10143888.4392458 -736426.57418643 238 FALSE "1" "141.1" 10143388.4392458 -736926.574186429 0.609821399462012 4
"2854" "141" 10143888.4392458 -736426.57418643 238 FALSE "1" "141.1" 10143388.4392458 -736926.574186429 0.953640885203353 1
"2855" "141" 10143888.4392458 -736426.57418643 238 FALSE "1" "141.1" 10143388.4392458 -736926.574186429 0.0316940331311686 12
"2856" "141" 10143888.4392458 -736426.57418643 238 FALSE "1" "141.1" 10143388.4392458 -736926.574186429 0.00303563109847071 8
"2857" "141" 10143888.4392458 -737426.57418643 239 FALSE "1" "141.1" 10143388.4392458 -736926.574186429 0.000815771532132969 10
"2858" "141" 10143888.4392458 -737426.57418643 239 FALSE "1" "141.1" 10143388.4392458 -736926.574186429 0.876615738073902 5
"2859" "141" 10143888.4392458 -737426.57418643 239 FALSE "1" "141.1" 10143388.4392458 -736926.574186429 9.06109855631776e-05 9
"2860" "141" 10143888.4392458 -737426.57418643 239 FALSE "1" "141.1" 10143388.4392458 -736926.574186429 0.197789363601677 7
"2861" "141" 10143888.4392458 -737426.57418643 239 FALSE "1" "141.1" 10143388.4392458 -736926.574186429 0.00413500633234765 11
"2862" "141" 10143888.4392458 -737426.57418643 239 FALSE "1" "141.1" 10143388.4392458 -736926.574186429 0.623922201495993 3
"2863" "141" 10143888.4392458 -737426.57418643 239 FALSE "1" "141.1" 10143388.4392458 -736926.574186429 0.959984559952334 2
"2864" "141" 10143888.4392458 -737426.57418643 239 FALSE "1" "141.1" 10143388.4392458 -736926.574186429 0.616812829545715 6
"2865" "141" 10143888.4392458 -737426.57418643 239 FALSE "1" "141.1" 10143388.4392458 -736926.574186429 0.609821399462012 4
"2866" "141" 10143888.4392458 -737426.57418643 239 FALSE "1" "141.1" 10143388.4392458 -736926.574186429 0.953640885203353 1
"2867" "141" 10143888.4392458 -737426.57418643 239 FALSE "1" "141.1" 10143388.4392458 -736926.574186429 0.0316940331311686 12
"2868" "141" 10143888.4392458 -737426.57418643 239 FALSE "1" "141.1" 10143388.4392458 -736926.574186429 0.00303563109847071 8
"2869" "141" 10142888.4392458 -737426.57418643 240 FALSE "1" "141.1" 10143388.4392458 -736926.574186429 0.000815771532132969 10
"2870" "141" 10142888.4392458 -737426.57418643 240 FALSE "1" "141.1" 10143388.4392458 -736926.574186429 0.876615738073902 5
"2871" "141" 10142888.4392458 -737426.57418643 240 FALSE "1" "141.1" 10143388.4392458 -736926.574186429 9.06109855631776e-05 9
"2872" "141" 10142888.4392458 -737426.57418643 240 FALSE "1" "141.1" 10143388.4392458 -736926.574186429 0.197789363601677 7
"2873" "141" 10142888.4392458 -737426.57418643 240 FALSE "1" "141.1" 10143388.4392458 -736926.574186429 0.00413500633234765 11
"2874" "141" 10142888.4392458 -737426.57418643 240 FALSE "1" "141.1" 10143388.4392458 -736926.574186429 0.623922201495993 3
"2875" "141" 10142888.4392458 -737426.57418643 240 FALSE "1" "141.1" 10143388.4392458 -736926.574186429 0.959984559952334 2
"2876" "141" 10142888.4392458 -737426.57418643 240 FALSE "1" "141.1" 10143388.4392458 -736926.574186429 0.616812829545715 6
"2877" "141" 10142888.4392458 -737426.57418643 240 FALSE "1" "141.1" 10143388.4392458 -736926.574186429 0.609821399462012 4
"2878" "141" 10142888.4392458 -737426.57418643 240 FALSE "1" "141.1" 10143388.4392458 -736926.574186429 0.953640885203353 1
"2879" "141" 10142888.4392458 -737426.57418643 240 FALSE "1" "141.1" 10143388.4392458 -736926.574186429 0.0316940331311686 12
"2880" "141" 10142888.4392458 -737426.57418643 240 FALSE "1" "141.1" 10143388.4392458 -736926.574186429 0.00303563109847071 8
"2881" "142" 10143888.4392458 -737426.57418643 241 FALSE "1" "142.1" 10144388.4392458 -736926.574186429 2.66285228242014e-05 10
"2882" "142" 10143888.4392458 -737426.57418643 241 FALSE "1" "142.1" 10144388.4392458 -736926.574186429 0.776354357150032 1
"2883" "142" 10143888.4392458 -737426.57418643 241 FALSE "1" "142.1" 10144388.4392458 -736926.574186429 0.696806418806582 3
"2884" "142" 10143888.4392458 -737426.57418643 241 FALSE "1" "142.1" 10144388.4392458 -736926.574186429 0.910040351892137 5
"2885" "142" 10143888.4392458 -737426.57418643 241 FALSE "1" "142.1" 10144388.4392458 -736926.574186429 0.344443806045184 7
"2886" "142" 10143888.4392458 -737426.57418643 241 FALSE "1" "142.1" 10144388.4392458 -736926.574186429 0.717204071603172 4
"2887" "142" 10143888.4392458 -737426.57418643 241 FALSE "1" "142.1" 10144388.4392458 -736926.574186429 0.00369541101758497 8
"2888" "142" 10143888.4392458 -737426.57418643 241 FALSE "1" "142.1" 10144388.4392458 -736926.574186429 0.00430524878918304 12
"2889" "142" 10143888.4392458 -737426.57418643 241 FALSE "1" "142.1" 10144388.4392458 -736926.574186429 8.86739700123318e-06 9
"2890" "142" 10143888.4392458 -737426.57418643 241 FALSE "1" "142.1" 10144388.4392458 -736926.574186429 0.000830953381444011 11
"2891" "142" 10143888.4392458 -737426.57418643 241 FALSE "1" "142.1" 10144388.4392458 -736926.574186429 0.810406039161913 2
"2892" "142" 10143888.4392458 -737426.57418643 241 FALSE "1" "142.1" 10144388.4392458 -736926.574186429 0.679161483300704 6
"2893" "142" 10143888.4392458 -736426.57418643 242 FALSE "1" "142.1" 10144388.4392458 -736926.574186429 2.66285228242014e-05 10
"2894" "142" 10143888.4392458 -736426.57418643 242 FALSE "1" "142.1" 10144388.4392458 -736926.574186429 0.776354357150032 1
"2895" "142" 10143888.4392458 -736426.57418643 242 FALSE "1" "142.1" 10144388.4392458 -736926.574186429 0.696806418806582 3
"2896" "142" 10143888.4392458 -736426.57418643 242 FALSE "1" "142.1" 10144388.4392458 -736926.574186429 0.910040351892137 5
"2897" "142" 10143888.4392458 -736426.57418643 242 FALSE "1" "142.1" 10144388.4392458 -736926.574186429 0.344443806045184 7
"2898" "142" 10143888.4392458 -736426.57418643 242 FALSE "1" "142.1" 10144388.4392458 -736926.574186429 0.717204071603172 4
"2899" "142" 10143888.4392458 -736426.57418643 242 FALSE "1" "142.1" 10144388.4392458 -736926.574186429 0.00369541101758497 8
"2900" "142" 10143888.4392458 -736426.57418643 242 FALSE "1" "142.1" 10144388.4392458 -736926.574186429 0.00430524878918304 12
"2901" "142" 10143888.4392458 -736426.57418643 242 FALSE "1" "142.1" 10144388.4392458 -736926.574186429 8.86739700123318e-06 9
"2902" "142" 10143888.4392458 -736426.57418643 242 FALSE "1" "142.1" 10144388.4392458 -736926.574186429 0.000830953381444011 11
"2903" "142" 10143888.4392458 -736426.57418643 242 FALSE "1" "142.1" 10144388.4392458 -736926.574186429 0.810406039161913 2
"2904" "142" 10143888.4392458 -736426.57418643 242 FALSE "1" "142.1" 10144388.4392458 -736926.574186429 0.679161483300704 6
"2905" "142" 10144888.4392458 -736426.57418643 243 FALSE "1" "142.1" 10144388.4392458 -736926.574186429 2.66285228242014e-05 10
"2906" "142" 10144888.4392458 -736426.57418643 243 FALSE "1" "142.1" 10144388.4392458 -736926.574186429 0.776354357150032 1
"2907" "142" 10144888.4392458 -736426.57418643 243 FALSE "1" "142.1" 10144388.4392458 -736926.574186429 0.696806418806582 3
"2908" "142" 10144888.4392458 -736426.57418643 243 FALSE "1" "142.1" 10144388.4392458 -736926.574186429 0.910040351892137 5
"2909" "142" 10144888.4392458 -736426.57418643 243 FALSE "1" "142.1" 10144388.4392458 -736926.574186429 0.344443806045184 7
"2910" "142" 10144888.4392458 -736426.57418643 243 FALSE "1" "142.1" 10144388.4392458 -736926.574186429 0.717204071603172 4
"2911" "142" 10144888.4392458 -736426.57418643 243 FALSE "1" "142.1" 10144388.4392458 -736926.574186429 0.00369541101758497 8
"2912" "142" 10144888.4392458 -736426.57418643 243 FALSE "1" "142.1" 10144388.4392458 -736926.574186429 0.00430524878918304 12
"2913" "142" 10144888.4392458 -736426.57418643 243 FALSE "1" "142.1" 10144388.4392458 -736926.574186429 8.86739700123318e-06 9
"2914" "142" 10144888.4392458 -736426.57418643 243 FALSE "1" "142.1" 10144388.4392458 -736926.574186429 0.000830953381444011 11
"2915" "142" 10144888.4392458 -736426.57418643 243 FALSE "1" "142.1" 10144388.4392458 -736926.574186429 0.810406039161913 2
"2916" "142" 10144888.4392458 -736426.57418643 243 FALSE "1" "142.1" 10144388.4392458 -736926.574186429 0.679161483300704 6
"2917" "142" 10144888.4392458 -737426.57418643 244 FALSE "1" "142.1" 10144388.4392458 -736926.574186429 2.66285228242014e-05 10
"2918" "142" 10144888.4392458 -737426.57418643 244 FALSE "1" "142.1" 10144388.4392458 -736926.574186429 0.776354357150032 1
"2919" "142" 10144888.4392458 -737426.57418643 244 FALSE "1" "142.1" 10144388.4392458 -736926.574186429 0.696806418806582 3
"2920" "142" 10144888.4392458 -737426.57418643 244 FALSE "1" "142.1" 10144388.4392458 -736926.574186429 0.910040351892137 5
"2921" "142" 10144888.4392458 -737426.57418643 244 FALSE "1" "142.1" 10144388.4392458 -736926.574186429 0.344443806045184 7
"2922" "142" 10144888.4392458 -737426.57418643 244 FALSE "1" "142.1" 10144388.4392458 -736926.574186429 0.717204071603172 4
"2923" "142" 10144888.4392458 -737426.57418643 244 FALSE "1" "142.1" 10144388.4392458 -736926.574186429 0.00369541101758497 8
"2924" "142" 10144888.4392458 -737426.57418643 244 FALSE "1" "142.1" 10144388.4392458 -736926.574186429 0.00430524878918304 12
"2925" "142" 10144888.4392458 -737426.57418643 244 FALSE "1" "142.1" 10144388.4392458 -736926.574186429 8.86739700123318e-06 9
"2926" "142" 10144888.4392458 -737426.57418643 244 FALSE "1" "142.1" 10144388.4392458 -736926.574186429 0.000830953381444011 11
"2927" "142" 10144888.4392458 -737426.57418643 244 FALSE "1" "142.1" 10144388.4392458 -736926.574186429 0.810406039161913 2
"2928" "142" 10144888.4392458 -737426.57418643 244 FALSE "1" "142.1" 10144388.4392458 -736926.574186429 0.679161483300704 6
"2929" "142" 10143888.4392458 -737426.57418643 245 FALSE "1" "142.1" 10144388.4392458 -736926.574186429 2.66285228242014e-05 10
"2930" "142" 10143888.4392458 -737426.57418643 245 FALSE "1" "142.1" 10144388.4392458 -736926.574186429 0.776354357150032 1
"2931" "142" 10143888.4392458 -737426.57418643 245 FALSE "1" "142.1" 10144388.4392458 -736926.574186429 0.696806418806582 3
"2932" "142" 10143888.4392458 -737426.57418643 245 FALSE "1" "142.1" 10144388.4392458 -736926.574186429 0.910040351892137 5
"2933" "142" 10143888.4392458 -737426.57418643 245 FALSE "1" "142.1" 10144388.4392458 -736926.574186429 0.344443806045184 7
"2934" "142" 10143888.4392458 -737426.57418643 245 FALSE "1" "142.1" 10144388.4392458 -736926.574186429 0.717204071603172 4
"2935" "142" 10143888.4392458 -737426.57418643 245 FALSE "1" "142.1" 10144388.4392458 -736926.574186429 0.00369541101758497 8
"2936" "142" 10143888.4392458 -737426.57418643 245 FALSE "1" "142.1" 10144388.4392458 -736926.574186429 0.00430524878918304 12
"2937" "142" 10143888.4392458 -737426.57418643 245 FALSE "1" "142.1" 10144388.4392458 -736926.574186429 8.86739700123318e-06 9
"2938" "142" 10143888.4392458 -737426.57418643 245 FALSE "1" "142.1" 10144388.4392458 -736926.574186429 0.000830953381444011 11
"2939" "142" 10143888.4392458 -737426.57418643 245 FALSE "1" "142.1" 10144388.4392458 -736926.574186429 0.810406039161913 2
"2940" "142" 10143888.4392458 -737426.57418643 245 FALSE "1" "142.1" 10144388.4392458 -736926.574186429 0.679161483300704 6
"2941" "143" 10144888.4392458 -737426.57418643 246 FALSE "1" "143.1" 10145388.4392458 -736926.574186429 0.757010679700295 1
"2942" "143" 10144888.4392458 -737426.57418643 246 FALSE "1" "143.1" 10145388.4392458 -736926.574186429 2.10301253086298e-05 10
"2943" "143" 10144888.4392458 -737426.57418643 246 FALSE "1" "143.1" 10145388.4392458 -736926.574186429 0.691537799109057 4
"2944" "143" 10144888.4392458 -737426.57418643 246 FALSE "1" "143.1" 10145388.4392458 -736926.574186429 4.8451355897372e-06 9
"2945" "143" 10144888.4392458 -737426.57418643 246 FALSE "1" "143.1" 10145388.4392458 -736926.574186429 0.791717186632273 2
"2946" "143" 10144888.4392458 -737426.57418643 246 FALSE "1" "143.1" 10145388.4392458 -736926.574186429 0.28227594353656 7
"2947" "143" 10144888.4392458 -737426.57418643 246 FALSE "1" "143.1" 10145388.4392458 -736926.574186429 0.909975642523254 5
"2948" "143" 10144888.4392458 -737426.57418643 246 FALSE "1" "143.1" 10145388.4392458 -736926.574186429 0.644301448865639 6
"2949" "143" 10144888.4392458 -737426.57418643 246 FALSE "1" "143.1" 10145388.4392458 -736926.574186429 0.00271800612574546 8
"2950" "143" 10144888.4392458 -737426.57418643 246 FALSE "1" "143.1" 10145388.4392458 -736926.574186429 0.00275977667347571 12
"2951" "143" 10144888.4392458 -737426.57418643 246 FALSE "1" "143.1" 10145388.4392458 -736926.574186429 0.644394410249392 3
"2952" "143" 10144888.4392458 -737426.57418643 246 FALSE "1" "143.1" 10145388.4392458 -736926.574186429 0.00490285214651709 11
"2953" "143" 10144888.4392458 -736426.57418643 247 FALSE "1" "143.1" 10145388.4392458 -736926.574186429 0.757010679700295 1
"2954" "143" 10144888.4392458 -736426.57418643 247 FALSE "1" "143.1" 10145388.4392458 -736926.574186429 2.10301253086298e-05 10
"2955" "143" 10144888.4392458 -736426.57418643 247 FALSE "1" "143.1" 10145388.4392458 -736926.574186429 0.691537799109057 4
"2956" "143" 10144888.4392458 -736426.57418643 247 FALSE "1" "143.1" 10145388.4392458 -736926.574186429 4.8451355897372e-06 9
"2957" "143" 10144888.4392458 -736426.57418643 247 FALSE "1" "143.1" 10145388.4392458 -736926.574186429 0.791717186632273 2
"2958" "143" 10144888.4392458 -736426.57418643 247 FALSE "1" "143.1" 10145388.4392458 -736926.574186429 0.28227594353656 7
"2959" "143" 10144888.4392458 -736426.57418643 247 FALSE "1" "143.1" 10145388.4392458 -736926.574186429 0.909975642523254 5
"2960" "143" 10144888.4392458 -736426.57418643 247 FALSE "1" "143.1" 10145388.4392458 -736926.574186429 0.644301448865639 6
"2961" "143" 10144888.4392458 -736426.57418643 247 FALSE "1" "143.1" 10145388.4392458 -736926.574186429 0.00271800612574546 8
"2962" "143" 10144888.4392458 -736426.57418643 247 FALSE "1" "143.1" 10145388.4392458 -736926.574186429 0.00275977667347571 12
"2963" "143" 10144888.4392458 -736426.57418643 247 FALSE "1" "143.1" 10145388.4392458 -736926.574186429 0.644394410249392 3
"2964" "143" 10144888.4392458 -736426.57418643 247 FALSE "1" "143.1" 10145388.4392458 -736926.574186429 0.00490285214651709 11
"2965" "143" 10145888.4392458 -736426.57418643 248 FALSE "1" "143.1" 10145388.4392458 -736926.574186429 0.757010679700295 1
"2966" "143" 10145888.4392458 -736426.57418643 248 FALSE "1" "143.1" 10145388.4392458 -736926.574186429 2.10301253086298e-05 10
"2967" "143" 10145888.4392458 -736426.57418643 248 FALSE "1" "143.1" 10145388.4392458 -736926.574186429 0.691537799109057 4
"2968" "143" 10145888.4392458 -736426.57418643 248 FALSE "1" "143.1" 10145388.4392458 -736926.574186429 4.8451355897372e-06 9
"2969" "143" 10145888.4392458 -736426.57418643 248 FALSE "1" "143.1" 10145388.4392458 -736926.574186429 0.791717186632273 2
"2970" "143" 10145888.4392458 -736426.57418643 248 FALSE "1" "143.1" 10145388.4392458 -736926.574186429 0.28227594353656 7
"2971" "143" 10145888.4392458 -736426.57418643 248 FALSE "1" "143.1" 10145388.4392458 -736926.574186429 0.909975642523254 5
"2972" "143" 10145888.4392458 -736426.57418643 248 FALSE "1" "143.1" 10145388.4392458 -736926.574186429 0.644301448865639 6
"2973" "143" 10145888.4392458 -736426.57418643 248 FALSE "1" "143.1" 10145388.4392458 -736926.574186429 0.00271800612574546 8
"2974" "143" 10145888.4392458 -736426.57418643 248 FALSE "1" "143.1" 10145388.4392458 -736926.574186429 0.00275977667347571 12
"2975" "143" 10145888.4392458 -736426.57418643 248 FALSE "1" "143.1" 10145388.4392458 -736926.574186429 0.644394410249392 3
"2976" "143" 10145888.4392458 -736426.57418643 248 FALSE "1" "143.1" 10145388.4392458 -736926.574186429 0.00490285214651709 11
"2977" "143" 10145888.4392458 -737426.57418643 249 FALSE "1" "143.1" 10145388.4392458 -736926.574186429 0.757010679700295 1
"2978" "143" 10145888.4392458 -737426.57418643 249 FALSE "1" "143.1" 10145388.4392458 -736926.574186429 2.10301253086298e-05 10
"2979" "143" 10145888.4392458 -737426.57418643 249 FALSE "1" "143.1" 10145388.4392458 -736926.574186429 0.691537799109057 4
"2980" "143" 10145888.4392458 -737426.57418643 249 FALSE "1" "143.1" 10145388.4392458 -736926.574186429 4.8451355897372e-06 9
"2981" "143" 10145888.4392458 -737426.57418643 249 FALSE "1" "143.1" 10145388.4392458 -736926.574186429 0.791717186632273 2
"2982" "143" 10145888.4392458 -737426.57418643 249 FALSE "1" "143.1" 10145388.4392458 -736926.574186429 0.28227594353656 7
"2983" "143" 10145888.4392458 -737426.57418643 249 FALSE "1" "143.1" 10145388.4392458 -736926.574186429 0.909975642523254 5
"2984" "143" 10145888.4392458 -737426.57418643 249 FALSE "1" "143.1" 10145388.4392458 -736926.574186429 0.644301448865639 6
"2985" "143" 10145888.4392458 -737426.57418643 249 FALSE "1" "143.1" 10145388.4392458 -736926.574186429 0.00271800612574546 8
"2986" "143" 10145888.4392458 -737426.57418643 249 FALSE "1" "143.1" 10145388.4392458 -736926.574186429 0.00275977667347571 12
"2987" "143" 10145888.4392458 -737426.57418643 249 FALSE "1" "143.1" 10145388.4392458 -736926.574186429 0.644394410249392 3
"2988" "143" 10145888.4392458 -737426.57418643 249 FALSE "1" "143.1" 10145388.4392458 -736926.574186429 0.00490285214651709 11
"2989" "143" 10144888.4392458 -737426.57418643 250 FALSE "1" "143.1" 10145388.4392458 -736926.574186429 0.757010679700295 1
"2990" "143" 10144888.4392458 -737426.57418643 250 FALSE "1" "143.1" 10145388.4392458 -736926.574186429 2.10301253086298e-05 10
"2991" "143" 10144888.4392458 -737426.57418643 250 FALSE "1" "143.1" 10145388.4392458 -736926.574186429 0.691537799109057 4
"2992" "143" 10144888.4392458 -737426.57418643 250 FALSE "1" "143.1" 10145388.4392458 -736926.574186429 4.8451355897372e-06 9
"2993" "143" 10144888.4392458 -737426.57418643 250 FALSE "1" "143.1" 10145388.4392458 -736926.574186429 0.791717186632273 2
"2994" "143" 10144888.4392458 -737426.57418643 250 FALSE "1" "143.1" 10145388.4392458 -736926.574186429 0.28227594353656 7
"2995" "143" 10144888.4392458 -737426.57418643 250 FALSE "1" "143.1" 10145388.4392458 -736926.574186429 0.909975642523254 5
"2996" "143" 10144888.4392458 -737426.57418643 250 FALSE "1" "143.1" 10145388.4392458 -736926.574186429 0.644301448865639 6
"2997" "143" 10144888.4392458 -737426.57418643 250 FALSE "1" "143.1" 10145388.4392458 -736926.574186429 0.00271800612574546 8
"2998" "143" 10144888.4392458 -737426.57418643 250 FALSE "1" "143.1" 10145388.4392458 -736926.574186429 0.00275977667347571 12
"2999" "143" 10144888.4392458 -737426.57418643 250 FALSE "1" "143.1" 10145388.4392458 -736926.574186429 0.644394410249392 3
"3000" "143" 10144888.4392458 -737426.57418643 250 FALSE "1" "143.1" 10145388.4392458 -736926.574186429 0.00490285214651709 11
"3001" "144" 10145888.4392458 -737426.57418643 251 FALSE "1" "144.1" 10146388.4392458 -736926.574186429 0.36709017829453 6
"3002" "144" 10145888.4392458 -737426.57418643 251 FALSE "1" "144.1" 10146388.4392458 -736926.574186429 0.408257798777185 4
"3003" "144" 10145888.4392458 -737426.57418643 251 FALSE "1" "144.1" 10146388.4392458 -736926.574186429 0.103642824573518 7
"3004" "144" 10145888.4392458 -737426.57418643 251 FALSE "1" "144.1" 10146388.4392458 -736926.574186429 0.52470967874012 1
"3005" "144" 10145888.4392458 -737426.57418643 251 FALSE "1" "144.1" 10146388.4392458 -736926.574186429 0.00141409543903037 11
"3006" "144" 10145888.4392458 -737426.57418643 251 FALSE "1" "144.1" 10146388.4392458 -736926.574186429 2.30111348231699e-06 10
"3007" "144" 10145888.4392458 -737426.57418643 251 FALSE "1" "144.1" 10146388.4392458 -736926.574186429 0.261470375303268 3
"3008" "144" 10145888.4392458 -737426.57418643 251 FALSE "1" "144.1" 10146388.4392458 -736926.574186429 3.4679915793534e-06 9
"3009" "144" 10145888.4392458 -737426.57418643 251 FALSE "1" "144.1" 10146388.4392458 -736926.574186429 0.000171844732716364 12
"3010" "144" 10145888.4392458 -737426.57418643 251 FALSE "1" "144.1" 10146388.4392458 -736926.574186429 0.00143530558926475 8
"3011" "144" 10145888.4392458 -737426.57418643 251 FALSE "1" "144.1" 10146388.4392458 -736926.574186429 0.759629738537294 5
"3012" "144" 10145888.4392458 -737426.57418643 251 FALSE "1" "144.1" 10146388.4392458 -736926.574186429 0.397370224800101 2
"3013" "144" 10145888.4392458 -736426.57418643 252 FALSE "1" "144.1" 10146388.4392458 -736926.574186429 0.36709017829453 6
"3014" "144" 10145888.4392458 -736426.57418643 252 FALSE "1" "144.1" 10146388.4392458 -736926.574186429 0.408257798777185 4
"3015" "144" 10145888.4392458 -736426.57418643 252 FALSE "1" "144.1" 10146388.4392458 -736926.574186429 0.103642824573518 7
"3016" "144" 10145888.4392458 -736426.57418643 252 FALSE "1" "144.1" 10146388.4392458 -736926.574186429 0.52470967874012 1
"3017" "144" 10145888.4392458 -736426.57418643 252 FALSE "1" "144.1" 10146388.4392458 -736926.574186429 0.00141409543903037 11
"3018" "144" 10145888.4392458 -736426.57418643 252 FALSE "1" "144.1" 10146388.4392458 -736926.574186429 2.30111348231699e-06 10
"3019" "144" 10145888.4392458 -736426.57418643 252 FALSE "1" "144.1" 10146388.4392458 -736926.574186429 0.261470375303268 3
"3020" "144" 10145888.4392458 -736426.57418643 252 FALSE "1" "144.1" 10146388.4392458 -736926.574186429 3.4679915793534e-06 9
"3021" "144" 10145888.4392458 -736426.57418643 252 FALSE "1" "144.1" 10146388.4392458 -736926.574186429 0.000171844732716364 12
"3022" "144" 10145888.4392458 -736426.57418643 252 FALSE "1" "144.1" 10146388.4392458 -736926.574186429 0.00143530558926475 8
"3023" "144" 10145888.4392458 -736426.57418643 252 FALSE "1" "144.1" 10146388.4392458 -736926.574186429 0.759629738537294 5
"3024" "144" 10145888.4392458 -736426.57418643 252 FALSE "1" "144.1" 10146388.4392458 -736926.574186429 0.397370224800101 2
"3025" "144" 10146888.4392458 -736426.57418643 253 FALSE "1" "144.1" 10146388.4392458 -736926.574186429 0.36709017829453 6
"3026" "144" 10146888.4392458 -736426.57418643 253 FALSE "1" "144.1" 10146388.4392458 -736926.574186429 0.408257798777185 4
"3027" "144" 10146888.4392458 -736426.57418643 253 FALSE "1" "144.1" 10146388.4392458 -736926.574186429 0.103642824573518 7
"3028" "144" 10146888.4392458 -736426.57418643 253 FALSE "1" "144.1" 10146388.4392458 -736926.574186429 0.52470967874012 1
"3029" "144" 10146888.4392458 -736426.57418643 253 FALSE "1" "144.1" 10146388.4392458 -736926.574186429 0.00141409543903037 11
"3030" "144" 10146888.4392458 -736426.57418643 253 FALSE "1" "144.1" 10146388.4392458 -736926.574186429 2.30111348231699e-06 10
"3031" "144" 10146888.4392458 -736426.57418643 253 FALSE "1" "144.1" 10146388.4392458 -736926.574186429 0.261470375303268 3
"3032" "144" 10146888.4392458 -736426.57418643 253 FALSE "1" "144.1" 10146388.4392458 -736926.574186429 3.4679915793534e-06 9
"3033" "144" 10146888.4392458 -736426.57418643 253 FALSE "1" "144.1" 10146388.4392458 -736926.574186429 0.000171844732716364 12
"3034" "144" 10146888.4392458 -736426.57418643 253 FALSE "1" "144.1" 10146388.4392458 -736926.574186429 0.00143530558926475 8
"3035" "144" 10146888.4392458 -736426.57418643 253 FALSE "1" "144.1" 10146388.4392458 -736926.574186429 0.759629738537294 5
"3036" "144" 10146888.4392458 -736426.57418643 253 FALSE "1" "144.1" 10146388.4392458 -736926.574186429 0.397370224800101 2
"3037" "144" 10146888.4392458 -737426.57418643 254 FALSE "1" "144.1" 10146388.4392458 -736926.574186429 0.36709017829453 6
"3038" "144" 10146888.4392458 -737426.57418643 254 FALSE "1" "144.1" 10146388.4392458 -736926.574186429 0.408257798777185 4
"3039" "144" 10146888.4392458 -737426.57418643 254 FALSE "1" "144.1" 10146388.4392458 -736926.574186429 0.103642824573518 7
"3040" "144" 10146888.4392458 -737426.57418643 254 FALSE "1" "144.1" 10146388.4392458 -736926.574186429 0.52470967874012 1
"3041" "144" 10146888.4392458 -737426.57418643 254 FALSE "1" "144.1" 10146388.4392458 -736926.574186429 0.00141409543903037 11
"3042" "144" 10146888.4392458 -737426.57418643 254 FALSE "1" "144.1" 10146388.4392458 -736926.574186429 2.30111348231699e-06 10
"3043" "144" 10146888.4392458 -737426.57418643 254 FALSE "1" "144.1" 10146388.4392458 -736926.574186429 0.261470375303268 3
"3044" "144" 10146888.4392458 -737426.57418643 254 FALSE "1" "144.1" 10146388.4392458 -736926.574186429 3.4679915793534e-06 9
"3045" "144" 10146888.4392458 -737426.57418643 254 FALSE "1" "144.1" 10146388.4392458 -736926.574186429 0.000171844732716364 12
"3046" "144" 10146888.4392458 -737426.57418643 254 FALSE "1" "144.1" 10146388.4392458 -736926.574186429 0.00143530558926475 8
"3047" "144" 10146888.4392458 -737426.57418643 254 FALSE "1" "144.1" 10146388.4392458 -736926.574186429 0.759629738537294 5
"3048" "144" 10146888.4392458 -737426.57418643 254 FALSE "1" "144.1" 10146388.4392458 -736926.574186429 0.397370224800101 2
"3049" "144" 10145888.4392458 -737426.57418643 255 FALSE "1" "144.1" 10146388.4392458 -736926.574186429 0.36709017829453 6
"3050" "144" 10145888.4392458 -737426.57418643 255 FALSE "1" "144.1" 10146388.4392458 -736926.574186429 0.408257798777185 4
"3051" "144" 10145888.4392458 -737426.57418643 255 FALSE "1" "144.1" 10146388.4392458 -736926.574186429 0.103642824573518 7
"3052" "144" 10145888.4392458 -737426.57418643 255 FALSE "1" "144.1" 10146388.4392458 -736926.574186429 0.52470967874012 1
"3053" "144" 10145888.4392458 -737426.57418643 255 FALSE "1" "144.1" 10146388.4392458 -736926.574186429 0.00141409543903037 11
"3054" "144" 10145888.4392458 -737426.57418643 255 FALSE "1" "144.1" 10146388.4392458 -736926.574186429 2.30111348231699e-06 10
"3055" "144" 10145888.4392458 -737426.57418643 255 FALSE "1" "144.1" 10146388.4392458 -736926.574186429 0.261470375303268 3
"3056" "144" 10145888.4392458 -737426.57418643 255 FALSE "1" "144.1" 10146388.4392458 -736926.574186429 3.4679915793534e-06 9
"3057" "144" 10145888.4392458 -737426.57418643 255 FALSE "1" "144.1" 10146388.4392458 -736926.574186429 0.000171844732716364 12
"3058" "144" 10145888.4392458 -737426.57418643 255 FALSE "1" "144.1" 10146388.4392458 -736926.574186429 0.00143530558926475 8
"3059" "144" 10145888.4392458 -737426.57418643 255 FALSE "1" "144.1" 10146388.4392458 -736926.574186429 0.759629738537294 5
"3060" "144" 10145888.4392458 -737426.57418643 255 FALSE "1" "144.1" 10146388.4392458 -736926.574186429 0.397370224800101 2
"3061" "145" 10146888.4392458 -737426.57418643 256 FALSE "1" "145.1" 10147388.4392458 -736926.574186429 4.3782978853546e-07 12
"3062" "145" 10146888.4392458 -737426.57418643 256 FALSE "1" "145.1" 10147388.4392458 -736926.574186429 0.394524334634995 6
"3063" "145" 10146888.4392458 -737426.57418643 256 FALSE "1" "145.1" 10147388.4392458 -736926.574186429 0.171464084570656 4
"3064" "145" 10146888.4392458 -737426.57418643 256 FALSE "1" "145.1" 10147388.4392458 -736926.574186429 0.090890281495089 1
"3065" "145" 10146888.4392458 -737426.57418643 256 FALSE "1" "145.1" 10147388.4392458 -736926.574186429 0.0272238281291982 7
"3066" "145" 10146888.4392458 -737426.57418643 256 FALSE "1" "145.1" 10147388.4392458 -736926.574186429 4.32384407502706e-05 8
"3067" "145" 10146888.4392458 -737426.57418643 256 FALSE "1" "145.1" 10147388.4392458 -736926.574186429 0.714155803054612 5
"3068" "145" 10146888.4392458 -737426.57418643 256 FALSE "1" "145.1" 10147388.4392458 -736926.574186429 0.051271833710435 2
"3069" "145" 10146888.4392458 -737426.57418643 256 FALSE "1" "145.1" 10147388.4392458 -736926.574186429 3.16751213076394e-05 11
"3070" "145" 10146888.4392458 -737426.57418643 256 FALSE "1" "145.1" 10147388.4392458 -736926.574186429 4.59550557163624e-07 9
"3071" "145" 10146888.4392458 -737426.57418643 256 FALSE "1" "145.1" 10147388.4392458 -736926.574186429 6.27977103651034e-09 10
"3072" "145" 10146888.4392458 -737426.57418643 256 FALSE "1" "145.1" 10147388.4392458 -736926.574186429 0.0647494204748917 3
"3073" "145" 10146888.4392458 -736426.57418643 257 FALSE "1" "145.1" 10147388.4392458 -736926.574186429 4.3782978853546e-07 12
"3074" "145" 10146888.4392458 -736426.57418643 257 FALSE "1" "145.1" 10147388.4392458 -736926.574186429 0.394524334634995 6
"3075" "145" 10146888.4392458 -736426.57418643 257 FALSE "1" "145.1" 10147388.4392458 -736926.574186429 0.171464084570656 4
"3076" "145" 10146888.4392458 -736426.57418643 257 FALSE "1" "145.1" 10147388.4392458 -736926.574186429 0.090890281495089 1
"3077" "145" 10146888.4392458 -736426.57418643 257 FALSE "1" "145.1" 10147388.4392458 -736926.574186429 0.0272238281291982 7
"3078" "145" 10146888.4392458 -736426.57418643 257 FALSE "1" "145.1" 10147388.4392458 -736926.574186429 4.32384407502706e-05 8
"3079" "145" 10146888.4392458 -736426.57418643 257 FALSE "1" "145.1" 10147388.4392458 -736926.574186429 0.714155803054612 5
"3080" "145" 10146888.4392458 -736426.57418643 257 FALSE "1" "145.1" 10147388.4392458 -736926.574186429 0.051271833710435 2
"3081" "145" 10146888.4392458 -736426.57418643 257 FALSE "1" "145.1" 10147388.4392458 -736926.574186429 3.16751213076394e-05 11
"3082" "145" 10146888.4392458 -736426.57418643 257 FALSE "1" "145.1" 10147388.4392458 -736926.574186429 4.59550557163624e-07 9
"3083" "145" 10146888.4392458 -736426.57418643 257 FALSE "1" "145.1" 10147388.4392458 -736926.574186429 6.27977103651034e-09 10
"3084" "145" 10146888.4392458 -736426.57418643 257 FALSE "1" "145.1" 10147388.4392458 -736926.574186429 0.0647494204748917 3
"3085" "145" 10147888.4392458 -736426.57418643 258 FALSE "1" "145.1" 10147388.4392458 -736926.574186429 4.3782978853546e-07 12
"3086" "145" 10147888.4392458 -736426.57418643 258 FALSE "1" "145.1" 10147388.4392458 -736926.574186429 0.394524334634995 6
"3087" "145" 10147888.4392458 -736426.57418643 258 FALSE "1" "145.1" 10147388.4392458 -736926.574186429 0.171464084570656 4
"3088" "145" 10147888.4392458 -736426.57418643 258 FALSE "1" "145.1" 10147388.4392458 -736926.574186429 0.090890281495089 1
"3089" "145" 10147888.4392458 -736426.57418643 258 FALSE "1" "145.1" 10147388.4392458 -736926.574186429 0.0272238281291982 7
"3090" "145" 10147888.4392458 -736426.57418643 258 FALSE "1" "145.1" 10147388.4392458 -736926.574186429 4.32384407502706e-05 8
"3091" "145" 10147888.4392458 -736426.57418643 258 FALSE "1" "145.1" 10147388.4392458 -736926.574186429 0.714155803054612 5
"3092" "145" 10147888.4392458 -736426.57418643 258 FALSE "1" "145.1" 10147388.4392458 -736926.574186429 0.051271833710435 2
"3093" "145" 10147888.4392458 -736426.57418643 258 FALSE "1" "145.1" 10147388.4392458 -736926.574186429 3.16751213076394e-05 11
"3094" "145" 10147888.4392458 -736426.57418643 258 FALSE "1" "145.1" 10147388.4392458 -736926.574186429 4.59550557163624e-07 9
"3095" "145" 10147888.4392458 -736426.57418643 258 FALSE "1" "145.1" 10147388.4392458 -736926.574186429 6.27977103651034e-09 10
"3096" "145" 10147888.4392458 -736426.57418643 258 FALSE "1" "145.1" 10147388.4392458 -736926.574186429 0.0647494204748917 3
"3097" "145" 10147888.4392458 -737426.57418643 259 FALSE "1" "145.1" 10147388.4392458 -736926.574186429 4.3782978853546e-07 12
"3098" "145" 10147888.4392458 -737426.57418643 259 FALSE "1" "145.1" 10147388.4392458 -736926.574186429 0.394524334634995 6
"3099" "145" 10147888.4392458 -737426.57418643 259 FALSE "1" "145.1" 10147388.4392458 -736926.574186429 0.171464084570656 4
"3100" "145" 10147888.4392458 -737426.57418643 259 FALSE "1" "145.1" 10147388.4392458 -736926.574186429 0.090890281495089 1
"3101" "145" 10147888.4392458 -737426.57418643 259 FALSE "1" "145.1" 10147388.4392458 -736926.574186429 0.0272238281291982 7
"3102" "145" 10147888.4392458 -737426.57418643 259 FALSE "1" "145.1" 10147388.4392458 -736926.574186429 4.32384407502706e-05 8
"3103" "145" 10147888.4392458 -737426.57418643 259 FALSE "1" "145.1" 10147388.4392458 -736926.574186429 0.714155803054612 5
"3104" "145" 10147888.4392458 -737426.57418643 259 FALSE "1" "145.1" 10147388.4392458 -736926.574186429 0.051271833710435 2
"3105" "145" 10147888.4392458 -737426.57418643 259 FALSE "1" "145.1" 10147388.4392458 -736926.574186429 3.16751213076394e-05 11
"3106" "145" 10147888.4392458 -737426.57418643 259 FALSE "1" "145.1" 10147388.4392458 -736926.574186429 4.59550557163624e-07 9
"3107" "145" 10147888.4392458 -737426.57418643 259 FALSE "1" "145.1" 10147388.4392458 -736926.574186429 6.27977103651034e-09 10
"3108" "145" 10147888.4392458 -737426.57418643 259 FALSE "1" "145.1" 10147388.4392458 -736926.574186429 0.0647494204748917 3
"3109" "145" 10146888.4392458 -737426.57418643 260 FALSE "1" "145.1" 10147388.4392458 -736926.574186429 4.3782978853546e-07 12
"3110" "145" 10146888.4392458 -737426.57418643 260 FALSE "1" "145.1" 10147388.4392458 -736926.574186429 0.394524334634995 6
"3111" "145" 10146888.4392458 -737426.57418643 260 FALSE "1" "145.1" 10147388.4392458 -736926.574186429 0.171464084570656 4
"3112" "145" 10146888.4392458 -737426.57418643 260 FALSE "1" "145.1" 10147388.4392458 -736926.574186429 0.090890281495089 1
"3113" "145" 10146888.4392458 -737426.57418643 260 FALSE "1" "145.1" 10147388.4392458 -736926.574186429 0.0272238281291982 7
"3114" "145" 10146888.4392458 -737426.57418643 260 FALSE "1" "145.1" 10147388.4392458 -736926.574186429 4.32384407502706e-05 8
"3115" "145" 10146888.4392458 -737426.57418643 260 FALSE "1" "145.1" 10147388.4392458 -736926.574186429 0.714155803054612 5
"3116" "145" 10146888.4392458 -737426.57418643 260 FALSE "1" "145.1" 10147388.4392458 -736926.574186429 0.051271833710435 2
"3117" "145" 10146888.4392458 -737426.57418643 260 FALSE "1" "145.1" 10147388.4392458 -736926.574186429 3.16751213076394e-05 11
"3118" "145" 10146888.4392458 -737426.57418643 260 FALSE "1" "145.1" 10147388.4392458 -736926.574186429 4.59550557163624e-07 9
"3119" "145" 10146888.4392458 -737426.57418643 260 FALSE "1" "145.1" 10147388.4392458 -736926.574186429 6.27977103651034e-09 10
"3120" "145" 10146888.4392458 -737426.57418643 260 FALSE "1" "145.1" 10147388.4392458 -736926.574186429 0.0647494204748917 3
"3121" "146" 10147888.4392458 -737426.57418643 261 FALSE "1" "146.1" 10148388.4392458 -736926.574186429 0.0113811843637514 7
"3122" "146" 10147888.4392458 -737426.57418643 261 FALSE "1" "146.1" 10148388.4392458 -736926.574186429 9.18114582026952e-07 9
"3123" "146" 10147888.4392458 -737426.57418643 261 FALSE "1" "146.1" 10148388.4392458 -736926.574186429 0.105957657447306 3
"3124" "146" 10147888.4392458 -737426.57418643 261 FALSE "1" "146.1" 10148388.4392458 -736926.574186429 6.46463427234067e-09 10
"3125" "146" 10147888.4392458 -737426.57418643 261 FALSE "1" "146.1" 10148388.4392458 -736926.574186429 5.77609734930817e-07 12
"3126" "146" 10147888.4392458 -737426.57418643 261 FALSE "1" "146.1" 10148388.4392458 -736926.574186429 0.000119372077862501 11
"3127" "146" 10147888.4392458 -737426.57418643 261 FALSE "1" "146.1" 10148388.4392458 -736926.574186429 0.267169891794963 6
"3128" "146" 10147888.4392458 -737426.57418643 261 FALSE "1" "146.1" 10148388.4392458 -736926.574186429 2.89523853758133e-05 8
"3129" "146" 10147888.4392458 -737426.57418643 261 FALSE "1" "146.1" 10148388.4392458 -736926.574186429 0.148347538123023 4
"3130" "146" 10147888.4392458 -737426.57418643 261 FALSE "1" "146.1" 10148388.4392458 -736926.574186429 0.628176400625237 5
"3131" "146" 10147888.4392458 -737426.57418643 261 FALSE "1" "146.1" 10148388.4392458 -736926.574186429 0.108647173788161 1
"3132" "146" 10147888.4392458 -737426.57418643 261 FALSE "1" "146.1" 10148388.4392458 -736926.574186429 0.0457125094112196 2
"3133" "146" 10147888.4392458 -736426.57418643 262 FALSE "1" "146.1" 10148388.4392458 -736926.574186429 0.0113811843637514 7
"3134" "146" 10147888.4392458 -736426.57418643 262 FALSE "1" "146.1" 10148388.4392458 -736926.574186429 9.18114582026952e-07 9
"3135" "146" 10147888.4392458 -736426.57418643 262 FALSE "1" "146.1" 10148388.4392458 -736926.574186429 0.105957657447306 3
"3136" "146" 10147888.4392458 -736426.57418643 262 FALSE "1" "146.1" 10148388.4392458 -736926.574186429 6.46463427234067e-09 10
"3137" "146" 10147888.4392458 -736426.57418643 262 FALSE "1" "146.1" 10148388.4392458 -736926.574186429 5.77609734930817e-07 12
"3138" "146" 10147888.4392458 -736426.57418643 262 FALSE "1" "146.1" 10148388.4392458 -736926.574186429 0.000119372077862501 11
"3139" "146" 10147888.4392458 -736426.57418643 262 FALSE "1" "146.1" 10148388.4392458 -736926.574186429 0.267169891794963 6
"3140" "146" 10147888.4392458 -736426.57418643 262 FALSE "1" "146.1" 10148388.4392458 -736926.574186429 2.89523853758133e-05 8
"3141" "146" 10147888.4392458 -736426.57418643 262 FALSE "1" "146.1" 10148388.4392458 -736926.574186429 0.148347538123023 4
"3142" "146" 10147888.4392458 -736426.57418643 262 FALSE "1" "146.1" 10148388.4392458 -736926.574186429 0.628176400625237 5
"3143" "146" 10147888.4392458 -736426.57418643 262 FALSE "1" "146.1" 10148388.4392458 -736926.574186429 0.108647173788161 1
"3144" "146" 10147888.4392458 -736426.57418643 262 FALSE "1" "146.1" 10148388.4392458 -736926.574186429 0.0457125094112196 2
"3145" "146" 10148888.4392458 -736426.57418643 263 FALSE "1" "146.1" 10148388.4392458 -736926.574186429 0.0113811843637514 7
"3146" "146" 10148888.4392458 -736426.57418643 263 FALSE "1" "146.1" 10148388.4392458 -736926.574186429 9.18114582026952e-07 9
"3147" "146" 10148888.4392458 -736426.57418643 263 FALSE "1" "146.1" 10148388.4392458 -736926.574186429 0.105957657447306 3
"3148" "146" 10148888.4392458 -736426.57418643 263 FALSE "1" "146.1" 10148388.4392458 -736926.574186429 6.46463427234067e-09 10
"3149" "146" 10148888.4392458 -736426.57418643 263 FALSE "1" "146.1" 10148388.4392458 -736926.574186429 5.77609734930817e-07 12
"3150" "146" 10148888.4392458 -736426.57418643 263 FALSE "1" "146.1" 10148388.4392458 -736926.574186429 0.000119372077862501 11
"3151" "146" 10148888.4392458 -736426.57418643 263 FALSE "1" "146.1" 10148388.4392458 -736926.574186429 0.267169891794963 6
"3152" "146" 10148888.4392458 -736426.57418643 263 FALSE "1" "146.1" 10148388.4392458 -736926.574186429 2.89523853758133e-05 8
"3153" "146" 10148888.4392458 -736426.57418643 263 FALSE "1" "146.1" 10148388.4392458 -736926.574186429 0.148347538123023 4
"3154" "146" 10148888.4392458 -736426.57418643 263 FALSE "1" "146.1" 10148388.4392458 -736926.574186429 0.628176400625237 5
"3155" "146" 10148888.4392458 -736426.57418643 263 FALSE "1" "146.1" 10148388.4392458 -736926.574186429 0.108647173788161 1
"3156" "146" 10148888.4392458 -736426.57418643 263 FALSE "1" "146.1" 10148388.4392458 -736926.574186429 0.0457125094112196 2
"3157" "146" 10148888.4392458 -737426.57418643 264 FALSE "1" "146.1" 10148388.4392458 -736926.574186429 0.0113811843637514 7
"3158" "146" 10148888.4392458 -737426.57418643 264 FALSE "1" "146.1" 10148388.4392458 -736926.574186429 9.18114582026952e-07 9
"3159" "146" 10148888.4392458 -737426.57418643 264 FALSE "1" "146.1" 10148388.4392458 -736926.574186429 0.105957657447306 3
"3160" "146" 10148888.4392458 -737426.57418643 264 FALSE "1" "146.1" 10148388.4392458 -736926.574186429 6.46463427234067e-09 10
"3161" "146" 10148888.4392458 -737426.57418643 264 FALSE "1" "146.1" 10148388.4392458 -736926.574186429 5.77609734930817e-07 12
"3162" "146" 10148888.4392458 -737426.57418643 264 FALSE "1" "146.1" 10148388.4392458 -736926.574186429 0.000119372077862501 11
"3163" "146" 10148888.4392458 -737426.57418643 264 FALSE "1" "146.1" 10148388.4392458 -736926.574186429 0.267169891794963 6
"3164" "146" 10148888.4392458 -737426.57418643 264 FALSE "1" "146.1" 10148388.4392458 -736926.574186429 2.89523853758133e-05 8
"3165" "146" 10148888.4392458 -737426.57418643 264 FALSE "1" "146.1" 10148388.4392458 -736926.574186429 0.148347538123023 4
"3166" "146" 10148888.4392458 -737426.57418643 264 FALSE "1" "146.1" 10148388.4392458 -736926.574186429 0.628176400625237 5
"3167" "146" 10148888.4392458 -737426.57418643 264 FALSE "1" "146.1" 10148388.4392458 -736926.574186429 0.108647173788161 1
"3168" "146" 10148888.4392458 -737426.57418643 264 FALSE "1" "146.1" 10148388.4392458 -736926.574186429 0.0457125094112196 2
"3169" "146" 10147888.4392458 -737426.57418643 265 FALSE "1" "146.1" 10148388.4392458 -736926.574186429 0.0113811843637514 7
"3170" "146" 10147888.4392458 -737426.57418643 265 FALSE "1" "146.1" 10148388.4392458 -736926.574186429 9.18114582026952e-07 9
"3171" "146" 10147888.4392458 -737426.57418643 265 FALSE "1" "146.1" 10148388.4392458 -736926.574186429 0.105957657447306 3
"3172" "146" 10147888.4392458 -737426.57418643 265 FALSE "1" "146.1" 10148388.4392458 -736926.574186429 6.46463427234067e-09 10
"3173" "146" 10147888.4392458 -737426.57418643 265 FALSE "1" "146.1" 10148388.4392458 -736926.574186429 5.77609734930817e-07 12
"3174" "146" 10147888.4392458 -737426.57418643 265 FALSE "1" "146.1" 10148388.4392458 -736926.574186429 0.000119372077862501 11
"3175" "146" 10147888.4392458 -737426.57418643 265 FALSE "1" "146.1" 10148388.4392458 -736926.574186429 0.267169891794963 6
"3176" "146" 10147888.4392458 -737426.57418643 265 FALSE "1" "146.1" 10148388.4392458 -736926.574186429 2.89523853758133e-05 8
"3177" "146" 10147888.4392458 -737426.57418643 265 FALSE "1" "146.1" 10148388.4392458 -736926.574186429 0.148347538123023 4
"3178" "146" 10147888.4392458 -737426.57418643 265 FALSE "1" "146.1" 10148388.4392458 -736926.574186429 0.628176400625237 5
"3179" "146" 10147888.4392458 -737426.57418643 265 FALSE "1" "146.1" 10148388.4392458 -736926.574186429 0.108647173788161 1
"3180" "146" 10147888.4392458 -737426.57418643 265 FALSE "1" "146.1" 10148388.4392458 -736926.574186429 0.0457125094112196 2
"3181" "147" 10148888.4392458 -737426.57418643 266 FALSE "1" "147.1" 10149388.4392458 -736926.574186429 9.1889290121383e-07 9
"3182" "147" 10148888.4392458 -737426.57418643 266 FALSE "1" "147.1" 10149388.4392458 -736926.574186429 6.92962637383054e-07 12
"3183" "147" 10148888.4392458 -737426.57418643 266 FALSE "1" "147.1" 10149388.4392458 -736926.574186429 0.0107557190153142 7
"3184" "147" 10148888.4392458 -737426.57418643 266 FALSE "1" "147.1" 10149388.4392458 -736926.574186429 0.197482323333305 6
"3185" "147" 10148888.4392458 -737426.57418643 266 FALSE "1" "147.1" 10149388.4392458 -736926.574186429 5.74333514080649e-09 10
"3186" "147" 10148888.4392458 -737426.57418643 266 FALSE "1" "147.1" 10149388.4392458 -736926.574186429 0.131774630753756 3
"3187" "147" 10148888.4392458 -737426.57418643 266 FALSE "1" "147.1" 10149388.4392458 -736926.574186429 2.29994136526912e-05 8
"3188" "147" 10148888.4392458 -737426.57418643 266 FALSE "1" "147.1" 10149388.4392458 -736926.574186429 0.000259276673448161 11
"3189" "147" 10148888.4392458 -737426.57418643 266 FALSE "1" "147.1" 10149388.4392458 -736926.574186429 0.0438946068060619 2
"3190" "147" 10148888.4392458 -737426.57418643 266 FALSE "1" "147.1" 10149388.4392458 -736926.574186429 0.141252943667984 4
"3191" "147" 10148888.4392458 -737426.57418643 266 FALSE "1" "147.1" 10149388.4392458 -736926.574186429 0.569278852781618 5
"3192" "147" 10148888.4392458 -737426.57418643 266 FALSE "1" "147.1" 10149388.4392458 -736926.574186429 0.121441668744198 1
"3193" "147" 10148888.4392458 -736426.57418643 267 FALSE "1" "147.1" 10149388.4392458 -736926.574186429 9.1889290121383e-07 9
"3194" "147" 10148888.4392458 -736426.57418643 267 FALSE "1" "147.1" 10149388.4392458 -736926.574186429 6.92962637383054e-07 12
"3195" "147" 10148888.4392458 -736426.57418643 267 FALSE "1" "147.1" 10149388.4392458 -736926.574186429 0.0107557190153142 7
"3196" "147" 10148888.4392458 -736426.57418643 267 FALSE "1" "147.1" 10149388.4392458 -736926.574186429 0.197482323333305 6
"3197" "147" 10148888.4392458 -736426.57418643 267 FALSE "1" "147.1" 10149388.4392458 -736926.574186429 5.74333514080649e-09 10
"3198" "147" 10148888.4392458 -736426.57418643 267 FALSE "1" "147.1" 10149388.4392458 -736926.574186429 0.131774630753756 3
"3199" "147" 10148888.4392458 -736426.57418643 267 FALSE "1" "147.1" 10149388.4392458 -736926.574186429 2.29994136526912e-05 8
"3200" "147" 10148888.4392458 -736426.57418643 267 FALSE "1" "147.1" 10149388.4392458 -736926.574186429 0.000259276673448161 11
"3201" "147" 10148888.4392458 -736426.57418643 267 FALSE "1" "147.1" 10149388.4392458 -736926.574186429 0.0438946068060619 2
"3202" "147" 10148888.4392458 -736426.57418643 267 FALSE "1" "147.1" 10149388.4392458 -736926.574186429 0.141252943667984 4
"3203" "147" 10148888.4392458 -736426.57418643 267 FALSE "1" "147.1" 10149388.4392458 -736926.574186429 0.569278852781618 5
"3204" "147" 10148888.4392458 -736426.57418643 267 FALSE "1" "147.1" 10149388.4392458 -736926.574186429 0.121441668744198 1
"3205" "147" 10149888.4392458 -736426.57418643 268 FALSE "1" "147.1" 10149388.4392458 -736926.574186429 9.1889290121383e-07 9
"3206" "147" 10149888.4392458 -736426.57418643 268 FALSE "1" "147.1" 10149388.4392458 -736926.574186429 6.92962637383054e-07 12
"3207" "147" 10149888.4392458 -736426.57418643 268 FALSE "1" "147.1" 10149388.4392458 -736926.574186429 0.0107557190153142 7
"3208" "147" 10149888.4392458 -736426.57418643 268 FALSE "1" "147.1" 10149388.4392458 -736926.574186429 0.197482323333305 6
"3209" "147" 10149888.4392458 -736426.57418643 268 FALSE "1" "147.1" 10149388.4392458 -736926.574186429 5.74333514080649e-09 10
"3210" "147" 10149888.4392458 -736426.57418643 268 FALSE "1" "147.1" 10149388.4392458 -736926.574186429 0.131774630753756 3
"3211" "147" 10149888.4392458 -736426.57418643 268 FALSE "1" "147.1" 10149388.4392458 -736926.574186429 2.29994136526912e-05 8
"3212" "147" 10149888.4392458 -736426.57418643 268 FALSE "1" "147.1" 10149388.4392458 -736926.574186429 0.000259276673448161 11
"3213" "147" 10149888.4392458 -736426.57418643 268 FALSE "1" "147.1" 10149388.4392458 -736926.574186429 0.0438946068060619 2
"3214" "147" 10149888.4392458 -736426.57418643 268 FALSE "1" "147.1" 10149388.4392458 -736926.574186429 0.141252943667984 4
"3215" "147" 10149888.4392458 -736426.57418643 268 FALSE "1" "147.1" 10149388.4392458 -736926.574186429 0.569278852781618 5
"3216" "147" 10149888.4392458 -736426.57418643 268 FALSE "1" "147.1" 10149388.4392458 -736926.574186429 0.121441668744198 1
[truncated: 927,076 more chars]
