# Supplementary material for: Spatiotemporal high-resolution prediction and mapping: methodology and application to dengue disease
Source: J Geogr Syst. 2022 Feb 19;24(4):527–81. doi: 10.1007/s10109-021-00368-0 (PMC8857957; doi:10.1007/s10109-021-00368-0)
Supplement: Supplementary file 2 — (ZIP 5354 KB) [file 10109_2021_368_MOESM2_ESM.zip › Online 2/DataRRMap.txt]

"id" "long" "lat" "order" "hole" "piece" "group" "CoordGrid.x" "CoordGrid.y" "RR" "Time" "x1" "x2" "x5" "x6"
"1" "1" 10137888.4392458 -745426.57418643 1 FALSE "1" "1.1" 10138388.4392458 -744926.574186429 0.838022306998389 1 257 22.7000007629395 15224 2.22000002861023
"2" "1" 10137888.4392458 -745426.57418643 1 FALSE "1" "1.1" 10138388.4392458 -744926.574186429 0.426373411294061 8 62 22.6000003814697 18579 1.94000005722046
"3" "1" 10137888.4392458 -745426.57418643 1 FALSE "1" "1.1" 10138388.4392458 -744926.574186429 0.473962653757188 12 287 23.1000003814697 15548 2.22000002861023
"4" "1" 10137888.4392458 -745426.57418643 1 FALSE "1" "1.1" 10138388.4392458 -744926.574186429 0.582770774498363 7 66 22.5 17042 2.00999999046326
"5" "1" 10137888.4392458 -745426.57418643 1 FALSE "1" "1.1" 10138388.4392458 -744926.574186429 0.663911249587988 5 179 23.5 16133 2.25
"6" "1" 10137888.4392458 -745426.57418643 1 FALSE "1" "1.1" 10138388.4392458 -744926.574186429 0.744484727322342 2 213 22.8999996185303 15682 2.23000001907349
"7" "1" 10137888.4392458 -745426.57418643 1 FALSE "1" "1.1" 10138388.4392458 -744926.574186429 0.732009164157497 6 90 22.8999996185303 15734 2.15000009536743
"8" "1" 10137888.4392458 -745426.57418643 1 FALSE "1" "1.1" 10138388.4392458 -744926.574186429 0.39093327451135 9 98 23 19196 1.91999995708466
"9" "1" 10137888.4392458 -745426.57418643 1 FALSE "1" "1.1" 10138388.4392458 -744926.574186429 0.372366593053361 10 189 23.2999992370605 18881 2.04999995231628
"10" "1" 10137888.4392458 -745426.57418643 1 FALSE "1" "1.1" 10138388.4392458 -744926.574186429 0.318138292942553 11 295 23.2000007629395 17520 2.19000005722046
"11" "1" 10137888.4392458 -745426.57418643 1 FALSE "1" "1.1" 10138388.4392458 -744926.574186429 0.570935491978189 3 279 23 16704 2.25
"12" "1" 10137888.4392458 -745426.57418643 1 FALSE "1" "1.1" 10138388.4392458 -744926.574186429 0.650728065536228 4 273 23.3999996185303 16878 2.28999996185303
"13" "1" 10137888.4392458 -744426.57418643 2 FALSE "1" "1.1" 10138388.4392458 -744926.574186429 0.838022306998389 1 257 22.7000007629395 15224 2.22000002861023
"14" "1" 10137888.4392458 -744426.57418643 2 FALSE "1" "1.1" 10138388.4392458 -744926.574186429 0.426373411294061 8 62 22.6000003814697 18579 1.94000005722046
"15" "1" 10137888.4392458 -744426.57418643 2 FALSE "1" "1.1" 10138388.4392458 -744926.574186429 0.473962653757188 12 287 23.1000003814697 15548 2.22000002861023
"16" "1" 10137888.4392458 -744426.57418643 2 FALSE "1" "1.1" 10138388.4392458 -744926.574186429 0.582770774498363 7 66 22.5 17042 2.00999999046326
"17" "1" 10137888.4392458 -744426.57418643 2 FALSE "1" "1.1" 10138388.4392458 -744926.574186429 0.663911249587988 5 179 23.5 16133 2.25
"18" "1" 10137888.4392458 -744426.57418643 2 FALSE "1" "1.1" 10138388.4392458 -744926.574186429 0.744484727322342 2 213 22.8999996185303 15682 2.23000001907349
"19" "1" 10137888.4392458 -744426.57418643 2 FALSE "1" "1.1" 10138388.4392458 -744926.574186429 0.732009164157497 6 90 22.8999996185303 15734 2.15000009536743
"20" "1" 10137888.4392458 -744426.57418643 2 FALSE "1" "1.1" 10138388.4392458 -744926.574186429 0.39093327451135 9 98 23 19196 1.91999995708466
"21" "1" 10137888.4392458 -744426.57418643 2 FALSE "1" "1.1" 10138388.4392458 -744926.574186429 0.372366593053361 10 189 23.2999992370605 18881 2.04999995231628
"22" "1" 10137888.4392458 -744426.57418643 2 FALSE "1" "1.1" 10138388.4392458 -744926.574186429 0.318138292942553 11 295 23.2000007629395 17520 2.19000005722046
"23" "1" 10137888.4392458 -744426.57418643 2 FALSE "1" "1.1" 10138388.4392458 -744926.574186429 0.570935491978189 3 279 23 16704 2.25
"24" "1" 10137888.4392458 -744426.57418643 2 FALSE "1" "1.1" 10138388.4392458 -744926.574186429 0.650728065536228 4 273 23.3999996185303 16878 2.28999996185303
"25" "1" 10138888.4392458 -744426.57418643 3 FALSE "1" "1.1" 10138388.4392458 -744926.574186429 0.838022306998389 1 257 22.7000007629395 15224 2.22000002861023
"26" "1" 10138888.4392458 -744426.57418643 3 FALSE "1" "1.1" 10138388.4392458 -744926.574186429 0.426373411294061 8 62 22.6000003814697 18579 1.94000005722046
"27" "1" 10138888.4392458 -744426.57418643 3 FALSE "1" "1.1" 10138388.4392458 -744926.574186429 0.473962653757188 12 287 23.1000003814697 15548 2.22000002861023
"28" "1" 10138888.4392458 -744426.57418643 3 FALSE "1" "1.1" 10138388.4392458 -744926.574186429 0.582770774498363 7 66 22.5 17042 2.00999999046326
"29" "1" 10138888.4392458 -744426.57418643 3 FALSE "1" "1.1" 10138388.4392458 -744926.574186429 0.663911249587988 5 179 23.5 16133 2.25
"30" "1" 10138888.4392458 -744426.57418643 3 FALSE "1" "1.1" 10138388.4392458 -744926.574186429 0.744484727322342 2 213 22.8999996185303 15682 2.23000001907349
"31" "1" 10138888.4392458 -744426.57418643 3 FALSE "1" "1.1" 10138388.4392458 -744926.574186429 0.732009164157497 6 90 22.8999996185303 15734 2.15000009536743
"32" "1" 10138888.4392458 -744426.57418643 3 FALSE "1" "1.1" 10138388.4392458 -744926.574186429 0.39093327451135 9 98 23 19196 1.91999995708466
"33" "1" 10138888.4392458 -744426.57418643 3 FALSE "1" "1.1" 10138388.4392458 -744926.574186429 0.372366593053361 10 189 23.2999992370605 18881 2.04999995231628
"34" "1" 10138888.4392458 -744426.57418643 3 FALSE "1" "1.1" 10138388.4392458 -744926.574186429 0.318138292942553 11 295 23.2000007629395 17520 2.19000005722046
"35" "1" 10138888.4392458 -744426.57418643 3 FALSE "1" "1.1" 10138388.4392458 -744926.574186429 0.570935491978189 3 279 23 16704 2.25
"36" "1" 10138888.4392458 -744426.57418643 3 FALSE "1" "1.1" 10138388.4392458 -744926.574186429 0.650728065536228 4 273 23.3999996185303 16878 2.28999996185303
"37" "1" 10138888.4392458 -745426.57418643 4 FALSE "1" "1.1" 10138388.4392458 -744926.574186429 0.838022306998389 1 257 22.7000007629395 15224 2.22000002861023
"38" "1" 10138888.4392458 -745426.57418643 4 FALSE "1" "1.1" 10138388.4392458 -744926.574186429 0.426373411294061 8 62 22.6000003814697 18579 1.94000005722046
"39" "1" 10138888.4392458 -745426.57418643 4 FALSE "1" "1.1" 10138388.4392458 -744926.574186429 0.473962653757188 12 287 23.1000003814697 15548 2.22000002861023
"40" "1" 10138888.4392458 -745426.57418643 4 FALSE "1" "1.1" 10138388.4392458 -744926.574186429 0.582770774498363 7 66 22.5 17042 2.00999999046326
"41" "1" 10138888.4392458 -745426.57418643 4 FALSE "1" "1.1" 10138388.4392458 -744926.574186429 0.663911249587988 5 179 23.5 16133 2.25
"42" "1" 10138888.4392458 -745426.57418643 4 FALSE "1" "1.1" 10138388.4392458 -744926.574186429 0.744484727322342 2 213 22.8999996185303 15682 2.23000001907349
"43" "1" 10138888.4392458 -745426.57418643 4 FALSE "1" "1.1" 10138388.4392458 -744926.574186429 0.732009164157497 6 90 22.8999996185303 15734 2.15000009536743
"44" "1" 10138888.4392458 -745426.57418643 4 FALSE "1" "1.1" 10138388.4392458 -744926.574186429 0.39093327451135 9 98 23 19196 1.91999995708466
"45" "1" 10138888.4392458 -745426.57418643 4 FALSE "1" "1.1" 10138388.4392458 -744926.574186429 0.372366593053361 10 189 23.2999992370605 18881 2.04999995231628
"46" "1" 10138888.4392458 -745426.57418643 4 FALSE "1" "1.1" 10138388.4392458 -744926.574186429 0.318138292942553 11 295 23.2000007629395 17520 2.19000005722046
"47" "1" 10138888.4392458 -745426.57418643 4 FALSE "1" "1.1" 10138388.4392458 -744926.574186429 0.570935491978189 3 279 23 16704 2.25
"48" "1" 10138888.4392458 -745426.57418643 4 FALSE "1" "1.1" 10138388.4392458 -744926.574186429 0.650728065536228 4 273 23.3999996185303 16878 2.28999996185303
"49" "1" 10137888.4392458 -745426.57418643 5 FALSE "1" "1.1" 10138388.4392458 -744926.574186429 0.838022306998389 1 257 22.7000007629395 15224 2.22000002861023
"50" "1" 10137888.4392458 -745426.57418643 5 FALSE "1" "1.1" 10138388.4392458 -744926.574186429 0.426373411294061 8 62 22.6000003814697 18579 1.94000005722046
"51" "1" 10137888.4392458 -745426.57418643 5 FALSE "1" "1.1" 10138388.4392458 -744926.574186429 0.473962653757188 12 287 23.1000003814697 15548 2.22000002861023
"52" "1" 10137888.4392458 -745426.57418643 5 FALSE "1" "1.1" 10138388.4392458 -744926.574186429 0.582770774498363 7 66 22.5 17042 2.00999999046326
"53" "1" 10137888.4392458 -745426.57418643 5 FALSE "1" "1.1" 10138388.4392458 -744926.574186429 0.663911249587988 5 179 23.5 16133 2.25
"54" "1" 10137888.4392458 -745426.57418643 5 FALSE "1" "1.1" 10138388.4392458 -744926.574186429 0.744484727322342 2 213 22.8999996185303 15682 2.23000001907349
"55" "1" 10137888.4392458 -745426.57418643 5 FALSE "1" "1.1" 10138388.4392458 -744926.574186429 0.732009164157497 6 90 22.8999996185303 15734 2.15000009536743
"56" "1" 10137888.4392458 -745426.57418643 5 FALSE "1" "1.1" 10138388.4392458 -744926.574186429 0.39093327451135 9 98 23 19196 1.91999995708466
"57" "1" 10137888.4392458 -745426.57418643 5 FALSE "1" "1.1" 10138388.4392458 -744926.574186429 0.372366593053361 10 189 23.2999992370605 18881 2.04999995231628
"58" "1" 10137888.4392458 -745426.57418643 5 FALSE "1" "1.1" 10138388.4392458 -744926.574186429 0.318138292942553 11 295 23.2000007629395 17520 2.19000005722046
"59" "1" 10137888.4392458 -745426.57418643 5 FALSE "1" "1.1" 10138388.4392458 -744926.574186429 0.570935491978189 3 279 23 16704 2.25
"60" "1" 10137888.4392458 -745426.57418643 5 FALSE "1" "1.1" 10138388.4392458 -744926.574186429 0.650728065536228 4 273 23.3999996185303 16878 2.28999996185303
"61" "10" 10146888.4392458 -745426.57418643 6 FALSE "1" "10.1" 10147388.4392458 -744926.574186429 2.1523289170994 3 290 22.8999996185303 17139 2.25999999046326
"62" "10" 10146888.4392458 -745426.57418643 6 FALSE "1" "10.1" 10147388.4392458 -744926.574186429 1.55113212942237 1 264 22.7999992370605 15532 2.23000001907349
"63" "10" 10146888.4392458 -745426.57418643 6 FALSE "1" "10.1" 10147388.4392458 -744926.574186429 1.66760483390564 2 221 22.8999996185303 16005 2.24000000953674
"64" "10" 10146888.4392458 -745426.57418643 6 FALSE "1" "10.1" 10147388.4392458 -744926.574186429 1.51696116535096 7 60 22.3999996185303 17369 2.00999999046326
"65" "10" 10146888.4392458 -745426.57418643 6 FALSE "1" "10.1" 10147388.4392458 -744926.574186429 0.524976431580636 12 292 23.2000007629395 15811 2.23000001907349
"66" "10" 10146888.4392458 -745426.57418643 6 FALSE "1" "10.1" 10147388.4392458 -744926.574186429 0.513474622764097 10 170 23.3999996185303 19310 2.04999995231628
"67" "10" 10146888.4392458 -745426.57418643 6 FALSE "1" "10.1" 10147388.4392458 -744926.574186429 0.661939602150297 11 280 23.2999992370605 17820 2.20000004768372
"68" "10" 10146888.4392458 -745426.57418643 6 FALSE "1" "10.1" 10147388.4392458 -744926.574186429 2.66820205978835 6 83 23 15953 2.16000008583069
"69" "10" 10146888.4392458 -745426.57418643 6 FALSE "1" "10.1" 10147388.4392458 -744926.574186429 0.60057175161958 9 85 23 19741 1.91999995708466
"70" "10" 10146888.4392458 -745426.57418643 6 FALSE "1" "10.1" 10147388.4392458 -744926.574186429 2.1537911657176 4 274 23.5 17087 2.29999995231628
"71" "10" 10146888.4392458 -745426.57418643 6 FALSE "1" "10.1" 10147388.4392458 -744926.574186429 2.71681761730783 5 174 23.6000003814697 16221 2.25999999046326
"72" "10" 10146888.4392458 -745426.57418643 6 FALSE "1" "10.1" 10147388.4392458 -744926.574186429 0.811928737703636 8 55 22.5 18915 1.95000004768372
"73" "10" 10146888.4392458 -744426.57418643 7 FALSE "1" "10.1" 10147388.4392458 -744926.574186429 2.1523289170994 3 290 22.8999996185303 17139 2.25999999046326
"74" "10" 10146888.4392458 -744426.57418643 7 FALSE "1" "10.1" 10147388.4392458 -744926.574186429 1.55113212942237 1 264 22.7999992370605 15532 2.23000001907349
"75" "10" 10146888.4392458 -744426.57418643 7 FALSE "1" "10.1" 10147388.4392458 -744926.574186429 1.66760483390564 2 221 22.8999996185303 16005 2.24000000953674
"76" "10" 10146888.4392458 -744426.57418643 7 FALSE "1" "10.1" 10147388.4392458 -744926.574186429 1.51696116535096 7 60 22.3999996185303 17369 2.00999999046326
"77" "10" 10146888.4392458 -744426.57418643 7 FALSE "1" "10.1" 10147388.4392458 -744926.574186429 0.524976431580636 12 292 23.2000007629395 15811 2.23000001907349
"78" "10" 10146888.4392458 -744426.57418643 7 FALSE "1" "10.1" 10147388.4392458 -744926.574186429 0.513474622764097 10 170 23.3999996185303 19310 2.04999995231628
"79" "10" 10146888.4392458 -744426.57418643 7 FALSE "1" "10.1" 10147388.4392458 -744926.574186429 0.661939602150297 11 280 23.2999992370605 17820 2.20000004768372
"80" "10" 10146888.4392458 -744426.57418643 7 FALSE "1" "10.1" 10147388.4392458 -744926.574186429 2.66820205978835 6 83 23 15953 2.16000008583069
"81" "10" 10146888.4392458 -744426.57418643 7 FALSE "1" "10.1" 10147388.4392458 -744926.574186429 0.60057175161958 9 85 23 19741 1.91999995708466
"82" "10" 10146888.4392458 -744426.57418643 7 FALSE "1" "10.1" 10147388.4392458 -744926.574186429 2.1537911657176 4 274 23.5 17087 2.29999995231628
"83" "10" 10146888.4392458 -744426.57418643 7 FALSE "1" "10.1" 10147388.4392458 -744926.574186429 2.71681761730783 5 174 23.6000003814697 16221 2.25999999046326
"84" "10" 10146888.4392458 -744426.57418643 7 FALSE "1" "10.1" 10147388.4392458 -744926.574186429 0.811928737703636 8 55 22.5 18915 1.95000004768372
"85" "10" 10147888.4392458 -744426.57418643 8 FALSE "1" "10.1" 10147388.4392458 -744926.574186429 2.1523289170994 3 290 22.8999996185303 17139 2.25999999046326
"86" "10" 10147888.4392458 -744426.57418643 8 FALSE "1" "10.1" 10147388.4392458 -744926.574186429 1.55113212942237 1 264 22.7999992370605 15532 2.23000001907349
"87" "10" 10147888.4392458 -744426.57418643 8 FALSE "1" "10.1" 10147388.4392458 -744926.574186429 1.66760483390564 2 221 22.8999996185303 16005 2.24000000953674
"88" "10" 10147888.4392458 -744426.57418643 8 FALSE "1" "10.1" 10147388.4392458 -744926.574186429 1.51696116535096 7 60 22.3999996185303 17369 2.00999999046326
"89" "10" 10147888.4392458 -744426.57418643 8 FALSE "1" "10.1" 10147388.4392458 -744926.574186429 0.524976431580636 12 292 23.2000007629395 15811 2.23000001907349
"90" "10" 10147888.4392458 -744426.57418643 8 FALSE "1" "10.1" 10147388.4392458 -744926.574186429 0.513474622764097 10 170 23.3999996185303 19310 2.04999995231628
"91" "10" 10147888.4392458 -744426.57418643 8 FALSE "1" "10.1" 10147388.4392458 -744926.574186429 0.661939602150297 11 280 23.2999992370605 17820 2.20000004768372
"92" "10" 10147888.4392458 -744426.57418643 8 FALSE "1" "10.1" 10147388.4392458 -744926.574186429 2.66820205978835 6 83 23 15953 2.16000008583069
"93" "10" 10147888.4392458 -744426.57418643 8 FALSE "1" "10.1" 10147388.4392458 -744926.574186429 0.60057175161958 9 85 23 19741 1.91999995708466
"94" "10" 10147888.4392458 -744426.57418643 8 FALSE "1" "10.1" 10147388.4392458 -744926.574186429 2.1537911657176 4 274 23.5 17087 2.29999995231628
"95" "10" 10147888.4392458 -744426.57418643 8 FALSE "1" "10.1" 10147388.4392458 -744926.574186429 2.71681761730783 5 174 23.6000003814697 16221 2.25999999046326
"96" "10" 10147888.4392458 -744426.57418643 8 FALSE "1" "10.1" 10147388.4392458 -744926.574186429 0.811928737703636 8 55 22.5 18915 1.95000004768372
"97" "10" 10147888.4392458 -745426.57418643 9 FALSE "1" "10.1" 10147388.4392458 -744926.574186429 2.1523289170994 3 290 22.8999996185303 17139 2.25999999046326
"98" "10" 10147888.4392458 -745426.57418643 9 FALSE "1" "10.1" 10147388.4392458 -744926.574186429 1.55113212942237 1 264 22.7999992370605 15532 2.23000001907349
"99" "10" 10147888.4392458 -745426.57418643 9 FALSE "1" "10.1" 10147388.4392458 -744926.574186429 1.66760483390564 2 221 22.8999996185303 16005 2.24000000953674
"100" "10" 10147888.4392458 -745426.57418643 9 FALSE "1" "10.1" 10147388.4392458 -744926.574186429 1.51696116535096 7 60 22.3999996185303 17369 2.00999999046326
"101" "10" 10147888.4392458 -745426.57418643 9 FALSE "1" "10.1" 10147388.4392458 -744926.574186429 0.524976431580636 12 292 23.2000007629395 15811 2.23000001907349
"102" "10" 10147888.4392458 -745426.57418643 9 FALSE "1" "10.1" 10147388.4392458 -744926.574186429 0.513474622764097 10 170 23.3999996185303 19310 2.04999995231628
"103" "10" 10147888.4392458 -745426.57418643 9 FALSE "1" "10.1" 10147388.4392458 -744926.574186429 0.661939602150297 11 280 23.2999992370605 17820 2.20000004768372
"104" "10" 10147888.4392458 -745426.57418643 9 FALSE "1" "10.1" 10147388.4392458 -744926.574186429 2.66820205978835 6 83 23 15953 2.16000008583069
"105" "10" 10147888.4392458 -745426.57418643 9 FALSE "1" "10.1" 10147388.4392458 -744926.574186429 0.60057175161958 9 85 23 19741 1.91999995708466
"106" "10" 10147888.4392458 -745426.57418643 9 FALSE "1" "10.1" 10147388.4392458 -744926.574186429 2.1537911657176 4 274 23.5 17087 2.29999995231628
"107" "10" 10147888.4392458 -745426.57418643 9 FALSE "1" "10.1" 10147388.4392458 -744926.574186429 2.71681761730783 5 174 23.6000003814697 16221 2.25999999046326
"108" "10" 10147888.4392458 -745426.57418643 9 FALSE "1" "10.1" 10147388.4392458 -744926.574186429 0.811928737703636 8 55 22.5 18915 1.95000004768372
"109" "10" 10146888.4392458 -745426.57418643 10 FALSE "1" "10.1" 10147388.4392458 -744926.574186429 2.1523289170994 3 290 22.8999996185303 17139 2.25999999046326
"110" "10" 10146888.4392458 -745426.57418643 10 FALSE "1" "10.1" 10147388.4392458 -744926.574186429 1.55113212942237 1 264 22.7999992370605 15532 2.23000001907349
"111" "10" 10146888.4392458 -745426.57418643 10 FALSE "1" "10.1" 10147388.4392458 -744926.574186429 1.66760483390564 2 221 22.8999996185303 16005 2.24000000953674
"112" "10" 10146888.4392458 -745426.57418643 10 FALSE "1" "10.1" 10147388.4392458 -744926.574186429 1.51696116535096 7 60 22.3999996185303 17369 2.00999999046326
"113" "10" 10146888.4392458 -745426.57418643 10 FALSE "1" "10.1" 10147388.4392458 -744926.574186429 0.524976431580636 12 292 23.2000007629395 15811 2.23000001907349
"114" "10" 10146888.4392458 -745426.57418643 10 FALSE "1" "10.1" 10147388.4392458 -744926.574186429 0.513474622764097 10 170 23.3999996185303 19310 2.04999995231628
"115" "10" 10146888.4392458 -745426.57418643 10 FALSE "1" "10.1" 10147388.4392458 -744926.574186429 0.661939602150297 11 280 23.2999992370605 17820 2.20000004768372
"116" "10" 10146888.4392458 -745426.57418643 10 FALSE "1" "10.1" 10147388.4392458 -744926.574186429 2.66820205978835 6 83 23 15953 2.16000008583069
"117" "10" 10146888.4392458 -745426.57418643 10 FALSE "1" "10.1" 10147388.4392458 -744926.574186429 0.60057175161958 9 85 23 19741 1.91999995708466
"118" "10" 10146888.4392458 -745426.57418643 10 FALSE "1" "10.1" 10147388.4392458 -744926.574186429 2.1537911657176 4 274 23.5 17087 2.29999995231628
"119" "10" 10146888.4392458 -745426.57418643 10 FALSE "1" "10.1" 10147388.4392458 -744926.574186429 2.71681761730783 5 174 23.6000003814697 16221 2.25999999046326
"120" "10" 10146888.4392458 -745426.57418643 10 FALSE "1" "10.1" 10147388.4392458 -744926.574186429 0.811928737703636 8 55 22.5 18915 1.95000004768372
"121" "100" 10137888.4392458 -739426.57418643 11 FALSE "1" "100.1" 10138388.4392458 -738926.574186429 0.385083574964456 11 292 23.2000007629395 17284 2.15000009536743
"122" "100" 10137888.4392458 -739426.57418643 11 FALSE "1" "100.1" 10138388.4392458 -738926.574186429 0.660591581419997 6 98 22.7999992370605 15456 2.10999989509583
"123" "100" 10137888.4392458 -739426.57418643 11 FALSE "1" "100.1" 10138388.4392458 -738926.574186429 0.742370719531209 4 268 23.2999992370605 16752 2.25
"124" "100" 10137888.4392458 -739426.57418643 11 FALSE "1" "100.1" 10138388.4392458 -738926.574186429 0.649960674276343 7 69 22.2999992370605 16596 1.96000003814697
"125" "100" 10137888.4392458 -739426.57418643 11 FALSE "1" "100.1" 10138388.4392458 -738926.574186429 0.771227034148888 5 182 23.3999996185303 16001 2.21000003814697
"126" "100" 10137888.4392458 -739426.57418643 11 FALSE "1" "100.1" 10138388.4392458 -738926.574186429 0.588544344027465 12 277 23.1000003814697 15386 2.1800000667572
"127" "100" 10137888.4392458 -739426.57418643 11 FALSE "1" "100.1" 10138388.4392458 -738926.574186429 0.523203757235061 8 63 22.5 17959 1.9099999666214
"128" "100" 10137888.4392458 -739426.57418643 11 FALSE "1" "100.1" 10138388.4392458 -738926.574186429 0.469361107603927 9 102 23 18389 1.87999999523163
"129" "100" 10137888.4392458 -739426.57418643 11 FALSE "1" "100.1" 10138388.4392458 -738926.574186429 0.99310900800974 1 246 22.7000007629395 15041 2.1800000667572
"130" "100" 10137888.4392458 -739426.57418643 11 FALSE "1" "100.1" 10138388.4392458 -738926.574186429 0.930545434073352 2 209 22.7999992370605 15579 2.19000005722046
"131" "100" 10137888.4392458 -739426.57418643 11 FALSE "1" "100.1" 10138388.4392458 -738926.574186429 0.641846845927703 3 268 22.8999996185303 16495 2.21000003814697
"132" "100" 10137888.4392458 -739426.57418643 11 FALSE "1" "100.1" 10138388.4392458 -738926.574186429 0.45948905942516 10 184 23.2999992370605 18567 2.00999999046326
"133" "100" 10137888.4392458 -738426.57418643 12 FALSE "1" "100.1" 10138388.4392458 -738926.574186429 0.385083574964456 11 292 23.2000007629395 17284 2.15000009536743
"134" "100" 10137888.4392458 -738426.57418643 12 FALSE "1" "100.1" 10138388.4392458 -738926.574186429 0.660591581419997 6 98 22.7999992370605 15456 2.10999989509583
"135" "100" 10137888.4392458 -738426.57418643 12 FALSE "1" "100.1" 10138388.4392458 -738926.574186429 0.742370719531209 4 268 23.2999992370605 16752 2.25
"136" "100" 10137888.4392458 -738426.57418643 12 FALSE "1" "100.1" 10138388.4392458 -738926.574186429 0.649960674276343 7 69 22.2999992370605 16596 1.96000003814697
"137" "100" 10137888.4392458 -738426.57418643 12 FALSE "1" "100.1" 10138388.4392458 -738926.574186429 0.771227034148888 5 182 23.3999996185303 16001 2.21000003814697
"138" "100" 10137888.4392458 -738426.57418643 12 FALSE "1" "100.1" 10138388.4392458 -738926.574186429 0.588544344027465 12 277 23.1000003814697 15386 2.1800000667572
"139" "100" 10137888.4392458 -738426.57418643 12 FALSE "1" "100.1" 10138388.4392458 -738926.574186429 0.523203757235061 8 63 22.5 17959 1.9099999666214
"140" "100" 10137888.4392458 -738426.57418643 12 FALSE "1" "100.1" 10138388.4392458 -738926.574186429 0.469361107603927 9 102 23 18389 1.87999999523163
"141" "100" 10137888.4392458 -738426.57418643 12 FALSE "1" "100.1" 10138388.4392458 -738926.574186429 0.99310900800974 1 246 22.7000007629395 15041 2.1800000667572
"142" "100" 10137888.4392458 -738426.57418643 12 FALSE "1" "100.1" 10138388.4392458 -738926.574186429 0.930545434073352 2 209 22.7999992370605 15579 2.19000005722046
"143" "100" 10137888.4392458 -738426.57418643 12 FALSE "1" "100.1" 10138388.4392458 -738926.574186429 0.641846845927703 3 268 22.8999996185303 16495 2.21000003814697
"144" "100" 10137888.4392458 -738426.57418643 12 FALSE "1" "100.1" 10138388.4392458 -738926.574186429 0.45948905942516 10 184 23.2999992370605 18567 2.00999999046326
"145" "100" 10138888.4392458 -738426.57418643 13 FALSE "1" "100.1" 10138388.4392458 -738926.574186429 0.385083574964456 11 292 23.2000007629395 17284 2.15000009536743
"146" "100" 10138888.4392458 -738426.57418643 13 FALSE "1" "100.1" 10138388.4392458 -738926.574186429 0.660591581419997 6 98 22.7999992370605 15456 2.10999989509583
"147" "100" 10138888.4392458 -738426.57418643 13 FALSE "1" "100.1" 10138388.4392458 -738926.574186429 0.742370719531209 4 268 23.2999992370605 16752 2.25
"148" "100" 10138888.4392458 -738426.57418643 13 FALSE "1" "100.1" 10138388.4392458 -738926.574186429 0.649960674276343 7 69 22.2999992370605 16596 1.96000003814697
"149" "100" 10138888.4392458 -738426.57418643 13 FALSE "1" "100.1" 10138388.4392458 -738926.574186429 0.771227034148888 5 182 23.3999996185303 16001 2.21000003814697
"150" "100" 10138888.4392458 -738426.57418643 13 FALSE "1" "100.1" 10138388.4392458 -738926.574186429 0.588544344027465 12 277 23.1000003814697 15386 2.1800000667572
"151" "100" 10138888.4392458 -738426.57418643 13 FALSE "1" "100.1" 10138388.4392458 -738926.574186429 0.523203757235061 8 63 22.5 17959 1.9099999666214
"152" "100" 10138888.4392458 -738426.57418643 13 FALSE "1" "100.1" 10138388.4392458 -738926.574186429 0.469361107603927 9 102 23 18389 1.87999999523163
"153" "100" 10138888.4392458 -738426.57418643 13 FALSE "1" "100.1" 10138388.4392458 -738926.574186429 0.99310900800974 1 246 22.7000007629395 15041 2.1800000667572
"154" "100" 10138888.4392458 -738426.57418643 13 FALSE "1" "100.1" 10138388.4392458 -738926.574186429 0.930545434073352 2 209 22.7999992370605 15579 2.19000005722046
"155" "100" 10138888.4392458 -738426.57418643 13 FALSE "1" "100.1" 10138388.4392458 -738926.574186429 0.641846845927703 3 268 22.8999996185303 16495 2.21000003814697
"156" "100" 10138888.4392458 -738426.57418643 13 FALSE "1" "100.1" 10138388.4392458 -738926.574186429 0.45948905942516 10 184 23.2999992370605 18567 2.00999999046326
"157" "100" 10138888.4392458 -739426.57418643 14 FALSE "1" "100.1" 10138388.4392458 -738926.574186429 0.385083574964456 11 292 23.2000007629395 17284 2.15000009536743
"158" "100" 10138888.4392458 -739426.57418643 14 FALSE "1" "100.1" 10138388.4392458 -738926.574186429 0.660591581419997 6 98 22.7999992370605 15456 2.10999989509583
"159" "100" 10138888.4392458 -739426.57418643 14 FALSE "1" "100.1" 10138388.4392458 -738926.574186429 0.742370719531209 4 268 23.2999992370605 16752 2.25
"160" "100" 10138888.4392458 -739426.57418643 14 FALSE "1" "100.1" 10138388.4392458 -738926.574186429 0.649960674276343 7 69 22.2999992370605 16596 1.96000003814697
"161" "100" 10138888.4392458 -739426.57418643 14 FALSE "1" "100.1" 10138388.4392458 -738926.574186429 0.771227034148888 5 182 23.3999996185303 16001 2.21000003814697
"162" "100" 10138888.4392458 -739426.57418643 14 FALSE "1" "100.1" 10138388.4392458 -738926.574186429 0.588544344027465 12 277 23.1000003814697 15386 2.1800000667572
"163" "100" 10138888.4392458 -739426.57418643 14 FALSE "1" "100.1" 10138388.4392458 -738926.574186429 0.523203757235061 8 63 22.5 17959 1.9099999666214
"164" "100" 10138888.4392458 -739426.57418643 14 FALSE "1" "100.1" 10138388.4392458 -738926.574186429 0.469361107603927 9 102 23 18389 1.87999999523163
"165" "100" 10138888.4392458 -739426.57418643 14 FALSE "1" "100.1" 10138388.4392458 -738926.574186429 0.99310900800974 1 246 22.7000007629395 15041 2.1800000667572
"166" "100" 10138888.4392458 -739426.57418643 14 FALSE "1" "100.1" 10138388.4392458 -738926.574186429 0.930545434073352 2 209 22.7999992370605 15579 2.19000005722046
"167" "100" 10138888.4392458 -739426.57418643 14 FALSE "1" "100.1" 10138388.4392458 -738926.574186429 0.641846845927703 3 268 22.8999996185303 16495 2.21000003814697
"168" "100" 10138888.4392458 -739426.57418643 14 FALSE "1" "100.1" 10138388.4392458 -738926.574186429 0.45948905942516 10 184 23.2999992370605 18567 2.00999999046326
"169" "100" 10137888.4392458 -739426.57418643 15 FALSE "1" "100.1" 10138388.4392458 -738926.574186429 0.385083574964456 11 292 23.2000007629395 17284 2.15000009536743
"170" "100" 10137888.4392458 -739426.57418643 15 FALSE "1" "100.1" 10138388.4392458 -738926.574186429 0.660591581419997 6 98 22.7999992370605 15456 2.10999989509583
"171" "100" 10137888.4392458 -739426.57418643 15 FALSE "1" "100.1" 10138388.4392458 -738926.574186429 0.742370719531209 4 268 23.2999992370605 16752 2.25
"172" "100" 10137888.4392458 -739426.57418643 15 FALSE "1" "100.1" 10138388.4392458 -738926.574186429 0.649960674276343 7 69 22.2999992370605 16596 1.96000003814697
"173" "100" 10137888.4392458 -739426.57418643 15 FALSE "1" "100.1" 10138388.4392458 -738926.574186429 0.771227034148888 5 182 23.3999996185303 16001 2.21000003814697
"174" "100" 10137888.4392458 -739426.57418643 15 FALSE "1" "100.1" 10138388.4392458 -738926.574186429 0.588544344027465 12 277 23.1000003814697 15386 2.1800000667572
"175" "100" 10137888.4392458 -739426.57418643 15 FALSE "1" "100.1" 10138388.4392458 -738926.574186429 0.523203757235061 8 63 22.5 17959 1.9099999666214
"176" "100" 10137888.4392458 -739426.57418643 15 FALSE "1" "100.1" 10138388.4392458 -738926.574186429 0.469361107603927 9 102 23 18389 1.87999999523163
"177" "100" 10137888.4392458 -739426.57418643 15 FALSE "1" "100.1" 10138388.4392458 -738926.574186429 0.99310900800974 1 246 22.7000007629395 15041 2.1800000667572
"178" "100" 10137888.4392458 -739426.57418643 15 FALSE "1" "100.1" 10138388.4392458 -738926.574186429 0.930545434073352 2 209 22.7999992370605 15579 2.19000005722046
"179" "100" 10137888.4392458 -739426.57418643 15 FALSE "1" "100.1" 10138388.4392458 -738926.574186429 0.641846845927703 3 268 22.8999996185303 16495 2.21000003814697
"180" "100" 10137888.4392458 -739426.57418643 15 FALSE "1" "100.1" 10138388.4392458 -738926.574186429 0.45948905942516 10 184 23.2999992370605 18567 2.00999999046326
"181" "101" 10138888.4392458 -739426.57418643 16 FALSE "1" "101.1" 10139388.4392458 -738926.574186429 1.00972143162617 5 182 23.5 16003 2.21000003814697
"182" "101" 10138888.4392458 -739426.57418643 16 FALSE "1" "101.1" 10139388.4392458 -738926.574186429 0.884175435754088 7 68 22.3999996185303 16626 1.96000003814697
"183" "101" 10138888.4392458 -739426.57418643 16 FALSE "1" "101.1" 10139388.4392458 -738926.574186429 0.848495275912338 6 98 22.7999992370605 15454 2.10999989509583
"184" "101" 10138888.4392458 -739426.57418643 16 FALSE "1" "101.1" 10139388.4392458 -738926.574186429 0.923429913114274 4 268 23.2999992370605 16756 2.25
"185" "101" 10138888.4392458 -739426.57418643 16 FALSE "1" "101.1" 10139388.4392458 -738926.574186429 0.55356131597163 9 101 23 18486 1.87999999523163
"186" "101" 10138888.4392458 -739426.57418643 16 FALSE "1" "101.1" 10139388.4392458 -738926.574186429 0.470895271047066 11 292 23.2000007629395 17282 2.15000009536743
"187" "101" 10138888.4392458 -739426.57418643 16 FALSE "1" "101.1" 10139388.4392458 -738926.574186429 0.582213212977775 10 182 23.2999992370605 18594 2.00999999046326
"188" "101" 10138888.4392458 -739426.57418643 16 FALSE "1" "101.1" 10139388.4392458 -738926.574186429 0.687914150811344 12 277 23.2000007629395 15387 2.1800000667572
"189" "101" 10138888.4392458 -739426.57418643 16 FALSE "1" "101.1" 10139388.4392458 -738926.574186429 0.660311010617798 8 62 22.6000003814697 17993 1.89999997615814
"190" "101" 10138888.4392458 -739426.57418643 16 FALSE "1" "101.1" 10139388.4392458 -738926.574186429 0.878921329189752 3 269 23 16487 2.21000003814697
"191" "101" 10138888.4392458 -739426.57418643 16 FALSE "1" "101.1" 10139388.4392458 -738926.574186429 1.23064299655465 2 209 22.8999996185303 15542 2.19000005722046
"192" "101" 10138888.4392458 -739426.57418643 16 FALSE "1" "101.1" 10139388.4392458 -738926.574186429 1.23339048089436 1 246 22.7999992370605 15041 2.17000007629395
"193" "101" 10138888.4392458 -738426.57418643 17 FALSE "1" "101.1" 10139388.4392458 -738926.574186429 1.00972143162617 5 182 23.5 16003 2.21000003814697
"194" "101" 10138888.4392458 -738426.57418643 17 FALSE "1" "101.1" 10139388.4392458 -738926.574186429 0.884175435754088 7 68 22.3999996185303 16626 1.96000003814697
"195" "101" 10138888.4392458 -738426.57418643 17 FALSE "1" "101.1" 10139388.4392458 -738926.574186429 0.848495275912338 6 98 22.7999992370605 15454 2.10999989509583
"196" "101" 10138888.4392458 -738426.57418643 17 FALSE "1" "101.1" 10139388.4392458 -738926.574186429 0.923429913114274 4 268 23.2999992370605 16756 2.25
"197" "101" 10138888.4392458 -738426.57418643 17 FALSE "1" "101.1" 10139388.4392458 -738926.574186429 0.55356131597163 9 101 23 18486 1.87999999523163
"198" "101" 10138888.4392458 -738426.57418643 17 FALSE "1" "101.1" 10139388.4392458 -738926.574186429 0.470895271047066 11 292 23.2000007629395 17282 2.15000009536743
"199" "101" 10138888.4392458 -738426.57418643 17 FALSE "1" "101.1" 10139388.4392458 -738926.574186429 0.582213212977775 10 182 23.2999992370605 18594 2.00999999046326
"200" "101" 10138888.4392458 -738426.57418643 17 FALSE "1" "101.1" 10139388.4392458 -738926.574186429 0.687914150811344 12 277 23.2000007629395 15387 2.1800000667572
"201" "101" 10138888.4392458 -738426.57418643 17 FALSE "1" "101.1" 10139388.4392458 -738926.574186429 0.660311010617798 8 62 22.6000003814697 17993 1.89999997615814
"202" "101" 10138888.4392458 -738426.57418643 17 FALSE "1" "101.1" 10139388.4392458 -738926.574186429 0.878921329189752 3 269 23 16487 2.21000003814697
"203" "101" 10138888.4392458 -738426.57418643 17 FALSE "1" "101.1" 10139388.4392458 -738926.574186429 1.23064299655465 2 209 22.8999996185303 15542 2.19000005722046
"204" "101" 10138888.4392458 -738426.57418643 17 FALSE "1" "101.1" 10139388.4392458 -738926.574186429 1.23339048089436 1 246 22.7999992370605 15041 2.17000007629395
"205" "101" 10139888.4392458 -738426.57418643 18 FALSE "1" "101.1" 10139388.4392458 -738926.574186429 1.00972143162617 5 182 23.5 16003 2.21000003814697
"206" "101" 10139888.4392458 -738426.57418643 18 FALSE "1" "101.1" 10139388.4392458 -738926.574186429 0.884175435754088 7 68 22.3999996185303 16626 1.96000003814697
"207" "101" 10139888.4392458 -738426.57418643 18 FALSE "1" "101.1" 10139388.4392458 -738926.574186429 0.848495275912338 6 98 22.7999992370605 15454 2.10999989509583
"208" "101" 10139888.4392458 -738426.57418643 18 FALSE "1" "101.1" 10139388.4392458 -738926.574186429 0.923429913114274 4 268 23.2999992370605 16756 2.25
"209" "101" 10139888.4392458 -738426.57418643 18 FALSE "1" "101.1" 10139388.4392458 -738926.574186429 0.55356131597163 9 101 23 18486 1.87999999523163
"210" "101" 10139888.4392458 -738426.57418643 18 FALSE "1" "101.1" 10139388.4392458 -738926.574186429 0.470895271047066 11 292 23.2000007629395 17282 2.15000009536743
"211" "101" 10139888.4392458 -738426.57418643 18 FALSE "1" "101.1" 10139388.4392458 -738926.574186429 0.582213212977775 10 182 23.2999992370605 18594 2.00999999046326
"212" "101" 10139888.4392458 -738426.57418643 18 FALSE "1" "101.1" 10139388.4392458 -738926.574186429 0.687914150811344 12 277 23.2000007629395 15387 2.1800000667572
"213" "101" 10139888.4392458 -738426.57418643 18 FALSE "1" "101.1" 10139388.4392458 -738926.574186429 0.660311010617798 8 62 22.6000003814697 17993 1.89999997615814
"214" "101" 10139888.4392458 -738426.57418643 18 FALSE "1" "101.1" 10139388.4392458 -738926.574186429 0.878921329189752 3 269 23 16487 2.21000003814697
"215" "101" 10139888.4392458 -738426.57418643 18 FALSE "1" "101.1" 10139388.4392458 -738926.574186429 1.23064299655465 2 209 22.8999996185303 15542 2.19000005722046
"216" "101" 10139888.4392458 -738426.57418643 18 FALSE "1" "101.1" 10139388.4392458 -738926.574186429 1.23339048089436 1 246 22.7999992370605 15041 2.17000007629395
"217" "101" 10139888.4392458 -739426.57418643 19 FALSE "1" "101.1" 10139388.4392458 -738926.574186429 1.00972143162617 5 182 23.5 16003 2.21000003814697
"218" "101" 10139888.4392458 -739426.57418643 19 FALSE "1" "101.1" 10139388.4392458 -738926.574186429 0.884175435754088 7 68 22.3999996185303 16626 1.96000003814697
"219" "101" 10139888.4392458 -739426.57418643 19 FALSE "1" "101.1" 10139388.4392458 -738926.574186429 0.848495275912338 6 98 22.7999992370605 15454 2.10999989509583
"220" "101" 10139888.4392458 -739426.57418643 19 FALSE "1" "101.1" 10139388.4392458 -738926.574186429 0.923429913114274 4 268 23.2999992370605 16756 2.25
"221" "101" 10139888.4392458 -739426.57418643 19 FALSE "1" "101.1" 10139388.4392458 -738926.574186429 0.55356131597163 9 101 23 18486 1.87999999523163
"222" "101" 10139888.4392458 -739426.57418643 19 FALSE "1" "101.1" 10139388.4392458 -738926.574186429 0.470895271047066 11 292 23.2000007629395 17282 2.15000009536743
"223" "101" 10139888.4392458 -739426.57418643 19 FALSE "1" "101.1" 10139388.4392458 -738926.574186429 0.582213212977775 10 182 23.2999992370605 18594 2.00999999046326
"224" "101" 10139888.4392458 -739426.57418643 19 FALSE "1" "101.1" 10139388.4392458 -738926.574186429 0.687914150811344 12 277 23.2000007629395 15387 2.1800000667572
"225" "101" 10139888.4392458 -739426.57418643 19 FALSE "1" "101.1" 10139388.4392458 -738926.574186429 0.660311010617798 8 62 22.6000003814697 17993 1.89999997615814
"226" "101" 10139888.4392458 -739426.57418643 19 FALSE "1" "101.1" 10139388.4392458 -738926.574186429 0.878921329189752 3 269 23 16487 2.21000003814697
"227" "101" 10139888.4392458 -739426.57418643 19 FALSE "1" "101.1" 10139388.4392458 -738926.574186429 1.23064299655465 2 209 22.8999996185303 15542 2.19000005722046
"228" "101" 10139888.4392458 -739426.57418643 19 FALSE "1" "101.1" 10139388.4392458 -738926.574186429 1.23339048089436 1 246 22.7999992370605 15041 2.17000007629395
"229" "101" 10138888.4392458 -739426.57418643 20 FALSE "1" "101.1" 10139388.4392458 -738926.574186429 1.00972143162617 5 182 23.5 16003 2.21000003814697
"230" "101" 10138888.4392458 -739426.57418643 20 FALSE "1" "101.1" 10139388.4392458 -738926.574186429 0.884175435754088 7 68 22.3999996185303 16626 1.96000003814697
"231" "101" 10138888.4392458 -739426.57418643 20 FALSE "1" "101.1" 10139388.4392458 -738926.574186429 0.848495275912338 6 98 22.7999992370605 15454 2.10999989509583
"232" "101" 10138888.4392458 -739426.57418643 20 FALSE "1" "101.1" 10139388.4392458 -738926.574186429 0.923429913114274 4 268 23.2999992370605 16756 2.25
"233" "101" 10138888.4392458 -739426.57418643 20 FALSE "1" "101.1" 10139388.4392458 -738926.574186429 0.55356131597163 9 101 23 18486 1.87999999523163
"234" "101" 10138888.4392458 -739426.57418643 20 FALSE "1" "101.1" 10139388.4392458 -738926.574186429 0.470895271047066 11 292 23.2000007629395 17282 2.15000009536743
"235" "101" 10138888.4392458 -739426.57418643 20 FALSE "1" "101.1" 10139388.4392458 -738926.574186429 0.582213212977775 10 182 23.2999992370605 18594 2.00999999046326
"236" "101" 10138888.4392458 -739426.57418643 20 FALSE "1" "101.1" 10139388.4392458 -738926.574186429 0.687914150811344 12 277 23.2000007629395 15387 2.1800000667572
"237" "101" 10138888.4392458 -739426.57418643 20 FALSE "1" "101.1" 10139388.4392458 -738926.574186429 0.660311010617798 8 62 22.6000003814697 17993 1.89999997615814
"238" "101" 10138888.4392458 -739426.57418643 20 FALSE "1" "101.1" 10139388.4392458 -738926.574186429 0.878921329189752 3 269 23 16487 2.21000003814697
"239" "101" 10138888.4392458 -739426.57418643 20 FALSE "1" "101.1" 10139388.4392458 -738926.574186429 1.23064299655465 2 209 22.8999996185303 15542 2.19000005722046
"240" "101" 10138888.4392458 -739426.57418643 20 FALSE "1" "101.1" 10139388.4392458 -738926.574186429 1.23339048089436 1 246 22.7999992370605 15041 2.17000007629395
"241" "102" 10139888.4392458 -739426.57418643 21 FALSE "1" "102.1" 10140388.4392458 -738926.574186429 1.05007628515174 5 181 23.7000007629395 16025 2.21000003814697
"242" "102" 10139888.4392458 -739426.57418643 21 FALSE "1" "102.1" 10140388.4392458 -738926.574186429 0.931974009692182 7 67 22.6000003814697 16705 1.97000002861023
"243" "102" 10139888.4392458 -739426.57418643 21 FALSE "1" "102.1" 10140388.4392458 -738926.574186429 0.904097055451971 3 271 23.2000007629395 16544 2.21000003814697
"244" "102" 10139888.4392458 -739426.57418643 21 FALSE "1" "102.1" 10140388.4392458 -738926.574186429 0.586356154384401 10 179 23.5 18691 2.00999999046326
"245" "102" 10139888.4392458 -739426.57418643 21 FALSE "1" "102.1" 10140388.4392458 -738926.574186429 1.24906004339701 1 247 23.1000003814697 15122 2.1800000667572
"246" "102" 10139888.4392458 -739426.57418643 21 FALSE "1" "102.1" 10140388.4392458 -738926.574186429 0.71787904472861 12 279 23.5 15416 2.19000005722046
"247" "102" 10139888.4392458 -739426.57418643 21 FALSE "1" "102.1" 10140388.4392458 -738926.574186429 0.936619943498861 4 268 23.5 16776 2.25
"248" "102" 10139888.4392458 -739426.57418643 21 FALSE "1" "102.1" 10140388.4392458 -738926.574186429 0.505162693851061 11 290 23.3999996185303 17296 2.15000009536743
"249" "102" 10139888.4392458 -739426.57418643 21 FALSE "1" "102.1" 10140388.4392458 -738926.574186429 0.931886658168224 6 96 23 15507 2.10999989509583
"250" "102" 10139888.4392458 -739426.57418643 21 FALSE "1" "102.1" 10140388.4392458 -738926.574186429 1.24707243189216 2 211 23.1000003814697 15586 2.20000004768372
"251" "102" 10139888.4392458 -739426.57418643 21 FALSE "1" "102.1" 10140388.4392458 -738926.574186429 0.649637030427356 8 60 22.7000007629395 18236 1.9099999666214
"252" "102" 10139888.4392458 -739426.57418643 21 FALSE "1" "102.1" 10140388.4392458 -738926.574186429 0.540939057300525 9 98 23.2000007629395 18700 1.87999999523163
"253" "102" 10139888.4392458 -738426.57418643 22 FALSE "1" "102.1" 10140388.4392458 -738926.574186429 1.05007628515174 5 181 23.7000007629395 16025 2.21000003814697
"254" "102" 10139888.4392458 -738426.57418643 22 FALSE "1" "102.1" 10140388.4392458 -738926.574186429 0.931974009692182 7 67 22.6000003814697 16705 1.97000002861023
"255" "102" 10139888.4392458 -738426.57418643 22 FALSE "1" "102.1" 10140388.4392458 -738926.574186429 0.904097055451971 3 271 23.2000007629395 16544 2.21000003814697
"256" "102" 10139888.4392458 -738426.57418643 22 FALSE "1" "102.1" 10140388.4392458 -738926.574186429 0.586356154384401 10 179 23.5 18691 2.00999999046326
"257" "102" 10139888.4392458 -738426.57418643 22 FALSE "1" "102.1" 10140388.4392458 -738926.574186429 1.24906004339701 1 247 23.1000003814697 15122 2.1800000667572
"258" "102" 10139888.4392458 -738426.57418643 22 FALSE "1" "102.1" 10140388.4392458 -738926.574186429 0.71787904472861 12 279 23.5 15416 2.19000005722046
"259" "102" 10139888.4392458 -738426.57418643 22 FALSE "1" "102.1" 10140388.4392458 -738926.574186429 0.936619943498861 4 268 23.5 16776 2.25
"260" "102" 10139888.4392458 -738426.57418643 22 FALSE "1" "102.1" 10140388.4392458 -738926.574186429 0.505162693851061 11 290 23.3999996185303 17296 2.15000009536743
"261" "102" 10139888.4392458 -738426.57418643 22 FALSE "1" "102.1" 10140388.4392458 -738926.574186429 0.931886658168224 6 96 23 15507 2.10999989509583
"262" "102" 10139888.4392458 -738426.57418643 22 FALSE "1" "102.1" 10140388.4392458 -738926.574186429 1.24707243189216 2 211 23.1000003814697 15586 2.20000004768372
"263" "102" 10139888.4392458 -738426.57418643 22 FALSE "1" "102.1" 10140388.4392458 -738926.574186429 0.649637030427356 8 60 22.7000007629395 18236 1.9099999666214
"264" "102" 10139888.4392458 -738426.57418643 22 FALSE "1" "102.1" 10140388.4392458 -738926.574186429 0.540939057300525 9 98 23.2000007629395 18700 1.87999999523163
"265" "102" 10140888.4392458 -738426.57418643 23 FALSE "1" "102.1" 10140388.4392458 -738926.574186429 1.05007628515174 5 181 23.7000007629395 16025 2.21000003814697
"266" "102" 10140888.4392458 -738426.57418643 23 FALSE "1" "102.1" 10140388.4392458 -738926.574186429 0.931974009692182 7 67 22.6000003814697 16705 1.97000002861023
"267" "102" 10140888.4392458 -738426.57418643 23 FALSE "1" "102.1" 10140388.4392458 -738926.574186429 0.904097055451971 3 271 23.2000007629395 16544 2.21000003814697
"268" "102" 10140888.4392458 -738426.57418643 23 FALSE "1" "102.1" 10140388.4392458 -738926.574186429 0.586356154384401 10 179 23.5 18691 2.00999999046326
"269" "102" 10140888.4392458 -738426.57418643 23 FALSE "1" "102.1" 10140388.4392458 -738926.574186429 1.24906004339701 1 247 23.1000003814697 15122 2.1800000667572
"270" "102" 10140888.4392458 -738426.57418643 23 FALSE "1" "102.1" 10140388.4392458 -738926.574186429 0.71787904472861 12 279 23.5 15416 2.19000005722046
"271" "102" 10140888.4392458 -738426.57418643 23 FALSE "1" "102.1" 10140388.4392458 -738926.574186429 0.936619943498861 4 268 23.5 16776 2.25
"272" "102" 10140888.4392458 -738426.57418643 23 FALSE "1" "102.1" 10140388.4392458 -738926.574186429 0.505162693851061 11 290 23.3999996185303 17296 2.15000009536743
"273" "102" 10140888.4392458 -738426.57418643 23 FALSE "1" "102.1" 10140388.4392458 -738926.574186429 0.931886658168224 6 96 23 15507 2.10999989509583
"274" "102" 10140888.4392458 -738426.57418643 23 FALSE "1" "102.1" 10140388.4392458 -738926.574186429 1.24707243189216 2 211 23.1000003814697 15586 2.20000004768372
"275" "102" 10140888.4392458 -738426.57418643 23 FALSE "1" "102.1" 10140388.4392458 -738926.574186429 0.649637030427356 8 60 22.7000007629395 18236 1.9099999666214
"276" "102" 10140888.4392458 -738426.57418643 23 FALSE "1" "102.1" 10140388.4392458 -738926.574186429 0.540939057300525 9 98 23.2000007629395 18700 1.87999999523163
"277" "102" 10140888.4392458 -739426.57418643 24 FALSE "1" "102.1" 10140388.4392458 -738926.574186429 1.05007628515174 5 181 23.7000007629395 16025 2.21000003814697
"278" "102" 10140888.4392458 -739426.57418643 24 FALSE "1" "102.1" 10140388.4392458 -738926.574186429 0.931974009692182 7 67 22.6000003814697 16705 1.97000002861023
"279" "102" 10140888.4392458 -739426.57418643 24 FALSE "1" "102.1" 10140388.4392458 -738926.574186429 0.904097055451971 3 271 23.2000007629395 16544 2.21000003814697
"280" "102" 10140888.4392458 -739426.57418643 24 FALSE "1" "102.1" 10140388.4392458 -738926.574186429 0.586356154384401 10 179 23.5 18691 2.00999999046326
"281" "102" 10140888.4392458 -739426.57418643 24 FALSE "1" "102.1" 10140388.4392458 -738926.574186429 1.24906004339701 1 247 23.1000003814697 15122 2.1800000667572
"282" "102" 10140888.4392458 -739426.57418643 24 FALSE "1" "102.1" 10140388.4392458 -738926.574186429 0.71787904472861 12 279 23.5 15416 2.19000005722046
"283" "102" 10140888.4392458 -739426.57418643 24 FALSE "1" "102.1" 10140388.4392458 -738926.574186429 0.936619943498861 4 268 23.5 16776 2.25
"284" "102" 10140888.4392458 -739426.57418643 24 FALSE "1" "102.1" 10140388.4392458 -738926.574186429 0.505162693851061 11 290 23.3999996185303 17296 2.15000009536743
"285" "102" 10140888.4392458 -739426.57418643 24 FALSE "1" "102.1" 10140388.4392458 -738926.574186429 0.931886658168224 6 96 23 15507 2.10999989509583
"286" "102" 10140888.4392458 -739426.57418643 24 FALSE "1" "102.1" 10140388.4392458 -738926.574186429 1.24707243189216 2 211 23.1000003814697 15586 2.20000004768372
"287" "102" 10140888.4392458 -739426.57418643 24 FALSE "1" "102.1" 10140388.4392458 -738926.574186429 0.649637030427356 8 60 22.7000007629395 18236 1.9099999666214
"288" "102" 10140888.4392458 -739426.57418643 24 FALSE "1" "102.1" 10140388.4392458 -738926.574186429 0.540939057300525 9 98 23.2000007629395 18700 1.87999999523163
"289" "102" 10139888.4392458 -739426.57418643 25 FALSE "1" "102.1" 10140388.4392458 -738926.574186429 1.05007628515174 5 181 23.7000007629395 16025 2.21000003814697
"290" "102" 10139888.4392458 -739426.57418643 25 FALSE "1" "102.1" 10140388.4392458 -738926.574186429 0.931974009692182 7 67 22.6000003814697 16705 1.97000002861023
"291" "102" 10139888.4392458 -739426.57418643 25 FALSE "1" "102.1" 10140388.4392458 -738926.574186429 0.904097055451971 3 271 23.2000007629395 16544 2.21000003814697
"292" "102" 10139888.4392458 -739426.57418643 25 FALSE "1" "102.1" 10140388.4392458 -738926.574186429 0.586356154384401 10 179 23.5 18691 2.00999999046326
"293" "102" 10139888.4392458 -739426.57418643 25 FALSE "1" "102.1" 10140388.4392458 -738926.574186429 1.24906004339701 1 247 23.1000003814697 15122 2.1800000667572
"294" "102" 10139888.4392458 -739426.57418643 25 FALSE "1" "102.1" 10140388.4392458 -738926.574186429 0.71787904472861 12 279 23.5 15416 2.19000005722046
"295" "102" 10139888.4392458 -739426.57418643 25 FALSE "1" "102.1" 10140388.4392458 -738926.574186429 0.936619943498861 4 268 23.5 16776 2.25
"296" "102" 10139888.4392458 -739426.57418643 25 FALSE "1" "102.1" 10140388.4392458 -738926.574186429 0.505162693851061 11 290 23.3999996185303 17296 2.15000009536743
"297" "102" 10139888.4392458 -739426.57418643 25 FALSE "1" "102.1" 10140388.4392458 -738926.574186429 0.931886658168224 6 96 23 15507 2.10999989509583
"298" "102" 10139888.4392458 -739426.57418643 25 FALSE "1" "102.1" 10140388.4392458 -738926.574186429 1.24707243189216 2 211 23.1000003814697 15586 2.20000004768372
"299" "102" 10139888.4392458 -739426.57418643 25 FALSE "1" "102.1" 10140388.4392458 -738926.574186429 0.649637030427356 8 60 22.7000007629395 18236 1.9099999666214
"300" "102" 10139888.4392458 -739426.57418643 25 FALSE "1" "102.1" 10140388.4392458 -738926.574186429 0.540939057300525 9 98 23.2000007629395 18700 1.87999999523163
"301" "103" 10140888.4392458 -739426.57418643 26 FALSE "1" "103.1" 10141388.4392458 -738926.574186429 0.947083940900932 7 65 22.6000003814697 16843 1.97000002861023
"302" "103" 10140888.4392458 -739426.57418643 26 FALSE "1" "103.1" 10141388.4392458 -738926.574186429 0.583122799785551 10 177 23.5 18753 2.00999999046326
"303" "103" 10140888.4392458 -739426.57418643 26 FALSE "1" "103.1" 10141388.4392458 -738926.574186429 0.901042164968846 3 272 23.1000003814697 16571 2.21000003814697
"304" "103" 10140888.4392458 -739426.57418643 26 FALSE "1" "103.1" 10141388.4392458 -738926.574186429 0.980686525197723 6 94 23 15576 2.10999989509583
"305" "103" 10140888.4392458 -739426.57418643 26 FALSE "1" "103.1" 10141388.4392458 -738926.574186429 1.05901937765569 5 180 23.6000003814697 16036 2.22000002861023
"306" "103" 10140888.4392458 -739426.57418643 26 FALSE "1" "103.1" 10141388.4392458 -738926.574186429 1.25204350219695 1 248 23.1000003814697 15161 2.1800000667572
"307" "103" 10140888.4392458 -739426.57418643 26 FALSE "1" "103.1" 10141388.4392458 -738926.574186429 0.645166753852651 8 60 22.7000007629395 18307 1.9099999666214
"308" "103" 10140888.4392458 -739426.57418643 26 FALSE "1" "103.1" 10141388.4392458 -738926.574186429 0.701765582633939 12 279 23.3999996185303 15462 2.19000005722046
"309" "103" 10140888.4392458 -739426.57418643 26 FALSE "1" "103.1" 10141388.4392458 -738926.574186429 0.530186278492626 9 96 23.2000007629395 18872 1.87999999523163
"310" "103" 10140888.4392458 -739426.57418643 26 FALSE "1" "103.1" 10141388.4392458 -738926.574186429 0.940265823365833 4 268 23.5 16797 2.25999999046326
"311" "103" 10140888.4392458 -739426.57418643 26 FALSE "1" "103.1" 10141388.4392458 -738926.574186429 1.2508471963989 2 212 23.1000003814697 15591 2.20000004768372
"312" "103" 10140888.4392458 -739426.57418643 26 FALSE "1" "103.1" 10141388.4392458 -738926.574186429 0.533551764621911 11 288 23.3999996185303 17340 2.15000009536743
"313" "103" 10140888.4392458 -738426.57418643 27 FALSE "1" "103.1" 10141388.4392458 -738926.574186429 0.947083940900932 7 65 22.6000003814697 16843 1.97000002861023
"314" "103" 10140888.4392458 -738426.57418643 27 FALSE "1" "103.1" 10141388.4392458 -738926.574186429 0.583122799785551 10 177 23.5 18753 2.00999999046326
"315" "103" 10140888.4392458 -738426.57418643 27 FALSE "1" "103.1" 10141388.4392458 -738926.574186429 0.901042164968846 3 272 23.1000003814697 16571 2.21000003814697
"316" "103" 10140888.4392458 -738426.57418643 27 FALSE "1" "103.1" 10141388.4392458 -738926.574186429 0.980686525197723 6 94 23 15576 2.10999989509583
"317" "103" 10140888.4392458 -738426.57418643 27 FALSE "1" "103.1" 10141388.4392458 -738926.574186429 1.05901937765569 5 180 23.6000003814697 16036 2.22000002861023
"318" "103" 10140888.4392458 -738426.57418643 27 FALSE "1" "103.1" 10141388.4392458 -738926.574186429 1.25204350219695 1 248 23.1000003814697 15161 2.1800000667572
"319" "103" 10140888.4392458 -738426.57418643 27 FALSE "1" "103.1" 10141388.4392458 -738926.574186429 0.645166753852651 8 60 22.7000007629395 18307 1.9099999666214
"320" "103" 10140888.4392458 -738426.57418643 27 FALSE "1" "103.1" 10141388.4392458 -738926.574186429 0.701765582633939 12 279 23.3999996185303 15462 2.19000005722046
"321" "103" 10140888.4392458 -738426.57418643 27 FALSE "1" "103.1" 10141388.4392458 -738926.574186429 0.530186278492626 9 96 23.2000007629395 18872 1.87999999523163
"322" "103" 10140888.4392458 -738426.57418643 27 FALSE "1" "103.1" 10141388.4392458 -738926.574186429 0.940265823365833 4 268 23.5 16797 2.25999999046326
"323" "103" 10140888.4392458 -738426.57418643 27 FALSE "1" "103.1" 10141388.4392458 -738926.574186429 1.2508471963989 2 212 23.1000003814697 15591 2.20000004768372
"324" "103" 10140888.4392458 -738426.57418643 27 FALSE "1" "103.1" 10141388.4392458 -738926.574186429 0.533551764621911 11 288 23.3999996185303 17340 2.15000009536743
"325" "103" 10141888.4392458 -738426.57418643 28 FALSE "1" "103.1" 10141388.4392458 -738926.574186429 0.947083940900932 7 65 22.6000003814697 16843 1.97000002861023
"326" "103" 10141888.4392458 -738426.57418643 28 FALSE "1" "103.1" 10141388.4392458 -738926.574186429 0.583122799785551 10 177 23.5 18753 2.00999999046326
"327" "103" 10141888.4392458 -738426.57418643 28 FALSE "1" "103.1" 10141388.4392458 -738926.574186429 0.901042164968846 3 272 23.1000003814697 16571 2.21000003814697
"328" "103" 10141888.4392458 -738426.57418643 28 FALSE "1" "103.1" 10141388.4392458 -738926.574186429 0.980686525197723 6 94 23 15576 2.10999989509583
"329" "103" 10141888.4392458 -738426.57418643 28 FALSE "1" "103.1" 10141388.4392458 -738926.574186429 1.05901937765569 5 180 23.6000003814697 16036 2.22000002861023
"330" "103" 10141888.4392458 -738426.57418643 28 FALSE "1" "103.1" 10141388.4392458 -738926.574186429 1.25204350219695 1 248 23.1000003814697 15161 2.1800000667572
"331" "103" 10141888.4392458 -738426.57418643 28 FALSE "1" "103.1" 10141388.4392458 -738926.574186429 0.645166753852651 8 60 22.7000007629395 18307 1.9099999666214
"332" "103" 10141888.4392458 -738426.57418643 28 FALSE "1" "103.1" 10141388.4392458 -738926.574186429 0.701765582633939 12 279 23.3999996185303 15462 2.19000005722046
"333" "103" 10141888.4392458 -738426.57418643 28 FALSE "1" "103.1" 10141388.4392458 -738926.574186429 0.530186278492626 9 96 23.2000007629395 18872 1.87999999523163
"334" "103" 10141888.4392458 -738426.57418643 28 FALSE "1" "103.1" 10141388.4392458 -738926.574186429 0.940265823365833 4 268 23.5 16797 2.25999999046326
"335" "103" 10141888.4392458 -738426.57418643 28 FALSE "1" "103.1" 10141388.4392458 -738926.574186429 1.2508471963989 2 212 23.1000003814697 15591 2.20000004768372
"336" "103" 10141888.4392458 -738426.57418643 28 FALSE "1" "103.1" 10141388.4392458 -738926.574186429 0.533551764621911 11 288 23.3999996185303 17340 2.15000009536743
"337" "103" 10141888.4392458 -739426.57418643 29 FALSE "1" "103.1" 10141388.4392458 -738926.574186429 0.947083940900932 7 65 22.6000003814697 16843 1.97000002861023
"338" "103" 10141888.4392458 -739426.57418643 29 FALSE "1" "103.1" 10141388.4392458 -738926.574186429 0.583122799785551 10 177 23.5 18753 2.00999999046326
"339" "103" 10141888.4392458 -739426.57418643 29 FALSE "1" "103.1" 10141388.4392458 -738926.574186429 0.901042164968846 3 272 23.1000003814697 16571 2.21000003814697
"340" "103" 10141888.4392458 -739426.57418643 29 FALSE "1" "103.1" 10141388.4392458 -738926.574186429 0.980686525197723 6 94 23 15576 2.10999989509583
"341" "103" 10141888.4392458 -739426.57418643 29 FALSE "1" "103.1" 10141388.4392458 -738926.574186429 1.05901937765569 5 180 23.6000003814697 16036 2.22000002861023
"342" "103" 10141888.4392458 -739426.57418643 29 FALSE "1" "103.1" 10141388.4392458 -738926.574186429 1.25204350219695 1 248 23.1000003814697 15161 2.1800000667572
"343" "103" 10141888.4392458 -739426.57418643 29 FALSE "1" "103.1" 10141388.4392458 -738926.574186429 0.645166753852651 8 60 22.7000007629395 18307 1.9099999666214
"344" "103" 10141888.4392458 -739426.57418643 29 FALSE "1" "103.1" 10141388.4392458 -738926.574186429 0.701765582633939 12 279 23.3999996185303 15462 2.19000005722046
"345" "103" 10141888.4392458 -739426.57418643 29 FALSE "1" "103.1" 10141388.4392458 -738926.574186429 0.530186278492626 9 96 23.2000007629395 18872 1.87999999523163
"346" "103" 10141888.4392458 -739426.57418643 29 FALSE "1" "103.1" 10141388.4392458 -738926.574186429 0.940265823365833 4 268 23.5 16797 2.25999999046326
"347" "103" 10141888.4392458 -739426.57418643 29 FALSE "1" "103.1" 10141388.4392458 -738926.574186429 1.2508471963989 2 212 23.1000003814697 15591 2.20000004768372
"348" "103" 10141888.4392458 -739426.57418643 29 FALSE "1" "103.1" 10141388.4392458 -738926.574186429 0.533551764621911 11 288 23.3999996185303 17340 2.15000009536743
"349" "103" 10140888.4392458 -739426.57418643 30 FALSE "1" "103.1" 10141388.4392458 -738926.574186429 0.947083940900932 7 65 22.6000003814697 16843 1.97000002861023
"350" "103" 10140888.4392458 -739426.57418643 30 FALSE "1" "103.1" 10141388.4392458 -738926.574186429 0.583122799785551 10 177 23.5 18753 2.00999999046326
"351" "103" 10140888.4392458 -739426.57418643 30 FALSE "1" "103.1" 10141388.4392458 -738926.574186429 0.901042164968846 3 272 23.1000003814697 16571 2.21000003814697
"352" "103" 10140888.4392458 -739426.57418643 30 FALSE "1" "103.1" 10141388.4392458 -738926.574186429 0.980686525197723 6 94 23 15576 2.10999989509583
"353" "103" 10140888.4392458 -739426.57418643 30 FALSE "1" "103.1" 10141388.4392458 -738926.574186429 1.05901937765569 5 180 23.6000003814697 16036 2.22000002861023
"354" "103" 10140888.4392458 -739426.57418643 30 FALSE "1" "103.1" 10141388.4392458 -738926.574186429 1.25204350219695 1 248 23.1000003814697 15161 2.1800000667572
"355" "103" 10140888.4392458 -739426.57418643 30 FALSE "1" "103.1" 10141388.4392458 -738926.574186429 0.645166753852651 8 60 22.7000007629395 18307 1.9099999666214
"356" "103" 10140888.4392458 -739426.57418643 30 FALSE "1" "103.1" 10141388.4392458 -738926.574186429 0.701765582633939 12 279 23.3999996185303 15462 2.19000005722046
"357" "103" 10140888.4392458 -739426.57418643 30 FALSE "1" "103.1" 10141388.4392458 -738926.574186429 0.530186278492626 9 96 23.2000007629395 18872 1.87999999523163
"358" "103" 10140888.4392458 -739426.57418643 30 FALSE "1" "103.1" 10141388.4392458 -738926.574186429 0.940265823365833 4 268 23.5 16797 2.25999999046326
"359" "103" 10140888.4392458 -739426.57418643 30 FALSE "1" "103.1" 10141388.4392458 -738926.574186429 1.2508471963989 2 212 23.1000003814697 15591 2.20000004768372
"360" "103" 10140888.4392458 -739426.57418643 30 FALSE "1" "103.1" 10141388.4392458 -738926.574186429 0.533551764621911 11 288 23.3999996185303 17340 2.15000009536743
"361" "104" 10141888.4392458 -739426.57418643 31 FALSE "1" "104.1" 10142388.4392458 -738926.574186429 0.66178531509825 11 286 23.3999996185303 17416 2.15000009536743
"362" "104" 10141888.4392458 -739426.57418643 31 FALSE "1" "104.1" 10142388.4392458 -738926.574186429 1.48611915289517 3 274 23.1000003814697 16592 2.21000003814697
"363" "104" 10141888.4392458 -739426.57418643 31 FALSE "1" "104.1" 10142388.4392458 -738926.574186429 1.47329336610242 6 92 23 15619 2.10999989509583
"364" "104" 10141888.4392458 -739426.57418643 31 FALSE "1" "104.1" 10142388.4392458 -738926.574186429 1.7087838693739 2 214 23.1000003814697 15590 2.20000004768372
"365" "104" 10141888.4392458 -739426.57418643 31 FALSE "1" "104.1" 10142388.4392458 -738926.574186429 1.69046025947455 5 179 23.6000003814697 16052 2.22000002861023
"366" "104" 10141888.4392458 -739426.57418643 31 FALSE "1" "104.1" 10142388.4392458 -738926.574186429 1.36134922348681 7 64 22.5 16944 1.97000002861023
"367" "104" 10141888.4392458 -739426.57418643 31 FALSE "1" "104.1" 10142388.4392458 -738926.574186429 0.844604647842296 12 280 23.3999996185303 15468 2.19000005722046
"368" "104" 10141888.4392458 -739426.57418643 31 FALSE "1" "104.1" 10142388.4392458 -738926.574186429 1.72159276322509 1 249 23 15197 2.1800000667572
"369" "104" 10141888.4392458 -739426.57418643 31 FALSE "1" "104.1" 10142388.4392458 -738926.574186429 0.678918070545216 9 94 23.2000007629395 19007 1.87999999523163
"370" "104" 10141888.4392458 -739426.57418643 31 FALSE "1" "104.1" 10142388.4392458 -738926.574186429 0.690992783102854 10 175 23.5 18812 2.00999999046326
"371" "104" 10141888.4392458 -739426.57418643 31 FALSE "1" "104.1" 10142388.4392458 -738926.574186429 1.48147749828646 4 269 23.5 16821 2.25999999046326
"372" "104" 10141888.4392458 -739426.57418643 31 FALSE "1" "104.1" 10142388.4392458 -738926.574186429 0.912271092454569 8 59 22.7000007629395 18376 1.9099999666214
"373" "104" 10141888.4392458 -738426.57418643 32 FALSE "1" "104.1" 10142388.4392458 -738926.574186429 0.66178531509825 11 286 23.3999996185303 17416 2.15000009536743
"374" "104" 10141888.4392458 -738426.57418643 32 FALSE "1" "104.1" 10142388.4392458 -738926.574186429 1.48611915289517 3 274 23.1000003814697 16592 2.21000003814697
"375" "104" 10141888.4392458 -738426.57418643 32 FALSE "1" "104.1" 10142388.4392458 -738926.574186429 1.47329336610242 6 92 23 15619 2.10999989509583
"376" "104" 10141888.4392458 -738426.57418643 32 FALSE "1" "104.1" 10142388.4392458 -738926.574186429 1.7087838693739 2 214 23.1000003814697 15590 2.20000004768372
"377" "104" 10141888.4392458 -738426.57418643 32 FALSE "1" "104.1" 10142388.4392458 -738926.574186429 1.69046025947455 5 179 23.6000003814697 16052 2.22000002861023
"378" "104" 10141888.4392458 -738426.57418643 32 FALSE "1" "104.1" 10142388.4392458 -738926.574186429 1.36134922348681 7 64 22.5 16944 1.97000002861023
"379" "104" 10141888.4392458 -738426.57418643 32 FALSE "1" "104.1" 10142388.4392458 -738926.574186429 0.844604647842296 12 280 23.3999996185303 15468 2.19000005722046
"380" "104" 10141888.4392458 -738426.57418643 32 FALSE "1" "104.1" 10142388.4392458 -738926.574186429 1.72159276322509 1 249 23 15197 2.1800000667572
"381" "104" 10141888.4392458 -738426.57418643 32 FALSE "1" "104.1" 10142388.4392458 -738926.574186429 0.678918070545216 9 94 23.2000007629395 19007 1.87999999523163
"382" "104" 10141888.4392458 -738426.57418643 32 FALSE "1" "104.1" 10142388.4392458 -738926.574186429 0.690992783102854 10 175 23.5 18812 2.00999999046326
"383" "104" 10141888.4392458 -738426.57418643 32 FALSE "1" "104.1" 10142388.4392458 -738926.574186429 1.48147749828646 4 269 23.5 16821 2.25999999046326
"384" "104" 10141888.4392458 -738426.57418643 32 FALSE "1" "104.1" 10142388.4392458 -738926.574186429 0.912271092454569 8 59 22.7000007629395 18376 1.9099999666214
"385" "104" 10142888.4392458 -738426.57418643 33 FALSE "1" "104.1" 10142388.4392458 -738926.574186429 0.66178531509825 11 286 23.3999996185303 17416 2.15000009536743
"386" "104" 10142888.4392458 -738426.57418643 33 FALSE "1" "104.1" 10142388.4392458 -738926.574186429 1.48611915289517 3 274 23.1000003814697 16592 2.21000003814697
"387" "104" 10142888.4392458 -738426.57418643 33 FALSE "1" "104.1" 10142388.4392458 -738926.574186429 1.47329336610242 6 92 23 15619 2.10999989509583
"388" "104" 10142888.4392458 -738426.57418643 33 FALSE "1" "104.1" 10142388.4392458 -738926.574186429 1.7087838693739 2 214 23.1000003814697 15590 2.20000004768372
"389" "104" 10142888.4392458 -738426.57418643 33 FALSE "1" "104.1" 10142388.4392458 -738926.574186429 1.69046025947455 5 179 23.6000003814697 16052 2.22000002861023
"390" "104" 10142888.4392458 -738426.57418643 33 FALSE "1" "104.1" 10142388.4392458 -738926.574186429 1.36134922348681 7 64 22.5 16944 1.97000002861023
"391" "104" 10142888.4392458 -738426.57418643 33 FALSE "1" "104.1" 10142388.4392458 -738926.574186429 0.844604647842296 12 280 23.3999996185303 15468 2.19000005722046
"392" "104" 10142888.4392458 -738426.57418643 33 FALSE "1" "104.1" 10142388.4392458 -738926.574186429 1.72159276322509 1 249 23 15197 2.1800000667572
"393" "104" 10142888.4392458 -738426.57418643 33 FALSE "1" "104.1" 10142388.4392458 -738926.574186429 0.678918070545216 9 94 23.2000007629395 19007 1.87999999523163
"394" "104" 10142888.4392458 -738426.57418643 33 FALSE "1" "104.1" 10142388.4392458 -738926.574186429 0.690992783102854 10 175 23.5 18812 2.00999999046326
"395" "104" 10142888.4392458 -738426.57418643 33 FALSE "1" "104.1" 10142388.4392458 -738926.574186429 1.48147749828646 4 269 23.5 16821 2.25999999046326
"396" "104" 10142888.4392458 -738426.57418643 33 FALSE "1" "104.1" 10142388.4392458 -738926.574186429 0.912271092454569 8 59 22.7000007629395 18376 1.9099999666214
"397" "104" 10142888.4392458 -739426.57418643 34 FALSE "1" "104.1" 10142388.4392458 -738926.574186429 0.66178531509825 11 286 23.3999996185303 17416 2.15000009536743
"398" "104" 10142888.4392458 -739426.57418643 34 FALSE "1" "104.1" 10142388.4392458 -738926.574186429 1.48611915289517 3 274 23.1000003814697 16592 2.21000003814697
"399" "104" 10142888.4392458 -739426.57418643 34 FALSE "1" "104.1" 10142388.4392458 -738926.574186429 1.47329336610242 6 92 23 15619 2.10999989509583
"400" "104" 10142888.4392458 -739426.57418643 34 FALSE "1" "104.1" 10142388.4392458 -738926.574186429 1.7087838693739 2 214 23.1000003814697 15590 2.20000004768372
"401" "104" 10142888.4392458 -739426.57418643 34 FALSE "1" "104.1" 10142388.4392458 -738926.574186429 1.69046025947455 5 179 23.6000003814697 16052 2.22000002861023
"402" "104" 10142888.4392458 -739426.57418643 34 FALSE "1" "104.1" 10142388.4392458 -738926.574186429 1.36134922348681 7 64 22.5 16944 1.97000002861023
"403" "104" 10142888.4392458 -739426.57418643 34 FALSE "1" "104.1" 10142388.4392458 -738926.574186429 0.844604647842296 12 280 23.3999996185303 15468 2.19000005722046
"404" "104" 10142888.4392458 -739426.57418643 34 FALSE "1" "104.1" 10142388.4392458 -738926.574186429 1.72159276322509 1 249 23 15197 2.1800000667572
"405" "104" 10142888.4392458 -739426.57418643 34 FALSE "1" "104.1" 10142388.4392458 -738926.574186429 0.678918070545216 9 94 23.2000007629395 19007 1.87999999523163
"406" "104" 10142888.4392458 -739426.57418643 34 FALSE "1" "104.1" 10142388.4392458 -738926.574186429 0.690992783102854 10 175 23.5 18812 2.00999999046326
"407" "104" 10142888.4392458 -739426.57418643 34 FALSE "1" "104.1" 10142388.4392458 -738926.574186429 1.48147749828646 4 269 23.5 16821 2.25999999046326
"408" "104" 10142888.4392458 -739426.57418643 34 FALSE "1" "104.1" 10142388.4392458 -738926.574186429 0.912271092454569 8 59 22.7000007629395 18376 1.9099999666214
"409" "104" 10141888.4392458 -739426.57418643 35 FALSE "1" "104.1" 10142388.4392458 -738926.574186429 0.66178531509825 11 286 23.3999996185303 17416 2.15000009536743
"410" "104" 10141888.4392458 -739426.57418643 35 FALSE "1" "104.1" 10142388.4392458 -738926.574186429 1.48611915289517 3 274 23.1000003814697 16592 2.21000003814697
"411" "104" 10141888.4392458 -739426.57418643 35 FALSE "1" "104.1" 10142388.4392458 -738926.574186429 1.47329336610242 6 92 23 15619 2.10999989509583
"412" "104" 10141888.4392458 -739426.57418643 35 FALSE "1" "104.1" 10142388.4392458 -738926.574186429 1.7087838693739 2 214 23.1000003814697 15590 2.20000004768372
"413" "104" 10141888.4392458 -739426.57418643 35 FALSE "1" "104.1" 10142388.4392458 -738926.574186429 1.69046025947455 5 179 23.6000003814697 16052 2.22000002861023
"414" "104" 10141888.4392458 -739426.57418643 35 FALSE "1" "104.1" 10142388.4392458 -738926.574186429 1.36134922348681 7 64 22.5 16944 1.97000002861023
"415" "104" 10141888.4392458 -739426.57418643 35 FALSE "1" "104.1" 10142388.4392458 -738926.574186429 0.844604647842296 12 280 23.3999996185303 15468 2.19000005722046
"416" "104" 10141888.4392458 -739426.57418643 35 FALSE "1" "104.1" 10142388.4392458 -738926.574186429 1.72159276322509 1 249 23 15197 2.1800000667572
"417" "104" 10141888.4392458 -739426.57418643 35 FALSE "1" "104.1" 10142388.4392458 -738926.574186429 0.678918070545216 9 94 23.2000007629395 19007 1.87999999523163
"418" "104" 10141888.4392458 -739426.57418643 35 FALSE "1" "104.1" 10142388.4392458 -738926.574186429 0.690992783102854 10 175 23.5 18812 2.00999999046326
"419" "104" 10141888.4392458 -739426.57418643 35 FALSE "1" "104.1" 10142388.4392458 -738926.574186429 1.48147749828646 4 269 23.5 16821 2.25999999046326
"420" "104" 10141888.4392458 -739426.57418643 35 FALSE "1" "104.1" 10142388.4392458 -738926.574186429 0.912271092454569 8 59 22.7000007629395 18376 1.9099999666214
"421" "105" 10142888.4392458 -739426.57418643 36 FALSE "1" "105.1" 10143388.4392458 -738926.574186429 0.691791609438833 10 174 23.5 18849 2.01999998092651
"422" "105" 10142888.4392458 -739426.57418643 36 FALSE "1" "105.1" 10143388.4392458 -738926.574186429 1.48046485243434 6 92 23 15628 2.11999988555908
"423" "105" 10142888.4392458 -739426.57418643 36 FALSE "1" "105.1" 10143388.4392458 -738926.574186429 1.75205867980919 1 252 23 15208 2.19000005722046
"424" "105" 10142888.4392458 -739426.57418643 36 FALSE "1" "105.1" 10143388.4392458 -738926.574186429 0.68194123714703 11 285 23.3999996185303 17428 2.16000008583069
"425" "105" 10142888.4392458 -739426.57418643 36 FALSE "1" "105.1" 10143388.4392458 -738926.574186429 1.71747546460631 2 215 23.1000003814697 15634 2.21000003814697
"426" "105" 10142888.4392458 -739426.57418643 36 FALSE "1" "105.1" 10143388.4392458 -738926.574186429 0.679009335080327 9 93 23.2000007629395 19019 1.88999998569489
"427" "105" 10142888.4392458 -739426.57418643 36 FALSE "1" "105.1" 10143388.4392458 -738926.574186429 1.35170684520116 7 64 22.5 16988 1.97000002861023
"428" "105" 10142888.4392458 -739426.57418643 36 FALSE "1" "105.1" 10143388.4392458 -738926.574186429 1.50993096160842 3 275 23.1000003814697 16601 2.22000002861023
"429" "105" 10142888.4392458 -739426.57418643 36 FALSE "1" "105.1" 10143388.4392458 -738926.574186429 0.916764374100011 8 59 22.7000007629395 18383 1.91999995708466
"430" "105" 10142888.4392458 -739426.57418643 36 FALSE "1" "105.1" 10143388.4392458 -738926.574186429 0.855903219630397 12 282 23.3999996185303 15489 2.20000004768372
"431" "105" 10142888.4392458 -739426.57418643 36 FALSE "1" "105.1" 10143388.4392458 -738926.574186429 1.69162813157633 5 179 23.6000003814697 16063 2.22000002861023
"432" "105" 10142888.4392458 -739426.57418643 36 FALSE "1" "105.1" 10143388.4392458 -738926.574186429 1.47803823880927 4 269 23.5 16840 2.25999999046326
"433" "105" 10142888.4392458 -738426.57418643 37 FALSE "1" "105.1" 10143388.4392458 -738926.574186429 0.691791609438833 10 174 23.5 18849 2.01999998092651
"434" "105" 10142888.4392458 -738426.57418643 37 FALSE "1" "105.1" 10143388.4392458 -738926.574186429 1.48046485243434 6 92 23 15628 2.11999988555908
"435" "105" 10142888.4392458 -738426.57418643 37 FALSE "1" "105.1" 10143388.4392458 -738926.574186429 1.75205867980919 1 252 23 15208 2.19000005722046
"436" "105" 10142888.4392458 -738426.57418643 37 FALSE "1" "105.1" 10143388.4392458 -738926.574186429 0.68194123714703 11 285 23.3999996185303 17428 2.16000008583069
"437" "105" 10142888.4392458 -738426.57418643 37 FALSE "1" "105.1" 10143388.4392458 -738926.574186429 1.71747546460631 2 215 23.1000003814697 15634 2.21000003814697
"438" "105" 10142888.4392458 -738426.57418643 37 FALSE "1" "105.1" 10143388.4392458 -738926.574186429 0.679009335080327 9 93 23.2000007629395 19019 1.88999998569489
"439" "105" 10142888.4392458 -738426.57418643 37 FALSE "1" "105.1" 10143388.4392458 -738926.574186429 1.35170684520116 7 64 22.5 16988 1.97000002861023
"440" "105" 10142888.4392458 -738426.57418643 37 FALSE "1" "105.1" 10143388.4392458 -738926.574186429 1.50993096160842 3 275 23.1000003814697 16601 2.22000002861023
"441" "105" 10142888.4392458 -738426.57418643 37 FALSE "1" "105.1" 10143388.4392458 -738926.574186429 0.916764374100011 8 59 22.7000007629395 18383 1.91999995708466
"442" "105" 10142888.4392458 -738426.57418643 37 FALSE "1" "105.1" 10143388.4392458 -738926.574186429 0.855903219630397 12 282 23.3999996185303 15489 2.20000004768372
"443" "105" 10142888.4392458 -738426.57418643 37 FALSE "1" "105.1" 10143388.4392458 -738926.574186429 1.69162813157633 5 179 23.6000003814697 16063 2.22000002861023
"444" "105" 10142888.4392458 -738426.57418643 37 FALSE "1" "105.1" 10143388.4392458 -738926.574186429 1.47803823880927 4 269 23.5 16840 2.25999999046326
"445" "105" 10143888.4392458 -738426.57418643 38 FALSE "1" "105.1" 10143388.4392458 -738926.574186429 0.691791609438833 10 174 23.5 18849 2.01999998092651
"446" "105" 10143888.4392458 -738426.57418643 38 FALSE "1" "105.1" 10143388.4392458 -738926.574186429 1.48046485243434 6 92 23 15628 2.11999988555908
"447" "105" 10143888.4392458 -738426.57418643 38 FALSE "1" "105.1" 10143388.4392458 -738926.574186429 1.75205867980919 1 252 23 15208 2.19000005722046
"448" "105" 10143888.4392458 -738426.57418643 38 FALSE "1" "105.1" 10143388.4392458 -738926.574186429 0.68194123714703 11 285 23.3999996185303 17428 2.16000008583069
"449" "105" 10143888.4392458 -738426.57418643 38 FALSE "1" "105.1" 10143388.4392458 -738926.574186429 1.71747546460631 2 215 23.1000003814697 15634 2.21000003814697
"450" "105" 10143888.4392458 -738426.57418643 38 FALSE "1" "105.1" 10143388.4392458 -738926.574186429 0.679009335080327 9 93 23.2000007629395 19019 1.88999998569489
"451" "105" 10143888.4392458 -738426.57418643 38 FALSE "1" "105.1" 10143388.4392458 -738926.574186429 1.35170684520116 7 64 22.5 16988 1.97000002861023
"452" "105" 10143888.4392458 -738426.57418643 38 FALSE "1" "105.1" 10143388.4392458 -738926.574186429 1.50993096160842 3 275 23.1000003814697 16601 2.22000002861023
"453" "105" 10143888.4392458 -738426.57418643 38 FALSE "1" "105.1" 10143388.4392458 -738926.574186429 0.916764374100011 8 59 22.7000007629395 18383 1.91999995708466
"454" "105" 10143888.4392458 -738426.57418643 38 FALSE "1" "105.1" 10143388.4392458 -738926.574186429 0.855903219630397 12 282 23.3999996185303 15489 2.20000004768372
"455" "105" 10143888.4392458 -738426.57418643 38 FALSE "1" "105.1" 10143388.4392458 -738926.574186429 1.69162813157633 5 179 23.6000003814697 16063 2.22000002861023
"456" "105" 10143888.4392458 -738426.57418643 38 FALSE "1" "105.1" 10143388.4392458 -738926.574186429 1.47803823880927 4 269 23.5 16840 2.25999999046326
"457" "105" 10143888.4392458 -739426.57418643 39 FALSE "1" "105.1" 10143388.4392458 -738926.574186429 0.691791609438833 10 174 23.5 18849 2.01999998092651
"458" "105" 10143888.4392458 -739426.57418643 39 FALSE "1" "105.1" 10143388.4392458 -738926.574186429 1.48046485243434 6 92 23 15628 2.11999988555908
"459" "105" 10143888.4392458 -739426.57418643 39 FALSE "1" "105.1" 10143388.4392458 -738926.574186429 1.75205867980919 1 252 23 15208 2.19000005722046
"460" "105" 10143888.4392458 -739426.57418643 39 FALSE "1" "105.1" 10143388.4392458 -738926.574186429 0.68194123714703 11 285 23.3999996185303 17428 2.16000008583069
"461" "105" 10143888.4392458 -739426.57418643 39 FALSE "1" "105.1" 10143388.4392458 -738926.574186429 1.71747546460631 2 215 23.1000003814697 15634 2.21000003814697
"462" "105" 10143888.4392458 -739426.57418643 39 FALSE "1" "105.1" 10143388.4392458 -738926.574186429 0.679009335080327 9 93 23.2000007629395 19019 1.88999998569489
"463" "105" 10143888.4392458 -739426.57418643 39 FALSE "1" "105.1" 10143388.4392458 -738926.574186429 1.35170684520116 7 64 22.5 16988 1.97000002861023
"464" "105" 10143888.4392458 -739426.57418643 39 FALSE "1" "105.1" 10143388.4392458 -738926.574186429 1.50993096160842 3 275 23.1000003814697 16601 2.22000002861023
"465" "105" 10143888.4392458 -739426.57418643 39 FALSE "1" "105.1" 10143388.4392458 -738926.574186429 0.916764374100011 8 59 22.7000007629395 18383 1.91999995708466
"466" "105" 10143888.4392458 -739426.57418643 39 FALSE "1" "105.1" 10143388.4392458 -738926.574186429 0.855903219630397 12 282 23.3999996185303 15489 2.20000004768372
"467" "105" 10143888.4392458 -739426.57418643 39 FALSE "1" "105.1" 10143388.4392458 -738926.574186429 1.69162813157633 5 179 23.6000003814697 16063 2.22000002861023
"468" "105" 10143888.4392458 -739426.57418643 39 FALSE "1" "105.1" 10143388.4392458 -738926.574186429 1.47803823880927 4 269 23.5 16840 2.25999999046326
"469" "105" 10142888.4392458 -739426.57418643 40 FALSE "1" "105.1" 10143388.4392458 -738926.574186429 0.691791609438833 10 174 23.5 18849 2.01999998092651
"470" "105" 10142888.4392458 -739426.57418643 40 FALSE "1" "105.1" 10143388.4392458 -738926.574186429 1.48046485243434 6 92 23 15628 2.11999988555908
"471" "105" 10142888.4392458 -739426.57418643 40 FALSE "1" "105.1" 10143388.4392458 -738926.574186429 1.75205867980919 1 252 23 15208 2.19000005722046
"472" "105" 10142888.4392458 -739426.57418643 40 FALSE "1" "105.1" 10143388.4392458 -738926.574186429 0.68194123714703 11 285 23.3999996185303 17428 2.16000008583069
"473" "105" 10142888.4392458 -739426.57418643 40 FALSE "1" "105.1" 10143388.4392458 -738926.574186429 1.71747546460631 2 215 23.1000003814697 15634 2.21000003814697
"474" "105" 10142888.4392458 -739426.57418643 40 FALSE "1" "105.1" 10143388.4392458 -738926.574186429 0.679009335080327 9 93 23.2000007629395 19019 1.88999998569489
"475" "105" 10142888.4392458 -739426.57418643 40 FALSE "1" "105.1" 10143388.4392458 -738926.574186429 1.35170684520116 7 64 22.5 16988 1.97000002861023
"476" "105" 10142888.4392458 -739426.57418643 40 FALSE "1" "105.1" 10143388.4392458 -738926.574186429 1.50993096160842 3 275 23.1000003814697 16601 2.22000002861023
"477" "105" 10142888.4392458 -739426.57418643 40 FALSE "1" "105.1" 10143388.4392458 -738926.574186429 0.916764374100011 8 59 22.7000007629395 18383 1.91999995708466
"478" "105" 10142888.4392458 -739426.57418643 40 FALSE "1" "105.1" 10143388.4392458 -738926.574186429 0.855903219630397 12 282 23.3999996185303 15489 2.20000004768372
"479" "105" 10142888.4392458 -739426.57418643 40 FALSE "1" "105.1" 10143388.4392458 -738926.574186429 1.69162813157633 5 179 23.6000003814697 16063 2.22000002861023
"480" "105" 10142888.4392458 -739426.57418643 40 FALSE "1" "105.1" 10143388.4392458 -738926.574186429 1.47803823880927 4 269 23.5 16840 2.25999999046326
"481" "106" 10143888.4392458 -739426.57418643 41 FALSE "1" "106.1" 10144388.4392458 -738926.574186429 0.58952815143993 9 92 23.2000007629395 18877 1.89999997615814
"482" "106" 10143888.4392458 -739426.57418643 41 FALSE "1" "106.1" 10144388.4392458 -738926.574186429 1.28495122088966 2 219 23.1000003814697 15619 2.22000002861023
"483" "106" 10143888.4392458 -739426.57418643 41 FALSE "1" "106.1" 10144388.4392458 -738926.574186429 1.47967025713866 5 179 23.7000007629395 16068 2.24000000953674
"484" "106" 10143888.4392458 -739426.57418643 41 FALSE "1" "106.1" 10144388.4392458 -738926.574186429 0.823773768104419 8 60 22.7999992370605 18298 1.91999995708466
"485" "106" 10143888.4392458 -739426.57418643 41 FALSE "1" "106.1" 10144388.4392458 -738926.574186429 0.566644501778402 10 174 23.5 18772 2.02999997138977
"486" "106" 10143888.4392458 -739426.57418643 41 FALSE "1" "106.1" 10144388.4392458 -738926.574186429 0.715356387563943 12 284 23.3999996185303 15531 2.21000003814697
"487" "106" 10143888.4392458 -739426.57418643 41 FALSE "1" "106.1" 10144388.4392458 -738926.574186429 0.588778809599224 11 283 23.3999996185303 17415 2.17000007629395
"488" "106" 10143888.4392458 -739426.57418643 41 FALSE "1" "106.1" 10144388.4392458 -738926.574186429 1.20257083340356 6 91 23.1000003814697 15645 2.13000011444092
"489" "106" 10143888.4392458 -739426.57418643 41 FALSE "1" "106.1" 10144388.4392458 -738926.574186429 1.40680325750248 1 260 23 15166 2.20000004768372
"490" "106" 10143888.4392458 -739426.57418643 41 FALSE "1" "106.1" 10144388.4392458 -738926.574186429 1.35817005496515 4 271 23.5 16820 2.26999998092651
"491" "106" 10143888.4392458 -739426.57418643 41 FALSE "1" "106.1" 10144388.4392458 -738926.574186429 1.13350354679602 7 66 22.6000003814697 16909 1.98000001907349
"492" "106" 10143888.4392458 -739426.57418643 41 FALSE "1" "106.1" 10144388.4392458 -738926.574186429 1.40284950437316 3 279 23.1000003814697 16567 2.23000001907349
"493" "106" 10143888.4392458 -738426.57418643 42 FALSE "1" "106.1" 10144388.4392458 -738926.574186429 0.58952815143993 9 92 23.2000007629395 18877 1.89999997615814
"494" "106" 10143888.4392458 -738426.57418643 42 FALSE "1" "106.1" 10144388.4392458 -738926.574186429 1.28495122088966 2 219 23.1000003814697 15619 2.22000002861023
"495" "106" 10143888.4392458 -738426.57418643 42 FALSE "1" "106.1" 10144388.4392458 -738926.574186429 1.47967025713866 5 179 23.7000007629395 16068 2.24000000953674
"496" "106" 10143888.4392458 -738426.57418643 42 FALSE "1" "106.1" 10144388.4392458 -738926.574186429 0.823773768104419 8 60 22.7999992370605 18298 1.91999995708466
"497" "106" 10143888.4392458 -738426.57418643 42 FALSE "1" "106.1" 10144388.4392458 -738926.574186429 0.566644501778402 10 174 23.5 18772 2.02999997138977
"498" "106" 10143888.4392458 -738426.57418643 42 FALSE "1" "106.1" 10144388.4392458 -738926.574186429 0.715356387563943 12 284 23.3999996185303 15531 2.21000003814697
"499" "106" 10143888.4392458 -738426.57418643 42 FALSE "1" "106.1" 10144388.4392458 -738926.574186429 0.588778809599224 11 283 23.3999996185303 17415 2.17000007629395
"500" "106" 10143888.4392458 -738426.57418643 42 FALSE "1" "106.1" 10144388.4392458 -738926.574186429 1.20257083340356 6 91 23.1000003814697 15645 2.13000011444092
"501" "106" 10143888.4392458 -738426.57418643 42 FALSE "1" "106.1" 10144388.4392458 -738926.574186429 1.40680325750248 1 260 23 15166 2.20000004768372
"502" "106" 10143888.4392458 -738426.57418643 42 FALSE "1" "106.1" 10144388.4392458 -738926.574186429 1.35817005496515 4 271 23.5 16820 2.26999998092651
"503" "106" 10143888.4392458 -738426.57418643 42 FALSE "1" "106.1" 10144388.4392458 -738926.574186429 1.13350354679602 7 66 22.6000003814697 16909 1.98000001907349
"504" "106" 10143888.4392458 -738426.57418643 42 FALSE "1" "106.1" 10144388.4392458 -738926.574186429 1.40284950437316 3 279 23.1000003814697 16567 2.23000001907349
"505" "106" 10144888.4392458 -738426.57418643 43 FALSE "1" "106.1" 10144388.4392458 -738926.574186429 0.58952815143993 9 92 23.2000007629395 18877 1.89999997615814
"506" "106" 10144888.4392458 -738426.57418643 43 FALSE "1" "106.1" 10144388.4392458 -738926.574186429 1.28495122088966 2 219 23.1000003814697 15619 2.22000002861023
"507" "106" 10144888.4392458 -738426.57418643 43 FALSE "1" "106.1" 10144388.4392458 -738926.574186429 1.47967025713866 5 179 23.7000007629395 16068 2.24000000953674
"508" "106" 10144888.4392458 -738426.57418643 43 FALSE "1" "106.1" 10144388.4392458 -738926.574186429 0.823773768104419 8 60 22.7999992370605 18298 1.91999995708466
"509" "106" 10144888.4392458 -738426.57418643 43 FALSE "1" "106.1" 10144388.4392458 -738926.574186429 0.566644501778402 10 174 23.5 18772 2.02999997138977
"510" "106" 10144888.4392458 -738426.57418643 43 FALSE "1" "106.1" 10144388.4392458 -738926.574186429 0.715356387563943 12 284 23.3999996185303 15531 2.21000003814697
"511" "106" 10144888.4392458 -738426.57418643 43 FALSE "1" "106.1" 10144388.4392458 -738926.574186429 0.588778809599224 11 283 23.3999996185303 17415 2.17000007629395
"512" "106" 10144888.4392458 -738426.57418643 43 FALSE "1" "106.1" 10144388.4392458 -738926.574186429 1.20257083340356 6 91 23.1000003814697 15645 2.13000011444092
"513" "106" 10144888.4392458 -738426.57418643 43 FALSE "1" "106.1" 10144388.4392458 -738926.574186429 1.40680325750248 1 260 23 15166 2.20000004768372
"514" "106" 10144888.4392458 -738426.57418643 43 FALSE "1" "106.1" 10144388.4392458 -738926.574186429 1.35817005496515 4 271 23.5 16820 2.26999998092651
"515" "106" 10144888.4392458 -738426.57418643 43 FALSE "1" "106.1" 10144388.4392458 -738926.574186429 1.13350354679602 7 66 22.6000003814697 16909 1.98000001907349
"516" "106" 10144888.4392458 -738426.57418643 43 FALSE "1" "106.1" 10144388.4392458 -738926.574186429 1.40284950437316 3 279 23.1000003814697 16567 2.23000001907349
"517" "106" 10144888.4392458 -739426.57418643 44 FALSE "1" "106.1" 10144388.4392458 -738926.574186429 0.58952815143993 9 92 23.2000007629395 18877 1.89999997615814
"518" "106" 10144888.4392458 -739426.57418643 44 FALSE "1" "106.1" 10144388.4392458 -738926.574186429 1.28495122088966 2 219 23.1000003814697 15619 2.22000002861023
"519" "106" 10144888.4392458 -739426.57418643 44 FALSE "1" "106.1" 10144388.4392458 -738926.574186429 1.47967025713866 5 179 23.7000007629395 16068 2.24000000953674
"520" "106" 10144888.4392458 -739426.57418643 44 FALSE "1" "106.1" 10144388.4392458 -738926.574186429 0.823773768104419 8 60 22.7999992370605 18298 1.91999995708466
"521" "106" 10144888.4392458 -739426.57418643 44 FALSE "1" "106.1" 10144388.4392458 -738926.574186429 0.566644501778402 10 174 23.5 18772 2.02999997138977
"522" "106" 10144888.4392458 -739426.57418643 44 FALSE "1" "106.1" 10144388.4392458 -738926.574186429 0.715356387563943 12 284 23.3999996185303 15531 2.21000003814697
"523" "106" 10144888.4392458 -739426.57418643 44 FALSE "1" "106.1" 10144388.4392458 -738926.574186429 0.588778809599224 11 283 23.3999996185303 17415 2.17000007629395
"524" "106" 10144888.4392458 -739426.57418643 44 FALSE "1" "106.1" 10144388.4392458 -738926.574186429 1.20257083340356 6 91 23.1000003814697 15645 2.13000011444092
"525" "106" 10144888.4392458 -739426.57418643 44 FALSE "1" "106.1" 10144388.4392458 -738926.574186429 1.40680325750248 1 260 23 15166 2.20000004768372
"526" "106" 10144888.4392458 -739426.57418643 44 FALSE "1" "106.1" 10144388.4392458 -738926.574186429 1.35817005496515 4 271 23.5 16820 2.26999998092651
"527" "106" 10144888.4392458 -739426.57418643 44 FALSE "1" "106.1" 10144388.4392458 -738926.574186429 1.13350354679602 7 66 22.6000003814697 16909 1.98000001907349
"528" "106" 10144888.4392458 -739426.57418643 44 FALSE "1" "106.1" 10144388.4392458 -738926.574186429 1.40284950437316 3 279 23.1000003814697 16567 2.23000001907349
"529" "106" 10143888.4392458 -739426.57418643 45 FALSE "1" "106.1" 10144388.4392458 -738926.574186429 0.58952815143993 9 92 23.2000007629395 18877 1.89999997615814
"530" "106" 10143888.4392458 -739426.57418643 45 FALSE "1" "106.1" 10144388.4392458 -738926.574186429 1.28495122088966 2 219 23.1000003814697 15619 2.22000002861023
"531" "106" 10143888.4392458 -739426.57418643 45 FALSE "1" "106.1" 10144388.4392458 -738926.574186429 1.47967025713866 5 179 23.7000007629395 16068 2.24000000953674
"532" "106" 10143888.4392458 -739426.57418643 45 FALSE "1" "106.1" 10144388.4392458 -738926.574186429 0.823773768104419 8 60 22.7999992370605 18298 1.91999995708466
"533" "106" 10143888.4392458 -739426.57418643 45 FALSE "1" "106.1" 10144388.4392458 -738926.574186429 0.566644501778402 10 174 23.5 18772 2.02999997138977
"534" "106" 10143888.4392458 -739426.57418643 45 FALSE "1" "106.1" 10144388.4392458 -738926.574186429 0.715356387563943 12 284 23.3999996185303 15531 2.21000003814697
"535" "106" 10143888.4392458 -739426.57418643 45 FALSE "1" "106.1" 10144388.4392458 -738926.574186429 0.588778809599224 11 283 23.3999996185303 17415 2.17000007629395
"536" "106" 10143888.4392458 -739426.57418643 45 FALSE "1" "106.1" 10144388.4392458 -738926.574186429 1.20257083340356 6 91 23.1000003814697 15645 2.13000011444092
"537" "106" 10143888.4392458 -739426.57418643 45 FALSE "1" "106.1" 10144388.4392458 -738926.574186429 1.40680325750248 1 260 23 15166 2.20000004768372
"538" "106" 10143888.4392458 -739426.57418643 45 FALSE "1" "106.1" 10144388.4392458 -738926.574186429 1.35817005496515 4 271 23.5 16820 2.26999998092651
"539" "106" 10143888.4392458 -739426.57418643 45 FALSE "1" "106.1" 10144388.4392458 -738926.574186429 1.13350354679602 7 66 22.6000003814697 16909 1.98000001907349
"540" "106" 10143888.4392458 -739426.57418643 45 FALSE "1" "106.1" 10144388.4392458 -738926.574186429 1.40284950437316 3 279 23.1000003814697 16567 2.23000001907349
"541" "107" 10144888.4392458 -739426.57418643 46 FALSE "1" "107.1" 10145388.4392458 -738926.574186429 0.566760877457724 9 91 23.2000007629395 18750 1.89999997615814
"542" "107" 10144888.4392458 -739426.57418643 46 FALSE "1" "107.1" 10145388.4392458 -738926.574186429 1.14541399767778 6 92 23 15607 2.13000011444092
"543" "107" 10144888.4392458 -739426.57418643 46 FALSE "1" "107.1" 10145388.4392458 -738926.574186429 1.08966060556135 2 221 23 15624 2.22000002861023
"544" "107" 10144888.4392458 -739426.57418643 46 FALSE "1" "107.1" 10145388.4392458 -738926.574186429 0.625235762398985 12 287 23.2999992370605 15509 2.21000003814697
"545" "107" 10144888.4392458 -739426.57418643 46 FALSE "1" "107.1" 10145388.4392458 -738926.574186429 0.758232217774651 8 60 22.7000007629395 18269 1.92999994754791
"546" "107" 10144888.4392458 -739426.57418643 46 FALSE "1" "107.1" 10145388.4392458 -738926.574186429 1.283839315659 3 281 23.1000003814697 16543 2.24000000953674
"547" "107" 10144888.4392458 -739426.57418643 46 FALSE "1" "107.1" 10145388.4392458 -738926.574186429 1.40878148378632 5 180 23.6000003814697 16056 2.24000000953674
"548" "107" 10144888.4392458 -739426.57418643 46 FALSE "1" "107.1" 10145388.4392458 -738926.574186429 1.17445927305569 1 263 22.8999996185303 15172 2.21000003814697
"549" "107" 10144888.4392458 -739426.57418643 46 FALSE "1" "107.1" 10145388.4392458 -738926.574186429 1.05041597271019 7 67 22.5 16847 1.99000000953674
"550" "107" 10144888.4392458 -739426.57418643 46 FALSE "1" "107.1" 10145388.4392458 -738926.574186429 0.489130517423114 10 173 23.5 18775 2.02999997138977
"551" "107" 10144888.4392458 -739426.57418643 46 FALSE "1" "107.1" 10145388.4392458 -738926.574186429 1.21259281668506 4 271 23.5 16816 2.27999997138977
"552" "107" 10144888.4392458 -739426.57418643 46 FALSE "1" "107.1" 10145388.4392458 -738926.574186429 0.538168662674746 11 283 23.3999996185303 17383 2.17000007629395
"553" "107" 10144888.4392458 -738426.57418643 47 FALSE "1" "107.1" 10145388.4392458 -738926.574186429 0.566760877457724 9 91 23.2000007629395 18750 1.89999997615814
"554" "107" 10144888.4392458 -738426.57418643 47 FALSE "1" "107.1" 10145388.4392458 -738926.574186429 1.14541399767778 6 92 23 15607 2.13000011444092
"555" "107" 10144888.4392458 -738426.57418643 47 FALSE "1" "107.1" 10145388.4392458 -738926.574186429 1.08966060556135 2 221 23 15624 2.22000002861023
"556" "107" 10144888.4392458 -738426.57418643 47 FALSE "1" "107.1" 10145388.4392458 -738926.574186429 0.625235762398985 12 287 23.2999992370605 15509 2.21000003814697
"557" "107" 10144888.4392458 -738426.57418643 47 FALSE "1" "107.1" 10145388.4392458 -738926.574186429 0.758232217774651 8 60 22.7000007629395 18269 1.92999994754791
"558" "107" 10144888.4392458 -738426.57418643 47 FALSE "1" "107.1" 10145388.4392458 -738926.574186429 1.283839315659 3 281 23.1000003814697 16543 2.24000000953674
"559" "107" 10144888.4392458 -738426.57418643 47 FALSE "1" "107.1" 10145388.4392458 -738926.574186429 1.40878148378632 5 180 23.6000003814697 16056 2.24000000953674
"560" "107" 10144888.4392458 -738426.57418643 47 FALSE "1" "107.1" 10145388.4392458 -738926.574186429 1.17445927305569 1 263 22.8999996185303 15172 2.21000003814697
"561" "107" 10144888.4392458 -738426.57418643 47 FALSE "1" "107.1" 10145388.4392458 -738926.574186429 1.05041597271019 7 67 22.5 16847 1.99000000953674
"562" "107" 10144888.4392458 -738426.57418643 47 FALSE "1" "107.1" 10145388.4392458 -738926.574186429 0.489130517423114 10 173 23.5 18775 2.02999997138977
"563" "107" 10144888.4392458 -738426.57418643 47 FALSE "1" "107.1" 10145388.4392458 -738926.574186429 1.21259281668506 4 271 23.5 16816 2.27999997138977
"564" "107" 10144888.4392458 -738426.57418643 47 FALSE "1" "107.1" 10145388.4392458 -738926.574186429 0.538168662674746 11 283 23.3999996185303 17383 2.17000007629395
"565" "107" 10145888.4392458 -738426.57418643 48 FALSE "1" "107.1" 10145388.4392458 -738926.574186429 0.566760877457724 9 91 23.2000007629395 18750 1.89999997615814
"566" "107" 10145888.4392458 -738426.57418643 48 FALSE "1" "107.1" 10145388.4392458 -738926.574186429 1.14541399767778 6 92 23 15607 2.13000011444092
"567" "107" 10145888.4392458 -738426.57418643 48 FALSE "1" "107.1" 10145388.4392458 -738926.574186429 1.08966060556135 2 221 23 15624 2.22000002861023
"568" "107" 10145888.4392458 -738426.57418643 48 FALSE "1" "107.1" 10145388.4392458 -738926.574186429 0.625235762398985 12 287 23.2999992370605 15509 2.21000003814697
"569" "107" 10145888.4392458 -738426.57418643 48 FALSE "1" "107.1" 10145388.4392458 -738926.574186429 0.758232217774651 8 60 22.7000007629395 18269 1.92999994754791
"570" "107" 10145888.4392458 -738426.57418643 48 FALSE "1" "107.1" 10145388.4392458 -738926.574186429 1.283839315659 3 281 23.1000003814697 16543 2.24000000953674
"571" "107" 10145888.4392458 -738426.57418643 48 FALSE "1" "107.1" 10145388.4392458 -738926.574186429 1.40878148378632 5 180 23.6000003814697 16056 2.24000000953674
"572" "107" 10145888.4392458 -738426.57418643 48 FALSE "1" "107.1" 10145388.4392458 -738926.574186429 1.17445927305569 1 263 22.8999996185303 15172 2.21000003814697
"573" "107" 10145888.4392458 -738426.57418643 48 FALSE "1" "107.1" 10145388.4392458 -738926.574186429 1.05041597271019 7 67 22.5 16847 1.99000000953674
"574" "107" 10145888.4392458 -738426.57418643 48 FALSE "1" "107.1" 10145388.4392458 -738926.574186429 0.489130517423114 10 173 23.5 18775 2.02999997138977
"575" "107" 10145888.4392458 -738426.57418643 48 FALSE "1" "107.1" 10145388.4392458 -738926.574186429 1.21259281668506 4 271 23.5 16816 2.27999997138977
"576" "107" 10145888.4392458 -738426.57418643 48 FALSE "1" "107.1" 10145388.4392458 -738926.574186429 0.538168662674746 11 283 23.3999996185303 17383 2.17000007629395
"577" "107" 10145888.4392458 -739426.57418643 49 FALSE "1" "107.1" 10145388.4392458 -738926.574186429 0.566760877457724 9 91 23.2000007629395 18750 1.89999997615814
"578" "107" 10145888.4392458 -739426.57418643 49 FALSE "1" "107.1" 10145388.4392458 -738926.574186429 1.14541399767778 6 92 23 15607 2.13000011444092
"579" "107" 10145888.4392458 -739426.57418643 49 FALSE "1" "107.1" 10145388.4392458 -738926.574186429 1.08966060556135 2 221 23 15624 2.22000002861023
"580" "107" 10145888.4392458 -739426.57418643 49 FALSE "1" "107.1" 10145388.4392458 -738926.574186429 0.625235762398985 12 287 23.2999992370605 15509 2.21000003814697
"581" "107" 10145888.4392458 -739426.57418643 49 FALSE "1" "107.1" 10145388.4392458 -738926.574186429 0.758232217774651 8 60 22.7000007629395 18269 1.92999994754791
"582" "107" 10145888.4392458 -739426.57418643 49 FALSE "1" "107.1" 10145388.4392458 -738926.574186429 1.283839315659 3 281 23.1000003814697 16543 2.24000000953674
"583" "107" 10145888.4392458 -739426.57418643 49 FALSE "1" "107.1" 10145388.4392458 -738926.574186429 1.40878148378632 5 180 23.6000003814697 16056 2.24000000953674
"584" "107" 10145888.4392458 -739426.57418643 49 FALSE "1" "107.1" 10145388.4392458 -738926.574186429 1.17445927305569 1 263 22.8999996185303 15172 2.21000003814697
"585" "107" 10145888.4392458 -739426.57418643 49 FALSE "1" "107.1" 10145388.4392458 -738926.574186429 1.05041597271019 7 67 22.5 16847 1.99000000953674
"586" "107" 10145888.4392458 -739426.57418643 49 FALSE "1" "107.1" 10145388.4392458 -738926.574186429 0.489130517423114 10 173 23.5 18775 2.02999997138977
"587" "107" 10145888.4392458 -739426.57418643 49 FALSE "1" "107.1" 10145388.4392458 -738926.574186429 1.21259281668506 4 271 23.5 16816 2.27999997138977
"588" "107" 10145888.4392458 -739426.57418643 49 FALSE "1" "107.1" 10145388.4392458 -738926.574186429 0.538168662674746 11 283 23.3999996185303 17383 2.17000007629395
"589" "107" 10144888.4392458 -739426.57418643 50 FALSE "1" "107.1" 10145388.4392458 -738926.574186429 0.566760877457724 9 91 23.2000007629395 18750 1.89999997615814
"590" "107" 10144888.4392458 -739426.57418643 50 FALSE "1" "107.1" 10145388.4392458 -738926.574186429 1.14541399767778 6 92 23 15607 2.13000011444092
"591" "107" 10144888.4392458 -739426.57418643 50 FALSE "1" "107.1" 10145388.4392458 -738926.574186429 1.08966060556135 2 221 23 15624 2.22000002861023
"592" "107" 10144888.4392458 -739426.57418643 50 FALSE "1" "107.1" 10145388.4392458 -738926.574186429 0.625235762398985 12 287 23.2999992370605 15509 2.21000003814697
"593" "107" 10144888.4392458 -739426.57418643 50 FALSE "1" "107.1" 10145388.4392458 -738926.574186429 0.758232217774651 8 60 22.7000007629395 18269 1.92999994754791
"594" "107" 10144888.4392458 -739426.57418643 50 FALSE "1" "107.1" 10145388.4392458 -738926.574186429 1.283839315659 3 281 23.1000003814697 16543 2.24000000953674
"595" "107" 10144888.4392458 -739426.57418643 50 FALSE "1" "107.1" 10145388.4392458 -738926.574186429 1.40878148378632 5 180 23.6000003814697 16056 2.24000000953674
"596" "107" 10144888.4392458 -739426.57418643 50 FALSE "1" "107.1" 10145388.4392458 -738926.574186429 1.17445927305569 1 263 22.8999996185303 15172 2.21000003814697
"597" "107" 10144888.4392458 -739426.57418643 50 FALSE "1" "107.1" 10145388.4392458 -738926.574186429 1.05041597271019 7 67 22.5 16847 1.99000000953674
"598" "107" 10144888.4392458 -739426.57418643 50 FALSE "1" "107.1" 10145388.4392458 -738926.574186429 0.489130517423114 10 173 23.5 18775 2.02999997138977
"599" "107" 10144888.4392458 -739426.57418643 50 FALSE "1" "107.1" 10145388.4392458 -738926.574186429 1.21259281668506 4 271 23.5 16816 2.27999997138977
"600" "107" 10144888.4392458 -739426.57418643 50 FALSE "1" "107.1" 10145388.4392458 -738926.574186429 0.538168662674746 11 283 23.3999996185303 17383 2.17000007629395
"601" "108" 10145888.4392458 -739426.57418643 51 FALSE "1" "108.1" 10146388.4392458 -738926.574186429 1.60625935338255 7 66 22.5 16952 1.99000000953674
"602" "108" 10145888.4392458 -739426.57418643 51 FALSE "1" "108.1" 10146388.4392458 -738926.574186429 0.70305167874344 9 89 23.2000007629395 18955 1.89999997615814
"603" "108" 10145888.4392458 -739426.57418643 51 FALSE "1" "108.1" 10146388.4392458 -738926.574186429 1.67414382124275 1 264 22.8999996185303 15211 2.21000003814697
"604" "108" 10145888.4392458 -739426.57418643 51 FALSE "1" "108.1" 10146388.4392458 -738926.574186429 1.57491106544804 2 222 22.8999996185303 15662 2.22000002861023
"605" "108" 10145888.4392458 -739426.57418643 51 FALSE "1" "108.1" 10146388.4392458 -738926.574186429 0.56804263711145 11 281 23.2999992370605 17427 2.1800000667572
"606" "108" 10145888.4392458 -739426.57418643 51 FALSE "1" "108.1" 10146388.4392458 -738926.574186429 1.82918192044243 4 272 23.5 16845 2.27999997138977
"607" "108" 10145888.4392458 -739426.57418643 51 FALSE "1" "108.1" 10146388.4392458 -738926.574186429 2.04743293481985 6 90 23 15676 2.13000011444092
"608" "108" 10145888.4392458 -739426.57418643 51 FALSE "1" "108.1" 10146388.4392458 -738926.574186429 0.533788926015567 10 172 23.5 18777 2.02999997138977
"609" "108" 10145888.4392458 -739426.57418643 51 FALSE "1" "108.1" 10146388.4392458 -738926.574186429 1.02957057705652 8 60 22.7000007629395 18340 1.92999994754791
"610" "108" 10145888.4392458 -739426.57418643 51 FALSE "1" "108.1" 10146388.4392458 -738926.574186429 0.576235246097975 12 287 23.2000007629395 15555 2.21000003814697
"611" "108" 10145888.4392458 -739426.57418643 51 FALSE "1" "108.1" 10146388.4392458 -738926.574186429 1.83382894321022 3 282 23 16595 2.24000000953674
"612" "108" 10145888.4392458 -739426.57418643 51 FALSE "1" "108.1" 10146388.4392458 -738926.574186429 2.2721993992746 5 179 23.6000003814697 16083 2.24000000953674
"613" "108" 10145888.4392458 -738426.57418643 52 FALSE "1" "108.1" 10146388.4392458 -738926.574186429 1.60625935338255 7 66 22.5 16952 1.99000000953674
"614" "108" 10145888.4392458 -738426.57418643 52 FALSE "1" "108.1" 10146388.4392458 -738926.574186429 0.70305167874344 9 89 23.2000007629395 18955 1.89999997615814
"615" "108" 10145888.4392458 -738426.57418643 52 FALSE "1" "108.1" 10146388.4392458 -738926.574186429 1.67414382124275 1 264 22.8999996185303 15211 2.21000003814697
"616" "108" 10145888.4392458 -738426.57418643 52 FALSE "1" "108.1" 10146388.4392458 -738926.574186429 1.57491106544804 2 222 22.8999996185303 15662 2.22000002861023
"617" "108" 10145888.4392458 -738426.57418643 52 FALSE "1" "108.1" 10146388.4392458 -738926.574186429 0.56804263711145 11 281 23.2999992370605 17427 2.1800000667572
"618" "108" 10145888.4392458 -738426.57418643 52 FALSE "1" "108.1" 10146388.4392458 -738926.574186429 1.82918192044243 4 272 23.5 16845 2.27999997138977
"619" "108" 10145888.4392458 -738426.57418643 52 FALSE "1" "108.1" 10146388.4392458 -738926.574186429 2.04743293481985 6 90 23 15676 2.13000011444092
"620" "108" 10145888.4392458 -738426.57418643 52 FALSE "1" "108.1" 10146388.4392458 -738926.574186429 0.533788926015567 10 172 23.5 18777 2.02999997138977
"621" "108" 10145888.4392458 -738426.57418643 52 FALSE "1" "108.1" 10146388.4392458 -738926.574186429 1.02957057705652 8 60 22.7000007629395 18340 1.92999994754791
"622" "108" 10145888.4392458 -738426.57418643 52 FALSE "1" "108.1" 10146388.4392458 -738926.574186429 0.576235246097975 12 287 23.2000007629395 15555 2.21000003814697
"623" "108" 10145888.4392458 -738426.57418643 52 FALSE "1" "108.1" 10146388.4392458 -738926.574186429 1.83382894321022 3 282 23 16595 2.24000000953674
"624" "108" 10145888.4392458 -738426.57418643 52 FALSE "1" "108.1" 10146388.4392458 -738926.574186429 2.2721993992746 5 179 23.6000003814697 16083 2.24000000953674
"625" "108" 10146888.4392458 -738426.57418643 53 FALSE "1" "108.1" 10146388.4392458 -738926.574186429 1.60625935338255 7 66 22.5 16952 1.99000000953674
"626" "108" 10146888.4392458 -738426.57418643 53 FALSE "1" "108.1" 10146388.4392458 -738926.574186429 0.70305167874344 9 89 23.2000007629395 18955 1.89999997615814
"627" "108" 10146888.4392458 -738426.57418643 53 FALSE "1" "108.1" 10146388.4392458 -738926.574186429 1.67414382124275 1 264 22.8999996185303 15211 2.21000003814697
"628" "108" 10146888.4392458 -738426.57418643 53 FALSE "1" "108.1" 10146388.4392458 -738926.574186429 1.57491106544804 2 222 22.8999996185303 15662 2.22000002861023
"629" "108" 10146888.4392458 -738426.57418643 53 FALSE "1" "108.1" 10146388.4392458 -738926.574186429 0.56804263711145 11 281 23.2999992370605 17427 2.1800000667572
"630" "108" 10146888.4392458 -738426.57418643 53 FALSE "1" "108.1" 10146388.4392458 -738926.574186429 1.82918192044243 4 272 23.5 16845 2.27999997138977
"631" "108" 10146888.4392458 -738426.57418643 53 FALSE "1" "108.1" 10146388.4392458 -738926.574186429 2.04743293481985 6 90 23 15676 2.13000011444092
"632" "108" 10146888.4392458 -738426.57418643 53 FALSE "1" "108.1" 10146388.4392458 -738926.574186429 0.533788926015567 10 172 23.5 18777 2.02999997138977
"633" "108" 10146888.4392458 -738426.57418643 53 FALSE "1" "108.1" 10146388.4392458 -738926.574186429 1.02957057705652 8 60 22.7000007629395 18340 1.92999994754791
"634" "108" 10146888.4392458 -738426.57418643 53 FALSE "1" "108.1" 10146388.4392458 -738926.574186429 0.576235246097975 12 287 23.2000007629395 15555 2.21000003814697
"635" "108" 10146888.4392458 -738426.57418643 53 FALSE "1" "108.1" 10146388.4392458 -738926.574186429 1.83382894321022 3 282 23 16595 2.24000000953674
"636" "108" 10146888.4392458 -738426.57418643 53 FALSE "1" "108.1" 10146388.4392458 -738926.574186429 2.2721993992746 5 179 23.6000003814697 16083 2.24000000953674
"637" "108" 10146888.4392458 -739426.57418643 54 FALSE "1" "108.1" 10146388.4392458 -738926.574186429 1.60625935338255 7 66 22.5 16952 1.99000000953674
"638" "108" 10146888.4392458 -739426.57418643 54 FALSE "1" "108.1" 10146388.4392458 -738926.574186429 0.70305167874344 9 89 23.2000007629395 18955 1.89999997615814
"639" "108" 10146888.4392458 -739426.57418643 54 FALSE "1" "108.1" 10146388.4392458 -738926.574186429 1.67414382124275 1 264 22.8999996185303 15211 2.21000003814697
"640" "108" 10146888.4392458 -739426.57418643 54 FALSE "1" "108.1" 10146388.4392458 -738926.574186429 1.57491106544804 2 222 22.8999996185303 15662 2.22000002861023
"641" "108" 10146888.4392458 -739426.57418643 54 FALSE "1" "108.1" 10146388.4392458 -738926.574186429 0.56804263711145 11 281 23.2999992370605 17427 2.1800000667572
"642" "108" 10146888.4392458 -739426.57418643 54 FALSE "1" "108.1" 10146388.4392458 -738926.574186429 1.82918192044243 4 272 23.5 16845 2.27999997138977
"643" "108" 10146888.4392458 -739426.57418643 54 FALSE "1" "108.1" 10146388.4392458 -738926.574186429 2.04743293481985 6 90 23 15676 2.13000011444092
"644" "108" 10146888.4392458 -739426.57418643 54 FALSE "1" "108.1" 10146388.4392458 -738926.574186429 0.533788926015567 10 172 23.5 18777 2.02999997138977
"645" "108" 10146888.4392458 -739426.57418643 54 FALSE "1" "108.1" 10146388.4392458 -738926.574186429 1.02957057705652 8 60 22.7000007629395 18340 1.92999994754791
"646" "108" 10146888.4392458 -739426.57418643 54 FALSE "1" "108.1" 10146388.4392458 -738926.574186429 0.576235246097975 12 287 23.2000007629395 15555 2.21000003814697
"647" "108" 10146888.4392458 -739426.57418643 54 FALSE "1" "108.1" 10146388.4392458 -738926.574186429 1.83382894321022 3 282 23 16595 2.24000000953674
"648" "108" 10146888.4392458 -739426.57418643 54 FALSE "1" "108.1" 10146388.4392458 -738926.574186429 2.2721993992746 5 179 23.6000003814697 16083 2.24000000953674
"649" "108" 10145888.4392458 -739426.57418643 55 FALSE "1" "108.1" 10146388.4392458 -738926.574186429 1.60625935338255 7 66 22.5 16952 1.99000000953674
"650" "108" 10145888.4392458 -739426.57418643 55 FALSE "1" "108.1" 10146388.4392458 -738926.574186429 0.70305167874344 9 89 23.2000007629395 18955 1.89999997615814
"651" "108" 10145888.4392458 -739426.57418643 55 FALSE "1" "108.1" 10146388.4392458 -738926.574186429 1.67414382124275 1 264 22.8999996185303 15211 2.21000003814697
"652" "108" 10145888.4392458 -739426.57418643 55 FALSE "1" "108.1" 10146388.4392458 -738926.574186429 1.57491106544804 2 222 22.8999996185303 15662 2.22000002861023
"653" "108" 10145888.4392458 -739426.57418643 55 FALSE "1" "108.1" 10146388.4392458 -738926.574186429 0.56804263711145 11 281 23.2999992370605 17427 2.1800000667572
"654" "108" 10145888.4392458 -739426.57418643 55 FALSE "1" "108.1" 10146388.4392458 -738926.574186429 1.82918192044243 4 272 23.5 16845 2.27999997138977
"655" "108" 10145888.4392458 -739426.57418643 55 FALSE "1" "108.1" 10146388.4392458 -738926.574186429 2.04743293481985 6 90 23 15676 2.13000011444092
"656" "108" 10145888.4392458 -739426.57418643 55 FALSE "1" "108.1" 10146388.4392458 -738926.574186429 0.533788926015567 10 172 23.5 18777 2.02999997138977
"657" "108" 10145888.4392458 -739426.57418643 55 FALSE "1" "108.1" 10146388.4392458 -738926.574186429 1.02957057705652 8 60 22.7000007629395 18340 1.92999994754791
"658" "108" 10145888.4392458 -739426.57418643 55 FALSE "1" "108.1" 10146388.4392458 -738926.574186429 0.576235246097975 12 287 23.2000007629395 15555 2.21000003814697
"659" "108" 10145888.4392458 -739426.57418643 55 FALSE "1" "108.1" 10146388.4392458 -738926.574186429 1.83382894321022 3 282 23 16595 2.24000000953674
"660" "108" 10145888.4392458 -739426.57418643 55 FALSE "1" "108.1" 10146388.4392458 -738926.574186429 2.2721993992746 5 179 23.6000003814697 16083 2.24000000953674
"661" "109" 10146888.4392458 -739426.57418643 56 FALSE "1" "109.1" 10147388.4392458 -738926.574186429 1.57759177373695 2 224 22.7999992370605 15768 2.23000001907349
"662" "109" 10146888.4392458 -739426.57418643 56 FALSE "1" "109.1" 10147388.4392458 -738926.574186429 0.667078640044555 9 85 23 19364 1.89999997615814
"663" "109" 10146888.4392458 -739426.57418643 56 FALSE "1" "109.1" 10147388.4392458 -738926.574186429 1.76604791895324 4 271 23.2999992370605 16956 2.27999997138977
"664" "109" 10146888.4392458 -739426.57418643 56 FALSE "1" "109.1" 10147388.4392458 -738926.574186429 0.511396299283057 10 168 23.2999992370605 18989 2.02999997138977
"665" "109" 10146888.4392458 -739426.57418643 56 FALSE "1" "109.1" 10147388.4392458 -738926.574186429 0.572975332173479 12 289 23.1000003814697 15607 2.22000002861023
"666" "109" 10146888.4392458 -739426.57418643 56 FALSE "1" "109.1" 10147388.4392458 -738926.574186429 2.34202188771373 5 176 23.5 16136 2.24000000953674
"667" "109" 10146888.4392458 -739426.57418643 56 FALSE "1" "109.1" 10147388.4392458 -738926.574186429 1.75333395700584 3 285 22.7999992370605 16796 2.24000000953674
"668" "109" 10146888.4392458 -739426.57418643 56 FALSE "1" "109.1" 10147388.4392458 -738926.574186429 1.66243609004259 1 266 22.7000007629395 15319 2.21000003814697
"669" "109" 10146888.4392458 -739426.57418643 56 FALSE "1" "109.1" 10147388.4392458 -738926.574186429 0.983836955519399 8 57 22.6000003814697 18614 1.92999994754791
"670" "109" 10146888.4392458 -739426.57418643 56 FALSE "1" "109.1" 10147388.4392458 -738926.574186429 0.615315971188677 11 278 23.2000007629395 17546 2.1800000667572
"671" "109" 10146888.4392458 -739426.57418643 56 FALSE "1" "109.1" 10147388.4392458 -738926.574186429 2.23009865810279 6 86 22.8999996185303 15810 2.14000010490417
"672" "109" 10146888.4392458 -739426.57418643 56 FALSE "1" "109.1" 10147388.4392458 -738926.574186429 1.6007718491587 7 63 22.3999996185303 17192 1.99000000953674
"673" "109" 10146888.4392458 -738426.57418643 57 FALSE "1" "109.1" 10147388.4392458 -738926.574186429 1.57759177373695 2 224 22.7999992370605 15768 2.23000001907349
"674" "109" 10146888.4392458 -738426.57418643 57 FALSE "1" "109.1" 10147388.4392458 -738926.574186429 0.667078640044555 9 85 23 19364 1.89999997615814
"675" "109" 10146888.4392458 -738426.57418643 57 FALSE "1" "109.1" 10147388.4392458 -738926.574186429 1.76604791895324 4 271 23.2999992370605 16956 2.27999997138977
"676" "109" 10146888.4392458 -738426.57418643 57 FALSE "1" "109.1" 10147388.4392458 -738926.574186429 0.511396299283057 10 168 23.2999992370605 18989 2.02999997138977
"677" "109" 10146888.4392458 -738426.57418643 57 FALSE "1" "109.1" 10147388.4392458 -738926.574186429 0.572975332173479 12 289 23.1000003814697 15607 2.22000002861023
"678" "109" 10146888.4392458 -738426.57418643 57 FALSE "1" "109.1" 10147388.4392458 -738926.574186429 2.34202188771373 5 176 23.5 16136 2.24000000953674
"679" "109" 10146888.4392458 -738426.57418643 57 FALSE "1" "109.1" 10147388.4392458 -738926.574186429 1.75333395700584 3 285 22.7999992370605 16796 2.24000000953674
"680" "109" 10146888.4392458 -738426.57418643 57 FALSE "1" "109.1" 10147388.4392458 -738926.574186429 1.66243609004259 1 266 22.7000007629395 15319 2.21000003814697
"681" "109" 10146888.4392458 -738426.57418643 57 FALSE "1" "109.1" 10147388.4392458 -738926.574186429 0.983836955519399 8 57 22.6000003814697 18614 1.92999994754791
"682" "109" 10146888.4392458 -738426.57418643 57 FALSE "1" "109.1" 10147388.4392458 -738926.574186429 0.615315971188677 11 278 23.2000007629395 17546 2.1800000667572
"683" "109" 10146888.4392458 -738426.57418643 57 FALSE "1" "109.1" 10147388.4392458 -738926.574186429 2.23009865810279 6 86 22.8999996185303 15810 2.14000010490417
"684" "109" 10146888.4392458 -738426.57418643 57 FALSE "1" "109.1" 10147388.4392458 -738926.574186429 1.6007718491587 7 63 22.3999996185303 17192 1.99000000953674
"685" "109" 10147888.4392458 -738426.57418643 58 FALSE "1" "109.1" 10147388.4392458 -738926.574186429 1.57759177373695 2 224 22.7999992370605 15768 2.23000001907349
"686" "109" 10147888.4392458 -738426.57418643 58 FALSE "1" "109.1" 10147388.4392458 -738926.574186429 0.667078640044555 9 85 23 19364 1.89999997615814
"687" "109" 10147888.4392458 -738426.57418643 58 FALSE "1" "109.1" 10147388.4392458 -738926.574186429 1.76604791895324 4 271 23.2999992370605 16956 2.27999997138977
"688" "109" 10147888.4392458 -738426.57418643 58 FALSE "1" "109.1" 10147388.4392458 -738926.574186429 0.511396299283057 10 168 23.2999992370605 18989 2.02999997138977
"689" "109" 10147888.4392458 -738426.57418643 58 FALSE "1" "109.1" 10147388.4392458 -738926.574186429 0.572975332173479 12 289 23.1000003814697 15607 2.22000002861023
"690" "109" 10147888.4392458 -738426.57418643 58 FALSE "1" "109.1" 10147388.4392458 -738926.574186429 2.34202188771373 5 176 23.5 16136 2.24000000953674
"691" "109" 10147888.4392458 -738426.57418643 58 FALSE "1" "109.1" 10147388.4392458 -738926.574186429 1.75333395700584 3 285 22.7999992370605 16796 2.24000000953674
"692" "109" 10147888.4392458 -738426.57418643 58 FALSE "1" "109.1" 10147388.4392458 -738926.574186429 1.66243609004259 1 266 22.7000007629395 15319 2.21000003814697
"693" "109" 10147888.4392458 -738426.57418643 58 FALSE "1" "109.1" 10147388.4392458 -738926.574186429 0.983836955519399 8 57 22.6000003814697 18614 1.92999994754791
"694" "109" 10147888.4392458 -738426.57418643 58 FALSE "1" "109.1" 10147388.4392458 -738926.574186429 0.615315971188677 11 278 23.2000007629395 17546 2.1800000667572
"695" "109" 10147888.4392458 -738426.57418643 58 FALSE "1" "109.1" 10147388.4392458 -738926.574186429 2.23009865810279 6 86 22.8999996185303 15810 2.14000010490417
"696" "109" 10147888.4392458 -738426.57418643 58 FALSE "1" "109.1" 10147388.4392458 -738926.574186429 1.6007718491587 7 63 22.3999996185303 17192 1.99000000953674
"697" "109" 10147888.4392458 -739426.57418643 59 FALSE "1" "109.1" 10147388.4392458 -738926.574186429 1.57759177373695 2 224 22.7999992370605 15768 2.23000001907349
"698" "109" 10147888.4392458 -739426.57418643 59 FALSE "1" "109.1" 10147388.4392458 -738926.574186429 0.667078640044555 9 85 23 19364 1.89999997615814
"699" "109" 10147888.4392458 -739426.57418643 59 FALSE "1" "109.1" 10147388.4392458 -738926.574186429 1.76604791895324 4 271 23.2999992370605 16956 2.27999997138977
"700" "109" 10147888.4392458 -739426.57418643 59 FALSE "1" "109.1" 10147388.4392458 -738926.574186429 0.511396299283057 10 168 23.2999992370605 18989 2.02999997138977
"701" "109" 10147888.4392458 -739426.57418643 59 FALSE "1" "109.1" 10147388.4392458 -738926.574186429 0.572975332173479 12 289 23.1000003814697 15607 2.22000002861023
"702" "109" 10147888.4392458 -739426.57418643 59 FALSE "1" "109.1" 10147388.4392458 -738926.574186429 2.34202188771373 5 176 23.5 16136 2.24000000953674
"703" "109" 10147888.4392458 -739426.57418643 59 FALSE "1" "109.1" 10147388.4392458 -738926.574186429 1.75333395700584 3 285 22.7999992370605 16796 2.24000000953674
"704" "109" 10147888.4392458 -739426.57418643 59 FALSE "1" "109.1" 10147388.4392458 -738926.574186429 1.66243609004259 1 266 22.7000007629395 15319 2.21000003814697
"705" "109" 10147888.4392458 -739426.57418643 59 FALSE "1" "109.1" 10147388.4392458 -738926.574186429 0.983836955519399 8 57 22.6000003814697 18614 1.92999994754791
"706" "109" 10147888.4392458 -739426.57418643 59 FALSE "1" "109.1" 10147388.4392458 -738926.574186429 0.615315971188677 11 278 23.2000007629395 17546 2.1800000667572
"707" "109" 10147888.4392458 -739426.57418643 59 FALSE "1" "109.1" 10147388.4392458 -738926.574186429 2.23009865810279 6 86 22.8999996185303 15810 2.14000010490417
"708" "109" 10147888.4392458 -739426.57418643 59 FALSE "1" "109.1" 10147388.4392458 -738926.574186429 1.6007718491587 7 63 22.3999996185303 17192 1.99000000953674
"709" "109" 10146888.4392458 -739426.57418643 60 FALSE "1" "109.1" 10147388.4392458 -738926.574186429 1.57759177373695 2 224 22.7999992370605 15768 2.23000001907349
"710" "109" 10146888.4392458 -739426.57418643 60 FALSE "1" "109.1" 10147388.4392458 -738926.574186429 0.667078640044555 9 85 23 19364 1.89999997615814
"711" "109" 10146888.4392458 -739426.57418643 60 FALSE "1" "109.1" 10147388.4392458 -738926.574186429 1.76604791895324 4 271 23.2999992370605 16956 2.27999997138977
"712" "109" 10146888.4392458 -739426.57418643 60 FALSE "1" "109.1" 10147388.4392458 -738926.574186429 0.511396299283057 10 168 23.2999992370605 18989 2.02999997138977
"713" "109" 10146888.4392458 -739426.57418643 60 FALSE "1" "109.1" 10147388.4392458 -738926.574186429 0.572975332173479 12 289 23.1000003814697 15607 2.22000002861023
"714" "109" 10146888.4392458 -739426.57418643 60 FALSE "1" "109.1" 10147388.4392458 -738926.574186429 2.34202188771373 5 176 23.5 16136 2.24000000953674
"715" "109" 10146888.4392458 -739426.57418643 60 FALSE "1" "109.1" 10147388.4392458 -738926.574186429 1.75333395700584 3 285 22.7999992370605 16796 2.24000000953674
"716" "109" 10146888.4392458 -739426.57418643 60 FALSE "1" "109.1" 10147388.4392458 -738926.574186429 1.66243609004259 1 266 22.7000007629395 15319 2.21000003814697
"717" "109" 10146888.4392458 -739426.57418643 60 FALSE "1" "109.1" 10147388.4392458 -738926.574186429 0.983836955519399 8 57 22.6000003814697 18614 1.92999994754791
"718" "109" 10146888.4392458 -739426.57418643 60 FALSE "1" "109.1" 10147388.4392458 -738926.574186429 0.615315971188677 11 278 23.2000007629395 17546 2.1800000667572
"719" "109" 10146888.4392458 -739426.57418643 60 FALSE "1" "109.1" 10147388.4392458 -738926.574186429 2.23009865810279 6 86 22.8999996185303 15810 2.14000010490417
"720" "109" 10146888.4392458 -739426.57418643 60 FALSE "1" "109.1" 10147388.4392458 -738926.574186429 1.6007718491587 7 63 22.3999996185303 17192 1.99000000953674
"721" "11" 10147888.4392458 -745426.57418643 61 FALSE "1" "11.1" 10148388.4392458 -744926.574186429 0.504470789528016 10 168 23.2999992370605 19372 2.04999995231628
"722" "11" 10147888.4392458 -745426.57418643 61 FALSE "1" "11.1" 10148388.4392458 -744926.574186429 2.72749307298026 6 82 23 16000 2.16000008583069
"723" "11" 10147888.4392458 -745426.57418643 61 FALSE "1" "11.1" 10148388.4392458 -744926.574186429 0.593881685856064 9 84 23 19813 1.91999995708466
"724" "11" 10147888.4392458 -745426.57418643 61 FALSE "1" "11.1" 10148388.4392458 -744926.574186429 2.09748304984037 3 292 22.8999996185303 17293 2.25999999046326
"725" "11" 10147888.4392458 -745426.57418643 61 FALSE "1" "11.1" 10148388.4392458 -744926.574186429 1.53878748353804 1 264 22.7999992370605 15603 2.23000001907349
"726" "11" 10147888.4392458 -745426.57418643 61 FALSE "1" "11.1" 10148388.4392458 -744926.574186429 1.50407114646421 7 60 22.3999996185303 17407 2.00999999046326
"727" "11" 10147888.4392458 -745426.57418643 61 FALSE "1" "11.1" 10148388.4392458 -744926.574186429 0.80658291593699 8 55 22.5 18953 1.95000004768372
"728" "11" 10147888.4392458 -745426.57418643 61 FALSE "1" "11.1" 10148388.4392458 -744926.574186429 1.66418076961773 2 220 22.8999996185303 16146 2.25
"729" "11" 10147888.4392458 -745426.57418643 61 FALSE "1" "11.1" 10148388.4392458 -744926.574186429 0.511020133510056 12 291 23.2000007629395 15890 2.24000000953674
"730" "11" 10147888.4392458 -745426.57418643 61 FALSE "1" "11.1" 10148388.4392458 -744926.574186429 0.70247759749018 11 278 23.2999992370605 17901 2.20000004768372
"731" "11" 10147888.4392458 -745426.57418643 61 FALSE "1" "11.1" 10148388.4392458 -744926.574186429 2.75030730029917 5 173 23.6000003814697 16241 2.25999999046326
"732" "11" 10147888.4392458 -745426.57418643 61 FALSE "1" "11.1" 10148388.4392458 -744926.574186429 2.11913835107903 4 274 23.3999996185303 17132 2.29999995231628
"733" "11" 10147888.4392458 -744426.57418643 62 FALSE "1" "11.1" 10148388.4392458 -744926.574186429 0.504470789528016 10 168 23.2999992370605 19372 2.04999995231628
"734" "11" 10147888.4392458 -744426.57418643 62 FALSE "1" "11.1" 10148388.4392458 -744926.574186429 2.72749307298026 6 82 23 16000 2.16000008583069
"735" "11" 10147888.4392458 -744426.57418643 62 FALSE "1" "11.1" 10148388.4392458 -744926.574186429 0.593881685856064 9 84 23 19813 1.91999995708466
"736" "11" 10147888.4392458 -744426.57418643 62 FALSE "1" "11.1" 10148388.4392458 -744926.574186429 2.09748304984037 3 292 22.8999996185303 17293 2.25999999046326
"737" "11" 10147888.4392458 -744426.57418643 62 FALSE "1" "11.1" 10148388.4392458 -744926.574186429 1.53878748353804 1 264 22.7999992370605 15603 2.23000001907349
"738" "11" 10147888.4392458 -744426.57418643 62 FALSE "1" "11.1" 10148388.4392458 -744926.574186429 1.50407114646421 7 60 22.3999996185303 17407 2.00999999046326
"739" "11" 10147888.4392458 -744426.57418643 62 FALSE "1" "11.1" 10148388.4392458 -744926.574186429 0.80658291593699 8 55 22.5 18953 1.95000004768372
"740" "11" 10147888.4392458 -744426.57418643 62 FALSE "1" "11.1" 10148388.4392458 -744926.574186429 1.66418076961773 2 220 22.8999996185303 16146 2.25
"741" "11" 10147888.4392458 -744426.57418643 62 FALSE "1" "11.1" 10148388.4392458 -744926.574186429 0.511020133510056 12 291 23.2000007629395 15890 2.24000000953674
"742" "11" 10147888.4392458 -744426.57418643 62 FALSE "1" "11.1" 10148388.4392458 -744926.574186429 0.70247759749018 11 278 23.2999992370605 17901 2.20000004768372
"743" "11" 10147888.4392458 -744426.57418643 62 FALSE "1" "11.1" 10148388.4392458 -744926.574186429 2.75030730029917 5 173 23.6000003814697 16241 2.25999999046326
"744" "11" 10147888.4392458 -744426.57418643 62 FALSE "1" "11.1" 10148388.4392458 -744926.574186429 2.11913835107903 4 274 23.3999996185303 17132 2.29999995231628
"745" "11" 10148888.4392458 -744426.57418643 63 FALSE "1" "11.1" 10148388.4392458 -744926.574186429 0.504470789528016 10 168 23.2999992370605 19372 2.04999995231628
"746" "11" 10148888.4392458 -744426.57418643 63 FALSE "1" "11.1" 10148388.4392458 -744926.574186429 2.72749307298026 6 82 23 16000 2.16000008583069
"747" "11" 10148888.4392458 -744426.57418643 63 FALSE "1" "11.1" 10148388.4392458 -744926.574186429 0.593881685856064 9 84 23 19813 1.91999995708466
"748" "11" 10148888.4392458 -744426.57418643 63 FALSE "1" "11.1" 10148388.4392458 -744926.574186429 2.09748304984037 3 292 22.8999996185303 17293 2.25999999046326
"749" "11" 10148888.4392458 -744426.57418643 63 FALSE "1" "11.1" 10148388.4392458 -744926.574186429 1.53878748353804 1 264 22.7999992370605 15603 2.23000001907349
"750" "11" 10148888.4392458 -744426.57418643 63 FALSE "1" "11.1" 10148388.4392458 -744926.574186429 1.50407114646421 7 60 22.3999996185303 17407 2.00999999046326
"751" "11" 10148888.4392458 -744426.57418643 63 FALSE "1" "11.1" 10148388.4392458 -744926.574186429 0.80658291593699 8 55 22.5 18953 1.95000004768372
"752" "11" 10148888.4392458 -744426.57418643 63 FALSE "1" "11.1" 10148388.4392458 -744926.574186429 1.66418076961773 2 220 22.8999996185303 16146 2.25
"753" "11" 10148888.4392458 -744426.57418643 63 FALSE "1" "11.1" 10148388.4392458 -744926.574186429 0.511020133510056 12 291 23.2000007629395 15890 2.24000000953674
"754" "11" 10148888.4392458 -744426.57418643 63 FALSE "1" "11.1" 10148388.4392458 -744926.574186429 0.70247759749018 11 278 23.2999992370605 17901 2.20000004768372
"755" "11" 10148888.4392458 -744426.57418643 63 FALSE "1" "11.1" 10148388.4392458 -744926.574186429 2.75030730029917 5 173 23.6000003814697 16241 2.25999999046326
"756" "11" 10148888.4392458 -744426.57418643 63 FALSE "1" "11.1" 10148388.4392458 -744926.574186429 2.11913835107903 4 274 23.3999996185303 17132 2.29999995231628
"757" "11" 10148888.4392458 -745426.57418643 64 FALSE "1" "11.1" 10148388.4392458 -744926.574186429 0.504470789528016 10 168 23.2999992370605 19372 2.04999995231628
"758" "11" 10148888.4392458 -745426.57418643 64 FALSE "1" "11.1" 10148388.4392458 -744926.574186429 2.72749307298026 6 82 23 16000 2.16000008583069
"759" "11" 10148888.4392458 -745426.57418643 64 FALSE "1" "11.1" 10148388.4392458 -744926.574186429 0.593881685856064 9 84 23 19813 1.91999995708466
"760" "11" 10148888.4392458 -745426.57418643 64 FALSE "1" "11.1" 10148388.4392458 -744926.574186429 2.09748304984037 3 292 22.8999996185303 17293 2.25999999046326
"761" "11" 10148888.4392458 -745426.57418643 64 FALSE "1" "11.1" 10148388.4392458 -744926.574186429 1.53878748353804 1 264 22.7999992370605 15603 2.23000001907349
"762" "11" 10148888.4392458 -745426.57418643 64 FALSE "1" "11.1" 10148388.4392458 -744926.574186429 1.50407114646421 7 60 22.3999996185303 17407 2.00999999046326
"763" "11" 10148888.4392458 -745426.57418643 64 FALSE "1" "11.1" 10148388.4392458 -744926.574186429 0.80658291593699 8 55 22.5 18953 1.95000004768372
"764" "11" 10148888.4392458 -745426.57418643 64 FALSE "1" "11.1" 10148388.4392458 -744926.574186429 1.66418076961773 2 220 22.8999996185303 16146 2.25
"765" "11" 10148888.4392458 -745426.57418643 64 FALSE "1" "11.1" 10148388.4392458 -744926.574186429 0.511020133510056 12 291 23.2000007629395 15890 2.24000000953674
"766" "11" 10148888.4392458 -745426.57418643 64 FALSE "1" "11.1" 10148388.4392458 -744926.574186429 0.70247759749018 11 278 23.2999992370605 17901 2.20000004768372
"767" "11" 10148888.4392458 -745426.57418643 64 FALSE "1" "11.1" 10148388.4392458 -744926.574186429 2.75030730029917 5 173 23.6000003814697 16241 2.25999999046326
"768" "11" 10148888.4392458 -745426.57418643 64 FALSE "1" "11.1" 10148388.4392458 -744926.574186429 2.11913835107903 4 274 23.3999996185303 17132 2.29999995231628
"769" "11" 10147888.4392458 -745426.57418643 65 FALSE "1" "11.1" 10148388.4392458 -744926.574186429 0.504470789528016 10 168 23.2999992370605 19372 2.04999995231628
"770" "11" 10147888.4392458 -745426.57418643 65 FALSE "1" "11.1" 10148388.4392458 -744926.574186429 2.72749307298026 6 82 23 16000 2.16000008583069
"771" "11" 10147888.4392458 -745426.57418643 65 FALSE "1" "11.1" 10148388.4392458 -744926.574186429 0.593881685856064 9 84 23 19813 1.91999995708466
"772" "11" 10147888.4392458 -745426.57418643 65 FALSE "1" "11.1" 10148388.4392458 -744926.574186429 2.09748304984037 3 292 22.8999996185303 17293 2.25999999046326
"773" "11" 10147888.4392458 -745426.57418643 65 FALSE "1" "11.1" 10148388.4392458 -744926.574186429 1.53878748353804 1 264 22.7999992370605 15603 2.23000001907349
"774" "11" 10147888.4392458 -745426.57418643 65 FALSE "1" "11.1" 10148388.4392458 -744926.574186429 1.50407114646421 7 60 22.3999996185303 17407 2.00999999046326
"775" "11" 10147888.4392458 -745426.57418643 65 FALSE "1" "11.1" 10148388.4392458 -744926.574186429 0.80658291593699 8 55 22.5 18953 1.95000004768372
"776" "11" 10147888.4392458 -745426.57418643 65 FALSE "1" "11.1" 10148388.4392458 -744926.574186429 1.66418076961773 2 220 22.8999996185303 16146 2.25
"777" "11" 10147888.4392458 -745426.57418643 65 FALSE "1" "11.1" 10148388.4392458 -744926.574186429 0.511020133510056 12 291 23.2000007629395 15890 2.24000000953674
"778" "11" 10147888.4392458 -745426.57418643 65 FALSE "1" "11.1" 10148388.4392458 -744926.574186429 0.70247759749018 11 278 23.2999992370605 17901 2.20000004768372
"779" "11" 10147888.4392458 -745426.57418643 65 FALSE "1" "11.1" 10148388.4392458 -744926.574186429 2.75030730029917 5 173 23.6000003814697 16241 2.25999999046326
"780" "11" 10147888.4392458 -745426.57418643 65 FALSE "1" "11.1" 10148388.4392458 -744926.574186429 2.11913835107903 4 274 23.3999996185303 17132 2.29999995231628
"781" "110" 10147888.4392458 -739426.57418643 66 FALSE "1" "110.1" 10148388.4392458 -738926.574186429 1.37150846284113 2 226 22.7000007629395 15766 2.22000002861023
"782" "110" 10147888.4392458 -739426.57418643 66 FALSE "1" "110.1" 10148388.4392458 -738926.574186429 0.663523714462605 9 84 23 19363 1.89999997615814
"783" "110" 10147888.4392458 -739426.57418643 66 FALSE "1" "110.1" 10148388.4392458 -738926.574186429 2.48814368722513 5 176 23.3999996185303 16139 2.24000000953674
"784" "110" 10147888.4392458 -739426.57418643 66 FALSE "1" "110.1" 10148388.4392458 -738926.574186429 1.78066650879944 3 287 22.7999992370605 16764 2.24000000953674
"785" "110" 10147888.4392458 -739426.57418643 66 FALSE "1" "110.1" 10148388.4392458 -738926.574186429 0.527094546147273 12 290 22.8999996185303 15609 2.22000002861023
"786" "110" 10147888.4392458 -739426.57418643 66 FALSE "1" "110.1" 10148388.4392458 -738926.574186429 0.610753184237677 11 278 23.1000003814697 17508 2.1800000667572
"787" "110" 10147888.4392458 -739426.57418643 66 FALSE "1" "110.1" 10148388.4392458 -738926.574186429 0.537200638604488 10 167 23.2999992370605 18986 2.02999997138977
"788" "110" 10147888.4392458 -739426.57418643 66 FALSE "1" "110.1" 10148388.4392458 -738926.574186429 1.38495844985362 1 268 22.6000003814697 15319 2.21000003814697
"789" "110" 10147888.4392458 -739426.57418643 66 FALSE "1" "110.1" 10148388.4392458 -738926.574186429 0.934452948832164 8 56 22.5 18648 1.92999994754791
"790" "110" 10147888.4392458 -739426.57418643 66 FALSE "1" "110.1" 10148388.4392458 -738926.574186429 1.55360067761437 7 63 22.2999992370605 17190 1.99000000953674
"791" "110" 10147888.4392458 -739426.57418643 66 FALSE "1" "110.1" 10148388.4392458 -738926.574186429 1.92037995056161 4 272 23.2999992370605 16952 2.27999997138977
"792" "110" 10147888.4392458 -739426.57418643 66 FALSE "1" "110.1" 10148388.4392458 -738926.574186429 2.1700657985168 6 86 22.7999992370605 15831 2.13000011444092
"793" "110" 10147888.4392458 -738426.57418643 67 FALSE "1" "110.1" 10148388.4392458 -738926.574186429 1.37150846284113 2 226 22.7000007629395 15766 2.22000002861023
"794" "110" 10147888.4392458 -738426.57418643 67 FALSE "1" "110.1" 10148388.4392458 -738926.574186429 0.663523714462605 9 84 23 19363 1.89999997615814
"795" "110" 10147888.4392458 -738426.57418643 67 FALSE "1" "110.1" 10148388.4392458 -738926.574186429 2.48814368722513 5 176 23.3999996185303 16139 2.24000000953674
"796" "110" 10147888.4392458 -738426.57418643 67 FALSE "1" "110.1" 10148388.4392458 -738926.574186429 1.78066650879944 3 287 22.7999992370605 16764 2.24000000953674
"797" "110" 10147888.4392458 -738426.57418643 67 FALSE "1" "110.1" 10148388.4392458 -738926.574186429 0.527094546147273 12 290 22.8999996185303 15609 2.22000002861023
"798" "110" 10147888.4392458 -738426.57418643 67 FALSE "1" "110.1" 10148388.4392458 -738926.574186429 0.610753184237677 11 278 23.1000003814697 17508 2.1800000667572
"799" "110" 10147888.4392458 -738426.57418643 67 FALSE "1" "110.1" 10148388.4392458 -738926.574186429 0.537200638604488 10 167 23.2999992370605 18986 2.02999997138977
"800" "110" 10147888.4392458 -738426.57418643 67 FALSE "1" "110.1" 10148388.4392458 -738926.574186429 1.38495844985362 1 268 22.6000003814697 15319 2.21000003814697
"801" "110" 10147888.4392458 -738426.57418643 67 FALSE "1" "110.1" 10148388.4392458 -738926.574186429 0.934452948832164 8 56 22.5 18648 1.92999994754791
"802" "110" 10147888.4392458 -738426.57418643 67 FALSE "1" "110.1" 10148388.4392458 -738926.574186429 1.55360067761437 7 63 22.2999992370605 17190 1.99000000953674
"803" "110" 10147888.4392458 -738426.57418643 67 FALSE "1" "110.1" 10148388.4392458 -738926.574186429 1.92037995056161 4 272 23.2999992370605 16952 2.27999997138977
"804" "110" 10147888.4392458 -738426.57418643 67 FALSE "1" "110.1" 10148388.4392458 -738926.574186429 2.1700657985168 6 86 22.7999992370605 15831 2.13000011444092
"805" "110" 10148888.4392458 -738426.57418643 68 FALSE "1" "110.1" 10148388.4392458 -738926.574186429 1.37150846284113 2 226 22.7000007629395 15766 2.22000002861023
"806" "110" 10148888.4392458 -738426.57418643 68 FALSE "1" "110.1" 10148388.4392458 -738926.574186429 0.663523714462605 9 84 23 19363 1.89999997615814
"807" "110" 10148888.4392458 -738426.57418643 68 FALSE "1" "110.1" 10148388.4392458 -738926.574186429 2.48814368722513 5 176 23.3999996185303 16139 2.24000000953674
"808" "110" 10148888.4392458 -738426.57418643 68 FALSE "1" "110.1" 10148388.4392458 -738926.574186429 1.78066650879944 3 287 22.7999992370605 16764 2.24000000953674
"809" "110" 10148888.4392458 -738426.57418643 68 FALSE "1" "110.1" 10148388.4392458 -738926.574186429 0.527094546147273 12 290 22.8999996185303 15609 2.22000002861023
"810" "110" 10148888.4392458 -738426.57418643 68 FALSE "1" "110.1" 10148388.4392458 -738926.574186429 0.610753184237677 11 278 23.1000003814697 17508 2.1800000667572
"811" "110" 10148888.4392458 -738426.57418643 68 FALSE "1" "110.1" 10148388.4392458 -738926.574186429 0.537200638604488 10 167 23.2999992370605 18986 2.02999997138977
"812" "110" 10148888.4392458 -738426.57418643 68 FALSE "1" "110.1" 10148388.4392458 -738926.574186429 1.38495844985362 1 268 22.6000003814697 15319 2.21000003814697
"813" "110" 10148888.4392458 -738426.57418643 68 FALSE "1" "110.1" 10148388.4392458 -738926.574186429 0.934452948832164 8 56 22.5 18648 1.92999994754791
"814" "110" 10148888.4392458 -738426.57418643 68 FALSE "1" "110.1" 10148388.4392458 -738926.574186429 1.55360067761437 7 63 22.2999992370605 17190 1.99000000953674
"815" "110" 10148888.4392458 -738426.57418643 68 FALSE "1" "110.1" 10148388.4392458 -738926.574186429 1.92037995056161 4 272 23.2999992370605 16952 2.27999997138977
"816" "110" 10148888.4392458 -738426.57418643 68 FALSE "1" "110.1" 10148388.4392458 -738926.574186429 2.1700657985168 6 86 22.7999992370605 15831 2.13000011444092
"817" "110" 10148888.4392458 -739426.57418643 69 FALSE "1" "110.1" 10148388.4392458 -738926.574186429 1.37150846284113 2 226 22.7000007629395 15766 2.22000002861023
"818" "110" 10148888.4392458 -739426.57418643 69 FALSE "1" "110.1" 10148388.4392458 -738926.574186429 0.663523714462605 9 84 23 19363 1.89999997615814
"819" "110" 10148888.4392458 -739426.57418643 69 FALSE "1" "110.1" 10148388.4392458 -738926.574186429 2.48814368722513 5 176 23.3999996185303 16139 2.24000000953674
"820" "110" 10148888.4392458 -739426.57418643 69 FALSE "1" "110.1" 10148388.4392458 -738926.574186429 1.78066650879944 3 287 22.7999992370605 16764 2.24000000953674
"821" "110" 10148888.4392458 -739426.57418643 69 FALSE "1" "110.1" 10148388.4392458 -738926.574186429 0.527094546147273 12 290 22.8999996185303 15609 2.22000002861023
"822" "110" 10148888.4392458 -739426.57418643 69 FALSE "1" "110.1" 10148388.4392458 -738926.574186429 0.610753184237677 11 278 23.1000003814697 17508 2.1800000667572
"823" "110" 10148888.4392458 -739426.57418643 69 FALSE "1" "110.1" 10148388.4392458 -738926.574186429 0.537200638604488 10 167 23.2999992370605 18986 2.02999997138977
"824" "110" 10148888.4392458 -739426.57418643 69 FALSE "1" "110.1" 10148388.4392458 -738926.574186429 1.38495844985362 1 268 22.6000003814697 15319 2.21000003814697
"825" "110" 10148888.4392458 -739426.57418643 69 FALSE "1" "110.1" 10148388.4392458 -738926.574186429 0.934452948832164 8 56 22.5 18648 1.92999994754791
"826" "110" 10148888.4392458 -739426.57418643 69 FALSE "1" "110.1" 10148388.4392458 -738926.574186429 1.55360067761437 7 63 22.2999992370605 17190 1.99000000953674
"827" "110" 10148888.4392458 -739426.57418643 69 FALSE "1" "110.1" 10148388.4392458 -738926.574186429 1.92037995056161 4 272 23.2999992370605 16952 2.27999997138977
"828" "110" 10148888.4392458 -739426.57418643 69 FALSE "1" "110.1" 10148388.4392458 -738926.574186429 2.1700657985168 6 86 22.7999992370605 15831 2.13000011444092
"829" "110" 10147888.4392458 -739426.57418643 70 FALSE "1" "110.1" 10148388.4392458 -738926.574186429 1.37150846284113 2 226 22.7000007629395 15766 2.22000002861023
"830" "110" 10147888.4392458 -739426.57418643 70 FALSE "1" "110.1" 10148388.4392458 -738926.574186429 0.663523714462605 9 84 23 19363 1.89999997615814
"831" "110" 10147888.4392458 -739426.57418643 70 FALSE "1" "110.1" 10148388.4392458 -738926.574186429 2.48814368722513 5 176 23.3999996185303 16139 2.24000000953674
"832" "110" 10147888.4392458 -739426.57418643 70 FALSE "1" "110.1" 10148388.4392458 -738926.574186429 1.78066650879944 3 287 22.7999992370605 16764 2.24000000953674
"833" "110" 10147888.4392458 -739426.57418643 70 FALSE "1" "110.1" 10148388.4392458 -738926.574186429 0.527094546147273 12 290 22.8999996185303 15609 2.22000002861023
"834" "110" 10147888.4392458 -739426.57418643 70 FALSE "1" "110.1" 10148388.4392458 -738926.574186429 0.610753184237677 11 278 23.1000003814697 17508 2.1800000667572
"835" "110" 10147888.4392458 -739426.57418643 70 FALSE "1" "110.1" 10148388.4392458 -738926.574186429 0.537200638604488 10 167 23.2999992370605 18986 2.02999997138977
"836" "110" 10147888.4392458 -739426.57418643 70 FALSE "1" "110.1" 10148388.4392458 -738926.574186429 1.38495844985362 1 268 22.6000003814697 15319 2.21000003814697
"837" "110" 10147888.4392458 -739426.57418643 70 FALSE "1" "110.1" 10148388.4392458 -738926.574186429 0.934452948832164 8 56 22.5 18648 1.92999994754791
"838" "110" 10147888.4392458 -739426.57418643 70 FALSE "1" "110.1" 10148388.4392458 -738926.574186429 1.55360067761437 7 63 22.2999992370605 17190 1.99000000953674
"839" "110" 10147888.4392458 -739426.57418643 70 FALSE "1" "110.1" 10148388.4392458 -738926.574186429 1.92037995056161 4 272 23.2999992370605 16952 2.27999997138977
"840" "110" 10147888.4392458 -739426.57418643 70 FALSE "1" "110.1" 10148388.4392458 -738926.574186429 2.1700657985168 6 86 22.7999992370605 15831 2.13000011444092
"841" "111" 10148888.4392458 -739426.57418643 71 FALSE "1" "111.1" 10149388.4392458 -738926.574186429 0.531162786299916 12 292 22.8999996185303 15624 2.22000002861023
"842" "111" 10148888.4392458 -739426.57418643 71 FALSE "1" "111.1" 10149388.4392458 -738926.574186429 0.657892088924559 9 83 22.8999996185303 19338 1.89999997615814
"843" "111" 10148888.4392458 -739426.57418643 71 FALSE "1" "111.1" 10149388.4392458 -738926.574186429 1.37534772017802 2 228 22.6000003814697 15772 2.23000001907349
"844" "111" 10148888.4392458 -739426.57418643 71 FALSE "1" "111.1" 10149388.4392458 -738926.574186429 2.4522560226256 5 176 23.2999992370605 16146 2.24000000953674
"845" "111" 10148888.4392458 -739426.57418643 71 FALSE "1" "111.1" 10149388.4392458 -738926.574186429 0.921882245012424 8 56 22.3999996185303 18654 1.92999994754791
"846" "111" 10148888.4392458 -739426.57418643 71 FALSE "1" "111.1" 10149388.4392458 -738926.574186429 1.40679850239208 1 272 22.5 15294 2.21000003814697
"847" "111" 10148888.4392458 -739426.57418643 71 FALSE "1" "111.1" 10149388.4392458 -738926.574186429 1.83668007627431 3 289 22.7000007629395 16717 2.24000000953674
"848" "111" 10148888.4392458 -739426.57418643 71 FALSE "1" "111.1" 10149388.4392458 -738926.574186429 0.532800553286033 10 166 23.2000007629395 18961 2.02999997138977
"849" "111" 10148888.4392458 -739426.57418643 71 FALSE "1" "111.1" 10149388.4392458 -738926.574186429 2.1914857067443 6 85 22.7000007629395 15837 2.14000010490417
"850" "111" 10148888.4392458 -739426.57418643 71 FALSE "1" "111.1" 10149388.4392458 -738926.574186429 1.89849863475879 4 272 23.2000007629395 16959 2.27999997138977
"851" "111" 10148888.4392458 -739426.57418643 71 FALSE "1" "111.1" 10149388.4392458 -738926.574186429 1.51604948669512 7 63 22.2000007629395 17197 1.99000000953674
"852" "111" 10148888.4392458 -739426.57418643 71 FALSE "1" "111.1" 10149388.4392458 -738926.574186429 0.617208376513547 11 277 23 17517 2.1800000667572
"853" "111" 10148888.4392458 -738426.57418643 72 FALSE "1" "111.1" 10149388.4392458 -738926.574186429 0.531162786299916 12 292 22.8999996185303 15624 2.22000002861023
"854" "111" 10148888.4392458 -738426.57418643 72 FALSE "1" "111.1" 10149388.4392458 -738926.574186429 0.657892088924559 9 83 22.8999996185303 19338 1.89999997615814
"855" "111" 10148888.4392458 -738426.57418643 72 FALSE "1" "111.1" 10149388.4392458 -738926.574186429 1.37534772017802 2 228 22.6000003814697 15772 2.23000001907349
"856" "111" 10148888.4392458 -738426.57418643 72 FALSE "1" "111.1" 10149388.4392458 -738926.574186429 2.4522560226256 5 176 23.2999992370605 16146 2.24000000953674
"857" "111" 10148888.4392458 -738426.57418643 72 FALSE "1" "111.1" 10149388.4392458 -738926.574186429 0.921882245012424 8 56 22.3999996185303 18654 1.92999994754791
"858" "111" 10148888.4392458 -738426.57418643 72 FALSE "1" "111.1" 10149388.4392458 -738926.574186429 1.40679850239208 1 272 22.5 15294 2.21000003814697
"859" "111" 10148888.4392458 -738426.57418643 72 FALSE "1" "111.1" 10149388.4392458 -738926.574186429 1.83668007627431 3 289 22.7000007629395 16717 2.24000000953674
"860" "111" 10148888.4392458 -738426.57418643 72 FALSE "1" "111.1" 10149388.4392458 -738926.574186429 0.532800553286033 10 166 23.2000007629395 18961 2.02999997138977
"861" "111" 10148888.4392458 -738426.57418643 72 FALSE "1" "111.1" 10149388.4392458 -738926.574186429 2.1914857067443 6 85 22.7000007629395 15837 2.14000010490417
"862" "111" 10148888.4392458 -738426.57418643 72 FALSE "1" "111.1" 10149388.4392458 -738926.574186429 1.89849863475879 4 272 23.2000007629395 16959 2.27999997138977
"863" "111" 10148888.4392458 -738426.57418643 72 FALSE "1" "111.1" 10149388.4392458 -738926.574186429 1.51604948669512 7 63 22.2000007629395 17197 1.99000000953674
"864" "111" 10148888.4392458 -738426.57418643 72 FALSE "1" "111.1" 10149388.4392458 -738926.574186429 0.617208376513547 11 277 23 17517 2.1800000667572
"865" "111" 10149888.4392458 -738426.57418643 73 FALSE "1" "111.1" 10149388.4392458 -738926.574186429 0.531162786299916 12 292 22.8999996185303 15624 2.22000002861023
"866" "111" 10149888.4392458 -738426.57418643 73 FALSE "1" "111.1" 10149388.4392458 -738926.574186429 0.657892088924559 9 83 22.8999996185303 19338 1.89999997615814
"867" "111" 10149888.4392458 -738426.57418643 73 FALSE "1" "111.1" 10149388.4392458 -738926.574186429 1.37534772017802 2 228 22.6000003814697 15772 2.23000001907349
"868" "111" 10149888.4392458 -738426.57418643 73 FALSE "1" "111.1" 10149388.4392458 -738926.574186429 2.4522560226256 5 176 23.2999992370605 16146 2.24000000953674
"869" "111" 10149888.4392458 -738426.57418643 73 FALSE "1" "111.1" 10149388.4392458 -738926.574186429 0.921882245012424 8 56 22.3999996185303 18654 1.92999994754791
"870" "111" 10149888.4392458 -738426.57418643 73 FALSE "1" "111.1" 10149388.4392458 -738926.574186429 1.40679850239208 1 272 22.5 15294 2.21000003814697
"871" "111" 10149888.4392458 -738426.57418643 73 FALSE "1" "111.1" 10149388.4392458 -738926.574186429 1.83668007627431 3 289 22.7000007629395 16717 2.24000000953674
"872" "111" 10149888.4392458 -738426.57418643 73 FALSE "1" "111.1" 10149388.4392458 -738926.574186429 0.532800553286033 10 166 23.2000007629395 18961 2.02999997138977
"873" "111" 10149888.4392458 -738426.57418643 73 FALSE "1" "111.1" 10149388.4392458 -738926.574186429 2.1914857067443 6 85 22.7000007629395 15837 2.14000010490417
"874" "111" 10149888.4392458 -738426.57418643 73 FALSE "1" "111.1" 10149388.4392458 -738926.574186429 1.89849863475879 4 272 23.2000007629395 16959 2.27999997138977
"875" "111" 10149888.4392458 -738426.57418643 73 FALSE "1" "111.1" 10149388.4392458 -738926.574186429 1.51604948669512 7 63 22.2000007629395 17197 1.99000000953674
"876" "111" 10149888.4392458 -738426.57418643 73 FALSE "1" "111.1" 10149388.4392458 -738926.574186429 0.617208376513547 11 277 23 17517 2.1800000667572
"877" "111" 10149888.4392458 -739426.57418643 74 FALSE "1" "111.1" 10149388.4392458 -738926.574186429 0.531162786299916 12 292 22.8999996185303 15624 2.22000002861023
"878" "111" 10149888.4392458 -739426.57418643 74 FALSE "1" "111.1" 10149388.4392458 -738926.574186429 0.657892088924559 9 83 22.8999996185303 19338 1.89999997615814
"879" "111" 10149888.4392458 -739426.57418643 74 FALSE "1" "111.1" 10149388.4392458 -738926.574186429 1.37534772017802 2 228 22.6000003814697 15772 2.23000001907349
"880" "111" 10149888.4392458 -739426.57418643 74 FALSE "1" "111.1" 10149388.4392458 -738926.574186429 2.4522560226256 5 176 23.2999992370605 16146 2.24000000953674
"881" "111" 10149888.4392458 -739426.57418643 74 FALSE "1" "111.1" 10149388.4392458 -738926.574186429 0.921882245012424 8 56 22.3999996185303 18654 1.92999994754791
"882" "111" 10149888.4392458 -739426.57418643 74 FALSE "1" "111.1" 10149388.4392458 -738926.574186429 1.40679850239208 1 272 22.5 15294 2.21000003814697
"883" "111" 10149888.4392458 -739426.57418643 74 FALSE "1" "111.1" 10149388.4392458 -738926.574186429 1.83668007627431 3 289 22.7000007629395 16717 2.24000000953674
"884" "111" 10149888.4392458 -739426.57418643 74 FALSE "1" "111.1" 10149388.4392458 -738926.574186429 0.532800553286033 10 166 23.2000007629395 18961 2.02999997138977
"885" "111" 10149888.4392458 -739426.57418643 74 FALSE "1" "111.1" 10149388.4392458 -738926.574186429 2.1914857067443 6 85 22.7000007629395 15837 2.14000010490417
"886" "111" 10149888.4392458 -739426.57418643 74 FALSE "1" "111.1" 10149388.4392458 -738926.574186429 1.89849863475879 4 272 23.2000007629395 16959 2.27999997138977
"887" "111" 10149888.4392458 -739426.57418643 74 FALSE "1" "111.1" 10149388.4392458 -738926.574186429 1.51604948669512 7 63 22.2000007629395 17197 1.99000000953674
"888" "111" 10149888.4392458 -739426.57418643 74 FALSE "1" "111.1" 10149388.4392458 -738926.574186429 0.617208376513547 11 277 23 17517 2.1800000667572
"889" "111" 10148888.4392458 -739426.57418643 75 FALSE "1" "111.1" 10149388.4392458 -738926.574186429 0.531162786299916 12 292 22.8999996185303 15624 2.22000002861023
"890" "111" 10148888.4392458 -739426.57418643 75 FALSE "1" "111.1" 10149388.4392458 -738926.574186429 0.657892088924559 9 83 22.8999996185303 19338 1.89999997615814
"891" "111" 10148888.4392458 -739426.57418643 75 FALSE "1" "111.1" 10149388.4392458 -738926.574186429 1.37534772017802 2 228 22.6000003814697 15772 2.23000001907349
"892" "111" 10148888.4392458 -739426.57418643 75 FALSE "1" "111.1" 10149388.4392458 -738926.574186429 2.4522560226256 5 176 23.2999992370605 16146 2.24000000953674
"893" "111" 10148888.4392458 -739426.57418643 75 FALSE "1" "111.1" 10149388.4392458 -738926.574186429 0.921882245012424 8 56 22.3999996185303 18654 1.92999994754791
"894" "111" 10148888.4392458 -739426.57418643 75 FALSE "1" "111.1" 10149388.4392458 -738926.574186429 1.40679850239208 1 272 22.5 15294 2.21000003814697
"895" "111" 10148888.4392458 -739426.57418643 75 FALSE "1" "111.1" 10149388.4392458 -738926.574186429 1.83668007627431 3 289 22.7000007629395 16717 2.24000000953674
"896" "111" 10148888.4392458 -739426.57418643 75 FALSE "1" "111.1" 10149388.4392458 -738926.574186429 0.532800553286033 10 166 23.2000007629395 18961 2.02999997138977
"897" "111" 10148888.4392458 -739426.57418643 75 FALSE "1" "111.1" 10149388.4392458 -738926.574186429 2.1914857067443 6 85 22.7000007629395 15837 2.14000010490417
"898" "111" 10148888.4392458 -739426.57418643 75 FALSE "1" "111.1" 10149388.4392458 -738926.574186429 1.89849863475879 4 272 23.2000007629395 16959 2.27999997138977
"899" "111" 10148888.4392458 -739426.57418643 75 FALSE "1" "111.1" 10149388.4392458 -738926.574186429 1.51604948669512 7 63 22.2000007629395 17197 1.99000000953674
"900" "111" 10148888.4392458 -739426.57418643 75 FALSE "1" "111.1" 10149388.4392458 -738926.574186429 0.617208376513547 11 277 23 17517 2.1800000667572
"901" "112" 10149888.4392458 -739426.57418643 76 FALSE "1" "112.1" 10150388.4392458 -738926.574186429 0.518433865198862 11 276 22.8999996185303 17512 2.1800000667572
"902" "112" 10149888.4392458 -739426.57418643 76 FALSE "1" "112.1" 10150388.4392458 -738926.574186429 0.712824417208488 8 56 22.2999992370605 18652 1.91999995708466
"903" "112" 10149888.4392458 -739426.57418643 76 FALSE "1" "112.1" 10150388.4392458 -738926.574186429 1.05268900828853 1 274 22.3999996185303 15291 2.21000003814697
"904" "112" 10149888.4392458 -739426.57418643 76 FALSE "1" "112.1" 10150388.4392458 -738926.574186429 1.80127509445979 5 176 23.2000007629395 16145 2.24000000953674
"905" "112" 10149888.4392458 -739426.57418643 76 FALSE "1" "112.1" 10150388.4392458 -738926.574186429 0.951346669572026 2 229 22.5 15767 2.22000002861023
"906" "112" 10149888.4392458 -739426.57418643 76 FALSE "1" "112.1" 10150388.4392458 -738926.574186429 1.37307334824492 4 273 23.1000003814697 16944 2.27999997138977
"907" "112" 10149888.4392458 -739426.57418643 76 FALSE "1" "112.1" 10150388.4392458 -738926.574186429 1.09853290153542 7 63 22.1000003814697 17158 1.99000000953674
"908" "112" 10149888.4392458 -739426.57418643 76 FALSE "1" "112.1" 10150388.4392458 -738926.574186429 0.544101838834078 9 82 22.7999992370605 19434 1.89999997615814
"909" "112" 10149888.4392458 -739426.57418643 76 FALSE "1" "112.1" 10150388.4392458 -738926.574186429 0.428177152894057 12 292 22.7000007629395 15655 2.22000002861023
"910" "112" 10149888.4392458 -739426.57418643 76 FALSE "1" "112.1" 10150388.4392458 -738926.574186429 0.428748083110442 10 165 23.1000003814697 18986 2.02999997138977
"911" "112" 10149888.4392458 -739426.57418643 76 FALSE "1" "112.1" 10150388.4392458 -738926.574186429 1.45995452715255 6 85 22.6000003814697 15855 2.13000011444092
"912" "112" 10149888.4392458 -739426.57418643 76 FALSE "1" "112.1" 10150388.4392458 -738926.574186429 1.27958527359983 3 290 22.6000003814697 16732 2.24000000953674
"913" "112" 10149888.4392458 -738426.57418643 77 FALSE "1" "112.1" 10150388.4392458 -738926.574186429 0.518433865198862 11 276 22.8999996185303 17512 2.1800000667572
"914" "112" 10149888.4392458 -738426.57418643 77 FALSE "1" "112.1" 10150388.4392458 -738926.574186429 0.712824417208488 8 56 22.2999992370605 18652 1.91999995708466
"915" "112" 10149888.4392458 -738426.57418643 77 FALSE "1" "112.1" 10150388.4392458 -738926.574186429 1.05268900828853 1 274 22.3999996185303 15291 2.21000003814697
"916" "112" 10149888.4392458 -738426.57418643 77 FALSE "1" "112.1" 10150388.4392458 -738926.574186429 1.80127509445979 5 176 23.2000007629395 16145 2.24000000953674
"917" "112" 10149888.4392458 -738426.57418643 77 FALSE "1" "112.1" 10150388.4392458 -738926.574186429 0.951346669572026 2 229 22.5 15767 2.22000002861023
"918" "112" 10149888.4392458 -738426.57418643 77 FALSE "1" "112.1" 10150388.4392458 -738926.574186429 1.37307334824492 4 273 23.1000003814697 16944 2.27999997138977
"919" "112" 10149888.4392458 -738426.57418643 77 FALSE "1" "112.1" 10150388.4392458 -738926.574186429 1.09853290153542 7 63 22.1000003814697 17158 1.99000000953674
"920" "112" 10149888.4392458 -738426.57418643 77 FALSE "1" "112.1" 10150388.4392458 -738926.574186429 0.544101838834078 9 82 22.7999992370605 19434 1.89999997615814
"921" "112" 10149888.4392458 -738426.57418643 77 FALSE "1" "112.1" 10150388.4392458 -738926.574186429 0.428177152894057 12 292 22.7000007629395 15655 2.22000002861023
"922" "112" 10149888.4392458 -738426.57418643 77 FALSE "1" "112.1" 10150388.4392458 -738926.574186429 0.428748083110442 10 165 23.1000003814697 18986 2.02999997138977
"923" "112" 10149888.4392458 -738426.57418643 77 FALSE "1" "112.1" 10150388.4392458 -738926.574186429 1.45995452715255 6 85 22.6000003814697 15855 2.13000011444092
"924" "112" 10149888.4392458 -738426.57418643 77 FALSE "1" "112.1" 10150388.4392458 -738926.574186429 1.27958527359983 3 290 22.6000003814697 16732 2.24000000953674
"925" "112" 10150888.4392458 -738426.57418643 78 FALSE "1" "112.1" 10150388.4392458 -738926.574186429 0.518433865198862 11 276 22.8999996185303 17512 2.1800000667572
"926" "112" 10150888.4392458 -738426.57418643 78 FALSE "1" "112.1" 10150388.4392458 -738926.574186429 0.712824417208488 8 56 22.2999992370605 18652 1.91999995708466
"927" "112" 10150888.4392458 -738426.57418643 78 FALSE "1" "112.1" 10150388.4392458 -738926.574186429 1.05268900828853 1 274 22.3999996185303 15291 2.21000003814697
"928" "112" 10150888.4392458 -738426.57418643 78 FALSE "1" "112.1" 10150388.4392458 -738926.574186429 1.80127509445979 5 176 23.2000007629395 16145 2.24000000953674
"929" "112" 10150888.4392458 -738426.57418643 78 FALSE "1" "112.1" 10150388.4392458 -738926.574186429 0.951346669572026 2 229 22.5 15767 2.22000002861023
"930" "112" 10150888.4392458 -738426.57418643 78 FALSE "1" "112.1" 10150388.4392458 -738926.574186429 1.37307334824492 4 273 23.1000003814697 16944 2.27999997138977
"931" "112" 10150888.4392458 -738426.57418643 78 FALSE "1" "112.1" 10150388.4392458 -738926.574186429 1.09853290153542 7 63 22.1000003814697 17158 1.99000000953674
"932" "112" 10150888.4392458 -738426.57418643 78 FALSE "1" "112.1" 10150388.4392458 -738926.574186429 0.544101838834078 9 82 22.7999992370605 19434 1.89999997615814
"933" "112" 10150888.4392458 -738426.57418643 78 FALSE "1" "112.1" 10150388.4392458 -738926.574186429 0.428177152894057 12 292 22.7000007629395 15655 2.22000002861023
"934" "112" 10150888.4392458 -738426.57418643 78 FALSE "1" "112.1" 10150388.4392458 -738926.574186429 0.428748083110442 10 165 23.1000003814697 18986 2.02999997138977
"935" "112" 10150888.4392458 -738426.57418643 78 FALSE "1" "112.1" 10150388.4392458 -738926.574186429 1.45995452715255 6 85 22.6000003814697 15855 2.13000011444092
"936" "112" 10150888.4392458 -738426.57418643 78 FALSE "1" "112.1" 10150388.4392458 -738926.574186429 1.27958527359983 3 290 22.6000003814697 16732 2.24000000953674
"937" "112" 10150888.4392458 -739426.57418643 79 FALSE "1" "112.1" 10150388.4392458 -738926.574186429 0.518433865198862 11 276 22.8999996185303 17512 2.1800000667572
"938" "112" 10150888.4392458 -739426.57418643 79 FALSE "1" "112.1" 10150388.4392458 -738926.574186429 0.712824417208488 8 56 22.2999992370605 18652 1.91999995708466
"939" "112" 10150888.4392458 -739426.57418643 79 FALSE "1" "112.1" 10150388.4392458 -738926.574186429 1.05268900828853 1 274 22.3999996185303 15291 2.21000003814697
"940" "112" 10150888.4392458 -739426.57418643 79 FALSE "1" "112.1" 10150388.4392458 -738926.574186429 1.80127509445979 5 176 23.2000007629395 16145 2.24000000953674
"941" "112" 10150888.4392458 -739426.57418643 79 FALSE "1" "112.1" 10150388.4392458 -738926.574186429 0.951346669572026 2 229 22.5 15767 2.22000002861023
"942" "112" 10150888.4392458 -739426.57418643 79 FALSE "1" "112.1" 10150388.4392458 -738926.574186429 1.37307334824492 4 273 23.1000003814697 16944 2.27999997138977
"943" "112" 10150888.4392458 -739426.57418643 79 FALSE "1" "112.1" 10150388.4392458 -738926.574186429 1.09853290153542 7 63 22.1000003814697 17158 1.99000000953674
"944" "112" 10150888.4392458 -739426.57418643 79 FALSE "1" "112.1" 10150388.4392458 -738926.574186429 0.544101838834078 9 82 22.7999992370605 19434 1.89999997615814
"945" "112" 10150888.4392458 -739426.57418643 79 FALSE "1" "112.1" 10150388.4392458 -738926.574186429 0.428177152894057 12 292 22.7000007629395 15655 2.22000002861023
"946" "112" 10150888.4392458 -739426.57418643 79 FALSE "1" "112.1" 10150388.4392458 -738926.574186429 0.428748083110442 10 165 23.1000003814697 18986 2.02999997138977
"947" "112" 10150888.4392458 -739426.57418643 79 FALSE "1" "112.1" 10150388.4392458 -738926.574186429 1.45995452715255 6 85 22.6000003814697 15855 2.13000011444092
"948" "112" 10150888.4392458 -739426.57418643 79 FALSE "1" "112.1" 10150388.4392458 -738926.574186429 1.27958527359983 3 290 22.6000003814697 16732 2.24000000953674
"949" "112" 10149888.4392458 -739426.57418643 80 FALSE "1" "112.1" 10150388.4392458 -738926.574186429 0.518433865198862 11 276 22.8999996185303 17512 2.1800000667572
"950" "112" 10149888.4392458 -739426.57418643 80 FALSE "1" "112.1" 10150388.4392458 -738926.574186429 0.712824417208488 8 56 22.2999992370605 18652 1.91999995708466
"951" "112" 10149888.4392458 -739426.57418643 80 FALSE "1" "112.1" 10150388.4392458 -738926.574186429 1.05268900828853 1 274 22.3999996185303 15291 2.21000003814697
"952" "112" 10149888.4392458 -739426.57418643 80 FALSE "1" "112.1" 10150388.4392458 -738926.574186429 1.80127509445979 5 176 23.2000007629395 16145 2.24000000953674
"953" "112" 10149888.4392458 -739426.57418643 80 FALSE "1" "112.1" 10150388.4392458 -738926.574186429 0.951346669572026 2 229 22.5 15767 2.22000002861023
"954" "112" 10149888.4392458 -739426.57418643 80 FALSE "1" "112.1" 10150388.4392458 -738926.574186429 1.37307334824492 4 273 23.1000003814697 16944 2.27999997138977
"955" "112" 10149888.4392458 -739426.57418643 80 FALSE "1" "112.1" 10150388.4392458 -738926.574186429 1.09853290153542 7 63 22.1000003814697 17158 1.99000000953674
"956" "112" 10149888.4392458 -739426.57418643 80 FALSE "1" "112.1" 10150388.4392458 -738926.574186429 0.544101838834078 9 82 22.7999992370605 19434 1.89999997615814
"957" "112" 10149888.4392458 -739426.57418643 80 FALSE "1" "112.1" 10150388.4392458 -738926.574186429 0.428177152894057 12 292 22.7000007629395 15655 2.22000002861023
"958" "112" 10149888.4392458 -739426.57418643 80 FALSE "1" "112.1" 10150388.4392458 -738926.574186429 0.428748083110442 10 165 23.1000003814697 18986 2.02999997138977
"959" "112" 10149888.4392458 -739426.57418643 80 FALSE "1" "112.1" 10150388.4392458 -738926.574186429 1.45995452715255 6 85 22.6000003814697 15855 2.13000011444092
"960" "112" 10149888.4392458 -739426.57418643 80 FALSE "1" "112.1" 10150388.4392458 -738926.574186429 1.27958527359983 3 290 22.6000003814697 16732 2.24000000953674
"961" "113" 10150888.4392458 -739426.57418643 81 FALSE "1" "113.1" 10151388.4392458 -738926.574186429 1.30225378903219 4 274 22.7000007629395 16967 2.25
"962" "113" 10150888.4392458 -739426.57418643 81 FALSE "1" "113.1" 10151388.4392458 -738926.574186429 1.00881649684333 1 273 22 15396 2.19000005722046
"963" "113" 10150888.4392458 -739426.57418643 81 FALSE "1" "113.1" 10151388.4392458 -738926.574186429 0.413862044884313 12 294 22.3999996185303 15647 2.19000005722046
"964" "113" 10150888.4392458 -739426.57418643 81 FALSE "1" "113.1" 10151388.4392458 -738926.574186429 0.402158823559584 10 160 22.7999992370605 19171 2.00999999046326
"965" "113" 10150888.4392458 -739426.57418643 81 FALSE "1" "113.1" 10151388.4392458 -738926.574186429 0.524450734387415 9 82 22.5 19503 1.87000000476837
"966" "113" 10150888.4392458 -739426.57418643 81 FALSE "1" "113.1" 10151388.4392458 -738926.574186429 0.666856976204417 8 54 22 18803 1.89999997615814
"967" "113" 10150888.4392458 -739426.57418643 81 FALSE "1" "113.1" 10151388.4392458 -738926.574186429 1.38374437161309 6 84 22.2999992370605 15872 2.10999989509583
"968" "113" 10150888.4392458 -739426.57418643 81 FALSE "1" "113.1" 10151388.4392458 -738926.574186429 1.04331982054514 7 61 21.7999992370605 17225 1.97000002861023
"969" "113" 10150888.4392458 -739426.57418643 81 FALSE "1" "113.1" 10151388.4392458 -738926.574186429 1.78030912957642 5 173 22.8999996185303 16144 2.22000002861023
"970" "113" 10150888.4392458 -739426.57418643 81 FALSE "1" "113.1" 10151388.4392458 -738926.574186429 1.18845352570207 3 293 22.2000007629395 16910 2.22000002861023
"971" "113" 10150888.4392458 -739426.57418643 81 FALSE "1" "113.1" 10151388.4392458 -738926.574186429 0.544747676999541 11 272 22.6000003814697 17590 2.15000009536743
"972" "113" 10150888.4392458 -739426.57418643 81 FALSE "1" "113.1" 10151388.4392458 -738926.574186429 0.921976308953252 2 229 22.2000007629395 15936 2.20000004768372
"973" "113" 10150888.4392458 -738426.57418643 82 FALSE "1" "113.1" 10151388.4392458 -738926.574186429 1.30225378903219 4 274 22.7000007629395 16967 2.25
"974" "113" 10150888.4392458 -738426.57418643 82 FALSE "1" "113.1" 10151388.4392458 -738926.574186429 1.00881649684333 1 273 22 15396 2.19000005722046
"975" "113" 10150888.4392458 -738426.57418643 82 FALSE "1" "113.1" 10151388.4392458 -738926.574186429 0.413862044884313 12 294 22.3999996185303 15647 2.19000005722046
"976" "113" 10150888.4392458 -738426.57418643 82 FALSE "1" "113.1" 10151388.4392458 -738926.574186429 0.402158823559584 10 160 22.7999992370605 19171 2.00999999046326
"977" "113" 10150888.4392458 -738426.57418643 82 FALSE "1" "113.1" 10151388.4392458 -738926.574186429 0.524450734387415 9 82 22.5 19503 1.87000000476837
"978" "113" 10150888.4392458 -738426.57418643 82 FALSE "1" "113.1" 10151388.4392458 -738926.574186429 0.666856976204417 8 54 22 18803 1.89999997615814
"979" "113" 10150888.4392458 -738426.57418643 82 FALSE "1" "113.1" 10151388.4392458 -738926.574186429 1.38374437161309 6 84 22.2999992370605 15872 2.10999989509583
"980" "113" 10150888.4392458 -738426.57418643 82 FALSE "1" "113.1" 10151388.4392458 -738926.574186429 1.04331982054514 7 61 21.7999992370605 17225 1.97000002861023
"981" "113" 10150888.4392458 -738426.57418643 82 FALSE "1" "113.1" 10151388.4392458 -738926.574186429 1.78030912957642 5 173 22.8999996185303 16144 2.22000002861023
"982" "113" 10150888.4392458 -738426.57418643 82 FALSE "1" "113.1" 10151388.4392458 -738926.574186429 1.18845352570207 3 293 22.2000007629395 16910 2.22000002861023
"983" "113" 10150888.4392458 -738426.57418643 82 FALSE "1" "113.1" 10151388.4392458 -738926.574186429 0.544747676999541 11 272 22.6000003814697 17590 2.15000009536743
"984" "113" 10150888.4392458 -738426.57418643 82 FALSE "1" "113.1" 10151388.4392458 -738926.574186429 0.921976308953252 2 229 22.2000007629395 15936 2.20000004768372
"985" "113" 10151888.4392458 -738426.57418643 83 FALSE "1" "113.1" 10151388.4392458 -738926.574186429 1.30225378903219 4 274 22.7000007629395 16967 2.25
"986" "113" 10151888.4392458 -738426.57418643 83 FALSE "1" "113.1" 10151388.4392458 -738926.574186429 1.00881649684333 1 273 22 15396 2.19000005722046
"987" "113" 10151888.4392458 -738426.57418643 83 FALSE "1" "113.1" 10151388.4392458 -738926.574186429 0.413862044884313 12 294 22.3999996185303 15647 2.19000005722046
"988" "113" 10151888.4392458 -738426.57418643 83 FALSE "1" "113.1" 10151388.4392458 -738926.574186429 0.402158823559584 10 160 22.7999992370605 19171 2.00999999046326
"989" "113" 10151888.4392458 -738426.57418643 83 FALSE "1" "113.1" 10151388.4392458 -738926.574186429 0.524450734387415 9 82 22.5 19503 1.87000000476837
"990" "113" 10151888.4392458 -738426.57418643 83 FALSE "1" "113.1" 10151388.4392458 -738926.574186429 0.666856976204417 8 54 22 18803 1.89999997615814
"991" "113" 10151888.4392458 -738426.57418643 83 FALSE "1" "113.1" 10151388.4392458 -738926.574186429 1.38374437161309 6 84 22.2999992370605 15872 2.10999989509583
"992" "113" 10151888.4392458 -738426.57418643 83 FALSE "1" "113.1" 10151388.4392458 -738926.574186429 1.04331982054514 7 61 21.7999992370605 17225 1.97000002861023
"993" "113" 10151888.4392458 -738426.57418643 83 FALSE "1" "113.1" 10151388.4392458 -738926.574186429 1.78030912957642 5 173 22.8999996185303 16144 2.22000002861023
"994" "113" 10151888.4392458 -738426.57418643 83 FALSE "1" "113.1" 10151388.4392458 -738926.574186429 1.18845352570207 3 293 22.2000007629395 16910 2.22000002861023
"995" "113" 10151888.4392458 -738426.57418643 83 FALSE "1" "113.1" 10151388.4392458 -738926.574186429 0.544747676999541 11 272 22.6000003814697 17590 2.15000009536743
"996" "113" 10151888.4392458 -738426.57418643 83 FALSE "1" "113.1" 10151388.4392458 -738926.574186429 0.921976308953252 2 229 22.2000007629395 15936 2.20000004768372
"997" "113" 10151888.4392458 -739426.57418643 84 FALSE "1" "113.1" 10151388.4392458 -738926.574186429 1.30225378903219 4 274 22.7000007629395 16967 2.25
"998" "113" 10151888.4392458 -739426.57418643 84 FALSE "1" "113.1" 10151388.4392458 -738926.574186429 1.00881649684333 1 273 22 15396 2.19000005722046
"999" "113" 10151888.4392458 -739426.57418643 84 FALSE "1" "113.1" 10151388.4392458 -738926.574186429 0.413862044884313 12 294 22.3999996185303 15647 2.19000005722046
"1000" "113" 10151888.4392458 -739426.57418643 84 FALSE "1" "113.1" 10151388.4392458 -738926.574186429 0.402158823559584 10 160 22.7999992370605 19171 2.00999999046326
"1001" "113" 10151888.4392458 -739426.57418643 84 FALSE "1" "113.1" 10151388.4392458 -738926.574186429 0.524450734387415 9 82 22.5 19503 1.87000000476837
"1002" "113" 10151888.4392458 -739426.57418643 84 FALSE "1" "113.1" 10151388.4392458 -738926.574186429 0.666856976204417 8 54 22 18803 1.89999997615814
"1003" "113" 10151888.4392458 -739426.57418643 84 FALSE "1" "113.1" 10151388.4392458 -738926.574186429 1.38374437161309 6 84 22.2999992370605 15872 2.10999989509583
"1004" "113" 10151888.4392458 -739426.57418643 84 FALSE "1" "113.1" 10151388.4392458 -738926.574186429 1.04331982054514 7 61 21.7999992370605 17225 1.97000002861023
"1005" "113" 10151888.4392458 -739426.57418643 84 FALSE "1" "113.1" 10151388.4392458 -738926.574186429 1.78030912957642 5 173 22.8999996185303 16144 2.22000002861023
"1006" "113" 10151888.4392458 -739426.57418643 84 FALSE "1" "113.1" 10151388.4392458 -738926.574186429 1.18845352570207 3 293 22.2000007629395 16910 2.22000002861023
"1007" "113" 10151888.4392458 -739426.57418643 84 FALSE "1" "113.1" 10151388.4392458 -738926.574186429 0.544747676999541 11 272 22.6000003814697 17590 2.15000009536743
"1008" "113" 10151888.4392458 -739426.57418643 84 FALSE "1" "113.1" 10151388.4392458 -738926.574186429 0.921976308953252 2 229 22.2000007629395 15936 2.20000004768372
"1009" "113" 10150888.4392458 -739426.57418643 85 FALSE "1" "113.1" 10151388.4392458 -738926.574186429 1.30225378903219 4 274 22.7000007629395 16967 2.25
"1010" "113" 10150888.4392458 -739426.57418643 85 FALSE "1" "113.1" 10151388.4392458 -738926.574186429 1.00881649684333 1 273 22 15396 2.19000005722046
"1011" "113" 10150888.4392458 -739426.57418643 85 FALSE "1" "113.1" 10151388.4392458 -738926.574186429 0.413862044884313 12 294 22.3999996185303 15647 2.19000005722046
"1012" "113" 10150888.4392458 -739426.57418643 85 FALSE "1" "113.1" 10151388.4392458 -738926.574186429 0.402158823559584 10 160 22.7999992370605 19171 2.00999999046326
"1013" "113" 10150888.4392458 -739426.57418643 85 FALSE "1" "113.1" 10151388.4392458 -738926.574186429 0.524450734387415 9 82 22.5 19503 1.87000000476837
"1014" "113" 10150888.4392458 -739426.57418643 85 FALSE "1" "113.1" 10151388.4392458 -738926.574186429 0.666856976204417 8 54 22 18803 1.89999997615814
"1015" "113" 10150888.4392458 -739426.57418643 85 FALSE "1" "113.1" 10151388.4392458 -738926.574186429 1.38374437161309 6 84 22.2999992370605 15872 2.10999989509583
"1016" "113" 10150888.4392458 -739426.57418643 85 FALSE "1" "113.1" 10151388.4392458 -738926.574186429 1.04331982054514 7 61 21.7999992370605 17225 1.97000002861023
"1017" "113" 10150888.4392458 -739426.57418643 85 FALSE "1" "113.1" 10151388.4392458 -738926.574186429 1.78030912957642 5 173 22.8999996185303 16144 2.22000002861023
"1018" "113" 10150888.4392458 -739426.57418643 85 FALSE "1" "113.1" 10151388.4392458 -738926.574186429 1.18845352570207 3 293 22.2000007629395 16910 2.22000002861023
"1019" "113" 10150888.4392458 -739426.57418643 85 FALSE "1" "113.1" 10151388.4392458 -738926.574186429 0.544747676999541 11 272 22.6000003814697 17590 2.15000009536743
"1020" "113" 10150888.4392458 -739426.57418643 85 FALSE "1" "113.1" 10151388.4392458 -738926.574186429 0.921976308953252 2 229 22.2000007629395 15936 2.20000004768372
"1021" "114" 10151888.4392458 -739426.57418643 86 FALSE "1" "114.1" 10152388.4392458 -738926.574186429 1.67607134852378 5 172 22.5 16108 2.1800000667572
"1022" "114" 10151888.4392458 -739426.57418643 86 FALSE "1" "114.1" 10152388.4392458 -738926.574186429 0.968008633404922 1 273 21.7000007629395 15487 2.15000009536743
"1023" "114" 10151888.4392458 -739426.57418643 86 FALSE "1" "114.1" 10152388.4392458 -738926.574186429 1.25128557584319 4 275 22.3999996185303 16966 2.22000002861023
"1024" "114" 10151888.4392458 -739426.57418643 86 FALSE "1" "114.1" 10152388.4392458 -738926.574186429 0.587660638576357 11 267 22.2000007629395 17725 2.11999988555908
"1025" "114" 10151888.4392458 -739426.57418643 86 FALSE "1" "114.1" 10152388.4392458 -738926.574186429 0.894872144463771 2 231 21.7999992370605 15989 2.17000007629395
"1026" "114" 10151888.4392458 -739426.57418643 86 FALSE "1" "114.1" 10152388.4392458 -738926.574186429 0.38905303236514 12 295 22 15682 2.16000008583069
"1027" "114" 10151888.4392458 -739426.57418643 86 FALSE "1" "114.1" 10152388.4392458 -738926.574186429 0.512678548757383 9 84 22.2000007629395 19522 1.8400000333786
"1028" "114" 10151888.4392458 -739426.57418643 86 FALSE "1" "114.1" 10152388.4392458 -738926.574186429 0.632670286094041 8 53 21.6000003814697 18776 1.87999999523163
"1029" "114" 10151888.4392458 -739426.57418643 86 FALSE "1" "114.1" 10152388.4392458 -738926.574186429 1.27538842901233 6 83 21.8999996185303 15918 2.07999992370605
"1030" "114" 10151888.4392458 -739426.57418643 86 FALSE "1" "114.1" 10152388.4392458 -738926.574186429 0.970835532988845 7 59 21.3999996185303 17277 1.94000005722046
"1031" "114" 10151888.4392458 -739426.57418643 86 FALSE "1" "114.1" 10152388.4392458 -738926.574186429 0.380690059224217 10 159 22.5 19196 1.97000002861023
"1032" "114" 10151888.4392458 -739426.57418643 86 FALSE "1" "114.1" 10152388.4392458 -738926.574186429 1.1394099630712 3 296 21.8999996185303 16996 2.1800000667572
"1033" "114" 10151888.4392458 -738426.57418643 87 FALSE "1" "114.1" 10152388.4392458 -738926.574186429 1.67607134852378 5 172 22.5 16108 2.1800000667572
"1034" "114" 10151888.4392458 -738426.57418643 87 FALSE "1" "114.1" 10152388.4392458 -738926.574186429 0.968008633404922 1 273 21.7000007629395 15487 2.15000009536743
"1035" "114" 10151888.4392458 -738426.57418643 87 FALSE "1" "114.1" 10152388.4392458 -738926.574186429 1.25128557584319 4 275 22.3999996185303 16966 2.22000002861023
"1036" "114" 10151888.4392458 -738426.57418643 87 FALSE "1" "114.1" 10152388.4392458 -738926.574186429 0.587660638576357 11 267 22.2000007629395 17725 2.11999988555908
"1037" "114" 10151888.4392458 -738426.57418643 87 FALSE "1" "114.1" 10152388.4392458 -738926.574186429 0.894872144463771 2 231 21.7999992370605 15989 2.17000007629395
"1038" "114" 10151888.4392458 -738426.57418643 87 FALSE "1" "114.1" 10152388.4392458 -738926.574186429 0.38905303236514 12 295 22 15682 2.16000008583069
"1039" "114" 10151888.4392458 -738426.57418643 87 FALSE "1" "114.1" 10152388.4392458 -738926.574186429 0.512678548757383 9 84 22.2000007629395 19522 1.8400000333786
"1040" "114" 10151888.4392458 -738426.57418643 87 FALSE "1" "114.1" 10152388.4392458 -738926.574186429 0.632670286094041 8 53 21.6000003814697 18776 1.87999999523163
"1041" "114" 10151888.4392458 -738426.57418643 87 FALSE "1" "114.1" 10152388.4392458 -738926.574186429 1.27538842901233 6 83 21.8999996185303 15918 2.07999992370605
"1042" "114" 10151888.4392458 -738426.57418643 87 FALSE "1" "114.1" 10152388.4392458 -738926.574186429 0.970835532988845 7 59 21.3999996185303 17277 1.94000005722046
"1043" "114" 10151888.4392458 -738426.57418643 87 FALSE "1" "114.1" 10152388.4392458 -738926.574186429 0.380690059224217 10 159 22.5 19196 1.97000002861023
"1044" "114" 10151888.4392458 -738426.57418643 87 FALSE "1" "114.1" 10152388.4392458 -738926.574186429 1.1394099630712 3 296 21.8999996185303 16996 2.1800000667572
"1045" "114" 10152888.4392458 -738426.57418643 88 FALSE "1" "114.1" 10152388.4392458 -738926.574186429 1.67607134852378 5 172 22.5 16108 2.1800000667572
"1046" "114" 10152888.4392458 -738426.57418643 88 FALSE "1" "114.1" 10152388.4392458 -738926.574186429 0.968008633404922 1 273 21.7000007629395 15487 2.15000009536743
"1047" "114" 10152888.4392458 -738426.57418643 88 FALSE "1" "114.1" 10152388.4392458 -738926.574186429 1.25128557584319 4 275 22.3999996185303 16966 2.22000002861023
"1048" "114" 10152888.4392458 -738426.57418643 88 FALSE "1" "114.1" 10152388.4392458 -738926.574186429 0.587660638576357 11 267 22.2000007629395 17725 2.11999988555908
"1049" "114" 10152888.4392458 -738426.57418643 88 FALSE "1" "114.1" 10152388.4392458 -738926.574186429 0.894872144463771 2 231 21.7999992370605 15989 2.17000007629395
"1050" "114" 10152888.4392458 -738426.57418643 88 FALSE "1" "114.1" 10152388.4392458 -738926.574186429 0.38905303236514 12 295 22 15682 2.16000008583069
"1051" "114" 10152888.4392458 -738426.57418643 88 FALSE "1" "114.1" 10152388.4392458 -738926.574186429 0.512678548757383 9 84 22.2000007629395 19522 1.8400000333786
"1052" "114" 10152888.4392458 -738426.57418643 88 FALSE "1" "114.1" 10152388.4392458 -738926.574186429 0.632670286094041 8 53 21.6000003814697 18776 1.87999999523163
"1053" "114" 10152888.4392458 -738426.57418643 88 FALSE "1" "114.1" 10152388.4392458 -738926.574186429 1.27538842901233 6 83 21.8999996185303 15918 2.07999992370605
"1054" "114" 10152888.4392458 -738426.57418643 88 FALSE "1" "114.1" 10152388.4392458 -738926.574186429 0.970835532988845 7 59 21.3999996185303 17277 1.94000005722046
"1055" "114" 10152888.4392458 -738426.57418643 88 FALSE "1" "114.1" 10152388.4392458 -738926.574186429 0.380690059224217 10 159 22.5 19196 1.97000002861023
"1056" "114" 10152888.4392458 -738426.57418643 88 FALSE "1" "114.1" 10152388.4392458 -738926.574186429 1.1394099630712 3 296 21.8999996185303 16996 2.1800000667572
"1057" "114" 10152888.4392458 -739426.57418643 89 FALSE "1" "114.1" 10152388.4392458 -738926.574186429 1.67607134852378 5 172 22.5 16108 2.1800000667572
"1058" "114" 10152888.4392458 -739426.57418643 89 FALSE "1" "114.1" 10152388.4392458 -738926.574186429 0.968008633404922 1 273 21.7000007629395 15487 2.15000009536743
"1059" "114" 10152888.4392458 -739426.57418643 89 FALSE "1" "114.1" 10152388.4392458 -738926.574186429 1.25128557584319 4 275 22.3999996185303 16966 2.22000002861023
"1060" "114" 10152888.4392458 -739426.57418643 89 FALSE "1" "114.1" 10152388.4392458 -738926.574186429 0.587660638576357 11 267 22.2000007629395 17725 2.11999988555908
"1061" "114" 10152888.4392458 -739426.57418643 89 FALSE "1" "114.1" 10152388.4392458 -738926.574186429 0.894872144463771 2 231 21.7999992370605 15989 2.17000007629395
"1062" "114" 10152888.4392458 -739426.57418643 89 FALSE "1" "114.1" 10152388.4392458 -738926.574186429 0.38905303236514 12 295 22 15682 2.16000008583069
"1063" "114" 10152888.4392458 -739426.57418643 89 FALSE "1" "114.1" 10152388.4392458 -738926.574186429 0.512678548757383 9 84 22.2000007629395 19522 1.8400000333786
"1064" "114" 10152888.4392458 -739426.57418643 89 FALSE "1" "114.1" 10152388.4392458 -738926.574186429 0.632670286094041 8 53 21.6000003814697 18776 1.87999999523163
"1065" "114" 10152888.4392458 -739426.57418643 89 FALSE "1" "114.1" 10152388.4392458 -738926.574186429 1.27538842901233 6 83 21.8999996185303 15918 2.07999992370605
"1066" "114" 10152888.4392458 -739426.57418643 89 FALSE "1" "114.1" 10152388.4392458 -738926.574186429 0.970835532988845 7 59 21.3999996185303 17277 1.94000005722046
"1067" "114" 10152888.4392458 -739426.57418643 89 FALSE "1" "114.1" 10152388.4392458 -738926.574186429 0.380690059224217 10 159 22.5 19196 1.97000002861023
"1068" "114" 10152888.4392458 -739426.57418643 89 FALSE "1" "114.1" 10152388.4392458 -738926.574186429 1.1394099630712 3 296 21.8999996185303 16996 2.1800000667572
"1069" "114" 10151888.4392458 -739426.57418643 90 FALSE "1" "114.1" 10152388.4392458 -738926.574186429 1.67607134852378 5 172 22.5 16108 2.1800000667572
"1070" "114" 10151888.4392458 -739426.57418643 90 FALSE "1" "114.1" 10152388.4392458 -738926.574186429 0.968008633404922 1 273 21.7000007629395 15487 2.15000009536743
"1071" "114" 10151888.4392458 -739426.57418643 90 FALSE "1" "114.1" 10152388.4392458 -738926.574186429 1.25128557584319 4 275 22.3999996185303 16966 2.22000002861023
"1072" "114" 10151888.4392458 -739426.57418643 90 FALSE "1" "114.1" 10152388.4392458 -738926.574186429 0.587660638576357 11 267 22.2000007629395 17725 2.11999988555908
"1073" "114" 10151888.4392458 -739426.57418643 90 FALSE "1" "114.1" 10152388.4392458 -738926.574186429 0.894872144463771 2 231 21.7999992370605 15989 2.17000007629395
"1074" "114" 10151888.4392458 -739426.57418643 90 FALSE "1" "114.1" 10152388.4392458 -738926.574186429 0.38905303236514 12 295 22 15682 2.16000008583069
"1075" "114" 10151888.4392458 -739426.57418643 90 FALSE "1" "114.1" 10152388.4392458 -738926.574186429 0.512678548757383 9 84 22.2000007629395 19522 1.8400000333786
"1076" "114" 10151888.4392458 -739426.57418643 90 FALSE "1" "114.1" 10152388.4392458 -738926.574186429 0.632670286094041 8 53 21.6000003814697 18776 1.87999999523163
"1077" "114" 10151888.4392458 -739426.57418643 90 FALSE "1" "114.1" 10152388.4392458 -738926.574186429 1.27538842901233 6 83 21.8999996185303 15918 2.07999992370605
"1078" "114" 10151888.4392458 -739426.57418643 90 FALSE "1" "114.1" 10152388.4392458 -738926.574186429 0.970835532988845 7 59 21.3999996185303 17277 1.94000005722046
"1079" "114" 10151888.4392458 -739426.57418643 90 FALSE "1" "114.1" 10152388.4392458 -738926.574186429 0.380690059224217 10 159 22.5 19196 1.97000002861023
"1080" "114" 10151888.4392458 -739426.57418643 90 FALSE "1" "114.1" 10152388.4392458 -738926.574186429 1.1394099630712 3 296 21.8999996185303 16996 2.1800000667572
"1081" "115" 10152888.4392458 -739426.57418643 91 FALSE "1" "115.1" 10153388.4392458 -738926.574186429 1.00978937446473 1 280 21.2999992370605 15483 2.11999988555908
"1082" "115" 10152888.4392458 -739426.57418643 91 FALSE "1" "115.1" 10153388.4392458 -738926.574186429 0.61507049629543 11 265 21.8999996185303 17751 2.08999991416931
"1083" "115" 10152888.4392458 -739426.57418643 91 FALSE "1" "115.1" 10153388.4392458 -738926.574186429 0.40795892645054 10 160 22.1000003814697 19162 1.94000005722046
"1084" "115" 10152888.4392458 -739426.57418643 91 FALSE "1" "115.1" 10153388.4392458 -738926.574186429 0.577566338055595 9 85 21.8999996185303 19479 1.80999994277954
"1085" "115" 10152888.4392458 -739426.57418643 91 FALSE "1" "115.1" 10153388.4392458 -738926.574186429 1.35421637278208 4 278 22.1000003814697 16935 2.19000005722046
"1086" "115" 10152888.4392458 -739426.57418643 91 FALSE "1" "115.1" 10153388.4392458 -738926.574186429 0.918804711535594 7 59 21.1000003814697 17231 1.9099999666214
"1087" "115" 10152888.4392458 -739426.57418643 91 FALSE "1" "115.1" 10153388.4392458 -738926.574186429 0.380904843847928 12 299 21.7000007629395 15689 2.13000011444092
"1088" "115" 10152888.4392458 -739426.57418643 91 FALSE "1" "115.1" 10153388.4392458 -738926.574186429 1.90877954810661 5 171 22.2000007629395 16071 2.15000009536743
"1089" "115" 10152888.4392458 -739426.57418643 91 FALSE "1" "115.1" 10153388.4392458 -738926.574186429 0.630946286061292 8 53 21.2999992370605 18818 1.85000002384186
"1090" "115" 10152888.4392458 -739426.57418643 91 FALSE "1" "115.1" 10153388.4392458 -738926.574186429 0.88413217182376 2 235 21.5 16045 2.13000011444092
"1091" "115" 10152888.4392458 -739426.57418643 91 FALSE "1" "115.1" 10153388.4392458 -738926.574186429 1.23549320288404 6 82 21.6000003814697 15924 2.04999995231628
"1092" "115" 10152888.4392458 -739426.57418643 91 FALSE "1" "115.1" 10153388.4392458 -738926.574186429 1.29871036925993 3 302 21.5 17061 2.15000009536743
"1093" "115" 10152888.4392458 -738426.57418643 92 FALSE "1" "115.1" 10153388.4392458 -738926.574186429 1.00978937446473 1 280 21.2999992370605 15483 2.11999988555908
"1094" "115" 10152888.4392458 -738426.57418643 92 FALSE "1" "115.1" 10153388.4392458 -738926.574186429 0.61507049629543 11 265 21.8999996185303 17751 2.08999991416931
"1095" "115" 10152888.4392458 -738426.57418643 92 FALSE "1" "115.1" 10153388.4392458 -738926.574186429 0.40795892645054 10 160 22.1000003814697 19162 1.94000005722046
"1096" "115" 10152888.4392458 -738426.57418643 92 FALSE "1" "115.1" 10153388.4392458 -738926.574186429 0.577566338055595 9 85 21.8999996185303 19479 1.80999994277954
"1097" "115" 10152888.4392458 -738426.57418643 92 FALSE "1" "115.1" 10153388.4392458 -738926.574186429 1.35421637278208 4 278 22.1000003814697 16935 2.19000005722046
"1098" "115" 10152888.4392458 -738426.57418643 92 FALSE "1" "115.1" 10153388.4392458 -738926.574186429 0.918804711535594 7 59 21.1000003814697 17231 1.9099999666214
"1099" "115" 10152888.4392458 -738426.57418643 92 FALSE "1" "115.1" 10153388.4392458 -738926.574186429 0.380904843847928 12 299 21.7000007629395 15689 2.13000011444092
"1100" "115" 10152888.4392458 -738426.57418643 92 FALSE "1" "115.1" 10153388.4392458 -738926.574186429 1.90877954810661 5 171 22.2000007629395 16071 2.15000009536743
"1101" "115" 10152888.4392458 -738426.57418643 92 FALSE "1" "115.1" 10153388.4392458 -738926.574186429 0.630946286061292 8 53 21.2999992370605 18818 1.85000002384186
"1102" "115" 10152888.4392458 -738426.57418643 92 FALSE "1" "115.1" 10153388.4392458 -738926.574186429 0.88413217182376 2 235 21.5 16045 2.13000011444092
"1103" "115" 10152888.4392458 -738426.57418643 92 FALSE "1" "115.1" 10153388.4392458 -738926.574186429 1.23549320288404 6 82 21.6000003814697 15924 2.04999995231628
"1104" "115" 10152888.4392458 -738426.57418643 92 FALSE "1" "115.1" 10153388.4392458 -738926.574186429 1.29871036925993 3 302 21.5 17061 2.15000009536743
"1105" "115" 10153888.4392458 -738426.57418643 93 FALSE "1" "115.1" 10153388.4392458 -738926.574186429 1.00978937446473 1 280 21.2999992370605 15483 2.11999988555908
"1106" "115" 10153888.4392458 -738426.57418643 93 FALSE "1" "115.1" 10153388.4392458 -738926.574186429 0.61507049629543 11 265 21.8999996185303 17751 2.08999991416931
"1107" "115" 10153888.4392458 -738426.57418643 93 FALSE "1" "115.1" 10153388.4392458 -738926.574186429 0.40795892645054 10 160 22.1000003814697 19162 1.94000005722046
"1108" "115" 10153888.4392458 -738426.57418643 93 FALSE "1" "115.1" 10153388.4392458 -738926.574186429 0.577566338055595 9 85 21.8999996185303 19479 1.80999994277954
"1109" "115" 10153888.4392458 -738426.57418643 93 FALSE "1" "115.1" 10153388.4392458 -738926.574186429 1.35421637278208 4 278 22.1000003814697 16935 2.19000005722046
"1110" "115" 10153888.4392458 -738426.57418643 93 FALSE "1" "115.1" 10153388.4392458 -738926.574186429 0.918804711535594 7 59 21.1000003814697 17231 1.9099999666214
"1111" "115" 10153888.4392458 -738426.57418643 93 FALSE "1" "115.1" 10153388.4392458 -738926.574186429 0.380904843847928 12 299 21.7000007629395 15689 2.13000011444092
"1112" "115" 10153888.4392458 -738426.57418643 93 FALSE "1" "115.1" 10153388.4392458 -738926.574186429 1.90877954810661 5 171 22.2000007629395 16071 2.15000009536743
"1113" "115" 10153888.4392458 -738426.57418643 93 FALSE "1" "115.1" 10153388.4392458 -738926.574186429 0.630946286061292 8 53 21.2999992370605 18818 1.85000002384186
"1114" "115" 10153888.4392458 -738426.57418643 93 FALSE "1" "115.1" 10153388.4392458 -738926.574186429 0.88413217182376 2 235 21.5 16045 2.13000011444092
"1115" "115" 10153888.4392458 -738426.57418643 93 FALSE "1" "115.1" 10153388.4392458 -738926.574186429 1.23549320288404 6 82 21.6000003814697 15924 2.04999995231628
"1116" "115" 10153888.4392458 -738426.57418643 93 FALSE "1" "115.1" 10153388.4392458 -738926.574186429 1.29871036925993 3 302 21.5 17061 2.15000009536743
"1117" "115" 10153888.4392458 -739426.57418643 94 FALSE "1" "115.1" 10153388.4392458 -738926.574186429 1.00978937446473 1 280 21.2999992370605 15483 2.11999988555908
"1118" "115" 10153888.4392458 -739426.57418643 94 FALSE "1" "115.1" 10153388.4392458 -738926.574186429 0.61507049629543 11 265 21.8999996185303 17751 2.08999991416931
"1119" "115" 10153888.4392458 -739426.57418643 94 FALSE "1" "115.1" 10153388.4392458 -738926.574186429 0.40795892645054 10 160 22.1000003814697 19162 1.94000005722046
"1120" "115" 10153888.4392458 -739426.57418643 94 FALSE "1" "115.1" 10153388.4392458 -738926.574186429 0.577566338055595 9 85 21.8999996185303 19479 1.80999994277954
"1121" "115" 10153888.4392458 -739426.57418643 94 FALSE "1" "115.1" 10153388.4392458 -738926.574186429 1.35421637278208 4 278 22.1000003814697 16935 2.19000005722046
"1122" "115" 10153888.4392458 -739426.57418643 94 FALSE "1" "115.1" 10153388.4392458 -738926.574186429 0.918804711535594 7 59 21.1000003814697 17231 1.9099999666214
"1123" "115" 10153888.4392458 -739426.57418643 94 FALSE "1" "115.1" 10153388.4392458 -738926.574186429 0.380904843847928 12 299 21.7000007629395 15689 2.13000011444092
"1124" "115" 10153888.4392458 -739426.57418643 94 FALSE "1" "115.1" 10153388.4392458 -738926.574186429 1.90877954810661 5 171 22.2000007629395 16071 2.15000009536743
"1125" "115" 10153888.4392458 -739426.57418643 94 FALSE "1" "115.1" 10153388.4392458 -738926.574186429 0.630946286061292 8 53 21.2999992370605 18818 1.85000002384186
"1126" "115" 10153888.4392458 -739426.57418643 94 FALSE "1" "115.1" 10153388.4392458 -738926.574186429 0.88413217182376 2 235 21.5 16045 2.13000011444092
"1127" "115" 10153888.4392458 -739426.57418643 94 FALSE "1" "115.1" 10153388.4392458 -738926.574186429 1.23549320288404 6 82 21.6000003814697 15924 2.04999995231628
"1128" "115" 10153888.4392458 -739426.57418643 94 FALSE "1" "115.1" 10153388.4392458 -738926.574186429 1.29871036925993 3 302 21.5 17061 2.15000009536743
"1129" "115" 10152888.4392458 -739426.57418643 95 FALSE "1" "115.1" 10153388.4392458 -738926.574186429 1.00978937446473 1 280 21.2999992370605 15483 2.11999988555908
"1130" "115" 10152888.4392458 -739426.57418643 95 FALSE "1" "115.1" 10153388.4392458 -738926.574186429 0.61507049629543 11 265 21.8999996185303 17751 2.08999991416931
"1131" "115" 10152888.4392458 -739426.57418643 95 FALSE "1" "115.1" 10153388.4392458 -738926.574186429 0.40795892645054 10 160 22.1000003814697 19162 1.94000005722046
"1132" "115" 10152888.4392458 -739426.57418643 95 FALSE "1" "115.1" 10153388.4392458 -738926.574186429 0.577566338055595 9 85 21.8999996185303 19479 1.80999994277954
"1133" "115" 10152888.4392458 -739426.57418643 95 FALSE "1" "115.1" 10153388.4392458 -738926.574186429 1.35421637278208 4 278 22.1000003814697 16935 2.19000005722046
"1134" "115" 10152888.4392458 -739426.57418643 95 FALSE "1" "115.1" 10153388.4392458 -738926.574186429 0.918804711535594 7 59 21.1000003814697 17231 1.9099999666214
"1135" "115" 10152888.4392458 -739426.57418643 95 FALSE "1" "115.1" 10153388.4392458 -738926.574186429 0.380904843847928 12 299 21.7000007629395 15689 2.13000011444092
"1136" "115" 10152888.4392458 -739426.57418643 95 FALSE "1" "115.1" 10153388.4392458 -738926.574186429 1.90877954810661 5 171 22.2000007629395 16071 2.15000009536743
"1137" "115" 10152888.4392458 -739426.57418643 95 FALSE "1" "115.1" 10153388.4392458 -738926.574186429 0.630946286061292 8 53 21.2999992370605 18818 1.85000002384186
"1138" "115" 10152888.4392458 -739426.57418643 95 FALSE "1" "115.1" 10153388.4392458 -738926.574186429 0.88413217182376 2 235 21.5 16045 2.13000011444092
"1139" "115" 10152888.4392458 -739426.57418643 95 FALSE "1" "115.1" 10153388.4392458 -738926.574186429 1.23549320288404 6 82 21.6000003814697 15924 2.04999995231628
"1140" "115" 10152888.4392458 -739426.57418643 95 FALSE "1" "115.1" 10153388.4392458 -738926.574186429 1.29871036925993 3 302 21.5 17061 2.15000009536743
"1141" "116" 10153888.4392458 -739426.57418643 96 FALSE "1" "116.1" 10154388.4392458 -738926.574186429 0.934445752408808 5 171 21.8999996185303 16025 2.11999988555908
"1142" "116" 10153888.4392458 -739426.57418643 96 FALSE "1" "116.1" 10154388.4392458 -738926.574186429 0.44633459230356 9 87 21.6000003814697 19405 1.78999996185303
"1143" "116" 10153888.4392458 -739426.57418643 96 FALSE "1" "116.1" 10154388.4392458 -738926.574186429 1.3189553385814 1 287 21.1000003814697 15482 2.08999991416931
"1144" "116" 10153888.4392458 -739426.57418643 96 FALSE "1" "116.1" 10154388.4392458 -738926.574186429 1.02857587969116 3 308 21.2999992370605 17026 2.11999988555908
"1145" "116" 10153888.4392458 -739426.57418643 96 FALSE "1" "116.1" 10154388.4392458 -738926.574186429 0.467165586092 10 161 21.8999996185303 19101 1.91999995708466
"1146" "116" 10153888.4392458 -739426.57418643 96 FALSE "1" "116.1" 10154388.4392458 -738926.574186429 0.4900509618557 8 53 21 18795 1.82000005245209
"1147" "116" 10153888.4392458 -739426.57418643 96 FALSE "1" "116.1" 10154388.4392458 -738926.574186429 0.786488265904014 11 264 21.7000007629395 17704 2.05999994277954
"1148" "116" 10153888.4392458 -739426.57418643 96 FALSE "1" "116.1" 10154388.4392458 -738926.574186429 0.818554155137783 4 281 21.7999992370605 16881 2.16000008583069
"1149" "116" 10153888.4392458 -739426.57418643 96 FALSE "1" "116.1" 10154388.4392458 -738926.574186429 0.679283664414636 7 59 20.8999996185303 17189 1.87999999523163
"1150" "116" 10153888.4392458 -739426.57418643 96 FALSE "1" "116.1" 10154388.4392458 -738926.574186429 1.16584255638468 2 241 21.2000007629395 16036 2.09999990463257
"1151" "116" 10153888.4392458 -739426.57418643 96 FALSE "1" "116.1" 10154388.4392458 -738926.574186429 0.637043483915483 12 305 21.3999996185303 15633 2.09999990463257
"1152" "116" 10153888.4392458 -739426.57418643 96 FALSE "1" "116.1" 10154388.4392458 -738926.574186429 0.873894003675823 6 83 21.2999992370605 15866 2.01999998092651
"1153" "116" 10153888.4392458 -738426.57418643 97 FALSE "1" "116.1" 10154388.4392458 -738926.574186429 0.934445752408808 5 171 21.8999996185303 16025 2.11999988555908
"1154" "116" 10153888.4392458 -738426.57418643 97 FALSE "1" "116.1" 10154388.4392458 -738926.574186429 0.44633459230356 9 87 21.6000003814697 19405 1.78999996185303
"1155" "116" 10153888.4392458 -738426.57418643 97 FALSE "1" "116.1" 10154388.4392458 -738926.574186429 1.3189553385814 1 287 21.1000003814697 15482 2.08999991416931
"1156" "116" 10153888.4392458 -738426.57418643 97 FALSE "1" "116.1" 10154388.4392458 -738926.574186429 1.02857587969116 3 308 21.2999992370605 17026 2.11999988555908
"1157" "116" 10153888.4392458 -738426.57418643 97 FALSE "1" "116.1" 10154388.4392458 -738926.574186429 0.467165586092 10 161 21.8999996185303 19101 1.91999995708466
"1158" "116" 10153888.4392458 -738426.57418643 97 FALSE "1" "116.1" 10154388.4392458 -738926.574186429 0.4900509618557 8 53 21 18795 1.82000005245209
"1159" "116" 10153888.4392458 -738426.57418643 97 FALSE "1" "116.1" 10154388.4392458 -738926.574186429 0.786488265904014 11 264 21.7000007629395 17704 2.05999994277954
"1160" "116" 10153888.4392458 -738426.57418643 97 FALSE "1" "116.1" 10154388.4392458 -738926.574186429 0.818554155137783 4 281 21.7999992370605 16881 2.16000008583069
"1161" "116" 10153888.4392458 -738426.57418643 97 FALSE "1" "116.1" 10154388.4392458 -738926.574186429 0.679283664414636 7 59 20.8999996185303 17189 1.87999999523163
"1162" "116" 10153888.4392458 -738426.57418643 97 FALSE "1" "116.1" 10154388.4392458 -738926.574186429 1.16584255638468 2 241 21.2000007629395 16036 2.09999990463257
"1163" "116" 10153888.4392458 -738426.57418643 97 FALSE "1" "116.1" 10154388.4392458 -738926.574186429 0.637043483915483 12 305 21.3999996185303 15633 2.09999990463257
"1164" "116" 10153888.4392458 -738426.57418643 97 FALSE "1" "116.1" 10154388.4392458 -738926.574186429 0.873894003675823 6 83 21.2999992370605 15866 2.01999998092651
"1165" "116" 10154888.4392458 -738426.57418643 98 FALSE "1" "116.1" 10154388.4392458 -738926.574186429 0.934445752408808 5 171 21.8999996185303 16025 2.11999988555908
"1166" "116" 10154888.4392458 -738426.57418643 98 FALSE "1" "116.1" 10154388.4392458 -738926.574186429 0.44633459230356 9 87 21.6000003814697 19405 1.78999996185303
"1167" "116" 10154888.4392458 -738426.57418643 98 FALSE "1" "116.1" 10154388.4392458 -738926.574186429 1.3189553385814 1 287 21.1000003814697 15482 2.08999991416931
"1168" "116" 10154888.4392458 -738426.57418643 98 FALSE "1" "116.1" 10154388.4392458 -738926.574186429 1.02857587969116 3 308 21.2999992370605 17026 2.11999988555908
"1169" "116" 10154888.4392458 -738426.57418643 98 FALSE "1" "116.1" 10154388.4392458 -738926.574186429 0.467165586092 10 161 21.8999996185303 19101 1.91999995708466
"1170" "116" 10154888.4392458 -738426.57418643 98 FALSE "1" "116.1" 10154388.4392458 -738926.574186429 0.4900509618557 8 53 21 18795 1.82000005245209
"1171" "116" 10154888.4392458 -738426.57418643 98 FALSE "1" "116.1" 10154388.4392458 -738926.574186429 0.786488265904014 11 264 21.7000007629395 17704 2.05999994277954
"1172" "116" 10154888.4392458 -738426.57418643 98 FALSE "1" "116.1" 10154388.4392458 -738926.574186429 0.818554155137783 4 281 21.7999992370605 16881 2.16000008583069
"1173" "116" 10154888.4392458 -738426.57418643 98 FALSE "1" "116.1" 10154388.4392458 -738926.574186429 0.679283664414636 7 59 20.8999996185303 17189 1.87999999523163
"1174" "116" 10154888.4392458 -738426.57418643 98 FALSE "1" "116.1" 10154388.4392458 -738926.574186429 1.16584255638468 2 241 21.2000007629395 16036 2.09999990463257
"1175" "116" 10154888.4392458 -738426.57418643 98 FALSE "1" "116.1" 10154388.4392458 -738926.574186429 0.637043483915483 12 305 21.3999996185303 15633 2.09999990463257
"1176" "116" 10154888.4392458 -738426.57418643 98 FALSE "1" "116.1" 10154388.4392458 -738926.574186429 0.873894003675823 6 83 21.2999992370605 15866 2.01999998092651
"1177" "116" 10154888.4392458 -739426.57418643 99 FALSE "1" "116.1" 10154388.4392458 -738926.574186429 0.934445752408808 5 171 21.8999996185303 16025 2.11999988555908
"1178" "116" 10154888.4392458 -739426.57418643 99 FALSE "1" "116.1" 10154388.4392458 -738926.574186429 0.44633459230356 9 87 21.6000003814697 19405 1.78999996185303
"1179" "116" 10154888.4392458 -739426.57418643 99 FALSE "1" "116.1" 10154388.4392458 -738926.574186429 1.3189553385814 1 287 21.1000003814697 15482 2.08999991416931
"1180" "116" 10154888.4392458 -739426.57418643 99 FALSE "1" "116.1" 10154388.4392458 -738926.574186429 1.02857587969116 3 308 21.2999992370605 17026 2.11999988555908
"1181" "116" 10154888.4392458 -739426.57418643 99 FALSE "1" "116.1" 10154388.4392458 -738926.574186429 0.467165586092 10 161 21.8999996185303 19101 1.91999995708466
"1182" "116" 10154888.4392458 -739426.57418643 99 FALSE "1" "116.1" 10154388.4392458 -738926.574186429 0.4900509618557 8 53 21 18795 1.82000005245209
"1183" "116" 10154888.4392458 -739426.57418643 99 FALSE "1" "116.1" 10154388.4392458 -738926.574186429 0.786488265904014 11 264 21.7000007629395 17704 2.05999994277954
"1184" "116" 10154888.4392458 -739426.57418643 99 FALSE "1" "116.1" 10154388.4392458 -738926.574186429 0.818554155137783 4 281 21.7999992370605 16881 2.16000008583069
"1185" "116" 10154888.4392458 -739426.57418643 99 FALSE "1" "116.1" 10154388.4392458 -738926.574186429 0.679283664414636 7 59 20.8999996185303 17189 1.87999999523163
"1186" "116" 10154888.4392458 -739426.57418643 99 FALSE "1" "116.1" 10154388.4392458 -738926.574186429 1.16584255638468 2 241 21.2000007629395 16036 2.09999990463257
"1187" "116" 10154888.4392458 -739426.57418643 99 FALSE "1" "116.1" 10154388.4392458 -738926.574186429 0.637043483915483 12 305 21.3999996185303 15633 2.09999990463257
"1188" "116" 10154888.4392458 -739426.57418643 99 FALSE "1" "116.1" 10154388.4392458 -738926.574186429 0.873894003675823 6 83 21.2999992370605 15866 2.01999998092651
"1189" "116" 10153888.4392458 -739426.57418643 100 FALSE "1" "116.1" 10154388.4392458 -738926.574186429 0.934445752408808 5 171 21.8999996185303 16025 2.11999988555908
"1190" "116" 10153888.4392458 -739426.57418643 100 FALSE "1" "116.1" 10154388.4392458 -738926.574186429 0.44633459230356 9 87 21.6000003814697 19405 1.78999996185303
"1191" "116" 10153888.4392458 -739426.57418643 100 FALSE "1" "116.1" 10154388.4392458 -738926.574186429 1.3189553385814 1 287 21.1000003814697 15482 2.08999991416931
"1192" "116" 10153888.4392458 -739426.57418643 100 FALSE "1" "116.1" 10154388.4392458 -738926.574186429 1.02857587969116 3 308 21.2999992370605 17026 2.11999988555908
"1193" "116" 10153888.4392458 -739426.57418643 100 FALSE "1" "116.1" 10154388.4392458 -738926.574186429 0.467165586092 10 161 21.8999996185303 19101 1.91999995708466
"1194" "116" 10153888.4392458 -739426.57418643 100 FALSE "1" "116.1" 10154388.4392458 -738926.574186429 0.4900509618557 8 53 21 18795 1.82000005245209
"1195" "116" 10153888.4392458 -739426.57418643 100 FALSE "1" "116.1" 10154388.4392458 -738926.574186429 0.786488265904014 11 264 21.7000007629395 17704 2.05999994277954
"1196" "116" 10153888.4392458 -739426.57418643 100 FALSE "1" "116.1" 10154388.4392458 -738926.574186429 0.818554155137783 4 281 21.7999992370605 16881 2.16000008583069
"1197" "116" 10153888.4392458 -739426.57418643 100 FALSE "1" "116.1" 10154388.4392458 -738926.574186429 0.679283664414636 7 59 20.8999996185303 17189 1.87999999523163
"1198" "116" 10153888.4392458 -739426.57418643 100 FALSE "1" "116.1" 10154388.4392458 -738926.574186429 1.16584255638468 2 241 21.2000007629395 16036 2.09999990463257
"1199" "116" 10153888.4392458 -739426.57418643 100 FALSE "1" "116.1" 10154388.4392458 -738926.574186429 0.637043483915483 12 305 21.3999996185303 15633 2.09999990463257
"1200" "116" 10153888.4392458 -739426.57418643 100 FALSE "1" "116.1" 10154388.4392458 -738926.574186429 0.873894003675823 6 83 21.2999992370605 15866 2.01999998092651
"1201" "117" 10136888.4392458 -738426.57418643 101 FALSE "1" "117.1" 10137388.4392458 -737926.574186429 0.592664808186935 3 266 22.7000007629395 16568 2.19000005722046
"1202" "117" 10136888.4392458 -738426.57418643 101 FALSE "1" "117.1" 10137388.4392458 -737926.574186429 0.437653845289562 10 180 23.1000003814697 18728 1.99000000953674
"1203" "117" 10136888.4392458 -738426.57418643 101 FALSE "1" "117.1" 10137388.4392458 -737926.574186429 0.490595534850301 8 60 22.3999996185303 18283 1.88999998569489
"1204" "117" 10136888.4392458 -738426.57418643 101 FALSE "1" "117.1" 10137388.4392458 -737926.574186429 0.442331785303383 9 100 22.7999992370605 18831 1.86000001430511
"1205" "117" 10136888.4392458 -738426.57418643 101 FALSE "1" "117.1" 10137388.4392458 -737926.574186429 0.645277424494995 7 66 22.2000007629395 16808 1.95000004768372
"1206" "117" 10136888.4392458 -738426.57418643 101 FALSE "1" "117.1" 10137388.4392458 -737926.574186429 0.71464075157409 4 266 23.1000003814697 16781 2.23000001907349
"1207" "117" 10136888.4392458 -738426.57418643 101 FALSE "1" "117.1" 10137388.4392458 -737926.574186429 0.392577098301606 11 290 23 17324 2.13000011444092
"1208" "117" 10136888.4392458 -738426.57418643 101 FALSE "1" "117.1" 10137388.4392458 -737926.574186429 0.674913429149722 6 95 22.6000003814697 15545 2.08999991416931
"1209" "117" 10136888.4392458 -738426.57418643 101 FALSE "1" "117.1" 10137388.4392458 -737926.574186429 0.920401814532725 2 208 22.7000007629395 15622 2.1800000667572
"1210" "117" 10136888.4392458 -738426.57418643 101 FALSE "1" "117.1" 10137388.4392458 -737926.574186429 0.950622360321404 1 241 22.6000003814697 15139 2.16000008583069
"1211" "117" 10136888.4392458 -738426.57418643 101 FALSE "1" "117.1" 10137388.4392458 -737926.574186429 0.570983005244879 12 274 23 15366 2.17000007629395
"1212" "117" 10136888.4392458 -738426.57418643 101 FALSE "1" "117.1" 10137388.4392458 -737926.574186429 0.774006247832775 5 180 23.2999992370605 16012 2.19000005722046
"1213" "117" 10136888.4392458 -737426.57418643 102 FALSE "1" "117.1" 10137388.4392458 -737926.574186429 0.592664808186935 3 266 22.7000007629395 16568 2.19000005722046
"1214" "117" 10136888.4392458 -737426.57418643 102 FALSE "1" "117.1" 10137388.4392458 -737926.574186429 0.437653845289562 10 180 23.1000003814697 18728 1.99000000953674
"1215" "117" 10136888.4392458 -737426.57418643 102 FALSE "1" "117.1" 10137388.4392458 -737926.574186429 0.490595534850301 8 60 22.3999996185303 18283 1.88999998569489
"1216" "117" 10136888.4392458 -737426.57418643 102 FALSE "1" "117.1" 10137388.4392458 -737926.574186429 0.442331785303383 9 100 22.7999992370605 18831 1.86000001430511
"1217" "117" 10136888.4392458 -737426.57418643 102 FALSE "1" "117.1" 10137388.4392458 -737926.574186429 0.645277424494995 7 66 22.2000007629395 16808 1.95000004768372
"1218" "117" 10136888.4392458 -737426.57418643 102 FALSE "1" "117.1" 10137388.4392458 -737926.574186429 0.71464075157409 4 266 23.1000003814697 16781 2.23000001907349
"1219" "117" 10136888.4392458 -737426.57418643 102 FALSE "1" "117.1" 10137388.4392458 -737926.574186429 0.392577098301606 11 290 23 17324 2.13000011444092
"1220" "117" 10136888.4392458 -737426.57418643 102 FALSE "1" "117.1" 10137388.4392458 -737926.574186429 0.674913429149722 6 95 22.6000003814697 15545 2.08999991416931
"1221" "117" 10136888.4392458 -737426.57418643 102 FALSE "1" "117.1" 10137388.4392458 -737926.574186429 0.920401814532725 2 208 22.7000007629395 15622 2.1800000667572
"1222" "117" 10136888.4392458 -737426.57418643 102 FALSE "1" "117.1" 10137388.4392458 -737926.574186429 0.950622360321404 1 241 22.6000003814697 15139 2.16000008583069
"1223" "117" 10136888.4392458 -737426.57418643 102 FALSE "1" "117.1" 10137388.4392458 -737926.574186429 0.570983005244879 12 274 23 15366 2.17000007629395
"1224" "117" 10136888.4392458 -737426.57418643 102 FALSE "1" "117.1" 10137388.4392458 -737926.574186429 0.774006247832775 5 180 23.2999992370605 16012 2.19000005722046
"1225" "117" 10137888.4392458 -737426.57418643 103 FALSE "1" "117.1" 10137388.4392458 -737926.574186429 0.592664808186935 3 266 22.7000007629395 16568 2.19000005722046
"1226" "117" 10137888.4392458 -737426.57418643 103 FALSE "1" "117.1" 10137388.4392458 -737926.574186429 0.437653845289562 10 180 23.1000003814697 18728 1.99000000953674
"1227" "117" 10137888.4392458 -737426.57418643 103 FALSE "1" "117.1" 10137388.4392458 -737926.574186429 0.490595534850301 8 60 22.3999996185303 18283 1.88999998569489
"1228" "117" 10137888.4392458 -737426.57418643 103 FALSE "1" "117.1" 10137388.4392458 -737926.574186429 0.442331785303383 9 100 22.7999992370605 18831 1.86000001430511
"1229" "117" 10137888.4392458 -737426.57418643 103 FALSE "1" "117.1" 10137388.4392458 -737926.574186429 0.645277424494995 7 66 22.2000007629395 16808 1.95000004768372
"1230" "117" 10137888.4392458 -737426.57418643 103 FALSE "1" "117.1" 10137388.4392458 -737926.574186429 0.71464075157409 4 266 23.1000003814697 16781 2.23000001907349
"1231" "117" 10137888.4392458 -737426.57418643 103 FALSE "1" "117.1" 10137388.4392458 -737926.574186429 0.392577098301606 11 290 23 17324 2.13000011444092
"1232" "117" 10137888.4392458 -737426.57418643 103 FALSE "1" "117.1" 10137388.4392458 -737926.574186429 0.674913429149722 6 95 22.6000003814697 15545 2.08999991416931
"1233" "117" 10137888.4392458 -737426.57418643 103 FALSE "1" "117.1" 10137388.4392458 -737926.574186429 0.920401814532725 2 208 22.7000007629395 15622 2.1800000667572
"1234" "117" 10137888.4392458 -737426.57418643 103 FALSE "1" "117.1" 10137388.4392458 -737926.574186429 0.950622360321404 1 241 22.6000003814697 15139 2.16000008583069
"1235" "117" 10137888.4392458 -737426.57418643 103 FALSE "1" "117.1" 10137388.4392458 -737926.574186429 0.570983005244879 12 274 23 15366 2.17000007629395
"1236" "117" 10137888.4392458 -737426.57418643 103 FALSE "1" "117.1" 10137388.4392458 -737926.574186429 0.774006247832775 5 180 23.2999992370605 16012 2.19000005722046
"1237" "117" 10137888.4392458 -738426.57418643 104 FALSE "1" "117.1" 10137388.4392458 -737926.574186429 0.592664808186935 3 266 22.7000007629395 16568 2.19000005722046
"1238" "117" 10137888.4392458 -738426.57418643 104 FALSE "1" "117.1" 10137388.4392458 -737926.574186429 0.437653845289562 10 180 23.1000003814697 18728 1.99000000953674
"1239" "117" 10137888.4392458 -738426.57418643 104 FALSE "1" "117.1" 10137388.4392458 -737926.574186429 0.490595534850301 8 60 22.3999996185303 18283 1.88999998569489
"1240" "117" 10137888.4392458 -738426.57418643 104 FALSE "1" "117.1" 10137388.4392458 -737926.574186429 0.442331785303383 9 100 22.7999992370605 18831 1.86000001430511
"1241" "117" 10137888.4392458 -738426.57418643 104 FALSE "1" "117.1" 10137388.4392458 -737926.574186429 0.645277424494995 7 66 22.2000007629395 16808 1.95000004768372
"1242" "117" 10137888.4392458 -738426.57418643 104 FALSE "1" "117.1" 10137388.4392458 -737926.574186429 0.71464075157409 4 266 23.1000003814697 16781 2.23000001907349
"1243" "117" 10137888.4392458 -738426.57418643 104 FALSE "1" "117.1" 10137388.4392458 -737926.574186429 0.392577098301606 11 290 23 17324 2.13000011444092
"1244" "117" 10137888.4392458 -738426.57418643 104 FALSE "1" "117.1" 10137388.4392458 -737926.574186429 0.674913429149722 6 95 22.6000003814697 15545 2.08999991416931
"1245" "117" 10137888.4392458 -738426.57418643 104 FALSE "1" "117.1" 10137388.4392458 -737926.574186429 0.920401814532725 2 208 22.7000007629395 15622 2.1800000667572
"1246" "117" 10137888.4392458 -738426.57418643 104 FALSE "1" "117.1" 10137388.4392458 -737926.574186429 0.950622360321404 1 241 22.6000003814697 15139 2.16000008583069
"1247" "117" 10137888.4392458 -738426.57418643 104 FALSE "1" "117.1" 10137388.4392458 -737926.574186429 0.570983005244879 12 274 23 15366 2.17000007629395
"1248" "117" 10137888.4392458 -738426.57418643 104 FALSE "1" "117.1" 10137388.4392458 -737926.574186429 0.774006247832775 5 180 23.2999992370605 16012 2.19000005722046
"1249" "117" 10136888.4392458 -738426.57418643 105 FALSE "1" "117.1" 10137388.4392458 -737926.574186429 0.592664808186935 3 266 22.7000007629395 16568 2.19000005722046
"1250" "117" 10136888.4392458 -738426.57418643 105 FALSE "1" "117.1" 10137388.4392458 -737926.574186429 0.437653845289562 10 180 23.1000003814697 18728 1.99000000953674
"1251" "117" 10136888.4392458 -738426.57418643 105 FALSE "1" "117.1" 10137388.4392458 -737926.574186429 0.490595534850301 8 60 22.3999996185303 18283 1.88999998569489
"1252" "117" 10136888.4392458 -738426.57418643 105 FALSE "1" "117.1" 10137388.4392458 -737926.574186429 0.442331785303383 9 100 22.7999992370605 18831 1.86000001430511
"1253" "117" 10136888.4392458 -738426.57418643 105 FALSE "1" "117.1" 10137388.4392458 -737926.574186429 0.645277424494995 7 66 22.2000007629395 16808 1.95000004768372
"1254" "117" 10136888.4392458 -738426.57418643 105 FALSE "1" "117.1" 10137388.4392458 -737926.574186429 0.71464075157409 4 266 23.1000003814697 16781 2.23000001907349
"1255" "117" 10136888.4392458 -738426.57418643 105 FALSE "1" "117.1" 10137388.4392458 -737926.574186429 0.392577098301606 11 290 23 17324 2.13000011444092
"1256" "117" 10136888.4392458 -738426.57418643 105 FALSE "1" "117.1" 10137388.4392458 -737926.574186429 0.674913429149722 6 95 22.6000003814697 15545 2.08999991416931
"1257" "117" 10136888.4392458 -738426.57418643 105 FALSE "1" "117.1" 10137388.4392458 -737926.574186429 0.920401814532725 2 208 22.7000007629395 15622 2.1800000667572
"1258" "117" 10136888.4392458 -738426.57418643 105 FALSE "1" "117.1" 10137388.4392458 -737926.574186429 0.950622360321404 1 241 22.6000003814697 15139 2.16000008583069
"1259" "117" 10136888.4392458 -738426.57418643 105 FALSE "1" "117.1" 10137388.4392458 -737926.574186429 0.570983005244879 12 274 23 15366 2.17000007629395
"1260" "117" 10136888.4392458 -738426.57418643 105 FALSE "1" "117.1" 10137388.4392458 -737926.574186429 0.774006247832775 5 180 23.2999992370605 16012 2.19000005722046
"1261" "118" 10137888.4392458 -738426.57418643 106 FALSE "1" "118.1" 10138388.4392458 -737926.574186429 0.51517614252065 9 98 22.7999992370605 19022 1.86000001430511
"1262" "118" 10137888.4392458 -738426.57418643 106 FALSE "1" "118.1" 10138388.4392458 -737926.574186429 0.792185469691527 3 267 22.7000007629395 16603 2.19000005722046
"1263" "118" 10137888.4392458 -738426.57418643 106 FALSE "1" "118.1" 10138388.4392458 -737926.574186429 0.552263893099902 10 178 23.1000003814697 18780 1.99000000953674
"1264" "118" 10137888.4392458 -738426.57418643 106 FALSE "1" "118.1" 10138388.4392458 -737926.574186429 0.613177943474219 8 59 22.3999996185303 18346 1.88999998569489
"1265" "118" 10137888.4392458 -738426.57418643 106 FALSE "1" "118.1" 10138388.4392458 -737926.574186429 1.20650451902862 2 208 22.7000007629395 15612 2.17000007629395
"1266" "118" 10137888.4392458 -738426.57418643 106 FALSE "1" "118.1" 10138388.4392458 -737926.574186429 0.489785303356002 11 289 23 17315 2.13000011444092
"1267" "118" 10137888.4392458 -738426.57418643 106 FALSE "1" "118.1" 10138388.4392458 -737926.574186429 0.652726416336145 12 274 23 15390 2.16000008583069
"1268" "118" 10137888.4392458 -738426.57418643 106 FALSE "1" "118.1" 10138388.4392458 -737926.574186429 1.0010176845045 5 180 23.2999992370605 16017 2.19000005722046
"1269" "118" 10137888.4392458 -738426.57418643 106 FALSE "1" "118.1" 10138388.4392458 -737926.574186429 0.885197731687751 6 94 22.6000003814697 15602 2.08999991416931
"1270" "118" 10137888.4392458 -738426.57418643 106 FALSE "1" "118.1" 10138388.4392458 -737926.574186429 0.889547992526435 4 266 23.1000003814697 16776 2.23000001907349
"1271" "118" 10137888.4392458 -738426.57418643 106 FALSE "1" "118.1" 10138388.4392458 -737926.574186429 0.855943703893208 7 65 22.2000007629395 16832 1.94000005722046
"1272" "118" 10137888.4392458 -738426.57418643 106 FALSE "1" "118.1" 10138388.4392458 -737926.574186429 1.17662483009911 1 241 22.6000003814697 15132 2.15000009536743
"1273" "118" 10137888.4392458 -737426.57418643 107 FALSE "1" "118.1" 10138388.4392458 -737926.574186429 0.51517614252065 9 98 22.7999992370605 19022 1.86000001430511
"1274" "118" 10137888.4392458 -737426.57418643 107 FALSE "1" "118.1" 10138388.4392458 -737926.574186429 0.792185469691527 3 267 22.7000007629395 16603 2.19000005722046
"1275" "118" 10137888.4392458 -737426.57418643 107 FALSE "1" "118.1" 10138388.4392458 -737926.574186429 0.552263893099902 10 178 23.1000003814697 18780 1.99000000953674
"1276" "118" 10137888.4392458 -737426.57418643 107 FALSE "1" "118.1" 10138388.4392458 -737926.574186429 0.613177943474219 8 59 22.3999996185303 18346 1.88999998569489
"1277" "118" 10137888.4392458 -737426.57418643 107 FALSE "1" "118.1" 10138388.4392458 -737926.574186429 1.20650451902862 2 208 22.7000007629395 15612 2.17000007629395
"1278" "118" 10137888.4392458 -737426.57418643 107 FALSE "1" "118.1" 10138388.4392458 -737926.574186429 0.489785303356002 11 289 23 17315 2.13000011444092
"1279" "118" 10137888.4392458 -737426.57418643 107 FALSE "1" "118.1" 10138388.4392458 -737926.574186429 0.652726416336145 12 274 23 15390 2.16000008583069
"1280" "118" 10137888.4392458 -737426.57418643 107 FALSE "1" "118.1" 10138388.4392458 -737926.574186429 1.0010176845045 5 180 23.2999992370605 16017 2.19000005722046
"1281" "118" 10137888.4392458 -737426.57418643 107 FALSE "1" "118.1" 10138388.4392458 -737926.574186429 0.885197731687751 6 94 22.6000003814697 15602 2.08999991416931
"1282" "118" 10137888.4392458 -737426.57418643 107 FALSE "1" "118.1" 10138388.4392458 -737926.574186429 0.889547992526435 4 266 23.1000003814697 16776 2.23000001907349
"1283" "118" 10137888.4392458 -737426.57418643 107 FALSE "1" "118.1" 10138388.4392458 -737926.574186429 0.855943703893208 7 65 22.2000007629395 16832 1.94000005722046
"1284" "118" 10137888.4392458 -737426.57418643 107 FALSE "1" "118.1" 10138388.4392458 -737926.574186429 1.17662483009911 1 241 22.6000003814697 15132 2.15000009536743
"1285" "118" 10138888.4392458 -737426.57418643 108 FALSE "1" "118.1" 10138388.4392458 -737926.574186429 0.51517614252065 9 98 22.7999992370605 19022 1.86000001430511
"1286" "118" 10138888.4392458 -737426.57418643 108 FALSE "1" "118.1" 10138388.4392458 -737926.574186429 0.792185469691527 3 267 22.7000007629395 16603 2.19000005722046
"1287" "118" 10138888.4392458 -737426.57418643 108 FALSE "1" "118.1" 10138388.4392458 -737926.574186429 0.552263893099902 10 178 23.1000003814697 18780 1.99000000953674
"1288" "118" 10138888.4392458 -737426.57418643 108 FALSE "1" "118.1" 10138388.4392458 -737926.574186429 0.613177943474219 8 59 22.3999996185303 18346 1.88999998569489
"1289" "118" 10138888.4392458 -737426.57418643 108 FALSE "1" "118.1" 10138388.4392458 -737926.574186429 1.20650451902862 2 208 22.7000007629395 15612 2.17000007629395
"1290" "118" 10138888.4392458 -737426.57418643 108 FALSE "1" "118.1" 10138388.4392458 -737926.574186429 0.489785303356002 11 289 23 17315 2.13000011444092
"1291" "118" 10138888.4392458 -737426.57418643 108 FALSE "1" "118.1" 10138388.4392458 -737926.574186429 0.652726416336145 12 274 23 15390 2.16000008583069
"1292" "118" 10138888.4392458 -737426.57418643 108 FALSE "1" "118.1" 10138388.4392458 -737926.574186429 1.0010176845045 5 180 23.2999992370605 16017 2.19000005722046
"1293" "118" 10138888.4392458 -737426.57418643 108 FALSE "1" "118.1" 10138388.4392458 -737926.574186429 0.885197731687751 6 94 22.6000003814697 15602 2.08999991416931
"1294" "118" 10138888.4392458 -737426.57418643 108 FALSE "1" "118.1" 10138388.4392458 -737926.574186429 0.889547992526435 4 266 23.1000003814697 16776 2.23000001907349
"1295" "118" 10138888.4392458 -737426.57418643 108 FALSE "1" "118.1" 10138388.4392458 -737926.574186429 0.855943703893208 7 65 22.2000007629395 16832 1.94000005722046
"1296" "118" 10138888.4392458 -737426.57418643 108 FALSE "1" "118.1" 10138388.4392458 -737926.574186429 1.17662483009911 1 241 22.6000003814697 15132 2.15000009536743
"1297" "118" 10138888.4392458 -738426.57418643 109 FALSE "1" "118.1" 10138388.4392458 -737926.574186429 0.51517614252065 9 98 22.7999992370605 19022 1.86000001430511
"1298" "118" 10138888.4392458 -738426.57418643 109 FALSE "1" "118.1" 10138388.4392458 -737926.574186429 0.792185469691527 3 267 22.7000007629395 16603 2.19000005722046
"1299" "118" 10138888.4392458 -738426.57418643 109 FALSE "1" "118.1" 10138388.4392458 -737926.574186429 0.552263893099902 10 178 23.1000003814697 18780 1.99000000953674
"1300" "118" 10138888.4392458 -738426.57418643 109 FALSE "1" "118.1" 10138388.4392458 -737926.574186429 0.613177943474219 8 59 22.3999996185303 18346 1.88999998569489
"1301" "118" 10138888.4392458 -738426.57418643 109 FALSE "1" "118.1" 10138388.4392458 -737926.574186429 1.20650451902862 2 208 22.7000007629395 15612 2.17000007629395
"1302" "118" 10138888.4392458 -738426.57418643 109 FALSE "1" "118.1" 10138388.4392458 -737926.574186429 0.489785303356002 11 289 23 17315 2.13000011444092
"1303" "118" 10138888.4392458 -738426.57418643 109 FALSE "1" "118.1" 10138388.4392458 -737926.574186429 0.652726416336145 12 274 23 15390 2.16000008583069
"1304" "118" 10138888.4392458 -738426.57418643 109 FALSE "1" "118.1" 10138388.4392458 -737926.574186429 1.0010176845045 5 180 23.2999992370605 16017 2.19000005722046
"1305" "118" 10138888.4392458 -738426.57418643 109 FALSE "1" "118.1" 10138388.4392458 -737926.574186429 0.885197731687751 6 94 22.6000003814697 15602 2.08999991416931
"1306" "118" 10138888.4392458 -738426.57418643 109 FALSE "1" "118.1" 10138388.4392458 -737926.574186429 0.889547992526435 4 266 23.1000003814697 16776 2.23000001907349
"1307" "118" 10138888.4392458 -738426.57418643 109 FALSE "1" "118.1" 10138388.4392458 -737926.574186429 0.855943703893208 7 65 22.2000007629395 16832 1.94000005722046
"1308" "118" 10138888.4392458 -738426.57418643 109 FALSE "1" "118.1" 10138388.4392458 -737926.574186429 1.17662483009911 1 241 22.6000003814697 15132 2.15000009536743
"1309" "118" 10137888.4392458 -738426.57418643 110 FALSE "1" "118.1" 10138388.4392458 -737926.574186429 0.51517614252065 9 98 22.7999992370605 19022 1.86000001430511
"1310" "118" 10137888.4392458 -738426.57418643 110 FALSE "1" "118.1" 10138388.4392458 -737926.574186429 0.792185469691527 3 267 22.7000007629395 16603 2.19000005722046
"1311" "118" 10137888.4392458 -738426.57418643 110 FALSE "1" "118.1" 10138388.4392458 -737926.574186429 0.552263893099902 10 178 23.1000003814697 18780 1.99000000953674
"1312" "118" 10137888.4392458 -738426.57418643 110 FALSE "1" "118.1" 10138388.4392458 -737926.574186429 0.613177943474219 8 59 22.3999996185303 18346 1.88999998569489
"1313" "118" 10137888.4392458 -738426.57418643 110 FALSE "1" "118.1" 10138388.4392458 -737926.574186429 1.20650451902862 2 208 22.7000007629395 15612 2.17000007629395
"1314" "118" 10137888.4392458 -738426.57418643 110 FALSE "1" "118.1" 10138388.4392458 -737926.574186429 0.489785303356002 11 289 23 17315 2.13000011444092
"1315" "118" 10137888.4392458 -738426.57418643 110 FALSE "1" "118.1" 10138388.4392458 -737926.574186429 0.652726416336145 12 274 23 15390 2.16000008583069
"1316" "118" 10137888.4392458 -738426.57418643 110 FALSE "1" "118.1" 10138388.4392458 -737926.574186429 1.0010176845045 5 180 23.2999992370605 16017 2.19000005722046
"1317" "118" 10137888.4392458 -738426.57418643 110 FALSE "1" "118.1" 10138388.4392458 -737926.574186429 0.885197731687751 6 94 22.6000003814697 15602 2.08999991416931
"1318" "118" 10137888.4392458 -738426.57418643 110 FALSE "1" "118.1" 10138388.4392458 -737926.574186429 0.889547992526435 4 266 23.1000003814697 16776 2.23000001907349
"1319" "118" 10137888.4392458 -738426.57418643 110 FALSE "1" "118.1" 10138388.4392458 -737926.574186429 0.855943703893208 7 65 22.2000007629395 16832 1.94000005722046
"1320" "118" 10137888.4392458 -738426.57418643 110 FALSE "1" "118.1" 10138388.4392458 -737926.574186429 1.17662483009911 1 241 22.6000003814697 15132 2.15000009536743
"1321" "119" 10138888.4392458 -738426.57418643 111 FALSE "1" "119.1" 10139388.4392458 -737926.574186429 0.492656354634211 11 289 23.1000003814697 17280 2.13000011444092
"1322" "119" 10138888.4392458 -738426.57418643 111 FALSE "1" "119.1" 10139388.4392458 -737926.574186429 1.21325774750846 2 209 22.7999992370605 15612 2.17000007629395
"1323" "119" 10138888.4392458 -738426.57418643 111 FALSE "1" "119.1" 10139388.4392458 -737926.574186429 0.613948957165192 8 58 22.3999996185303 18348 1.88999998569489
"1324" "119" 10138888.4392458 -738426.57418643 111 FALSE "1" "119.1" 10139388.4392458 -737926.574186429 0.55834113496058 10 177 23.2000007629395 18780 1.99000000953674
"1325" "119" 10138888.4392458 -738426.57418643 111 FALSE "1" "119.1" 10139388.4392458 -737926.574186429 0.898047244028858 4 266 23.2000007629395 16776 2.23000001907349
"1326" "119" 10138888.4392458 -738426.57418643 111 FALSE "1" "119.1" 10139388.4392458 -737926.574186429 0.658813618438467 12 274 23.1000003814697 15397 2.16000008583069
"1327" "119" 10138888.4392458 -738426.57418643 111 FALSE "1" "119.1" 10139388.4392458 -737926.574186429 0.808557756155951 3 267 22.7999992370605 16574 2.19000005722046
"1328" "119" 10138888.4392458 -738426.57418643 111 FALSE "1" "119.1" 10139388.4392458 -737926.574186429 0.515182139299496 9 97 22.8999996185303 19024 1.86000001430511
"1329" "119" 10138888.4392458 -738426.57418643 111 FALSE "1" "119.1" 10139388.4392458 -737926.574186429 1.18143026263364 1 241 22.7000007629395 15135 2.15000009536743
"1330" "119" 10138888.4392458 -738426.57418643 111 FALSE "1" "119.1" 10139388.4392458 -737926.574186429 0.907698138037077 6 94 22.7000007629395 15582 2.08999991416931
"1331" "119" 10138888.4392458 -738426.57418643 111 FALSE "1" "119.1" 10139388.4392458 -737926.574186429 0.874508770326161 7 64 22.2000007629395 16833 1.94000005722046
"1332" "119" 10138888.4392458 -738426.57418643 111 FALSE "1" "119.1" 10139388.4392458 -737926.574186429 1.00285393262994 5 180 23.2999992370605 16011 2.19000005722046
"1333" "119" 10138888.4392458 -737426.57418643 112 FALSE "1" "119.1" 10139388.4392458 -737926.574186429 0.492656354634211 11 289 23.1000003814697 17280 2.13000011444092
"1334" "119" 10138888.4392458 -737426.57418643 112 FALSE "1" "119.1" 10139388.4392458 -737926.574186429 1.21325774750846 2 209 22.7999992370605 15612 2.17000007629395
"1335" "119" 10138888.4392458 -737426.57418643 112 FALSE "1" "119.1" 10139388.4392458 -737926.574186429 0.613948957165192 8 58 22.3999996185303 18348 1.88999998569489
"1336" "119" 10138888.4392458 -737426.57418643 112 FALSE "1" "119.1" 10139388.4392458 -737926.574186429 0.55834113496058 10 177 23.2000007629395 18780 1.99000000953674
"1337" "119" 10138888.4392458 -737426.57418643 112 FALSE "1" "119.1" 10139388.4392458 -737926.574186429 0.898047244028858 4 266 23.2000007629395 16776 2.23000001907349
"1338" "119" 10138888.4392458 -737426.57418643 112 FALSE "1" "119.1" 10139388.4392458 -737926.574186429 0.658813618438467 12 274 23.1000003814697 15397 2.16000008583069
"1339" "119" 10138888.4392458 -737426.57418643 112 FALSE "1" "119.1" 10139388.4392458 -737926.574186429 0.808557756155951 3 267 22.7999992370605 16574 2.19000005722046
"1340" "119" 10138888.4392458 -737426.57418643 112 FALSE "1" "119.1" 10139388.4392458 -737926.574186429 0.515182139299496 9 97 22.8999996185303 19024 1.86000001430511
"1341" "119" 10138888.4392458 -737426.57418643 112 FALSE "1" "119.1" 10139388.4392458 -737926.574186429 1.18143026263364 1 241 22.7000007629395 15135 2.15000009536743
"1342" "119" 10138888.4392458 -737426.57418643 112 FALSE "1" "119.1" 10139388.4392458 -737926.574186429 0.907698138037077 6 94 22.7000007629395 15582 2.08999991416931
"1343" "119" 10138888.4392458 -737426.57418643 112 FALSE "1" "119.1" 10139388.4392458 -737926.574186429 0.874508770326161 7 64 22.2000007629395 16833 1.94000005722046
"1344" "119" 10138888.4392458 -737426.57418643 112 FALSE "1" "119.1" 10139388.4392458 -737926.574186429 1.00285393262994 5 180 23.2999992370605 16011 2.19000005722046
"1345" "119" 10139888.4392458 -737426.57418643 113 FALSE "1" "119.1" 10139388.4392458 -737926.574186429 0.492656354634211 11 289 23.1000003814697 17280 2.13000011444092
"1346" "119" 10139888.4392458 -737426.57418643 113 FALSE "1" "119.1" 10139388.4392458 -737926.574186429 1.21325774750846 2 209 22.7999992370605 15612 2.17000007629395
"1347" "119" 10139888.4392458 -737426.57418643 113 FALSE "1" "119.1" 10139388.4392458 -737926.574186429 0.613948957165192 8 58 22.3999996185303 18348 1.88999998569489
"1348" "119" 10139888.4392458 -737426.57418643 113 FALSE "1" "119.1" 10139388.4392458 -737926.574186429 0.55834113496058 10 177 23.2000007629395 18780 1.99000000953674
"1349" "119" 10139888.4392458 -737426.57418643 113 FALSE "1" "119.1" 10139388.4392458 -737926.574186429 0.898047244028858 4 266 23.2000007629395 16776 2.23000001907349
"1350" "119" 10139888.4392458 -737426.57418643 113 FALSE "1" "119.1" 10139388.4392458 -737926.574186429 0.658813618438467 12 274 23.1000003814697 15397 2.16000008583069
"1351" "119" 10139888.4392458 -737426.57418643 113 FALSE "1" "119.1" 10139388.4392458 -737926.574186429 0.808557756155951 3 267 22.7999992370605 16574 2.19000005722046
"1352" "119" 10139888.4392458 -737426.57418643 113 FALSE "1" "119.1" 10139388.4392458 -737926.574186429 0.515182139299496 9 97 22.8999996185303 19024 1.86000001430511
"1353" "119" 10139888.4392458 -737426.57418643 113 FALSE "1" "119.1" 10139388.4392458 -737926.574186429 1.18143026263364 1 241 22.7000007629395 15135 2.15000009536743
"1354" "119" 10139888.4392458 -737426.57418643 113 FALSE "1" "119.1" 10139388.4392458 -737926.574186429 0.907698138037077 6 94 22.7000007629395 15582 2.08999991416931
"1355" "119" 10139888.4392458 -737426.57418643 113 FALSE "1" "119.1" 10139388.4392458 -737926.574186429 0.874508770326161 7 64 22.2000007629395 16833 1.94000005722046
"1356" "119" 10139888.4392458 -737426.57418643 113 FALSE "1" "119.1" 10139388.4392458 -737926.574186429 1.00285393262994 5 180 23.2999992370605 16011 2.19000005722046
"1357" "119" 10139888.4392458 -738426.57418643 114 FALSE "1" "119.1" 10139388.4392458 -737926.574186429 0.492656354634211 11 289 23.1000003814697 17280 2.13000011444092
"1358" "119" 10139888.4392458 -738426.57418643 114 FALSE "1" "119.1" 10139388.4392458 -737926.574186429 1.21325774750846 2 209 22.7999992370605 15612 2.17000007629395
"1359" "119" 10139888.4392458 -738426.57418643 114 FALSE "1" "119.1" 10139388.4392458 -737926.574186429 0.613948957165192 8 58 22.3999996185303 18348 1.88999998569489
"1360" "119" 10139888.4392458 -738426.57418643 114 FALSE "1" "119.1" 10139388.4392458 -737926.574186429 0.55834113496058 10 177 23.2000007629395 18780 1.99000000953674
"1361" "119" 10139888.4392458 -738426.57418643 114 FALSE "1" "119.1" 10139388.4392458 -737926.574186429 0.898047244028858 4 266 23.2000007629395 16776 2.23000001907349
"1362" "119" 10139888.4392458 -738426.57418643 114 FALSE "1" "119.1" 10139388.4392458 -737926.574186429 0.658813618438467 12 274 23.1000003814697 15397 2.16000008583069
"1363" "119" 10139888.4392458 -738426.57418643 114 FALSE "1" "119.1" 10139388.4392458 -737926.574186429 0.808557756155951 3 267 22.7999992370605 16574 2.19000005722046
"1364" "119" 10139888.4392458 -738426.57418643 114 FALSE "1" "119.1" 10139388.4392458 -737926.574186429 0.515182139299496 9 97 22.8999996185303 19024 1.86000001430511
"1365" "119" 10139888.4392458 -738426.57418643 114 FALSE "1" "119.1" 10139388.4392458 -737926.574186429 1.18143026263364 1 241 22.7000007629395 15135 2.15000009536743
"1366" "119" 10139888.4392458 -738426.57418643 114 FALSE "1" "119.1" 10139388.4392458 -737926.574186429 0.907698138037077 6 94 22.7000007629395 15582 2.08999991416931
"1367" "119" 10139888.4392458 -738426.57418643 114 FALSE "1" "119.1" 10139388.4392458 -737926.574186429 0.874508770326161 7 64 22.2000007629395 16833 1.94000005722046
"1368" "119" 10139888.4392458 -738426.57418643 114 FALSE "1" "119.1" 10139388.4392458 -737926.574186429 1.00285393262994 5 180 23.2999992370605 16011 2.19000005722046
"1369" "119" 10138888.4392458 -738426.57418643 115 FALSE "1" "119.1" 10139388.4392458 -737926.574186429 0.492656354634211 11 289 23.1000003814697 17280 2.13000011444092
"1370" "119" 10138888.4392458 -738426.57418643 115 FALSE "1" "119.1" 10139388.4392458 -737926.574186429 1.21325774750846 2 209 22.7999992370605 15612 2.17000007629395
"1371" "119" 10138888.4392458 -738426.57418643 115 FALSE "1" "119.1" 10139388.4392458 -737926.574186429 0.613948957165192 8 58 22.3999996185303 18348 1.88999998569489
"1372" "119" 10138888.4392458 -738426.57418643 115 FALSE "1" "119.1" 10139388.4392458 -737926.574186429 0.55834113496058 10 177 23.2000007629395 18780 1.99000000953674
"1373" "119" 10138888.4392458 -738426.57418643 115 FALSE "1" "119.1" 10139388.4392458 -737926.574186429 0.898047244028858 4 266 23.2000007629395 16776 2.23000001907349
"1374" "119" 10138888.4392458 -738426.57418643 115 FALSE "1" "119.1" 10139388.4392458 -737926.574186429 0.658813618438467 12 274 23.1000003814697 15397 2.16000008583069
"1375" "119" 10138888.4392458 -738426.57418643 115 FALSE "1" "119.1" 10139388.4392458 -737926.574186429 0.808557756155951 3 267 22.7999992370605 16574 2.19000005722046
"1376" "119" 10138888.4392458 -738426.57418643 115 FALSE "1" "119.1" 10139388.4392458 -737926.574186429 0.515182139299496 9 97 22.8999996185303 19024 1.86000001430511
"1377" "119" 10138888.4392458 -738426.57418643 115 FALSE "1" "119.1" 10139388.4392458 -737926.574186429 1.18143026263364 1 241 22.7000007629395 15135 2.15000009536743
"1378" "119" 10138888.4392458 -738426.57418643 115 FALSE "1" "119.1" 10139388.4392458 -737926.574186429 0.907698138037077 6 94 22.7000007629395 15582 2.08999991416931
"1379" "119" 10138888.4392458 -738426.57418643 115 FALSE "1" "119.1" 10139388.4392458 -737926.574186429 0.874508770326161 7 64 22.2000007629395 16833 1.94000005722046
"1380" "119" 10138888.4392458 -738426.57418643 115 FALSE "1" "119.1" 10139388.4392458 -737926.574186429 1.00285393262994 5 180 23.2999992370605 16011 2.19000005722046
"1381" "12" 10148888.4392458 -745426.57418643 116 FALSE "1" "12.1" 10149388.4392458 -744926.574186429 1.69860957160557 4 274 23.3999996185303 17158 2.29999995231628
"1382" "12" 10148888.4392458 -745426.57418643 116 FALSE "1" "12.1" 10149388.4392458 -744926.574186429 1.51358047240236 3 293 22.7999992370605 17318 2.25999999046326
"1383" "12" 10148888.4392458 -745426.57418643 116 FALSE "1" "12.1" 10149388.4392458 -744926.574186429 0.46056169463558 12 290 23.1000003814697 15967 2.24000000953674
"1384" "12" 10148888.4392458 -745426.57418643 116 FALSE "1" "12.1" 10149388.4392458 -744926.574186429 0.498826308694939 10 167 23.2999992370605 19373 2.04999995231628
"1385" "12" 10148888.4392458 -745426.57418643 116 FALSE "1" "12.1" 10149388.4392458 -744926.574186429 1.52375278456673 7 60 22.3999996185303 17409 2.00999999046326
"1386" "12" 10148888.4392458 -745426.57418643 116 FALSE "1" "12.1" 10149388.4392458 -744926.574186429 2.31501508730353 6 80 23 16046 2.16000008583069
"1387" "12" 10148888.4392458 -745426.57418643 116 FALSE "1" "12.1" 10149388.4392458 -744926.574186429 0.728047143211185 11 276 23.2000007629395 17942 2.20000004768372
"1388" "12" 10148888.4392458 -745426.57418643 116 FALSE "1" "12.1" 10149388.4392458 -744926.574186429 0.827498563664075 8 54 22.5 19024 1.95000004768372
"1389" "12" 10148888.4392458 -745426.57418643 116 FALSE "1" "12.1" 10149388.4392458 -744926.574186429 1.15163087931576 1 264 22.7000007629395 15674 2.23000001907349
"1390" "12" 10148888.4392458 -745426.57418643 116 FALSE "1" "12.1" 10149388.4392458 -744926.574186429 2.36991040142025 5 172 23.6000003814697 16259 2.25999999046326
"1391" "12" 10148888.4392458 -745426.57418643 116 FALSE "1" "12.1" 10149388.4392458 -744926.574186429 0.591319986747922 9 83 23 19851 1.91999995708466
"1392" "12" 10148888.4392458 -745426.57418643 116 FALSE "1" "12.1" 10149388.4392458 -744926.574186429 1.17301299587579 2 220 22.7999992370605 16321 2.25
"1393" "12" 10148888.4392458 -744426.57418643 117 FALSE "1" "12.1" 10149388.4392458 -744926.574186429 1.69860957160557 4 274 23.3999996185303 17158 2.29999995231628
"1394" "12" 10148888.4392458 -744426.57418643 117 FALSE "1" "12.1" 10149388.4392458 -744926.574186429 1.51358047240236 3 293 22.7999992370605 17318 2.25999999046326
"1395" "12" 10148888.4392458 -744426.57418643 117 FALSE "1" "12.1" 10149388.4392458 -744926.574186429 0.46056169463558 12 290 23.1000003814697 15967 2.24000000953674
"1396" "12" 10148888.4392458 -744426.57418643 117 FALSE "1" "12.1" 10149388.4392458 -744926.574186429 0.498826308694939 10 167 23.2999992370605 19373 2.04999995231628
"1397" "12" 10148888.4392458 -744426.57418643 117 FALSE "1" "12.1" 10149388.4392458 -744926.574186429 1.52375278456673 7 60 22.3999996185303 17409 2.00999999046326
"1398" "12" 10148888.4392458 -744426.57418643 117 FALSE "1" "12.1" 10149388.4392458 -744926.574186429 2.31501508730353 6 80 23 16046 2.16000008583069
"1399" "12" 10148888.4392458 -744426.57418643 117 FALSE "1" "12.1" 10149388.4392458 -744926.574186429 0.728047143211185 11 276 23.2000007629395 17942 2.20000004768372
"1400" "12" 10148888.4392458 -744426.57418643 117 FALSE "1" "12.1" 10149388.4392458 -744926.574186429 0.827498563664075 8 54 22.5 19024 1.95000004768372
"1401" "12" 10148888.4392458 -744426.57418643 117 FALSE "1" "12.1" 10149388.4392458 -744926.574186429 1.15163087931576 1 264 22.7000007629395 15674 2.23000001907349
"1402" "12" 10148888.4392458 -744426.57418643 117 FALSE "1" "12.1" 10149388.4392458 -744926.574186429 2.36991040142025 5 172 23.6000003814697 16259 2.25999999046326
"1403" "12" 10148888.4392458 -744426.57418643 117 FALSE "1" "12.1" 10149388.4392458 -744926.574186429 0.591319986747922 9 83 23 19851 1.91999995708466
"1404" "12" 10148888.4392458 -744426.57418643 117 FALSE "1" "12.1" 10149388.4392458 -744926.574186429 1.17301299587579 2 220 22.7999992370605 16321 2.25
"1405" "12" 10149888.4392458 -744426.57418643 118 FALSE "1" "12.1" 10149388.4392458 -744926.574186429 1.69860957160557 4 274 23.3999996185303 17158 2.29999995231628
"1406" "12" 10149888.4392458 -744426.57418643 118 FALSE "1" "12.1" 10149388.4392458 -744926.574186429 1.51358047240236 3 293 22.7999992370605 17318 2.25999999046326
"1407" "12" 10149888.4392458 -744426.57418643 118 FALSE "1" "12.1" 10149388.4392458 -744926.574186429 0.46056169463558 12 290 23.1000003814697 15967 2.24000000953674
"1408" "12" 10149888.4392458 -744426.57418643 118 FALSE "1" "12.1" 10149388.4392458 -744926.574186429 0.498826308694939 10 167 23.2999992370605 19373 2.04999995231628
"1409" "12" 10149888.4392458 -744426.57418643 118 FALSE "1" "12.1" 10149388.4392458 -744926.574186429 1.52375278456673 7 60 22.3999996185303 17409 2.00999999046326
"1410" "12" 10149888.4392458 -744426.57418643 118 FALSE "1" "12.1" 10149388.4392458 -744926.574186429 2.31501508730353 6 80 23 16046 2.16000008583069
"1411" "12" 10149888.4392458 -744426.57418643 118 FALSE "1" "12.1" 10149388.4392458 -744926.574186429 0.728047143211185 11 276 23.2000007629395 17942 2.20000004768372
"1412" "12" 10149888.4392458 -744426.57418643 118 FALSE "1" "12.1" 10149388.4392458 -744926.574186429 0.827498563664075 8 54 22.5 19024 1.95000004768372
"1413" "12" 10149888.4392458 -744426.57418643 118 FALSE "1" "12.1" 10149388.4392458 -744926.574186429 1.15163087931576 1 264 22.7000007629395 15674 2.23000001907349
"1414" "12" 10149888.4392458 -744426.57418643 118 FALSE "1" "12.1" 10149388.4392458 -744926.574186429 2.36991040142025 5 172 23.6000003814697 16259 2.25999999046326
"1415" "12" 10149888.4392458 -744426.57418643 118 FALSE "1" "12.1" 10149388.4392458 -744926.574186429 0.591319986747922 9 83 23 19851 1.91999995708466
"1416" "12" 10149888.4392458 -744426.57418643 118 FALSE "1" "12.1" 10149388.4392458 -744926.574186429 1.17301299587579 2 220 22.7999992370605 16321 2.25
"1417" "12" 10149888.4392458 -745426.57418643 119 FALSE "1" "12.1" 10149388.4392458 -744926.574186429 1.69860957160557 4 274 23.3999996185303 17158 2.29999995231628
"1418" "12" 10149888.4392458 -745426.57418643 119 FALSE "1" "12.1" 10149388.4392458 -744926.574186429 1.51358047240236 3 293 22.7999992370605 17318 2.25999999046326
"1419" "12" 10149888.4392458 -745426.57418643 119 FALSE "1" "12.1" 10149388.4392458 -744926.574186429 0.46056169463558 12 290 23.1000003814697 15967 2.24000000953674
"1420" "12" 10149888.4392458 -745426.57418643 119 FALSE "1" "12.1" 10149388.4392458 -744926.574186429 0.498826308694939 10 167 23.2999992370605 19373 2.04999995231628
"1421" "12" 10149888.4392458 -745426.57418643 119 FALSE "1" "12.1" 10149388.4392458 -744926.574186429 1.52375278456673 7 60 22.3999996185303 17409 2.00999999046326
"1422" "12" 10149888.4392458 -745426.57418643 119 FALSE "1" "12.1" 10149388.4392458 -744926.574186429 2.31501508730353 6 80 23 16046 2.16000008583069
"1423" "12" 10149888.4392458 -745426.57418643 119 FALSE "1" "12.1" 10149388.4392458 -744926.574186429 0.728047143211185 11 276 23.2000007629395 17942 2.20000004768372
"1424" "12" 10149888.4392458 -745426.57418643 119 FALSE "1" "12.1" 10149388.4392458 -744926.574186429 0.827498563664075 8 54 22.5 19024 1.95000004768372
"1425" "12" 10149888.4392458 -745426.57418643 119 FALSE "1" "12.1" 10149388.4392458 -744926.574186429 1.15163087931576 1 264 22.7000007629395 15674 2.23000001907349
"1426" "12" 10149888.4392458 -745426.57418643 119 FALSE "1" "12.1" 10149388.4392458 -744926.574186429 2.36991040142025 5 172 23.6000003814697 16259 2.25999999046326
"1427" "12" 10149888.4392458 -745426.57418643 119 FALSE "1" "12.1" 10149388.4392458 -744926.574186429 0.591319986747922 9 83 23 19851 1.91999995708466
"1428" "12" 10149888.4392458 -745426.57418643 119 FALSE "1" "12.1" 10149388.4392458 -744926.574186429 1.17301299587579 2 220 22.7999992370605 16321 2.25
"1429" "12" 10148888.4392458 -745426.57418643 120 FALSE "1" "12.1" 10149388.4392458 -744926.574186429 1.69860957160557 4 274 23.3999996185303 17158 2.29999995231628
"1430" "12" 10148888.4392458 -745426.57418643 120 FALSE "1" "12.1" 10149388.4392458 -744926.574186429 1.51358047240236 3 293 22.7999992370605 17318 2.25999999046326
"1431" "12" 10148888.4392458 -745426.57418643 120 FALSE "1" "12.1" 10149388.4392458 -744926.574186429 0.46056169463558 12 290 23.1000003814697 15967 2.24000000953674
"1432" "12" 10148888.4392458 -745426.57418643 120 FALSE "1" "12.1" 10149388.4392458 -744926.574186429 0.498826308694939 10 167 23.2999992370605 19373 2.04999995231628
"1433" "12" 10148888.4392458 -745426.57418643 120 FALSE "1" "12.1" 10149388.4392458 -744926.574186429 1.52375278456673 7 60 22.3999996185303 17409 2.00999999046326
"1434" "12" 10148888.4392458 -745426.57418643 120 FALSE "1" "12.1" 10149388.4392458 -744926.574186429 2.31501508730353 6 80 23 16046 2.16000008583069
"1435" "12" 10148888.4392458 -745426.57418643 120 FALSE "1" "12.1" 10149388.4392458 -744926.574186429 0.728047143211185 11 276 23.2000007629395 17942 2.20000004768372
"1436" "12" 10148888.4392458 -745426.57418643 120 FALSE "1" "12.1" 10149388.4392458 -744926.574186429 0.827498563664075 8 54 22.5 19024 1.95000004768372
"1437" "12" 10148888.4392458 -745426.57418643 120 FALSE "1" "12.1" 10149388.4392458 -744926.574186429 1.15163087931576 1 264 22.7000007629395 15674 2.23000001907349
"1438" "12" 10148888.4392458 -745426.57418643 120 FALSE "1" "12.1" 10149388.4392458 -744926.574186429 2.36991040142025 5 172 23.6000003814697 16259 2.25999999046326
"1439" "12" 10148888.4392458 -745426.57418643 120 FALSE "1" "12.1" 10149388.4392458 -744926.574186429 0.591319986747922 9 83 23 19851 1.91999995708466
"1440" "12" 10148888.4392458 -745426.57418643 120 FALSE "1" "12.1" 10149388.4392458 -744926.574186429 1.17301299587579 2 220 22.7999992370605 16321 2.25
"1441" "120" 10139888.4392458 -738426.57418643 121 FALSE "1" "120.1" 10140388.4392458 -737926.574186429 0.618391596374027 8 58 22.5 18386 1.88999998569489
"1442" "120" 10139888.4392458 -738426.57418643 121 FALSE "1" "120.1" 10140388.4392458 -737926.574186429 1.20154392095151 1 244 22.7999992370605 15142 2.15000009536743
"1443" "120" 10139888.4392458 -738426.57418643 121 FALSE "1" "120.1" 10140388.4392458 -737926.574186429 0.859264720171249 3 270 22.8999996185303 16543 2.19000005722046
"1444" "120" 10139888.4392458 -738426.57418643 121 FALSE "1" "120.1" 10140388.4392458 -737926.574186429 1.22309427925032 2 211 22.8999996185303 15579 2.17000007629395
"1445" "120" 10139888.4392458 -738426.57418643 121 FALSE "1" "120.1" 10140388.4392458 -737926.574186429 0.928423446974015 6 94 22.7999992370605 15584 2.08999991416931
"1446" "120" 10139888.4392458 -738426.57418643 121 FALSE "1" "120.1" 10140388.4392458 -737926.574186429 0.517494708600667 9 96 23 18963 1.86000001430511
"1447" "120" 10139888.4392458 -738426.57418643 121 FALSE "1" "120.1" 10140388.4392458 -737926.574186429 0.910976939394581 4 267 23.2999992370605 16768 2.23000001907349
"1448" "120" 10139888.4392458 -738426.57418643 121 FALSE "1" "120.1" 10140388.4392458 -737926.574186429 0.672930708806423 12 276 23.2000007629395 15411 2.16000008583069
"1449" "120" 10139888.4392458 -738426.57418643 121 FALSE "1" "120.1" 10140388.4392458 -737926.574186429 0.566778998627485 10 175 23.2999992370605 18751 1.99000000953674
"1450" "120" 10139888.4392458 -738426.57418643 121 FALSE "1" "120.1" 10140388.4392458 -737926.574186429 1.01657198889465 5 180 23.3999996185303 16001 2.19000005722046
"1451" "120" 10139888.4392458 -738426.57418643 121 FALSE "1" "120.1" 10140388.4392458 -737926.574186429 0.883727796087512 7 64 22.2999992370605 16902 1.94000005722046
"1452" "120" 10139888.4392458 -738426.57418643 121 FALSE "1" "120.1" 10140388.4392458 -737926.574186429 0.521936109300141 11 287 23.2000007629395 17284 2.13000011444092
"1453" "120" 10139888.4392458 -737426.57418643 122 FALSE "1" "120.1" 10140388.4392458 -737926.574186429 0.618391596374027 8 58 22.5 18386 1.88999998569489
"1454" "120" 10139888.4392458 -737426.57418643 122 FALSE "1" "120.1" 10140388.4392458 -737926.574186429 1.20154392095151 1 244 22.7999992370605 15142 2.15000009536743
"1455" "120" 10139888.4392458 -737426.57418643 122 FALSE "1" "120.1" 10140388.4392458 -737926.574186429 0.859264720171249 3 270 22.8999996185303 16543 2.19000005722046
"1456" "120" 10139888.4392458 -737426.57418643 122 FALSE "1" "120.1" 10140388.4392458 -737926.574186429 1.22309427925032 2 211 22.8999996185303 15579 2.17000007629395
"1457" "120" 10139888.4392458 -737426.57418643 122 FALSE "1" "120.1" 10140388.4392458 -737926.574186429 0.928423446974015 6 94 22.7999992370605 15584 2.08999991416931
"1458" "120" 10139888.4392458 -737426.57418643 122 FALSE "1" "120.1" 10140388.4392458 -737926.574186429 0.517494708600667 9 96 23 18963 1.86000001430511
"1459" "120" 10139888.4392458 -737426.57418643 122 FALSE "1" "120.1" 10140388.4392458 -737926.574186429 0.910976939394581 4 267 23.2999992370605 16768 2.23000001907349
"1460" "120" 10139888.4392458 -737426.57418643 122 FALSE "1" "120.1" 10140388.4392458 -737926.574186429 0.672930708806423 12 276 23.2000007629395 15411 2.16000008583069
"1461" "120" 10139888.4392458 -737426.57418643 122 FALSE "1" "120.1" 10140388.4392458 -737926.574186429 0.566778998627485 10 175 23.2999992370605 18751 1.99000000953674
"1462" "120" 10139888.4392458 -737426.57418643 122 FALSE "1" "120.1" 10140388.4392458 -737926.574186429 1.01657198889465 5 180 23.3999996185303 16001 2.19000005722046
"1463" "120" 10139888.4392458 -737426.57418643 122 FALSE "1" "120.1" 10140388.4392458 -737926.574186429 0.883727796087512 7 64 22.2999992370605 16902 1.94000005722046
"1464" "120" 10139888.4392458 -737426.57418643 122 FALSE "1" "120.1" 10140388.4392458 -737926.574186429 0.521936109300141 11 287 23.2000007629395 17284 2.13000011444092
"1465" "120" 10140888.4392458 -737426.57418643 123 FALSE "1" "120.1" 10140388.4392458 -737926.574186429 0.618391596374027 8 58 22.5 18386 1.88999998569489
"1466" "120" 10140888.4392458 -737426.57418643 123 FALSE "1" "120.1" 10140388.4392458 -737926.574186429 1.20154392095151 1 244 22.7999992370605 15142 2.15000009536743
"1467" "120" 10140888.4392458 -737426.57418643 123 FALSE "1" "120.1" 10140388.4392458 -737926.574186429 0.859264720171249 3 270 22.8999996185303 16543 2.19000005722046
"1468" "120" 10140888.4392458 -737426.57418643 123 FALSE "1" "120.1" 10140388.4392458 -737926.574186429 1.22309427925032 2 211 22.8999996185303 15579 2.17000007629395
"1469" "120" 10140888.4392458 -737426.57418643 123 FALSE "1" "120.1" 10140388.4392458 -737926.574186429 0.928423446974015 6 94 22.7999992370605 15584 2.08999991416931
"1470" "120" 10140888.4392458 -737426.57418643 123 FALSE "1" "120.1" 10140388.4392458 -737926.574186429 0.517494708600667 9 96 23 18963 1.86000001430511
"1471" "120" 10140888.4392458 -737426.57418643 123 FALSE "1" "120.1" 10140388.4392458 -737926.574186429 0.910976939394581 4 267 23.2999992370605 16768 2.23000001907349
"1472" "120" 10140888.4392458 -737426.57418643 123 FALSE "1" "120.1" 10140388.4392458 -737926.574186429 0.672930708806423 12 276 23.2000007629395 15411 2.16000008583069
"1473" "120" 10140888.4392458 -737426.57418643 123 FALSE "1" "120.1" 10140388.4392458 -737926.574186429 0.566778998627485 10 175 23.2999992370605 18751 1.99000000953674
"1474" "120" 10140888.4392458 -737426.57418643 123 FALSE "1" "120.1" 10140388.4392458 -737926.574186429 1.01657198889465 5 180 23.3999996185303 16001 2.19000005722046
"1475" "120" 10140888.4392458 -737426.57418643 123 FALSE "1" "120.1" 10140388.4392458 -737926.574186429 0.883727796087512 7 64 22.2999992370605 16902 1.94000005722046
"1476" "120" 10140888.4392458 -737426.57418643 123 FALSE "1" "120.1" 10140388.4392458 -737926.574186429 0.521936109300141 11 287 23.2000007629395 17284 2.13000011444092
"1477" "120" 10140888.4392458 -738426.57418643 124 FALSE "1" "120.1" 10140388.4392458 -737926.574186429 0.618391596374027 8 58 22.5 18386 1.88999998569489
"1478" "120" 10140888.4392458 -738426.57418643 124 FALSE "1" "120.1" 10140388.4392458 -737926.574186429 1.20154392095151 1 244 22.7999992370605 15142 2.15000009536743
"1479" "120" 10140888.4392458 -738426.57418643 124 FALSE "1" "120.1" 10140388.4392458 -737926.574186429 0.859264720171249 3 270 22.8999996185303 16543 2.19000005722046
"1480" "120" 10140888.4392458 -738426.57418643 124 FALSE "1" "120.1" 10140388.4392458 -737926.574186429 1.22309427925032 2 211 22.8999996185303 15579 2.17000007629395
"1481" "120" 10140888.4392458 -738426.57418643 124 FALSE "1" "120.1" 10140388.4392458 -737926.574186429 0.928423446974015 6 94 22.7999992370605 15584 2.08999991416931
"1482" "120" 10140888.4392458 -738426.57418643 124 FALSE "1" "120.1" 10140388.4392458 -737926.574186429 0.517494708600667 9 96 23 18963 1.86000001430511
"1483" "120" 10140888.4392458 -738426.57418643 124 FALSE "1" "120.1" 10140388.4392458 -737926.574186429 0.910976939394581 4 267 23.2999992370605 16768 2.23000001907349
"1484" "120" 10140888.4392458 -738426.57418643 124 FALSE "1" "120.1" 10140388.4392458 -737926.574186429 0.672930708806423 12 276 23.2000007629395 15411 2.16000008583069
"1485" "120" 10140888.4392458 -738426.57418643 124 FALSE "1" "120.1" 10140388.4392458 -737926.574186429 0.566778998627485 10 175 23.2999992370605 18751 1.99000000953674
"1486" "120" 10140888.4392458 -738426.57418643 124 FALSE "1" "120.1" 10140388.4392458 -737926.574186429 1.01657198889465 5 180 23.3999996185303 16001 2.19000005722046
"1487" "120" 10140888.4392458 -738426.57418643 124 FALSE "1" "120.1" 10140388.4392458 -737926.574186429 0.883727796087512 7 64 22.2999992370605 16902 1.94000005722046
"1488" "120" 10140888.4392458 -738426.57418643 124 FALSE "1" "120.1" 10140388.4392458 -737926.574186429 0.521936109300141 11 287 23.2000007629395 17284 2.13000011444092
"1489" "120" 10139888.4392458 -738426.57418643 125 FALSE "1" "120.1" 10140388.4392458 -737926.574186429 0.618391596374027 8 58 22.5 18386 1.88999998569489
"1490" "120" 10139888.4392458 -738426.57418643 125 FALSE "1" "120.1" 10140388.4392458 -737926.574186429 1.20154392095151 1 244 22.7999992370605 15142 2.15000009536743
"1491" "120" 10139888.4392458 -738426.57418643 125 FALSE "1" "120.1" 10140388.4392458 -737926.574186429 0.859264720171249 3 270 22.8999996185303 16543 2.19000005722046
"1492" "120" 10139888.4392458 -738426.57418643 125 FALSE "1" "120.1" 10140388.4392458 -737926.574186429 1.22309427925032 2 211 22.8999996185303 15579 2.17000007629395
"1493" "120" 10139888.4392458 -738426.57418643 125 FALSE "1" "120.1" 10140388.4392458 -737926.574186429 0.928423446974015 6 94 22.7999992370605 15584 2.08999991416931
"1494" "120" 10139888.4392458 -738426.57418643 125 FALSE "1" "120.1" 10140388.4392458 -737926.574186429 0.517494708600667 9 96 23 18963 1.86000001430511
"1495" "120" 10139888.4392458 -738426.57418643 125 FALSE "1" "120.1" 10140388.4392458 -737926.574186429 0.910976939394581 4 267 23.2999992370605 16768 2.23000001907349
"1496" "120" 10139888.4392458 -738426.57418643 125 FALSE "1" "120.1" 10140388.4392458 -737926.574186429 0.672930708806423 12 276 23.2000007629395 15411 2.16000008583069
"1497" "120" 10139888.4392458 -738426.57418643 125 FALSE "1" "120.1" 10140388.4392458 -737926.574186429 0.566778998627485 10 175 23.2999992370605 18751 1.99000000953674
"1498" "120" 10139888.4392458 -738426.57418643 125 FALSE "1" "120.1" 10140388.4392458 -737926.574186429 1.01657198889465 5 180 23.3999996185303 16001 2.19000005722046
"1499" "120" 10139888.4392458 -738426.57418643 125 FALSE "1" "120.1" 10140388.4392458 -737926.574186429 0.883727796087512 7 64 22.2999992370605 16902 1.94000005722046
"1500" "120" 10139888.4392458 -738426.57418643 125 FALSE "1" "120.1" 10140388.4392458 -737926.574186429 0.521936109300141 11 287 23.2000007629395 17284 2.13000011444092
"1501" "121" 10140888.4392458 -738426.57418643 126 FALSE "1" "121.1" 10141388.4392458 -737926.574186429 1.70802150343123 1 246 22.7999992370605 15149 2.16000008583069
"1502" "121" 10140888.4392458 -738426.57418643 126 FALSE "1" "121.1" 10141388.4392458 -737926.574186429 1.75919283951732 2 213 22.7999992370605 15583 2.17000007629395
"1503" "121" 10140888.4392458 -738426.57418643 126 FALSE "1" "121.1" 10141388.4392458 -737926.574186429 0.810224971353943 8 57 22.5 18458 1.88999998569489
"1504" "121" 10140888.4392458 -738426.57418643 126 FALSE "1" "121.1" 10141388.4392458 -737926.574186429 0.660355126246198 9 95 22.8999996185303 19070 1.86000001430511
"1505" "121" 10140888.4392458 -738426.57418643 126 FALSE "1" "121.1" 10141388.4392458 -737926.574186429 1.60073995092394 5 179 23.3999996185303 16016 2.19000005722046
"1506" "121" 10140888.4392458 -738426.57418643 126 FALSE "1" "121.1" 10141388.4392458 -737926.574186429 0.74541540051819 10 174 23.2999992370605 18784 1.99000000953674
"1507" "121" 10140888.4392458 -738426.57418643 126 FALSE "1" "121.1" 10141388.4392458 -737926.574186429 1.35544826698522 6 92 22.7999992370605 15632 2.08999991416931
"1508" "121" 10140888.4392458 -738426.57418643 126 FALSE "1" "121.1" 10141388.4392458 -737926.574186429 1.3713625674954 4 267 23.2999992370605 16781 2.23000001907349
"1509" "121" 10140888.4392458 -738426.57418643 126 FALSE "1" "121.1" 10141388.4392458 -737926.574186429 0.918659750774488 12 277 23.1000003814697 15424 2.16000008583069
"1510" "121" 10140888.4392458 -738426.57418643 126 FALSE "1" "121.1" 10141388.4392458 -737926.574186429 1.19565314453434 7 63 22.2999992370605 16941 1.95000004768372
"1511" "121" 10140888.4392458 -738426.57418643 126 FALSE "1" "121.1" 10141388.4392458 -737926.574186429 0.742325620615113 11 285 23.1000003814697 17364 2.13000011444092
"1512" "121" 10140888.4392458 -738426.57418643 126 FALSE "1" "121.1" 10141388.4392458 -737926.574186429 1.34724839154896 3 271 22.7999992370605 16570 2.19000005722046
"1513" "121" 10140888.4392458 -737426.57418643 127 FALSE "1" "121.1" 10141388.4392458 -737926.574186429 1.70802150343123 1 246 22.7999992370605 15149 2.16000008583069
"1514" "121" 10140888.4392458 -737426.57418643 127 FALSE "1" "121.1" 10141388.4392458 -737926.574186429 1.75919283951732 2 213 22.7999992370605 15583 2.17000007629395
"1515" "121" 10140888.4392458 -737426.57418643 127 FALSE "1" "121.1" 10141388.4392458 -737926.574186429 0.810224971353943 8 57 22.5 18458 1.88999998569489
"1516" "121" 10140888.4392458 -737426.57418643 127 FALSE "1" "121.1" 10141388.4392458 -737926.574186429 0.660355126246198 9 95 22.8999996185303 19070 1.86000001430511
"1517" "121" 10140888.4392458 -737426.57418643 127 FALSE "1" "121.1" 10141388.4392458 -737926.574186429 1.60073995092394 5 179 23.3999996185303 16016 2.19000005722046
"1518" "121" 10140888.4392458 -737426.57418643 127 FALSE "1" "121.1" 10141388.4392458 -737926.574186429 0.74541540051819 10 174 23.2999992370605 18784 1.99000000953674
"1519" "121" 10140888.4392458 -737426.57418643 127 FALSE "1" "121.1" 10141388.4392458 -737926.574186429 1.35544826698522 6 92 22.7999992370605 15632 2.08999991416931
"1520" "121" 10140888.4392458 -737426.57418643 127 FALSE "1" "121.1" 10141388.4392458 -737926.574186429 1.3713625674954 4 267 23.2999992370605 16781 2.23000001907349
"1521" "121" 10140888.4392458 -737426.57418643 127 FALSE "1" "121.1" 10141388.4392458 -737926.574186429 0.918659750774488 12 277 23.1000003814697 15424 2.16000008583069
"1522" "121" 10140888.4392458 -737426.57418643 127 FALSE "1" "121.1" 10141388.4392458 -737926.574186429 1.19565314453434 7 63 22.2999992370605 16941 1.95000004768372
"1523" "121" 10140888.4392458 -737426.57418643 127 FALSE "1" "121.1" 10141388.4392458 -737926.574186429 0.742325620615113 11 285 23.1000003814697 17364 2.13000011444092
"1524" "121" 10140888.4392458 -737426.57418643 127 FALSE "1" "121.1" 10141388.4392458 -737926.574186429 1.34724839154896 3 271 22.7999992370605 16570 2.19000005722046
"1525" "121" 10141888.4392458 -737426.57418643 128 FALSE "1" "121.1" 10141388.4392458 -737926.574186429 1.70802150343123 1 246 22.7999992370605 15149 2.16000008583069
"1526" "121" 10141888.4392458 -737426.57418643 128 FALSE "1" "121.1" 10141388.4392458 -737926.574186429 1.75919283951732 2 213 22.7999992370605 15583 2.17000007629395
"1527" "121" 10141888.4392458 -737426.57418643 128 FALSE "1" "121.1" 10141388.4392458 -737926.574186429 0.810224971353943 8 57 22.5 18458 1.88999998569489
"1528" "121" 10141888.4392458 -737426.57418643 128 FALSE "1" "121.1" 10141388.4392458 -737926.574186429 0.660355126246198 9 95 22.8999996185303 19070 1.86000001430511
"1529" "121" 10141888.4392458 -737426.57418643 128 FALSE "1" "121.1" 10141388.4392458 -737926.574186429 1.60073995092394 5 179 23.3999996185303 16016 2.19000005722046
"1530" "121" 10141888.4392458 -737426.57418643 128 FALSE "1" "121.1" 10141388.4392458 -737926.574186429 0.74541540051819 10 174 23.2999992370605 18784 1.99000000953674
"1531" "121" 10141888.4392458 -737426.57418643 128 FALSE "1" "121.1" 10141388.4392458 -737926.574186429 1.35544826698522 6 92 22.7999992370605 15632 2.08999991416931
"1532" "121" 10141888.4392458 -737426.57418643 128 FALSE "1" "121.1" 10141388.4392458 -737926.574186429 1.3713625674954 4 267 23.2999992370605 16781 2.23000001907349
"1533" "121" 10141888.4392458 -737426.57418643 128 FALSE "1" "121.1" 10141388.4392458 -737926.574186429 0.918659750774488 12 277 23.1000003814697 15424 2.16000008583069
"1534" "121" 10141888.4392458 -737426.57418643 128 FALSE "1" "121.1" 10141388.4392458 -737926.574186429 1.19565314453434 7 63 22.2999992370605 16941 1.95000004768372
"1535" "121" 10141888.4392458 -737426.57418643 128 FALSE "1" "121.1" 10141388.4392458 -737926.574186429 0.742325620615113 11 285 23.1000003814697 17364 2.13000011444092
"1536" "121" 10141888.4392458 -737426.57418643 128 FALSE "1" "121.1" 10141388.4392458 -737926.574186429 1.34724839154896 3 271 22.7999992370605 16570 2.19000005722046
"1537" "121" 10141888.4392458 -738426.57418643 129 FALSE "1" "121.1" 10141388.4392458 -737926.574186429 1.70802150343123 1 246 22.7999992370605 15149 2.16000008583069
"1538" "121" 10141888.4392458 -738426.57418643 129 FALSE "1" "121.1" 10141388.4392458 -737926.574186429 1.75919283951732 2 213 22.7999992370605 15583 2.17000007629395
"1539" "121" 10141888.4392458 -738426.57418643 129 FALSE "1" "121.1" 10141388.4392458 -737926.574186429 0.810224971353943 8 57 22.5 18458 1.88999998569489
"1540" "121" 10141888.4392458 -738426.57418643 129 FALSE "1" "121.1" 10141388.4392458 -737926.574186429 0.660355126246198 9 95 22.8999996185303 19070 1.86000001430511
"1541" "121" 10141888.4392458 -738426.57418643 129 FALSE "1" "121.1" 10141388.4392458 -737926.574186429 1.60073995092394 5 179 23.3999996185303 16016 2.19000005722046
"1542" "121" 10141888.4392458 -738426.57418643 129 FALSE "1" "121.1" 10141388.4392458 -737926.574186429 0.74541540051819 10 174 23.2999992370605 18784 1.99000000953674
"1543" "121" 10141888.4392458 -738426.57418643 129 FALSE "1" "121.1" 10141388.4392458 -737926.574186429 1.35544826698522 6 92 22.7999992370605 15632 2.08999991416931
"1544" "121" 10141888.4392458 -738426.57418643 129 FALSE "1" "121.1" 10141388.4392458 -737926.574186429 1.3713625674954 4 267 23.2999992370605 16781 2.23000001907349
"1545" "121" 10141888.4392458 -738426.57418643 129 FALSE "1" "121.1" 10141388.4392458 -737926.574186429 0.918659750774488 12 277 23.1000003814697 15424 2.16000008583069
"1546" "121" 10141888.4392458 -738426.57418643 129 FALSE "1" "121.1" 10141388.4392458 -737926.574186429 1.19565314453434 7 63 22.2999992370605 16941 1.95000004768372
"1547" "121" 10141888.4392458 -738426.57418643 129 FALSE "1" "121.1" 10141388.4392458 -737926.574186429 0.742325620615113 11 285 23.1000003814697 17364 2.13000011444092
"1548" "121" 10141888.4392458 -738426.57418643 129 FALSE "1" "121.1" 10141388.4392458 -737926.574186429 1.34724839154896 3 271 22.7999992370605 16570 2.19000005722046
"1549" "121" 10140888.4392458 -738426.57418643 130 FALSE "1" "121.1" 10141388.4392458 -737926.574186429 1.70802150343123 1 246 22.7999992370605 15149 2.16000008583069
"1550" "121" 10140888.4392458 -738426.57418643 130 FALSE "1" "121.1" 10141388.4392458 -737926.574186429 1.75919283951732 2 213 22.7999992370605 15583 2.17000007629395
"1551" "121" 10140888.4392458 -738426.57418643 130 FALSE "1" "121.1" 10141388.4392458 -737926.574186429 0.810224971353943 8 57 22.5 18458 1.88999998569489
"1552" "121" 10140888.4392458 -738426.57418643 130 FALSE "1" "121.1" 10141388.4392458 -737926.574186429 0.660355126246198 9 95 22.8999996185303 19070 1.86000001430511
"1553" "121" 10140888.4392458 -738426.57418643 130 FALSE "1" "121.1" 10141388.4392458 -737926.574186429 1.60073995092394 5 179 23.3999996185303 16016 2.19000005722046
"1554" "121" 10140888.4392458 -738426.57418643 130 FALSE "1" "121.1" 10141388.4392458 -737926.574186429 0.74541540051819 10 174 23.2999992370605 18784 1.99000000953674
"1555" "121" 10140888.4392458 -738426.57418643 130 FALSE "1" "121.1" 10141388.4392458 -737926.574186429 1.35544826698522 6 92 22.7999992370605 15632 2.08999991416931
"1556" "121" 10140888.4392458 -738426.57418643 130 FALSE "1" "121.1" 10141388.4392458 -737926.574186429 1.3713625674954 4 267 23.2999992370605 16781 2.23000001907349
"1557" "121" 10140888.4392458 -738426.57418643 130 FALSE "1" "121.1" 10141388.4392458 -737926.574186429 0.918659750774488 12 277 23.1000003814697 15424 2.16000008583069
"1558" "121" 10140888.4392458 -738426.57418643 130 FALSE "1" "121.1" 10141388.4392458 -737926.574186429 1.19565314453434 7 63 22.2999992370605 16941 1.95000004768372
"1559" "121" 10140888.4392458 -738426.57418643 130 FALSE "1" "121.1" 10141388.4392458 -737926.574186429 0.742325620615113 11 285 23.1000003814697 17364 2.13000011444092
"1560" "121" 10140888.4392458 -738426.57418643 130 FALSE "1" "121.1" 10141388.4392458 -737926.574186429 1.34724839154896 3 271 22.7999992370605 16570 2.19000005722046
"1561" "122" 10141888.4392458 -738426.57418643 131 FALSE "1" "122.1" 10142388.4392458 -737926.574186429 1.66694804991973 2 215 22.7000007629395 15577 2.17000007629395
"1562" "122" 10141888.4392458 -738426.57418643 131 FALSE "1" "122.1" 10142388.4392458 -737926.574186429 0.660915556998366 10 172 23.2000007629395 18839 1.98000001907349
"1563" "122" 10141888.4392458 -738426.57418643 131 FALSE "1" "122.1" 10142388.4392458 -737926.574186429 0.804097273788678 12 279 23 15422 2.16000008583069
"1564" "122" 10141888.4392458 -738426.57418643 131 FALSE "1" "122.1" 10142388.4392458 -737926.574186429 1.42665254956233 3 273 22.7999992370605 16559 2.19000005722046
"1565" "122" 10141888.4392458 -738426.57418643 131 FALSE "1" "122.1" 10142388.4392458 -737926.574186429 1.39637596971113 6 91 22.7000007629395 15650 2.07999992370605
"1566" "122" 10141888.4392458 -738426.57418643 131 FALSE "1" "122.1" 10142388.4392458 -737926.574186429 1.42955973188212 4 268 23.2000007629395 16774 2.23000001907349
"1567" "122" 10141888.4392458 -738426.57418643 131 FALSE "1" "122.1" 10142388.4392458 -737926.574186429 0.858725704404528 8 57 22.3999996185303 18490 1.87999999523163
"1568" "122" 10141888.4392458 -738426.57418643 131 FALSE "1" "122.1" 10142388.4392458 -737926.574186429 0.644764479592887 11 284 23 17360 2.11999988555908
"1569" "122" 10141888.4392458 -738426.57418643 131 FALSE "1" "122.1" 10142388.4392458 -737926.574186429 1.67601248878982 1 248 22.7000007629395 15180 2.15000009536743
"1570" "122" 10141888.4392458 -738426.57418643 131 FALSE "1" "122.1" 10142388.4392458 -737926.574186429 0.658070593720069 9 94 22.8999996185303 19100 1.85000002384186
"1571" "122" 10141888.4392458 -738426.57418643 131 FALSE "1" "122.1" 10142388.4392458 -737926.574186429 1.28689507065302 7 63 22.2000007629395 16936 1.94000005722046
"1572" "122" 10141888.4392458 -738426.57418643 131 FALSE "1" "122.1" 10142388.4392458 -737926.574186429 1.60520013307128 5 179 23.2999992370605 16010 2.19000005722046
"1573" "122" 10141888.4392458 -737426.57418643 132 FALSE "1" "122.1" 10142388.4392458 -737926.574186429 1.66694804991973 2 215 22.7000007629395 15577 2.17000007629395
"1574" "122" 10141888.4392458 -737426.57418643 132 FALSE "1" "122.1" 10142388.4392458 -737926.574186429 0.660915556998366 10 172 23.2000007629395 18839 1.98000001907349
"1575" "122" 10141888.4392458 -737426.57418643 132 FALSE "1" "122.1" 10142388.4392458 -737926.574186429 0.804097273788678 12 279 23 15422 2.16000008583069
"1576" "122" 10141888.4392458 -737426.57418643 132 FALSE "1" "122.1" 10142388.4392458 -737926.574186429 1.42665254956233 3 273 22.7999992370605 16559 2.19000005722046
"1577" "122" 10141888.4392458 -737426.57418643 132 FALSE "1" "122.1" 10142388.4392458 -737926.574186429 1.39637596971113 6 91 22.7000007629395 15650 2.07999992370605
"1578" "122" 10141888.4392458 -737426.57418643 132 FALSE "1" "122.1" 10142388.4392458 -737926.574186429 1.42955973188212 4 268 23.2000007629395 16774 2.23000001907349
"1579" "122" 10141888.4392458 -737426.57418643 132 FALSE "1" "122.1" 10142388.4392458 -737926.574186429 0.858725704404528 8 57 22.3999996185303 18490 1.87999999523163
"1580" "122" 10141888.4392458 -737426.57418643 132 FALSE "1" "122.1" 10142388.4392458 -737926.574186429 0.644764479592887 11 284 23 17360 2.11999988555908
"1581" "122" 10141888.4392458 -737426.57418643 132 FALSE "1" "122.1" 10142388.4392458 -737926.574186429 1.67601248878982 1 248 22.7000007629395 15180 2.15000009536743
"1582" "122" 10141888.4392458 -737426.57418643 132 FALSE "1" "122.1" 10142388.4392458 -737926.574186429 0.658070593720069 9 94 22.8999996185303 19100 1.85000002384186
"1583" "122" 10141888.4392458 -737426.57418643 132 FALSE "1" "122.1" 10142388.4392458 -737926.574186429 1.28689507065302 7 63 22.2000007629395 16936 1.94000005722046
"1584" "122" 10141888.4392458 -737426.57418643 132 FALSE "1" "122.1" 10142388.4392458 -737926.574186429 1.60520013307128 5 179 23.2999992370605 16010 2.19000005722046
"1585" "122" 10142888.4392458 -737426.57418643 133 FALSE "1" "122.1" 10142388.4392458 -737926.574186429 1.66694804991973 2 215 22.7000007629395 15577 2.17000007629395
"1586" "122" 10142888.4392458 -737426.57418643 133 FALSE "1" "122.1" 10142388.4392458 -737926.574186429 0.660915556998366 10 172 23.2000007629395 18839 1.98000001907349
"1587" "122" 10142888.4392458 -737426.57418643 133 FALSE "1" "122.1" 10142388.4392458 -737926.574186429 0.804097273788678 12 279 23 15422 2.16000008583069
"1588" "122" 10142888.4392458 -737426.57418643 133 FALSE "1" "122.1" 10142388.4392458 -737926.574186429 1.42665254956233 3 273 22.7999992370605 16559 2.19000005722046
"1589" "122" 10142888.4392458 -737426.57418643 133 FALSE "1" "122.1" 10142388.4392458 -737926.574186429 1.39637596971113 6 91 22.7000007629395 15650 2.07999992370605
"1590" "122" 10142888.4392458 -737426.57418643 133 FALSE "1" "122.1" 10142388.4392458 -737926.574186429 1.42955973188212 4 268 23.2000007629395 16774 2.23000001907349
"1591" "122" 10142888.4392458 -737426.57418643 133 FALSE "1" "122.1" 10142388.4392458 -737926.574186429 0.858725704404528 8 57 22.3999996185303 18490 1.87999999523163
"1592" "122" 10142888.4392458 -737426.57418643 133 FALSE "1" "122.1" 10142388.4392458 -737926.574186429 0.644764479592887 11 284 23 17360 2.11999988555908
"1593" "122" 10142888.4392458 -737426.57418643 133 FALSE "1" "122.1" 10142388.4392458 -737926.574186429 1.67601248878982 1 248 22.7000007629395 15180 2.15000009536743
"1594" "122" 10142888.4392458 -737426.57418643 133 FALSE "1" "122.1" 10142388.4392458 -737926.574186429 0.658070593720069 9 94 22.8999996185303 19100 1.85000002384186
"1595" "122" 10142888.4392458 -737426.57418643 133 FALSE "1" "122.1" 10142388.4392458 -737926.574186429 1.28689507065302 7 63 22.2000007629395 16936 1.94000005722046
"1596" "122" 10142888.4392458 -737426.57418643 133 FALSE "1" "122.1" 10142388.4392458 -737926.574186429 1.60520013307128 5 179 23.2999992370605 16010 2.19000005722046
"1597" "122" 10142888.4392458 -738426.57418643 134 FALSE "1" "122.1" 10142388.4392458 -737926.574186429 1.66694804991973 2 215 22.7000007629395 15577 2.17000007629395
"1598" "122" 10142888.4392458 -738426.57418643 134 FALSE "1" "122.1" 10142388.4392458 -737926.574186429 0.660915556998366 10 172 23.2000007629395 18839 1.98000001907349
"1599" "122" 10142888.4392458 -738426.57418643 134 FALSE "1" "122.1" 10142388.4392458 -737926.574186429 0.804097273788678 12 279 23 15422 2.16000008583069
"1600" "122" 10142888.4392458 -738426.57418643 134 FALSE "1" "122.1" 10142388.4392458 -737926.574186429 1.42665254956233 3 273 22.7999992370605 16559 2.19000005722046
"1601" "122" 10142888.4392458 -738426.57418643 134 FALSE "1" "122.1" 10142388.4392458 -737926.574186429 1.39637596971113 6 91 22.7000007629395 15650 2.07999992370605
"1602" "122" 10142888.4392458 -738426.57418643 134 FALSE "1" "122.1" 10142388.4392458 -737926.574186429 1.42955973188212 4 268 23.2000007629395 16774 2.23000001907349
"1603" "122" 10142888.4392458 -738426.57418643 134 FALSE "1" "122.1" 10142388.4392458 -737926.574186429 0.858725704404528 8 57 22.3999996185303 18490 1.87999999523163
"1604" "122" 10142888.4392458 -738426.57418643 134 FALSE "1" "122.1" 10142388.4392458 -737926.574186429 0.644764479592887 11 284 23 17360 2.11999988555908
"1605" "122" 10142888.4392458 -738426.57418643 134 FALSE "1" "122.1" 10142388.4392458 -737926.574186429 1.67601248878982 1 248 22.7000007629395 15180 2.15000009536743
"1606" "122" 10142888.4392458 -738426.57418643 134 FALSE "1" "122.1" 10142388.4392458 -737926.574186429 0.658070593720069 9 94 22.8999996185303 19100 1.85000002384186
"1607" "122" 10142888.4392458 -738426.57418643 134 FALSE "1" "122.1" 10142388.4392458 -737926.574186429 1.28689507065302 7 63 22.2000007629395 16936 1.94000005722046
"1608" "122" 10142888.4392458 -738426.57418643 134 FALSE "1" "122.1" 10142388.4392458 -737926.574186429 1.60520013307128 5 179 23.2999992370605 16010 2.19000005722046
"1609" "122" 10141888.4392458 -738426.57418643 135 FALSE "1" "122.1" 10142388.4392458 -737926.574186429 1.66694804991973 2 215 22.7000007629395 15577 2.17000007629395
"1610" "122" 10141888.4392458 -738426.57418643 135 FALSE "1" "122.1" 10142388.4392458 -737926.574186429 0.660915556998366 10 172 23.2000007629395 18839 1.98000001907349
"1611" "122" 10141888.4392458 -738426.57418643 135 FALSE "1" "122.1" 10142388.4392458 -737926.574186429 0.804097273788678 12 279 23 15422 2.16000008583069
"1612" "122" 10141888.4392458 -738426.57418643 135 FALSE "1" "122.1" 10142388.4392458 -737926.574186429 1.42665254956233 3 273 22.7999992370605 16559 2.19000005722046
"1613" "122" 10141888.4392458 -738426.57418643 135 FALSE "1" "122.1" 10142388.4392458 -737926.574186429 1.39637596971113 6 91 22.7000007629395 15650 2.07999992370605
"1614" "122" 10141888.4392458 -738426.57418643 135 FALSE "1" "122.1" 10142388.4392458 -737926.574186429 1.42955973188212 4 268 23.2000007629395 16774 2.23000001907349
"1615" "122" 10141888.4392458 -738426.57418643 135 FALSE "1" "122.1" 10142388.4392458 -737926.574186429 0.858725704404528 8 57 22.3999996185303 18490 1.87999999523163
"1616" "122" 10141888.4392458 -738426.57418643 135 FALSE "1" "122.1" 10142388.4392458 -737926.574186429 0.644764479592887 11 284 23 17360 2.11999988555908
"1617" "122" 10141888.4392458 -738426.57418643 135 FALSE "1" "122.1" 10142388.4392458 -737926.574186429 1.67601248878982 1 248 22.7000007629395 15180 2.15000009536743
"1618" "122" 10141888.4392458 -738426.57418643 135 FALSE "1" "122.1" 10142388.4392458 -737926.574186429 0.658070593720069 9 94 22.8999996185303 19100 1.85000002384186
"1619" "122" 10141888.4392458 -738426.57418643 135 FALSE "1" "122.1" 10142388.4392458 -737926.574186429 1.28689507065302 7 63 22.2000007629395 16936 1.94000005722046
"1620" "122" 10141888.4392458 -738426.57418643 135 FALSE "1" "122.1" 10142388.4392458 -737926.574186429 1.60520013307128 5 179 23.2999992370605 16010 2.19000005722046
"1621" "123" 10142888.4392458 -738426.57418643 136 FALSE "1" "123.1" 10143388.4392458 -737926.574186429 0.614918630663077 11 283 23.1000003814697 17379 2.13000011444092
"1622" "123" 10142888.4392458 -738426.57418643 136 FALSE "1" "123.1" 10143388.4392458 -737926.574186429 1.53352007968617 2 216 22.7000007629395 15594 2.1800000667572
"1623" "123" 10142888.4392458 -738426.57418643 136 FALSE "1" "123.1" 10143388.4392458 -737926.574186429 1.22187686090093 7 64 22.2000007629395 16887 1.95000004768372
"1624" "123" 10142888.4392458 -738426.57418643 136 FALSE "1" "123.1" 10143388.4392458 -737926.574186429 0.810974591203132 12 280 23 15420 2.17000007629395
"1625" "123" 10142888.4392458 -738426.57418643 136 FALSE "1" "123.1" 10143388.4392458 -737926.574186429 0.78841451949928 8 57 22.3999996185303 18434 1.88999998569489
"1626" "123" 10142888.4392458 -738426.57418643 136 FALSE "1" "123.1" 10143388.4392458 -737926.574186429 1.5361521560671 3 274 22.7999992370605 16551 2.20000004768372
"1627" "123" 10142888.4392458 -738426.57418643 136 FALSE "1" "123.1" 10143388.4392458 -737926.574186429 0.591893471517361 10 172 23.2000007629395 18821 1.99000000953674
"1628" "123" 10142888.4392458 -738426.57418643 136 FALSE "1" "123.1" 10143388.4392458 -737926.574186429 0.572864887052338 9 94 22.8999996185303 18986 1.86000001430511
"1629" "123" 10142888.4392458 -738426.57418643 136 FALSE "1" "123.1" 10143388.4392458 -737926.574186429 1.27400231948709 6 91 22.7000007629395 15664 2.08999991416931
"1630" "123" 10142888.4392458 -738426.57418643 136 FALSE "1" "123.1" 10143388.4392458 -737926.574186429 1.5063387545213 1 251 22.7000007629395 15165 2.16000008583069
"1631" "123" 10142888.4392458 -738426.57418643 136 FALSE "1" "123.1" 10143388.4392458 -737926.574186429 1.58291017956323 5 179 23.2999992370605 16018 2.20000004768372
"1632" "123" 10142888.4392458 -738426.57418643 136 FALSE "1" "123.1" 10143388.4392458 -737926.574186429 1.49699215025256 4 269 23.2000007629395 16760 2.24000000953674
"1633" "123" 10142888.4392458 -737426.57418643 137 FALSE "1" "123.1" 10143388.4392458 -737926.574186429 0.614918630663077 11 283 23.1000003814697 17379 2.13000011444092
"1634" "123" 10142888.4392458 -737426.57418643 137 FALSE "1" "123.1" 10143388.4392458 -737926.574186429 1.53352007968617 2 216 22.7000007629395 15594 2.1800000667572
"1635" "123" 10142888.4392458 -737426.57418643 137 FALSE "1" "123.1" 10143388.4392458 -737926.574186429 1.22187686090093 7 64 22.2000007629395 16887 1.95000004768372
"1636" "123" 10142888.4392458 -737426.57418643 137 FALSE "1" "123.1" 10143388.4392458 -737926.574186429 0.810974591203132 12 280 23 15420 2.17000007629395
"1637" "123" 10142888.4392458 -737426.57418643 137 FALSE "1" "123.1" 10143388.4392458 -737926.574186429 0.78841451949928 8 57 22.3999996185303 18434 1.88999998569489
"1638" "123" 10142888.4392458 -737426.57418643 137 FALSE "1" "123.1" 10143388.4392458 -737926.574186429 1.5361521560671 3 274 22.7999992370605 16551 2.20000004768372
"1639" "123" 10142888.4392458 -737426.57418643 137 FALSE "1" "123.1" 10143388.4392458 -737926.574186429 0.591893471517361 10 172 23.2000007629395 18821 1.99000000953674
"1640" "123" 10142888.4392458 -737426.57418643 137 FALSE "1" "123.1" 10143388.4392458 -737926.574186429 0.572864887052338 9 94 22.8999996185303 18986 1.86000001430511
"1641" "123" 10142888.4392458 -737426.57418643 137 FALSE "1" "123.1" 10143388.4392458 -737926.574186429 1.27400231948709 6 91 22.7000007629395 15664 2.08999991416931
"1642" "123" 10142888.4392458 -737426.57418643 137 FALSE "1" "123.1" 10143388.4392458 -737926.574186429 1.5063387545213 1 251 22.7000007629395 15165 2.16000008583069
"1643" "123" 10142888.4392458 -737426.57418643 137 FALSE "1" "123.1" 10143388.4392458 -737926.574186429 1.58291017956323 5 179 23.2999992370605 16018 2.20000004768372
"1644" "123" 10142888.4392458 -737426.57418643 137 FALSE "1" "123.1" 10143388.4392458 -737926.574186429 1.49699215025256 4 269 23.2000007629395 16760 2.24000000953674
"1645" "123" 10143888.4392458 -737426.57418643 138 FALSE "1" "123.1" 10143388.4392458 -737926.574186429 0.614918630663077 11 283 23.1000003814697 17379 2.13000011444092
"1646" "123" 10143888.4392458 -737426.57418643 138 FALSE "1" "123.1" 10143388.4392458 -737926.574186429 1.53352007968617 2 216 22.7000007629395 15594 2.1800000667572
"1647" "123" 10143888.4392458 -737426.57418643 138 FALSE "1" "123.1" 10143388.4392458 -737926.574186429 1.22187686090093 7 64 22.2000007629395 16887 1.95000004768372
"1648" "123" 10143888.4392458 -737426.57418643 138 FALSE "1" "123.1" 10143388.4392458 -737926.574186429 0.810974591203132 12 280 23 15420 2.17000007629395
"1649" "123" 10143888.4392458 -737426.57418643 138 FALSE "1" "123.1" 10143388.4392458 -737926.574186429 0.78841451949928 8 57 22.3999996185303 18434 1.88999998569489
"1650" "123" 10143888.4392458 -737426.57418643 138 FALSE "1" "123.1" 10143388.4392458 -737926.574186429 1.5361521560671 3 274 22.7999992370605 16551 2.20000004768372
"1651" "123" 10143888.4392458 -737426.57418643 138 FALSE "1" "123.1" 10143388.4392458 -737926.574186429 0.591893471517361 10 172 23.2000007629395 18821 1.99000000953674
"1652" "123" 10143888.4392458 -737426.57418643 138 FALSE "1" "123.1" 10143388.4392458 -737926.574186429 0.572864887052338 9 94 22.8999996185303 18986 1.86000001430511
"1653" "123" 10143888.4392458 -737426.57418643 138 FALSE "1" "123.1" 10143388.4392458 -737926.574186429 1.27400231948709 6 91 22.7000007629395 15664 2.08999991416931
"1654" "123" 10143888.4392458 -737426.57418643 138 FALSE "1" "123.1" 10143388.4392458 -737926.574186429 1.5063387545213 1 251 22.7000007629395 15165 2.16000008583069
"1655" "123" 10143888.4392458 -737426.57418643 138 FALSE "1" "123.1" 10143388.4392458 -737926.574186429 1.58291017956323 5 179 23.2999992370605 16018 2.20000004768372
"1656" "123" 10143888.4392458 -737426.57418643 138 FALSE "1" "123.1" 10143388.4392458 -737926.574186429 1.49699215025256 4 269 23.2000007629395 16760 2.24000000953674
"1657" "123" 10143888.4392458 -738426.57418643 139 FALSE "1" "123.1" 10143388.4392458 -737926.574186429 0.614918630663077 11 283 23.1000003814697 17379 2.13000011444092
"1658" "123" 10143888.4392458 -738426.57418643 139 FALSE "1" "123.1" 10143388.4392458 -737926.574186429 1.53352007968617 2 216 22.7000007629395 15594 2.1800000667572
"1659" "123" 10143888.4392458 -738426.57418643 139 FALSE "1" "123.1" 10143388.4392458 -737926.574186429 1.22187686090093 7 64 22.2000007629395 16887 1.95000004768372
"1660" "123" 10143888.4392458 -738426.57418643 139 FALSE "1" "123.1" 10143388.4392458 -737926.574186429 0.810974591203132 12 280 23 15420 2.17000007629395
"1661" "123" 10143888.4392458 -738426.57418643 139 FALSE "1" "123.1" 10143388.4392458 -737926.574186429 0.78841451949928 8 57 22.3999996185303 18434 1.88999998569489
"1662" "123" 10143888.4392458 -738426.57418643 139 FALSE "1" "123.1" 10143388.4392458 -737926.574186429 1.5361521560671 3 274 22.7999992370605 16551 2.20000004768372
"1663" "123" 10143888.4392458 -738426.57418643 139 FALSE "1" "123.1" 10143388.4392458 -737926.574186429 0.591893471517361 10 172 23.2000007629395 18821 1.99000000953674
"1664" "123" 10143888.4392458 -738426.57418643 139 FALSE "1" "123.1" 10143388.4392458 -737926.574186429 0.572864887052338 9 94 22.8999996185303 18986 1.86000001430511
"1665" "123" 10143888.4392458 -738426.57418643 139 FALSE "1" "123.1" 10143388.4392458 -737926.574186429 1.27400231948709 6 91 22.7000007629395 15664 2.08999991416931
"1666" "123" 10143888.4392458 -738426.57418643 139 FALSE "1" "123.1" 10143388.4392458 -737926.574186429 1.5063387545213 1 251 22.7000007629395 15165 2.16000008583069
"1667" "123" 10143888.4392458 -738426.57418643 139 FALSE "1" "123.1" 10143388.4392458 -737926.574186429 1.58291017956323 5 179 23.2999992370605 16018 2.20000004768372
"1668" "123" 10143888.4392458 -738426.57418643 139 FALSE "1" "123.1" 10143388.4392458 -737926.574186429 1.49699215025256 4 269 23.2000007629395 16760 2.24000000953674
"1669" "123" 10142888.4392458 -738426.57418643 140 FALSE "1" "123.1" 10143388.4392458 -737926.574186429 0.614918630663077 11 283 23.1000003814697 17379 2.13000011444092
"1670" "123" 10142888.4392458 -738426.57418643 140 FALSE "1" "123.1" 10143388.4392458 -737926.574186429 1.53352007968617 2 216 22.7000007629395 15594 2.1800000667572
"1671" "123" 10142888.4392458 -738426.57418643 140 FALSE "1" "123.1" 10143388.4392458 -737926.574186429 1.22187686090093 7 64 22.2000007629395 16887 1.95000004768372
"1672" "123" 10142888.4392458 -738426.57418643 140 FALSE "1" "123.1" 10143388.4392458 -737926.574186429 0.810974591203132 12 280 23 15420 2.17000007629395
"1673" "123" 10142888.4392458 -738426.57418643 140 FALSE "1" "123.1" 10143388.4392458 -737926.574186429 0.78841451949928 8 57 22.3999996185303 18434 1.88999998569489
"1674" "123" 10142888.4392458 -738426.57418643 140 FALSE "1" "123.1" 10143388.4392458 -737926.574186429 1.5361521560671 3 274 22.7999992370605 16551 2.20000004768372
"1675" "123" 10142888.4392458 -738426.57418643 140 FALSE "1" "123.1" 10143388.4392458 -737926.574186429 0.591893471517361 10 172 23.2000007629395 18821 1.99000000953674
"1676" "123" 10142888.4392458 -738426.57418643 140 FALSE "1" "123.1" 10143388.4392458 -737926.574186429 0.572864887052338 9 94 22.8999996185303 18986 1.86000001430511
"1677" "123" 10142888.4392458 -738426.57418643 140 FALSE "1" "123.1" 10143388.4392458 -737926.574186429 1.27400231948709 6 91 22.7000007629395 15664 2.08999991416931
"1678" "123" 10142888.4392458 -738426.57418643 140 FALSE "1" "123.1" 10143388.4392458 -737926.574186429 1.5063387545213 1 251 22.7000007629395 15165 2.16000008583069
"1679" "123" 10142888.4392458 -738426.57418643 140 FALSE "1" "123.1" 10143388.4392458 -737926.574186429 1.58291017956323 5 179 23.2999992370605 16018 2.20000004768372
"1680" "123" 10142888.4392458 -738426.57418643 140 FALSE "1" "123.1" 10143388.4392458 -737926.574186429 1.49699215025256 4 269 23.2000007629395 16760 2.24000000953674
"1681" "124" 10143888.4392458 -738426.57418643 141 FALSE "1" "124.1" 10144388.4392458 -737926.574186429 1.43295363011662 5 178 23.3999996185303 16063 2.22000002861023
"1682" "124" 10143888.4392458 -738426.57418643 141 FALSE "1" "124.1" 10144388.4392458 -737926.574186429 1.2593669346469 2 219 22.7999992370605 15662 2.20000004768372
"1683" "124" 10143888.4392458 -738426.57418643 141 FALSE "1" "124.1" 10144388.4392458 -737926.574186429 1.31593837361716 4 269 23.2999992370605 16841 2.25999999046326
"1684" "124" 10143888.4392458 -738426.57418643 141 FALSE "1" "124.1" 10144388.4392458 -737926.574186429 0.778363846122202 8 58 22.5 18458 1.9099999666214
"1685" "124" 10143888.4392458 -738426.57418643 141 FALSE "1" "124.1" 10144388.4392458 -737926.574186429 0.567371932585428 9 90 23 19059 1.87999999523163
"1686" "124" 10143888.4392458 -738426.57418643 141 FALSE "1" "124.1" 10144388.4392458 -737926.574186429 1.08641002683176 7 64 22.2999992370605 16991 1.97000002861023
"1687" "124" 10143888.4392458 -738426.57418643 141 FALSE "1" "124.1" 10144388.4392458 -737926.574186429 1.14695096138611 6 90 22.7999992370605 15672 2.10999989509583
"1688" "124" 10143888.4392458 -738426.57418643 141 FALSE "1" "124.1" 10144388.4392458 -737926.574186429 0.544826962130537 10 170 23.2999992370605 18874 2.00999999046326
"1689" "124" 10143888.4392458 -738426.57418643 141 FALSE "1" "124.1" 10144388.4392458 -737926.574186429 1.3564837826227 1 256 22.7000007629395 15202 2.19000005722046
"1690" "124" 10143888.4392458 -738426.57418643 141 FALSE "1" "124.1" 10144388.4392458 -737926.574186429 1.29014847335259 3 277 22.7999992370605 16638 2.22000002861023
"1691" "124" 10143888.4392458 -738426.57418643 141 FALSE "1" "124.1" 10144388.4392458 -737926.574186429 0.679709971555936 12 282 23 15486 2.19000005722046
"1692" "124" 10143888.4392458 -738426.57418643 141 FALSE "1" "124.1" 10144388.4392458 -737926.574186429 0.589247690082181 11 281 23.1000003814697 17383 2.16000008583069
"1693" "124" 10143888.4392458 -737426.57418643 142 FALSE "1" "124.1" 10144388.4392458 -737926.574186429 1.43295363011662 5 178 23.3999996185303 16063 2.22000002861023
"1694" "124" 10143888.4392458 -737426.57418643 142 FALSE "1" "124.1" 10144388.4392458 -737926.574186429 1.2593669346469 2 219 22.7999992370605 15662 2.20000004768372
"1695" "124" 10143888.4392458 -737426.57418643 142 FALSE "1" "124.1" 10144388.4392458 -737926.574186429 1.31593837361716 4 269 23.2999992370605 16841 2.25999999046326
"1696" "124" 10143888.4392458 -737426.57418643 142 FALSE "1" "124.1" 10144388.4392458 -737926.574186429 0.778363846122202 8 58 22.5 18458 1.9099999666214
"1697" "124" 10143888.4392458 -737426.57418643 142 FALSE "1" "124.1" 10144388.4392458 -737926.574186429 0.567371932585428 9 90 23 19059 1.87999999523163
"1698" "124" 10143888.4392458 -737426.57418643 142 FALSE "1" "124.1" 10144388.4392458 -737926.574186429 1.08641002683176 7 64 22.2999992370605 16991 1.97000002861023
"1699" "124" 10143888.4392458 -737426.57418643 142 FALSE "1" "124.1" 10144388.4392458 -737926.574186429 1.14695096138611 6 90 22.7999992370605 15672 2.10999989509583
"1700" "124" 10143888.4392458 -737426.57418643 142 FALSE "1" "124.1" 10144388.4392458 -737926.574186429 0.544826962130537 10 170 23.2999992370605 18874 2.00999999046326
"1701" "124" 10143888.4392458 -737426.57418643 142 FALSE "1" "124.1" 10144388.4392458 -737926.574186429 1.3564837826227 1 256 22.7000007629395 15202 2.19000005722046
"1702" "124" 10143888.4392458 -737426.57418643 142 FALSE "1" "124.1" 10144388.4392458 -737926.574186429 1.29014847335259 3 277 22.7999992370605 16638 2.22000002861023
"1703" "124" 10143888.4392458 -737426.57418643 142 FALSE "1" "124.1" 10144388.4392458 -737926.574186429 0.679709971555936 12 282 23 15486 2.19000005722046
"1704" "124" 10143888.4392458 -737426.57418643 142 FALSE "1" "124.1" 10144388.4392458 -737926.574186429 0.589247690082181 11 281 23.1000003814697 17383 2.16000008583069
"1705" "124" 10144888.4392458 -737426.57418643 143 FALSE "1" "124.1" 10144388.4392458 -737926.574186429 1.43295363011662 5 178 23.3999996185303 16063 2.22000002861023
"1706" "124" 10144888.4392458 -737426.57418643 143 FALSE "1" "124.1" 10144388.4392458 -737926.574186429 1.2593669346469 2 219 22.7999992370605 15662 2.20000004768372
"1707" "124" 10144888.4392458 -737426.57418643 143 FALSE "1" "124.1" 10144388.4392458 -737926.574186429 1.31593837361716 4 269 23.2999992370605 16841 2.25999999046326
"1708" "124" 10144888.4392458 -737426.57418643 143 FALSE "1" "124.1" 10144388.4392458 -737926.574186429 0.778363846122202 8 58 22.5 18458 1.9099999666214
"1709" "124" 10144888.4392458 -737426.57418643 143 FALSE "1" "124.1" 10144388.4392458 -737926.574186429 0.567371932585428 9 90 23 19059 1.87999999523163
"1710" "124" 10144888.4392458 -737426.57418643 143 FALSE "1" "124.1" 10144388.4392458 -737926.574186429 1.08641002683176 7 64 22.2999992370605 16991 1.97000002861023
"1711" "124" 10144888.4392458 -737426.57418643 143 FALSE "1" "124.1" 10144388.4392458 -737926.574186429 1.14695096138611 6 90 22.7999992370605 15672 2.10999989509583
"1712" "124" 10144888.4392458 -737426.57418643 143 FALSE "1" "124.1" 10144388.4392458 -737926.574186429 0.544826962130537 10 170 23.2999992370605 18874 2.00999999046326
"1713" "124" 10144888.4392458 -737426.57418643 143 FALSE "1" "124.1" 10144388.4392458 -737926.574186429 1.3564837826227 1 256 22.7000007629395 15202 2.19000005722046
"1714" "124" 10144888.4392458 -737426.57418643 143 FALSE "1" "124.1" 10144388.4392458 -737926.574186429 1.29014847335259 3 277 22.7999992370605 16638 2.22000002861023
"1715" "124" 10144888.4392458 -737426.57418643 143 FALSE "1" "124.1" 10144388.4392458 -737926.574186429 0.679709971555936 12 282 23 15486 2.19000005722046
"1716" "124" 10144888.4392458 -737426.57418643 143 FALSE "1" "124.1" 10144388.4392458 -737926.574186429 0.589247690082181 11 281 23.1000003814697 17383 2.16000008583069
"1717" "124" 10144888.4392458 -738426.57418643 144 FALSE "1" "124.1" 10144388.4392458 -737926.574186429 1.43295363011662 5 178 23.3999996185303 16063 2.22000002861023
"1718" "124" 10144888.4392458 -738426.57418643 144 FALSE "1" "124.1" 10144388.4392458 -737926.574186429 1.2593669346469 2 219 22.7999992370605 15662 2.20000004768372
"1719" "124" 10144888.4392458 -738426.57418643 144 FALSE "1" "124.1" 10144388.4392458 -737926.574186429 1.31593837361716 4 269 23.2999992370605 16841 2.25999999046326
"1720" "124" 10144888.4392458 -738426.57418643 144 FALSE "1" "124.1" 10144388.4392458 -737926.574186429 0.778363846122202 8 58 22.5 18458 1.9099999666214
"1721" "124" 10144888.4392458 -738426.57418643 144 FALSE "1" "124.1" 10144388.4392458 -737926.574186429 0.567371932585428 9 90 23 19059 1.87999999523163
"1722" "124" 10144888.4392458 -738426.57418643 144 FALSE "1" "124.1" 10144388.4392458 -737926.574186429 1.08641002683176 7 64 22.2999992370605 16991 1.97000002861023
"1723" "124" 10144888.4392458 -738426.57418643 144 FALSE "1" "124.1" 10144388.4392458 -737926.574186429 1.14695096138611 6 90 22.7999992370605 15672 2.10999989509583
"1724" "124" 10144888.4392458 -738426.57418643 144 FALSE "1" "124.1" 10144388.4392458 -737926.574186429 0.544826962130537 10 170 23.2999992370605 18874 2.00999999046326
"1725" "124" 10144888.4392458 -738426.57418643 144 FALSE "1" "124.1" 10144388.4392458 -737926.574186429 1.3564837826227 1 256 22.7000007629395 15202 2.19000005722046
"1726" "124" 10144888.4392458 -738426.57418643 144 FALSE "1" "124.1" 10144388.4392458 -737926.574186429 1.29014847335259 3 277 22.7999992370605 16638 2.22000002861023
"1727" "124" 10144888.4392458 -738426.57418643 144 FALSE "1" "124.1" 10144388.4392458 -737926.574186429 0.679709971555936 12 282 23 15486 2.19000005722046
"1728" "124" 10144888.4392458 -738426.57418643 144 FALSE "1" "124.1" 10144388.4392458 -737926.574186429 0.589247690082181 11 281 23.1000003814697 17383 2.16000008583069
"1729" "124" 10143888.4392458 -738426.57418643 145 FALSE "1" "124.1" 10144388.4392458 -737926.574186429 1.43295363011662 5 178 23.3999996185303 16063 2.22000002861023
"1730" "124" 10143888.4392458 -738426.57418643 145 FALSE "1" "124.1" 10144388.4392458 -737926.574186429 1.2593669346469 2 219 22.7999992370605 15662 2.20000004768372
"1731" "124" 10143888.4392458 -738426.57418643 145 FALSE "1" "124.1" 10144388.4392458 -737926.574186429 1.31593837361716 4 269 23.2999992370605 16841 2.25999999046326
"1732" "124" 10143888.4392458 -738426.57418643 145 FALSE "1" "124.1" 10144388.4392458 -737926.574186429 0.778363846122202 8 58 22.5 18458 1.9099999666214
"1733" "124" 10143888.4392458 -738426.57418643 145 FALSE "1" "124.1" 10144388.4392458 -737926.574186429 0.567371932585428 9 90 23 19059 1.87999999523163
"1734" "124" 10143888.4392458 -738426.57418643 145 FALSE "1" "124.1" 10144388.4392458 -737926.574186429 1.08641002683176 7 64 22.2999992370605 16991 1.97000002861023
"1735" "124" 10143888.4392458 -738426.57418643 145 FALSE "1" "124.1" 10144388.4392458 -737926.574186429 1.14695096138611 6 90 22.7999992370605 15672 2.10999989509583
"1736" "124" 10143888.4392458 -738426.57418643 145 FALSE "1" "124.1" 10144388.4392458 -737926.574186429 0.544826962130537 10 170 23.2999992370605 18874 2.00999999046326
"1737" "124" 10143888.4392458 -738426.57418643 145 FALSE "1" "124.1" 10144388.4392458 -737926.574186429 1.3564837826227 1 256 22.7000007629395 15202 2.19000005722046
"1738" "124" 10143888.4392458 -738426.57418643 145 FALSE "1" "124.1" 10144388.4392458 -737926.574186429 1.29014847335259 3 277 22.7999992370605 16638 2.22000002861023
"1739" "124" 10143888.4392458 -738426.57418643 145 FALSE "1" "124.1" 10144388.4392458 -737926.574186429 0.679709971555936 12 282 23 15486 2.19000005722046
"1740" "124" 10143888.4392458 -738426.57418643 145 FALSE "1" "124.1" 10144388.4392458 -737926.574186429 0.589247690082181 11 281 23.1000003814697 17383 2.16000008583069
"1741" "125" 10144888.4392458 -738426.57418643 146 FALSE "1" "125.1" 10145388.4392458 -737926.574186429 0.766130325858078 8 57 22.5 18598 1.9099999666214
"1742" "125" 10144888.4392458 -738426.57418643 146 FALSE "1" "125.1" 10145388.4392458 -737926.574186429 1.25865186315283 2 219 22.7000007629395 15770 2.21000003814697
"1743" "125" 10144888.4392458 -738426.57418643 146 FALSE "1" "125.1" 10145388.4392458 -737926.574186429 1.35068865722157 1 257 22.6000003814697 15275 2.19000005722046
"1744" "125" 10144888.4392458 -738426.57418643 146 FALSE "1" "125.1" 10145388.4392458 -737926.574186429 0.541730267881942 10 169 23.2999992370605 18937 2.00999999046326
"1745" "125" 10144888.4392458 -738426.57418643 146 FALSE "1" "125.1" 10145388.4392458 -737926.574186429 0.667550968499599 12 282 23 15568 2.20000004768372
"1746" "125" 10144888.4392458 -738426.57418643 146 FALSE "1" "125.1" 10145388.4392458 -737926.574186429 0.556523615481357 9 88 23 19234 1.87999999523163
"1747" "125" 10144888.4392458 -738426.57418643 146 FALSE "1" "125.1" 10145388.4392458 -737926.574186429 1.08967415937077 7 63 22.2999992370605 17098 1.97000002861023
"1748" "125" 10144888.4392458 -738426.57418643 146 FALSE "1" "125.1" 10145388.4392458 -737926.574186429 0.627096068058159 11 279 23.1000003814697 17465 2.16000008583069
"1749" "125" 10144888.4392458 -738426.57418643 146 FALSE "1" "125.1" 10145388.4392458 -737926.574186429 1.2880978659333 4 268 23.2000007629395 16921 2.25999999046326
"1750" "125" 10144888.4392458 -738426.57418643 146 FALSE "1" "125.1" 10145388.4392458 -737926.574186429 1.21119185704179 6 88 22.7999992370605 15763 2.11999988555908
"1751" "125" 10144888.4392458 -738426.57418643 146 FALSE "1" "125.1" 10145388.4392458 -737926.574186429 1.47588793209663 5 176 23.3999996185303 16102 2.22000002861023
"1752" "125" 10144888.4392458 -738426.57418643 146 FALSE "1" "125.1" 10145388.4392458 -737926.574186429 1.26504216763537 3 278 22.7999992370605 16742 2.22000002861023
"1753" "125" 10144888.4392458 -737426.57418643 147 FALSE "1" "125.1" 10145388.4392458 -737926.574186429 0.766130325858078 8 57 22.5 18598 1.9099999666214
"1754" "125" 10144888.4392458 -737426.57418643 147 FALSE "1" "125.1" 10145388.4392458 -737926.574186429 1.25865186315283 2 219 22.7000007629395 15770 2.21000003814697
"1755" "125" 10144888.4392458 -737426.57418643 147 FALSE "1" "125.1" 10145388.4392458 -737926.574186429 1.35068865722157 1 257 22.6000003814697 15275 2.19000005722046
"1756" "125" 10144888.4392458 -737426.57418643 147 FALSE "1" "125.1" 10145388.4392458 -737926.574186429 0.541730267881942 10 169 23.2999992370605 18937 2.00999999046326
"1757" "125" 10144888.4392458 -737426.57418643 147 FALSE "1" "125.1" 10145388.4392458 -737926.574186429 0.667550968499599 12 282 23 15568 2.20000004768372
"1758" "125" 10144888.4392458 -737426.57418643 147 FALSE "1" "125.1" 10145388.4392458 -737926.574186429 0.556523615481357 9 88 23 19234 1.87999999523163
"1759" "125" 10144888.4392458 -737426.57418643 147 FALSE "1" "125.1" 10145388.4392458 -737926.574186429 1.08967415937077 7 63 22.2999992370605 17098 1.97000002861023
"1760" "125" 10144888.4392458 -737426.57418643 147 FALSE "1" "125.1" 10145388.4392458 -737926.574186429 0.627096068058159 11 279 23.1000003814697 17465 2.16000008583069
"1761" "125" 10144888.4392458 -737426.57418643 147 FALSE "1" "125.1" 10145388.4392458 -737926.574186429 1.2880978659333 4 268 23.2000007629395 16921 2.25999999046326
"1762" "125" 10144888.4392458 -737426.57418643 147 FALSE "1" "125.1" 10145388.4392458 -737926.574186429 1.21119185704179 6 88 22.7999992370605 15763 2.11999988555908
"1763" "125" 10144888.4392458 -737426.57418643 147 FALSE "1" "125.1" 10145388.4392458 -737926.574186429 1.47588793209663 5 176 23.3999996185303 16102 2.22000002861023
"1764" "125" 10144888.4392458 -737426.57418643 147 FALSE "1" "125.1" 10145388.4392458 -737926.574186429 1.26504216763537 3 278 22.7999992370605 16742 2.22000002861023
"1765" "125" 10145888.4392458 -737426.57418643 148 FALSE "1" "125.1" 10145388.4392458 -737926.574186429 0.766130325858078 8 57 22.5 18598 1.9099999666214
"1766" "125" 10145888.4392458 -737426.57418643 148 FALSE "1" "125.1" 10145388.4392458 -737926.574186429 1.25865186315283 2 219 22.7000007629395 15770 2.21000003814697
"1767" "125" 10145888.4392458 -737426.57418643 148 FALSE "1" "125.1" 10145388.4392458 -737926.574186429 1.35068865722157 1 257 22.6000003814697 15275 2.19000005722046
"1768" "125" 10145888.4392458 -737426.57418643 148 FALSE "1" "125.1" 10145388.4392458 -737926.574186429 0.541730267881942 10 169 23.2999992370605 18937 2.00999999046326
"1769" "125" 10145888.4392458 -737426.57418643 148 FALSE "1" "125.1" 10145388.4392458 -737926.574186429 0.667550968499599 12 282 23 15568 2.20000004768372
"1770" "125" 10145888.4392458 -737426.57418643 148 FALSE "1" "125.1" 10145388.4392458 -737926.574186429 0.556523615481357 9 88 23 19234 1.87999999523163
"1771" "125" 10145888.4392458 -737426.57418643 148 FALSE "1" "125.1" 10145388.4392458 -737926.574186429 1.08967415937077 7 63 22.2999992370605 17098 1.97000002861023
"1772" "125" 10145888.4392458 -737426.57418643 148 FALSE "1" "125.1" 10145388.4392458 -737926.574186429 0.627096068058159 11 279 23.1000003814697 17465 2.16000008583069
"1773" "125" 10145888.4392458 -737426.57418643 148 FALSE "1" "125.1" 10145388.4392458 -737926.574186429 1.2880978659333 4 268 23.2000007629395 16921 2.25999999046326
"1774" "125" 10145888.4392458 -737426.57418643 148 FALSE "1" "125.1" 10145388.4392458 -737926.574186429 1.21119185704179 6 88 22.7999992370605 15763 2.11999988555908
"1775" "125" 10145888.4392458 -737426.57418643 148 FALSE "1" "125.1" 10145388.4392458 -737926.574186429 1.47588793209663 5 176 23.3999996185303 16102 2.22000002861023
"1776" "125" 10145888.4392458 -737426.57418643 148 FALSE "1" "125.1" 10145388.4392458 -737926.574186429 1.26504216763537 3 278 22.7999992370605 16742 2.22000002861023
"1777" "125" 10145888.4392458 -738426.57418643 149 FALSE "1" "125.1" 10145388.4392458 -737926.574186429 0.766130325858078 8 57 22.5 18598 1.9099999666214
"1778" "125" 10145888.4392458 -738426.57418643 149 FALSE "1" "125.1" 10145388.4392458 -737926.574186429 1.25865186315283 2 219 22.7000007629395 15770 2.21000003814697
"1779" "125" 10145888.4392458 -738426.57418643 149 FALSE "1" "125.1" 10145388.4392458 -737926.574186429 1.35068865722157 1 257 22.6000003814697 15275 2.19000005722046
"1780" "125" 10145888.4392458 -738426.57418643 149 FALSE "1" "125.1" 10145388.4392458 -737926.574186429 0.541730267881942 10 169 23.2999992370605 18937 2.00999999046326
"1781" "125" 10145888.4392458 -738426.57418643 149 FALSE "1" "125.1" 10145388.4392458 -737926.574186429 0.667550968499599 12 282 23 15568 2.20000004768372
"1782" "125" 10145888.4392458 -738426.57418643 149 FALSE "1" "125.1" 10145388.4392458 -737926.574186429 0.556523615481357 9 88 23 19234 1.87999999523163
"1783" "125" 10145888.4392458 -738426.57418643 149 FALSE "1" "125.1" 10145388.4392458 -737926.574186429 1.08967415937077 7 63 22.2999992370605 17098 1.97000002861023
"1784" "125" 10145888.4392458 -738426.57418643 149 FALSE "1" "125.1" 10145388.4392458 -737926.574186429 0.627096068058159 11 279 23.1000003814697 17465 2.16000008583069
"1785" "125" 10145888.4392458 -738426.57418643 149 FALSE "1" "125.1" 10145388.4392458 -737926.574186429 1.2880978659333 4 268 23.2000007629395 16921 2.25999999046326
"1786" "125" 10145888.4392458 -738426.57418643 149 FALSE "1" "125.1" 10145388.4392458 -737926.574186429 1.21119185704179 6 88 22.7999992370605 15763 2.11999988555908
"1787" "125" 10145888.4392458 -738426.57418643 149 FALSE "1" "125.1" 10145388.4392458 -737926.574186429 1.47588793209663 5 176 23.3999996185303 16102 2.22000002861023
"1788" "125" 10145888.4392458 -738426.57418643 149 FALSE "1" "125.1" 10145388.4392458 -737926.574186429 1.26504216763537 3 278 22.7999992370605 16742 2.22000002861023
"1789" "125" 10144888.4392458 -738426.57418643 150 FALSE "1" "125.1" 10145388.4392458 -737926.574186429 0.766130325858078 8 57 22.5 18598 1.9099999666214
"1790" "125" 10144888.4392458 -738426.57418643 150 FALSE "1" "125.1" 10145388.4392458 -737926.574186429 1.25865186315283 2 219 22.7000007629395 15770 2.21000003814697
"1791" "125" 10144888.4392458 -738426.57418643 150 FALSE "1" "125.1" 10145388.4392458 -737926.574186429 1.35068865722157 1 257 22.6000003814697 15275 2.19000005722046
"1792" "125" 10144888.4392458 -738426.57418643 150 FALSE "1" "125.1" 10145388.4392458 -737926.574186429 0.541730267881942 10 169 23.2999992370605 18937 2.00999999046326
"1793" "125" 10144888.4392458 -738426.57418643 150 FALSE "1" "125.1" 10145388.4392458 -737926.574186429 0.667550968499599 12 282 23 15568 2.20000004768372
"1794" "125" 10144888.4392458 -738426.57418643 150 FALSE "1" "125.1" 10145388.4392458 -737926.574186429 0.556523615481357 9 88 23 19234 1.87999999523163
"1795" "125" 10144888.4392458 -738426.57418643 150 FALSE "1" "125.1" 10145388.4392458 -737926.574186429 1.08967415937077 7 63 22.2999992370605 17098 1.97000002861023
"1796" "125" 10144888.4392458 -738426.57418643 150 FALSE "1" "125.1" 10145388.4392458 -737926.574186429 0.627096068058159 11 279 23.1000003814697 17465 2.16000008583069
"1797" "125" 10144888.4392458 -738426.57418643 150 FALSE "1" "125.1" 10145388.4392458 -737926.574186429 1.2880978659333 4 268 23.2000007629395 16921 2.25999999046326
"1798" "125" 10144888.4392458 -738426.57418643 150 FALSE "1" "125.1" 10145388.4392458 -737926.574186429 1.21119185704179 6 88 22.7999992370605 15763 2.11999988555908
"1799" "125" 10144888.4392458 -738426.57418643 150 FALSE "1" "125.1" 10145388.4392458 -737926.574186429 1.47588793209663 5 176 23.3999996185303 16102 2.22000002861023
"1800" "125" 10144888.4392458 -738426.57418643 150 FALSE "1" "125.1" 10145388.4392458 -737926.574186429 1.26504216763537 3 278 22.7999992370605 16742 2.22000002861023
"1801" "126" 10145888.4392458 -738426.57418643 151 FALSE "1" "126.1" 10146388.4392458 -737926.574186429 0.551008396821509 9 87 22.8999996185303 19295 1.87999999523163
"1802" "126" 10145888.4392458 -738426.57418643 151 FALSE "1" "126.1" 10146388.4392458 -737926.574186429 0.753827890036886 8 56 22.3999996185303 18662 1.9099999666214
"1803" "126" 10145888.4392458 -738426.57418643 151 FALSE "1" "126.1" 10146388.4392458 -737926.574186429 1.24644744801655 2 219 22.6000003814697 15865 2.20000004768372
"1804" "126" 10145888.4392458 -738426.57418643 151 FALSE "1" "126.1" 10146388.4392458 -737926.574186429 1.07115554972699 7 63 22.2000007629395 17090 1.97000002861023
"1805" "126" 10145888.4392458 -738426.57418643 151 FALSE "1" "126.1" 10146388.4392458 -737926.574186429 0.532717230423584 10 167 23.2000007629395 19021 2.00999999046326
"1806" "126" 10145888.4392458 -738426.57418643 151 FALSE "1" "126.1" 10146388.4392458 -737926.574186429 1.282606610374 4 269 23.1000003814697 16936 2.25999999046326
"1807" "126" 10145888.4392458 -738426.57418643 151 FALSE "1" "126.1" 10146388.4392458 -737926.574186429 1.35050776055288 1 258 22.5 15304 2.19000005722046
"1808" "126" 10145888.4392458 -738426.57418643 151 FALSE "1" "126.1" 10146388.4392458 -737926.574186429 0.650131742414523 11 277 23 17495 2.15000009536743
"1809" "126" 10145888.4392458 -738426.57418643 151 FALSE "1" "126.1" 10146388.4392458 -737926.574186429 0.641936326500794 12 281 22.8999996185303 15630 2.19000005722046
"1810" "126" 10145888.4392458 -738426.57418643 151 FALSE "1" "126.1" 10146388.4392458 -737926.574186429 1.24441751103303 6 86 22.7000007629395 15823 2.10999989509583
"1811" "126" 10145888.4392458 -738426.57418643 151 FALSE "1" "126.1" 10146388.4392458 -737926.574186429 1.2518289688982 3 280 22.7000007629395 16831 2.22000002861023
"1812" "126" 10145888.4392458 -738426.57418643 151 FALSE "1" "126.1" 10146388.4392458 -737926.574186429 1.50298375423766 5 174 23.2999992370605 16120 2.22000002861023
"1813" "126" 10145888.4392458 -737426.57418643 152 FALSE "1" "126.1" 10146388.4392458 -737926.574186429 0.551008396821509 9 87 22.8999996185303 19295 1.87999999523163
"1814" "126" 10145888.4392458 -737426.57418643 152 FALSE "1" "126.1" 10146388.4392458 -737926.574186429 0.753827890036886 8 56 22.3999996185303 18662 1.9099999666214
"1815" "126" 10145888.4392458 -737426.57418643 152 FALSE "1" "126.1" 10146388.4392458 -737926.574186429 1.24644744801655 2 219 22.6000003814697 15865 2.20000004768372
"1816" "126" 10145888.4392458 -737426.57418643 152 FALSE "1" "126.1" 10146388.4392458 -737926.574186429 1.07115554972699 7 63 22.2000007629395 17090 1.97000002861023
"1817" "126" 10145888.4392458 -737426.57418643 152 FALSE "1" "126.1" 10146388.4392458 -737926.574186429 0.532717230423584 10 167 23.2000007629395 19021 2.00999999046326
"1818" "126" 10145888.4392458 -737426.57418643 152 FALSE "1" "126.1" 10146388.4392458 -737926.574186429 1.282606610374 4 269 23.1000003814697 16936 2.25999999046326
"1819" "126" 10145888.4392458 -737426.57418643 152 FALSE "1" "126.1" 10146388.4392458 -737926.574186429 1.35050776055288 1 258 22.5 15304 2.19000005722046
"1820" "126" 10145888.4392458 -737426.57418643 152 FALSE "1" "126.1" 10146388.4392458 -737926.574186429 0.650131742414523 11 277 23 17495 2.15000009536743
"1821" "126" 10145888.4392458 -737426.57418643 152 FALSE "1" "126.1" 10146388.4392458 -737926.574186429 0.641936326500794 12 281 22.8999996185303 15630 2.19000005722046
"1822" "126" 10145888.4392458 -737426.57418643 152 FALSE "1" "126.1" 10146388.4392458 -737926.574186429 1.24441751103303 6 86 22.7000007629395 15823 2.10999989509583
"1823" "126" 10145888.4392458 -737426.57418643 152 FALSE "1" "126.1" 10146388.4392458 -737926.574186429 1.2518289688982 3 280 22.7000007629395 16831 2.22000002861023
"1824" "126" 10145888.4392458 -737426.57418643 152 FALSE "1" "126.1" 10146388.4392458 -737926.574186429 1.50298375423766 5 174 23.2999992370605 16120 2.22000002861023
"1825" "126" 10146888.4392458 -737426.57418643 153 FALSE "1" "126.1" 10146388.4392458 -737926.574186429 0.551008396821509 9 87 22.8999996185303 19295 1.87999999523163
"1826" "126" 10146888.4392458 -737426.57418643 153 FALSE "1" "126.1" 10146388.4392458 -737926.574186429 0.753827890036886 8 56 22.3999996185303 18662 1.9099999666214
"1827" "126" 10146888.4392458 -737426.57418643 153 FALSE "1" "126.1" 10146388.4392458 -737926.574186429 1.24644744801655 2 219 22.6000003814697 15865 2.20000004768372
"1828" "126" 10146888.4392458 -737426.57418643 153 FALSE "1" "126.1" 10146388.4392458 -737926.574186429 1.07115554972699 7 63 22.2000007629395 17090 1.97000002861023
"1829" "126" 10146888.4392458 -737426.57418643 153 FALSE "1" "126.1" 10146388.4392458 -737926.574186429 0.532717230423584 10 167 23.2000007629395 19021 2.00999999046326
"1830" "126" 10146888.4392458 -737426.57418643 153 FALSE "1" "126.1" 10146388.4392458 -737926.574186429 1.282606610374 4 269 23.1000003814697 16936 2.25999999046326
"1831" "126" 10146888.4392458 -737426.57418643 153 FALSE "1" "126.1" 10146388.4392458 -737926.574186429 1.35050776055288 1 258 22.5 15304 2.19000005722046
"1832" "126" 10146888.4392458 -737426.57418643 153 FALSE "1" "126.1" 10146388.4392458 -737926.574186429 0.650131742414523 11 277 23 17495 2.15000009536743
"1833" "126" 10146888.4392458 -737426.57418643 153 FALSE "1" "126.1" 10146388.4392458 -737926.574186429 0.641936326500794 12 281 22.8999996185303 15630 2.19000005722046
"1834" "126" 10146888.4392458 -737426.57418643 153 FALSE "1" "126.1" 10146388.4392458 -737926.574186429 1.24441751103303 6 86 22.7000007629395 15823 2.10999989509583
"1835" "126" 10146888.4392458 -737426.57418643 153 FALSE "1" "126.1" 10146388.4392458 -737926.574186429 1.2518289688982 3 280 22.7000007629395 16831 2.22000002861023
"1836" "126" 10146888.4392458 -737426.57418643 153 FALSE "1" "126.1" 10146388.4392458 -737926.574186429 1.50298375423766 5 174 23.2999992370605 16120 2.22000002861023
"1837" "126" 10146888.4392458 -738426.57418643 154 FALSE "1" "126.1" 10146388.4392458 -737926.574186429 0.551008396821509 9 87 22.8999996185303 19295 1.87999999523163
"1838" "126" 10146888.4392458 -738426.57418643 154 FALSE "1" "126.1" 10146388.4392458 -737926.574186429 0.753827890036886 8 56 22.3999996185303 18662 1.9099999666214
"1839" "126" 10146888.4392458 -738426.57418643 154 FALSE "1" "126.1" 10146388.4392458 -737926.574186429 1.24644744801655 2 219 22.6000003814697 15865 2.20000004768372
"1840" "126" 10146888.4392458 -738426.57418643 154 FALSE "1" "126.1" 10146388.4392458 -737926.574186429 1.07115554972699 7 63 22.2000007629395 17090 1.97000002861023
"1841" "126" 10146888.4392458 -738426.57418643 154 FALSE "1" "126.1" 10146388.4392458 -737926.574186429 0.532717230423584 10 167 23.2000007629395 19021 2.00999999046326
"1842" "126" 10146888.4392458 -738426.57418643 154 FALSE "1" "126.1" 10146388.4392458 -737926.574186429 1.282606610374 4 269 23.1000003814697 16936 2.25999999046326
"1843" "126" 10146888.4392458 -738426.57418643 154 FALSE "1" "126.1" 10146388.4392458 -737926.574186429 1.35050776055288 1 258 22.5 15304 2.19000005722046
"1844" "126" 10146888.4392458 -738426.57418643 154 FALSE "1" "126.1" 10146388.4392458 -737926.574186429 0.650131742414523 11 277 23 17495 2.15000009536743
"1845" "126" 10146888.4392458 -738426.57418643 154 FALSE "1" "126.1" 10146388.4392458 -737926.574186429 0.641936326500794 12 281 22.8999996185303 15630 2.19000005722046
"1846" "126" 10146888.4392458 -738426.57418643 154 FALSE "1" "126.1" 10146388.4392458 -737926.574186429 1.24441751103303 6 86 22.7000007629395 15823 2.10999989509583
"1847" "126" 10146888.4392458 -738426.57418643 154 FALSE "1" "126.1" 10146388.4392458 -737926.574186429 1.2518289688982 3 280 22.7000007629395 16831 2.22000002861023
"1848" "126" 10146888.4392458 -738426.57418643 154 FALSE "1" "126.1" 10146388.4392458 -737926.574186429 1.50298375423766 5 174 23.2999992370605 16120 2.22000002861023
"1849" "126" 10145888.4392458 -738426.57418643 155 FALSE "1" "126.1" 10146388.4392458 -737926.574186429 0.551008396821509 9 87 22.8999996185303 19295 1.87999999523163
"1850" "126" 10145888.4392458 -738426.57418643 155 FALSE "1" "126.1" 10146388.4392458 -737926.574186429 0.753827890036886 8 56 22.3999996185303 18662 1.9099999666214
"1851" "126" 10145888.4392458 -738426.57418643 155 FALSE "1" "126.1" 10146388.4392458 -737926.574186429 1.24644744801655 2 219 22.6000003814697 15865 2.20000004768372
"1852" "126" 10145888.4392458 -738426.57418643 155 FALSE "1" "126.1" 10146388.4392458 -737926.574186429 1.07115554972699 7 63 22.2000007629395 17090 1.97000002861023
"1853" "126" 10145888.4392458 -738426.57418643 155 FALSE "1" "126.1" 10146388.4392458 -737926.574186429 0.532717230423584 10 167 23.2000007629395 19021 2.00999999046326
"1854" "126" 10145888.4392458 -738426.57418643 155 FALSE "1" "126.1" 10146388.4392458 -737926.574186429 1.282606610374 4 269 23.1000003814697 16936 2.25999999046326
"1855" "126" 10145888.4392458 -738426.57418643 155 FALSE "1" "126.1" 10146388.4392458 -737926.574186429 1.35050776055288 1 258 22.5 15304 2.19000005722046
"1856" "126" 10145888.4392458 -738426.57418643 155 FALSE "1" "126.1" 10146388.4392458 -737926.574186429 0.650131742414523 11 277 23 17495 2.15000009536743
"1857" "126" 10145888.4392458 -738426.57418643 155 FALSE "1" "126.1" 10146388.4392458 -737926.574186429 0.641936326500794 12 281 22.8999996185303 15630 2.19000005722046
"1858" "126" 10145888.4392458 -738426.57418643 155 FALSE "1" "126.1" 10146388.4392458 -737926.574186429 1.24441751103303 6 86 22.7000007629395 15823 2.10999989509583
"1859" "126" 10145888.4392458 -738426.57418643 155 FALSE "1" "126.1" 10146388.4392458 -737926.574186429 1.2518289688982 3 280 22.7000007629395 16831 2.22000002861023
"1860" "126" 10145888.4392458 -738426.57418643 155 FALSE "1" "126.1" 10146388.4392458 -737926.574186429 1.50298375423766 5 174 23.2999992370605 16120 2.22000002861023
"1861" "127" 10146888.4392458 -738426.57418643 156 FALSE "1" "127.1" 10147388.4392458 -737926.574186429 0.954613658350068 7 62 22.1000003814697 17146 1.96000003814697
"1862" "127" 10146888.4392458 -738426.57418643 156 FALSE "1" "127.1" 10147388.4392458 -737926.574186429 0.456418066151138 12 281 22.7000007629395 15685 2.1800000667572
"1863" "127" 10146888.4392458 -738426.57418643 156 FALSE "1" "127.1" 10147388.4392458 -737926.574186429 0.941403328579534 2 220 22.5 15921 2.19000005722046
"1864" "127" 10146888.4392458 -738426.57418643 156 FALSE "1" "127.1" 10147388.4392458 -737926.574186429 0.425829795288535 10 164 23 19133 2
"1865" "127" 10146888.4392458 -738426.57418643 156 FALSE "1" "127.1" 10147388.4392458 -737926.574186429 1.02282316725677 3 282 22.5 16888 2.21000003814697
"1866" "127" 10146888.4392458 -738426.57418643 156 FALSE "1" "127.1" 10147388.4392458 -737926.574186429 1.2582245319092 6 85 22.5 15857 2.09999990463257
"1867" "127" 10146888.4392458 -738426.57418643 156 FALSE "1" "127.1" 10147388.4392458 -737926.574186429 0.623602493030862 8 55 22.2999992370605 18725 1.89999997615814
"1868" "127" 10146888.4392458 -738426.57418643 156 FALSE "1" "127.1" 10147388.4392458 -737926.574186429 1.00097014883504 1 258 22.2999992370605 15361 2.1800000667572
"1869" "127" 10146888.4392458 -738426.57418643 156 FALSE "1" "127.1" 10147388.4392458 -737926.574186429 1.10947309801524 4 269 23 16954 2.25
"1870" "127" 10146888.4392458 -738426.57418643 156 FALSE "1" "127.1" 10147388.4392458 -737926.574186429 0.563186812077124 11 275 22.7999992370605 17596 2.15000009536743
"1871" "127" 10146888.4392458 -738426.57418643 156 FALSE "1" "127.1" 10147388.4392458 -737926.574186429 1.48041885867526 5 173 23.1000003814697 16123 2.21000003814697
"1872" "127" 10146888.4392458 -738426.57418643 156 FALSE "1" "127.1" 10147388.4392458 -737926.574186429 0.506331764408803 9 87 22.7999992370605 19351 1.87000000476837
"1873" "127" 10146888.4392458 -737426.57418643 157 FALSE "1" "127.1" 10147388.4392458 -737926.574186429 0.954613658350068 7 62 22.1000003814697 17146 1.96000003814697
"1874" "127" 10146888.4392458 -737426.57418643 157 FALSE "1" "127.1" 10147388.4392458 -737926.574186429 0.456418066151138 12 281 22.7000007629395 15685 2.1800000667572
"1875" "127" 10146888.4392458 -737426.57418643 157 FALSE "1" "127.1" 10147388.4392458 -737926.574186429 0.941403328579534 2 220 22.5 15921 2.19000005722046
"1876" "127" 10146888.4392458 -737426.57418643 157 FALSE "1" "127.1" 10147388.4392458 -737926.574186429 0.425829795288535 10 164 23 19133 2
"1877" "127" 10146888.4392458 -737426.57418643 157 FALSE "1" "127.1" 10147388.4392458 -737926.574186429 1.02282316725677 3 282 22.5 16888 2.21000003814697
"1878" "127" 10146888.4392458 -737426.57418643 157 FALSE "1" "127.1" 10147388.4392458 -737926.574186429 1.2582245319092 6 85 22.5 15857 2.09999990463257
"1879" "127" 10146888.4392458 -737426.57418643 157 FALSE "1" "127.1" 10147388.4392458 -737926.574186429 0.623602493030862 8 55 22.2999992370605 18725 1.89999997615814
"1880" "127" 10146888.4392458 -737426.57418643 157 FALSE "1" "127.1" 10147388.4392458 -737926.574186429 1.00097014883504 1 258 22.2999992370605 15361 2.1800000667572
"1881" "127" 10146888.4392458 -737426.57418643 157 FALSE "1" "127.1" 10147388.4392458 -737926.574186429 1.10947309801524 4 269 23 16954 2.25
"1882" "127" 10146888.4392458 -737426.57418643 157 FALSE "1" "127.1" 10147388.4392458 -737926.574186429 0.563186812077124 11 275 22.7999992370605 17596 2.15000009536743
"1883" "127" 10146888.4392458 -737426.57418643 157 FALSE "1" "127.1" 10147388.4392458 -737926.574186429 1.48041885867526 5 173 23.1000003814697 16123 2.21000003814697
"1884" "127" 10146888.4392458 -737426.57418643 157 FALSE "1" "127.1" 10147388.4392458 -737926.574186429 0.506331764408803 9 87 22.7999992370605 19351 1.87000000476837
"1885" "127" 10147888.4392458 -737426.57418643 158 FALSE "1" "127.1" 10147388.4392458 -737926.574186429 0.954613658350068 7 62 22.1000003814697 17146 1.96000003814697
"1886" "127" 10147888.4392458 -737426.57418643 158 FALSE "1" "127.1" 10147388.4392458 -737926.574186429 0.456418066151138 12 281 22.7000007629395 15685 2.1800000667572
"1887" "127" 10147888.4392458 -737426.57418643 158 FALSE "1" "127.1" 10147388.4392458 -737926.574186429 0.941403328579534 2 220 22.5 15921 2.19000005722046
"1888" "127" 10147888.4392458 -737426.57418643 158 FALSE "1" "127.1" 10147388.4392458 -737926.574186429 0.425829795288535 10 164 23 19133 2
"1889" "127" 10147888.4392458 -737426.57418643 158 FALSE "1" "127.1" 10147388.4392458 -737926.574186429 1.02282316725677 3 282 22.5 16888 2.21000003814697
"1890" "127" 10147888.4392458 -737426.57418643 158 FALSE "1" "127.1" 10147388.4392458 -737926.574186429 1.2582245319092 6 85 22.5 15857 2.09999990463257
"1891" "127" 10147888.4392458 -737426.57418643 158 FALSE "1" "127.1" 10147388.4392458 -737926.574186429 0.623602493030862 8 55 22.2999992370605 18725 1.89999997615814
"1892" "127" 10147888.4392458 -737426.57418643 158 FALSE "1" "127.1" 10147388.4392458 -737926.574186429 1.00097014883504 1 258 22.2999992370605 15361 2.1800000667572
"1893" "127" 10147888.4392458 -737426.57418643 158 FALSE "1" "127.1" 10147388.4392458 -737926.574186429 1.10947309801524 4 269 23 16954 2.25
"1894" "127" 10147888.4392458 -737426.57418643 158 FALSE "1" "127.1" 10147388.4392458 -737926.574186429 0.563186812077124 11 275 22.7999992370605 17596 2.15000009536743
"1895" "127" 10147888.4392458 -737426.57418643 158 FALSE "1" "127.1" 10147388.4392458 -737926.574186429 1.48041885867526 5 173 23.1000003814697 16123 2.21000003814697
"1896" "127" 10147888.4392458 -737426.57418643 158 FALSE "1" "127.1" 10147388.4392458 -737926.574186429 0.506331764408803 9 87 22.7999992370605 19351 1.87000000476837
"1897" "127" 10147888.4392458 -738426.57418643 159 FALSE "1" "127.1" 10147388.4392458 -737926.574186429 0.954613658350068 7 62 22.1000003814697 17146 1.96000003814697
"1898" "127" 10147888.4392458 -738426.57418643 159 FALSE "1" "127.1" 10147388.4392458 -737926.574186429 0.456418066151138 12 281 22.7000007629395 15685 2.1800000667572
"1899" "127" 10147888.4392458 -738426.57418643 159 FALSE "1" "127.1" 10147388.4392458 -737926.574186429 0.941403328579534 2 220 22.5 15921 2.19000005722046
"1900" "127" 10147888.4392458 -738426.57418643 159 FALSE "1" "127.1" 10147388.4392458 -737926.574186429 0.425829795288535 10 164 23 19133 2
"1901" "127" 10147888.4392458 -738426.57418643 159 FALSE "1" "127.1" 10147388.4392458 -737926.574186429 1.02282316725677 3 282 22.5 16888 2.21000003814697
"1902" "127" 10147888.4392458 -738426.57418643 159 FALSE "1" "127.1" 10147388.4392458 -737926.574186429 1.2582245319092 6 85 22.5 15857 2.09999990463257
"1903" "127" 10147888.4392458 -738426.57418643 159 FALSE "1" "127.1" 10147388.4392458 -737926.574186429 0.623602493030862 8 55 22.2999992370605 18725 1.89999997615814
"1904" "127" 10147888.4392458 -738426.57418643 159 FALSE "1" "127.1" 10147388.4392458 -737926.574186429 1.00097014883504 1 258 22.2999992370605 15361 2.1800000667572
"1905" "127" 10147888.4392458 -738426.57418643 159 FALSE "1" "127.1" 10147388.4392458 -737926.574186429 1.10947309801524 4 269 23 16954 2.25
"1906" "127" 10147888.4392458 -738426.57418643 159 FALSE "1" "127.1" 10147388.4392458 -737926.574186429 0.563186812077124 11 275 22.7999992370605 17596 2.15000009536743
"1907" "127" 10147888.4392458 -738426.57418643 159 FALSE "1" "127.1" 10147388.4392458 -737926.574186429 1.48041885867526 5 173 23.1000003814697 16123 2.21000003814697
"1908" "127" 10147888.4392458 -738426.57418643 159 FALSE "1" "127.1" 10147388.4392458 -737926.574186429 0.506331764408803 9 87 22.7999992370605 19351 1.87000000476837
"1909" "127" 10146888.4392458 -738426.57418643 160 FALSE "1" "127.1" 10147388.4392458 -737926.574186429 0.954613658350068 7 62 22.1000003814697 17146 1.96000003814697
"1910" "127" 10146888.4392458 -738426.57418643 160 FALSE "1" "127.1" 10147388.4392458 -737926.574186429 0.456418066151138 12 281 22.7000007629395 15685 2.1800000667572
"1911" "127" 10146888.4392458 -738426.57418643 160 FALSE "1" "127.1" 10147388.4392458 -737926.574186429 0.941403328579534 2 220 22.5 15921 2.19000005722046
"1912" "127" 10146888.4392458 -738426.57418643 160 FALSE "1" "127.1" 10147388.4392458 -737926.574186429 0.425829795288535 10 164 23 19133 2
"1913" "127" 10146888.4392458 -738426.57418643 160 FALSE "1" "127.1" 10147388.4392458 -737926.574186429 1.02282316725677 3 282 22.5 16888 2.21000003814697
"1914" "127" 10146888.4392458 -738426.57418643 160 FALSE "1" "127.1" 10147388.4392458 -737926.574186429 1.2582245319092 6 85 22.5 15857 2.09999990463257
"1915" "127" 10146888.4392458 -738426.57418643 160 FALSE "1" "127.1" 10147388.4392458 -737926.574186429 0.623602493030862 8 55 22.2999992370605 18725 1.89999997615814
"1916" "127" 10146888.4392458 -738426.57418643 160 FALSE "1" "127.1" 10147388.4392458 -737926.574186429 1.00097014883504 1 258 22.2999992370605 15361 2.1800000667572
"1917" "127" 10146888.4392458 -738426.57418643 160 FALSE "1" "127.1" 10147388.4392458 -737926.574186429 1.10947309801524 4 269 23 16954 2.25
"1918" "127" 10146888.4392458 -738426.57418643 160 FALSE "1" "127.1" 10147388.4392458 -737926.574186429 0.563186812077124 11 275 22.7999992370605 17596 2.15000009536743
"1919" "127" 10146888.4392458 -738426.57418643 160 FALSE "1" "127.1" 10147388.4392458 -737926.574186429 1.48041885867526 5 173 23.1000003814697 16123 2.21000003814697
"1920" "127" 10146888.4392458 -738426.57418643 160 FALSE "1" "127.1" 10147388.4392458 -737926.574186429 0.506331764408803 9 87 22.7999992370605 19351 1.87000000476837
"1921" "128" 10147888.4392458 -738426.57418643 161 FALSE "1" "128.1" 10148388.4392458 -737926.574186429 0.596021289976324 11 271 22.5 17642 2.13000011444092
"1922" "128" 10147888.4392458 -738426.57418643 161 FALSE "1" "128.1" 10148388.4392458 -737926.574186429 1.00246012083799 3 286 22.2000007629395 16997 2.19000005722046
"1923" "128" 10147888.4392458 -738426.57418643 161 FALSE "1" "128.1" 10148388.4392458 -737926.574186429 1.00783027716664 1 264 22 15373 2.16000008583069
"1924" "128" 10147888.4392458 -738426.57418643 161 FALSE "1" "128.1" 10148388.4392458 -737926.574186429 0.900991824079206 7 61 21.7999992370605 17184 1.94000005722046
"1925" "128" 10147888.4392458 -738426.57418643 161 FALSE "1" "128.1" 10148388.4392458 -737926.574186429 0.413002494799665 10 162 22.7999992370605 19171 1.98000001907349
"1926" "128" 10147888.4392458 -738426.57418643 161 FALSE "1" "128.1" 10148388.4392458 -737926.574186429 0.922734894880258 2 223 22.1000003814697 16028 2.17000007629395
"1927" "128" 10147888.4392458 -738426.57418643 161 FALSE "1" "128.1" 10148388.4392458 -737926.574186429 0.450851694591876 12 285 22.3999996185303 15687 2.16000008583069
"1928" "128" 10147888.4392458 -738426.57418643 161 FALSE "1" "128.1" 10148388.4392458 -737926.574186429 0.489871827350681 9 86 22.5 19493 1.85000002384186
"1929" "128" 10147888.4392458 -738426.57418643 161 FALSE "1" "128.1" 10148388.4392458 -737926.574186429 1.07983235668416 4 271 22.7000007629395 16967 2.23000001907349
"1930" "128" 10147888.4392458 -738426.57418643 161 FALSE "1" "128.1" 10148388.4392458 -737926.574186429 1.20455210342957 6 84 22.2000007629395 15857 2.07999992370605
"1931" "128" 10147888.4392458 -738426.57418643 161 FALSE "1" "128.1" 10148388.4392458 -737926.574186429 0.590873762514843 8 53 22 18846 1.87999999523163
"1932" "128" 10147888.4392458 -738426.57418643 161 FALSE "1" "128.1" 10148388.4392458 -737926.574186429 1.41485281797396 5 173 22.7999992370605 16105 2.19000005722046
"1933" "128" 10147888.4392458 -737426.57418643 162 FALSE "1" "128.1" 10148388.4392458 -737926.574186429 0.596021289976324 11 271 22.5 17642 2.13000011444092
"1934" "128" 10147888.4392458 -737426.57418643 162 FALSE "1" "128.1" 10148388.4392458 -737926.574186429 1.00246012083799 3 286 22.2000007629395 16997 2.19000005722046
"1935" "128" 10147888.4392458 -737426.57418643 162 FALSE "1" "128.1" 10148388.4392458 -737926.574186429 1.00783027716664 1 264 22 15373 2.16000008583069
"1936" "128" 10147888.4392458 -737426.57418643 162 FALSE "1" "128.1" 10148388.4392458 -737926.574186429 0.900991824079206 7 61 21.7999992370605 17184 1.94000005722046
"1937" "128" 10147888.4392458 -737426.57418643 162 FALSE "1" "128.1" 10148388.4392458 -737926.574186429 0.413002494799665 10 162 22.7999992370605 19171 1.98000001907349
"1938" "128" 10147888.4392458 -737426.57418643 162 FALSE "1" "128.1" 10148388.4392458 -737926.574186429 0.922734894880258 2 223 22.1000003814697 16028 2.17000007629395
"1939" "128" 10147888.4392458 -737426.57418643 162 FALSE "1" "128.1" 10148388.4392458 -737926.574186429 0.450851694591876 12 285 22.3999996185303 15687 2.16000008583069
"1940" "128" 10147888.4392458 -737426.57418643 162 FALSE "1" "128.1" 10148388.4392458 -737926.574186429 0.489871827350681 9 86 22.5 19493 1.85000002384186
"1941" "128" 10147888.4392458 -737426.57418643 162 FALSE "1" "128.1" 10148388.4392458 -737926.574186429 1.07983235668416 4 271 22.7000007629395 16967 2.23000001907349
"1942" "128" 10147888.4392458 -737426.57418643 162 FALSE "1" "128.1" 10148388.4392458 -737926.574186429 1.20455210342957 6 84 22.2000007629395 15857 2.07999992370605
"1943" "128" 10147888.4392458 -737426.57418643 162 FALSE "1" "128.1" 10148388.4392458 -737926.574186429 0.590873762514843 8 53 22 18846 1.87999999523163
"1944" "128" 10147888.4392458 -737426.57418643 162 FALSE "1" "128.1" 10148388.4392458 -737926.574186429 1.41485281797396 5 173 22.7999992370605 16105 2.19000005722046
"1945" "128" 10148888.4392458 -737426.57418643 163 FALSE "1" "128.1" 10148388.4392458 -737926.574186429 0.596021289976324 11 271 22.5 17642 2.13000011444092
"1946" "128" 10148888.4392458 -737426.57418643 163 FALSE "1" "128.1" 10148388.4392458 -737926.574186429 1.00246012083799 3 286 22.2000007629395 16997 2.19000005722046
"1947" "128" 10148888.4392458 -737426.57418643 163 FALSE "1" "128.1" 10148388.4392458 -737926.574186429 1.00783027716664 1 264 22 15373 2.16000008583069
"1948" "128" 10148888.4392458 -737426.57418643 163 FALSE "1" "128.1" 10148388.4392458 -737926.574186429 0.900991824079206 7 61 21.7999992370605 17184 1.94000005722046
"1949" "128" 10148888.4392458 -737426.57418643 163 FALSE "1" "128.1" 10148388.4392458 -737926.574186429 0.413002494799665 10 162 22.7999992370605 19171 1.98000001907349
"1950" "128" 10148888.4392458 -737426.57418643 163 FALSE "1" "128.1" 10148388.4392458 -737926.574186429 0.922734894880258 2 223 22.1000003814697 16028 2.17000007629395
"1951" "128" 10148888.4392458 -737426.57418643 163 FALSE "1" "128.1" 10148388.4392458 -737926.574186429 0.450851694591876 12 285 22.3999996185303 15687 2.16000008583069
"1952" "128" 10148888.4392458 -737426.57418643 163 FALSE "1" "128.1" 10148388.4392458 -737926.574186429 0.489871827350681 9 86 22.5 19493 1.85000002384186
"1953" "128" 10148888.4392458 -737426.57418643 163 FALSE "1" "128.1" 10148388.4392458 -737926.574186429 1.07983235668416 4 271 22.7000007629395 16967 2.23000001907349
"1954" "128" 10148888.4392458 -737426.57418643 163 FALSE "1" "128.1" 10148388.4392458 -737926.574186429 1.20455210342957 6 84 22.2000007629395 15857 2.07999992370605
"1955" "128" 10148888.4392458 -737426.57418643 163 FALSE "1" "128.1" 10148388.4392458 -737926.574186429 0.590873762514843 8 53 22 18846 1.87999999523163
"1956" "128" 10148888.4392458 -737426.57418643 163 FALSE "1" "128.1" 10148388.4392458 -737926.574186429 1.41485281797396 5 173 22.7999992370605 16105 2.19000005722046
"1957" "128" 10148888.4392458 -738426.57418643 164 FALSE "1" "128.1" 10148388.4392458 -737926.574186429 0.596021289976324 11 271 22.5 17642 2.13000011444092
"1958" "128" 10148888.4392458 -738426.57418643 164 FALSE "1" "128.1" 10148388.4392458 -737926.574186429 1.00246012083799 3 286 22.2000007629395 16997 2.19000005722046
"1959" "128" 10148888.4392458 -738426.57418643 164 FALSE "1" "128.1" 10148388.4392458 -737926.574186429 1.00783027716664 1 264 22 15373 2.16000008583069
"1960" "128" 10148888.4392458 -738426.57418643 164 FALSE "1" "128.1" 10148388.4392458 -737926.574186429 0.900991824079206 7 61 21.7999992370605 17184 1.94000005722046
"1961" "128" 10148888.4392458 -738426.57418643 164 FALSE "1" "128.1" 10148388.4392458 -737926.574186429 0.413002494799665 10 162 22.7999992370605 19171 1.98000001907349
"1962" "128" 10148888.4392458 -738426.57418643 164 FALSE "1" "128.1" 10148388.4392458 -737926.574186429 0.922734894880258 2 223 22.1000003814697 16028 2.17000007629395
"1963" "128" 10148888.4392458 -738426.57418643 164 FALSE "1" "128.1" 10148388.4392458 -737926.574186429 0.450851694591876 12 285 22.3999996185303 15687 2.16000008583069
"1964" "128" 10148888.4392458 -738426.57418643 164 FALSE "1" "128.1" 10148388.4392458 -737926.574186429 0.489871827350681 9 86 22.5 19493 1.85000002384186
"1965" "128" 10148888.4392458 -738426.57418643 164 FALSE "1" "128.1" 10148388.4392458 -737926.574186429 1.07983235668416 4 271 22.7000007629395 16967 2.23000001907349
"1966" "128" 10148888.4392458 -738426.57418643 164 FALSE "1" "128.1" 10148388.4392458 -737926.574186429 1.20455210342957 6 84 22.2000007629395 15857 2.07999992370605
"1967" "128" 10148888.4392458 -738426.57418643 164 FALSE "1" "128.1" 10148388.4392458 -737926.574186429 0.590873762514843 8 53 22 18846 1.87999999523163
"1968" "128" 10148888.4392458 -738426.57418643 164 FALSE "1" "128.1" 10148388.4392458 -737926.574186429 1.41485281797396 5 173 22.7999992370605 16105 2.19000005722046
"1969" "128" 10147888.4392458 -738426.57418643 165 FALSE "1" "128.1" 10148388.4392458 -737926.574186429 0.596021289976324 11 271 22.5 17642 2.13000011444092
"1970" "128" 10147888.4392458 -738426.57418643 165 FALSE "1" "128.1" 10148388.4392458 -737926.574186429 1.00246012083799 3 286 22.2000007629395 16997 2.19000005722046
"1971" "128" 10147888.4392458 -738426.57418643 165 FALSE "1" "128.1" 10148388.4392458 -737926.574186429 1.00783027716664 1 264 22 15373 2.16000008583069
"1972" "128" 10147888.4392458 -738426.57418643 165 FALSE "1" "128.1" 10148388.4392458 -737926.574186429 0.900991824079206 7 61 21.7999992370605 17184 1.94000005722046
"1973" "128" 10147888.4392458 -738426.57418643 165 FALSE "1" "128.1" 10148388.4392458 -737926.574186429 0.413002494799665 10 162 22.7999992370605 19171 1.98000001907349
"1974" "128" 10147888.4392458 -738426.57418643 165 FALSE "1" "128.1" 10148388.4392458 -737926.574186429 0.922734894880258 2 223 22.1000003814697 16028 2.17000007629395
"1975" "128" 10147888.4392458 -738426.57418643 165 FALSE "1" "128.1" 10148388.4392458 -737926.574186429 0.450851694591876 12 285 22.3999996185303 15687 2.16000008583069
"1976" "128" 10147888.4392458 -738426.57418643 165 FALSE "1" "128.1" 10148388.4392458 -737926.574186429 0.489871827350681 9 86 22.5 19493 1.85000002384186
"1977" "128" 10147888.4392458 -738426.57418643 165 FALSE "1" "128.1" 10148388.4392458 -737926.574186429 1.07983235668416 4 271 22.7000007629395 16967 2.23000001907349
"1978" "128" 10147888.4392458 -738426.57418643 165 FALSE "1" "128.1" 10148388.4392458 -737926.574186429 1.20455210342957 6 84 22.2000007629395 15857 2.07999992370605
"1979" "128" 10147888.4392458 -738426.57418643 165 FALSE "1" "128.1" 10148388.4392458 -737926.574186429 0.590873762514843 8 53 22 18846 1.87999999523163
"1980" "128" 10147888.4392458 -738426.57418643 165 FALSE "1" "128.1" 10148388.4392458 -737926.574186429 1.41485281797396 5 173 22.7999992370605 16105 2.19000005722046
"1981" "129" 10148888.4392458 -738426.57418643 166 FALSE "1" "129.1" 10149388.4392458 -737926.574186429 1.04608133319993 7 60 21.7000007629395 17216 1.94000005722046
"1982" "129" 10148888.4392458 -738426.57418643 166 FALSE "1" "129.1" 10149388.4392458 -737926.574186429 0.56905021995593 11 270 22.5 17641 2.11999988555908
"1983" "129" 10148888.4392458 -738426.57418643 166 FALSE "1" "129.1" 10149388.4392458 -737926.574186429 1.2874626065795 4 271 22.6000003814697 16964 2.23000001907349
"1984" "129" 10148888.4392458 -738426.57418643 166 FALSE "1" "129.1" 10149388.4392458 -737926.574186429 0.974687671892167 1 266 21.8999996185303 15374 2.16000008583069
"1985" "129" 10148888.4392458 -738426.57418643 166 FALSE "1" "129.1" 10149388.4392458 -737926.574186429 1.33096387216289 6 84 22.1000003814697 15856 2.07999992370605
"1986" "129" 10148888.4392458 -738426.57418643 166 FALSE "1" "129.1" 10149388.4392458 -737926.574186429 0.909502534707884 2 224 22 16026 2.17000007629395
"1987" "129" 10148888.4392458 -738426.57418643 166 FALSE "1" "129.1" 10149388.4392458 -737926.574186429 0.381888211644919 12 286 22.2999992370605 15689 2.16000008583069
"1988" "129" 10148888.4392458 -738426.57418643 166 FALSE "1" "129.1" 10149388.4392458 -737926.574186429 1.07402227295165 3 288 22.1000003814697 16990 2.19000005722046
"1989" "129" 10148888.4392458 -738426.57418643 166 FALSE "1" "129.1" 10149388.4392458 -737926.574186429 1.76454482912103 5 172 22.7000007629395 16107 2.19000005722046
"1990" "129" 10148888.4392458 -738426.57418643 166 FALSE "1" "129.1" 10149388.4392458 -737926.574186429 0.398630532645286 10 161 22.7000007629395 19169 1.98000001907349
"1991" "129" 10148888.4392458 -738426.57418643 166 FALSE "1" "129.1" 10149388.4392458 -737926.574186429 0.533600520896295 9 85 22.3999996185303 19492 1.85000002384186
"1992" "129" 10148888.4392458 -738426.57418643 166 FALSE "1" "129.1" 10149388.4392458 -737926.574186429 0.661387161033571 8 53 21.8999996185303 18846 1.87999999523163
"1993" "129" 10148888.4392458 -737426.57418643 167 FALSE "1" "129.1" 10149388.4392458 -737926.574186429 1.04608133319993 7 60 21.7000007629395 17216 1.94000005722046
"1994" "129" 10148888.4392458 -737426.57418643 167 FALSE "1" "129.1" 10149388.4392458 -737926.574186429 0.56905021995593 11 270 22.5 17641 2.11999988555908
"1995" "129" 10148888.4392458 -737426.57418643 167 FALSE "1" "129.1" 10149388.4392458 -737926.574186429 1.2874626065795 4 271 22.6000003814697 16964 2.23000001907349
"1996" "129" 10148888.4392458 -737426.57418643 167 FALSE "1" "129.1" 10149388.4392458 -737926.574186429 0.974687671892167 1 266 21.8999996185303 15374 2.16000008583069
"1997" "129" 10148888.4392458 -737426.57418643 167 FALSE "1" "129.1" 10149388.4392458 -737926.574186429 1.33096387216289 6 84 22.1000003814697 15856 2.07999992370605
"1998" "129" 10148888.4392458 -737426.57418643 167 FALSE "1" "129.1" 10149388.4392458 -737926.574186429 0.909502534707884 2 224 22 16026 2.17000007629395
"1999" "129" 10148888.4392458 -737426.57418643 167 FALSE "1" "129.1" 10149388.4392458 -737926.574186429 0.381888211644919 12 286 22.2999992370605 15689 2.16000008583069
"2000" "129" 10148888.4392458 -737426.57418643 167 FALSE "1" "129.1" 10149388.4392458 -737926.574186429 1.07402227295165 3 288 22.1000003814697 16990 2.19000005722046
"2001" "129" 10148888.4392458 -737426.57418643 167 FALSE "1" "129.1" 10149388.4392458 -737926.574186429 1.76454482912103 5 172 22.7000007629395 16107 2.19000005722046
"2002" "129" 10148888.4392458 -737426.57418643 167 FALSE "1" "129.1" 10149388.4392458 -737926.574186429 0.398630532645286 10 161 22.7000007629395 19169 1.98000001907349
"2003" "129" 10148888.4392458 -737426.57418643 167 FALSE "1" "129.1" 10149388.4392458 -737926.574186429 0.533600520896295 9 85 22.3999996185303 19492 1.85000002384186
"2004" "129" 10148888.4392458 -737426.57418643 167 FALSE "1" "129.1" 10149388.4392458 -737926.574186429 0.661387161033571 8 53 21.8999996185303 18846 1.87999999523163
"2005" "129" 10149888.4392458 -737426.57418643 168 FALSE "1" "129.1" 10149388.4392458 -737926.574186429 1.04608133319993 7 60 21.7000007629395 17216 1.94000005722046
"2006" "129" 10149888.4392458 -737426.57418643 168 FALSE "1" "129.1" 10149388.4392458 -737926.574186429 0.56905021995593 11 270 22.5 17641 2.11999988555908
"2007" "129" 10149888.4392458 -737426.57418643 168 FALSE "1" "129.1" 10149388.4392458 -737926.574186429 1.2874626065795 4 271 22.6000003814697 16964 2.23000001907349
"2008" "129" 10149888.4392458 -737426.57418643 168 FALSE "1" "129.1" 10149388.4392458 -737926.574186429 0.974687671892167 1 266 21.8999996185303 15374 2.16000008583069
"2009" "129" 10149888.4392458 -737426.57418643 168 FALSE "1" "129.1" 10149388.4392458 -737926.574186429 1.33096387216289 6 84 22.1000003814697 15856 2.07999992370605
"2010" "129" 10149888.4392458 -737426.57418643 168 FALSE "1" "129.1" 10149388.4392458 -737926.574186429 0.909502534707884 2 224 22 16026 2.17000007629395
"2011" "129" 10149888.4392458 -737426.57418643 168 FALSE "1" "129.1" 10149388.4392458 -737926.574186429 0.381888211644919 12 286 22.2999992370605 15689 2.16000008583069
"2012" "129" 10149888.4392458 -737426.57418643 168 FALSE "1" "129.1" 10149388.4392458 -737926.574186429 1.07402227295165 3 288 22.1000003814697 16990 2.19000005722046
"2013" "129" 10149888.4392458 -737426.57418643 168 FALSE "1" "129.1" 10149388.4392458 -737926.574186429 1.76454482912103 5 172 22.7000007629395 16107 2.19000005722046
"2014" "129" 10149888.4392458 -737426.57418643 168 FALSE "1" "129.1" 10149388.4392458 -737926.574186429 0.398630532645286 10 161 22.7000007629395 19169 1.98000001907349
"2015" "129" 10149888.4392458 -737426.57418643 168 FALSE "1" "129.1" 10149388.4392458 -737926.574186429 0.533600520896295 9 85 22.3999996185303 19492 1.85000002384186
"2016" "129" 10149888.4392458 -737426.57418643 168 FALSE "1" "129.1" 10149388.4392458 -737926.574186429 0.661387161033571 8 53 21.8999996185303 18846 1.87999999523163
"2017" "129" 10149888.4392458 -738426.57418643 169 FALSE "1" "129.1" 10149388.4392458 -737926.574186429 1.04608133319993 7 60 21.7000007629395 17216 1.94000005722046
"2018" "129" 10149888.4392458 -738426.57418643 169 FALSE "1" "129.1" 10149388.4392458 -737926.574186429 0.56905021995593 11 270 22.5 17641 2.11999988555908
"2019" "129" 10149888.4392458 -738426.57418643 169 FALSE "1" "129.1" 10149388.4392458 -737926.574186429 1.2874626065795 4 271 22.6000003814697 16964 2.23000001907349
"2020" "129" 10149888.4392458 -738426.57418643 169 FALSE "1" "129.1" 10149388.4392458 -737926.574186429 0.974687671892167 1 266 21.8999996185303 15374 2.16000008583069
"2021" "129" 10149888.4392458 -738426.57418643 169 FALSE "1" "129.1" 10149388.4392458 -737926.574186429 1.33096387216289 6 84 22.1000003814697 15856 2.07999992370605
"2022" "129" 10149888.4392458 -738426.57418643 169 FALSE "1" "129.1" 10149388.4392458 -737926.574186429 0.909502534707884 2 224 22 16026 2.17000007629395
"2023" "129" 10149888.4392458 -738426.57418643 169 FALSE "1" "129.1" 10149388.4392458 -737926.574186429 0.381888211644919 12 286 22.2999992370605 15689 2.16000008583069
"2024" "129" 10149888.4392458 -738426.57418643 169 FALSE "1" "129.1" 10149388.4392458 -737926.574186429 1.07402227295165 3 288 22.1000003814697 16990 2.19000005722046
"2025" "129" 10149888.4392458 -738426.57418643 169 FALSE "1" "129.1" 10149388.4392458 -737926.574186429 1.76454482912103 5 172 22.7000007629395 16107 2.19000005722046
"2026" "129" 10149888.4392458 -738426.57418643 169 FALSE "1" "129.1" 10149388.4392458 -737926.574186429 0.398630532645286 10 161 22.7000007629395 19169 1.98000001907349
"2027" "129" 10149888.4392458 -738426.57418643 169 FALSE "1" "129.1" 10149388.4392458 -737926.574186429 0.533600520896295 9 85 22.3999996185303 19492 1.85000002384186
"2028" "129" 10149888.4392458 -738426.57418643 169 FALSE "1" "129.1" 10149388.4392458 -737926.574186429 0.661387161033571 8 53 21.8999996185303 18846 1.87999999523163
"2029" "129" 10148888.4392458 -738426.57418643 170 FALSE "1" "129.1" 10149388.4392458 -737926.574186429 1.04608133319993 7 60 21.7000007629395 17216 1.94000005722046
"2030" "129" 10148888.4392458 -738426.57418643 170 FALSE "1" "129.1" 10149388.4392458 -737926.574186429 0.56905021995593 11 270 22.5 17641 2.11999988555908
"2031" "129" 10148888.4392458 -738426.57418643 170 FALSE "1" "129.1" 10149388.4392458 -737926.574186429 1.2874626065795 4 271 22.6000003814697 16964 2.23000001907349
"2032" "129" 10148888.4392458 -738426.57418643 170 FALSE "1" "129.1" 10149388.4392458 -737926.574186429 0.974687671892167 1 266 21.8999996185303 15374 2.16000008583069
"2033" "129" 10148888.4392458 -738426.57418643 170 FALSE "1" "129.1" 10149388.4392458 -737926.574186429 1.33096387216289 6 84 22.1000003814697 15856 2.07999992370605
"2034" "129" 10148888.4392458 -738426.57418643 170 FALSE "1" "129.1" 10149388.4392458 -737926.574186429 0.909502534707884 2 224 22 16026 2.17000007629395
"2035" "129" 10148888.4392458 -738426.57418643 170 FALSE "1" "129.1" 10149388.4392458 -737926.574186429 0.381888211644919 12 286 22.2999992370605 15689 2.16000008583069
"2036" "129" 10148888.4392458 -738426.57418643 170 FALSE "1" "129.1" 10149388.4392458 -737926.574186429 1.07402227295165 3 288 22.1000003814697 16990 2.19000005722046
"2037" "129" 10148888.4392458 -738426.57418643 170 FALSE "1" "129.1" 10149388.4392458 -737926.574186429 1.76454482912103 5 172 22.7000007629395 16107 2.19000005722046
"2038" "129" 10148888.4392458 -738426.57418643 170 FALSE "1" "129.1" 10149388.4392458 -737926.574186429 0.398630532645286 10 161 22.7000007629395 19169 1.98000001907349
"2039" "129" 10148888.4392458 -738426.57418643 170 FALSE "1" "129.1" 10149388.4392458 -737926.574186429 0.533600520896295 9 85 22.3999996185303 19492 1.85000002384186
"2040" "129" 10148888.4392458 -738426.57418643 170 FALSE "1" "129.1" 10149388.4392458 -737926.574186429 0.661387161033571 8 53 21.8999996185303 18846 1.87999999523163
"2041" "13" 10149888.4392458 -745426.57418643 171 FALSE "1" "13.1" 10150388.4392458 -744926.574186429 1.49619034068165 3 296 22.7000007629395 17416 2.25999999046326
"2042" "13" 10149888.4392458 -745426.57418643 171 FALSE "1" "13.1" 10150388.4392458 -744926.574186429 0.574932479801969 9 80 23 19924 1.91999995708466
"2043" "13" 10149888.4392458 -745426.57418643 171 FALSE "1" "13.1" 10150388.4392458 -744926.574186429 1.15814506956608 2 221 22.7000007629395 16427 2.25
"2044" "13" 10149888.4392458 -745426.57418643 171 FALSE "1" "13.1" 10150388.4392458 -744926.574186429 1.65757089684871 4 274 23.2999992370605 17200 2.29999995231628
"2045" "13" 10149888.4392458 -745426.57418643 171 FALSE "1" "13.1" 10150388.4392458 -744926.574186429 0.809733703947814 8 54 22.3999996185303 19028 1.95000004768372
"2046" "13" 10149888.4392458 -745426.57418643 171 FALSE "1" "13.1" 10150388.4392458 -744926.574186429 2.3157065122981 5 172 23.5 16266 2.25999999046326
"2047" "13" 10149888.4392458 -745426.57418643 171 FALSE "1" "13.1" 10150388.4392458 -744926.574186429 0.435218601784234 12 289 23 16084 2.24000000953674
"2048" "13" 10149888.4392458 -745426.57418643 171 FALSE "1" "13.1" 10150388.4392458 -744926.574186429 0.492642412358245 10 164 23.2999992370605 19404 2.04999995231628
"2049" "13" 10149888.4392458 -745426.57418643 171 FALSE "1" "13.1" 10150388.4392458 -744926.574186429 2.18063343846633 6 81 22.8999996185303 16027 2.16000008583069
"2050" "13" 10149888.4392458 -745426.57418643 171 FALSE "1" "13.1" 10150388.4392458 -744926.574186429 0.791494824869151 11 273 23.2000007629395 18061 2.20000004768372
"2051" "13" 10149888.4392458 -745426.57418643 171 FALSE "1" "13.1" 10150388.4392458 -744926.574186429 1.49667942098446 7 59 22.2999992370605 17446 2.00999999046326
"2052" "13" 10149888.4392458 -745426.57418643 171 FALSE "1" "13.1" 10150388.4392458 -744926.574186429 1.14232991530879 1 266 22.6000003814697 15746 2.23000001907349
"2053" "13" 10149888.4392458 -744426.57418643 172 FALSE "1" "13.1" 10150388.4392458 -744926.574186429 1.49619034068165 3 296 22.7000007629395 17416 2.25999999046326
"2054" "13" 10149888.4392458 -744426.57418643 172 FALSE "1" "13.1" 10150388.4392458 -744926.574186429 0.574932479801969 9 80 23 19924 1.91999995708466
"2055" "13" 10149888.4392458 -744426.57418643 172 FALSE "1" "13.1" 10150388.4392458 -744926.574186429 1.15814506956608 2 221 22.7000007629395 16427 2.25
"2056" "13" 10149888.4392458 -744426.57418643 172 FALSE "1" "13.1" 10150388.4392458 -744926.574186429 1.65757089684871 4 274 23.2999992370605 17200 2.29999995231628
"2057" "13" 10149888.4392458 -744426.57418643 172 FALSE "1" "13.1" 10150388.4392458 -744926.574186429 0.809733703947814 8 54 22.3999996185303 19028 1.95000004768372
"2058" "13" 10149888.4392458 -744426.57418643 172 FALSE "1" "13.1" 10150388.4392458 -744926.574186429 2.3157065122981 5 172 23.5 16266 2.25999999046326
"2059" "13" 10149888.4392458 -744426.57418643 172 FALSE "1" "13.1" 10150388.4392458 -744926.574186429 0.435218601784234 12 289 23 16084 2.24000000953674
"2060" "13" 10149888.4392458 -744426.57418643 172 FALSE "1" "13.1" 10150388.4392458 -744926.574186429 0.492642412358245 10 164 23.2999992370605 19404 2.04999995231628
"2061" "13" 10149888.4392458 -744426.57418643 172 FALSE "1" "13.1" 10150388.4392458 -744926.574186429 2.18063343846633 6 81 22.8999996185303 16027 2.16000008583069
"2062" "13" 10149888.4392458 -744426.57418643 172 FALSE "1" "13.1" 10150388.4392458 -744926.574186429 0.791494824869151 11 273 23.2000007629395 18061 2.20000004768372
"2063" "13" 10149888.4392458 -744426.57418643 172 FALSE "1" "13.1" 10150388.4392458 -744926.574186429 1.49667942098446 7 59 22.2999992370605 17446 2.00999999046326
"2064" "13" 10149888.4392458 -744426.57418643 172 FALSE "1" "13.1" 10150388.4392458 -744926.574186429 1.14232991530879 1 266 22.6000003814697 15746 2.23000001907349
"2065" "13" 10150888.4392458 -744426.57418643 173 FALSE "1" "13.1" 10150388.4392458 -744926.574186429 1.49619034068165 3 296 22.7000007629395 17416 2.25999999046326
"2066" "13" 10150888.4392458 -744426.57418643 173 FALSE "1" "13.1" 10150388.4392458 -744926.574186429 0.574932479801969 9 80 23 19924 1.91999995708466
"2067" "13" 10150888.4392458 -744426.57418643 173 FALSE "1" "13.1" 10150388.4392458 -744926.574186429 1.15814506956608 2 221 22.7000007629395 16427 2.25
"2068" "13" 10150888.4392458 -744426.57418643 173 FALSE "1" "13.1" 10150388.4392458 -744926.574186429 1.65757089684871 4 274 23.2999992370605 17200 2.29999995231628
"2069" "13" 10150888.4392458 -744426.57418643 173 FALSE "1" "13.1" 10150388.4392458 -744926.574186429 0.809733703947814 8 54 22.3999996185303 19028 1.95000004768372
"2070" "13" 10150888.4392458 -744426.57418643 173 FALSE "1" "13.1" 10150388.4392458 -744926.574186429 2.3157065122981 5 172 23.5 16266 2.25999999046326
"2071" "13" 10150888.4392458 -744426.57418643 173 FALSE "1" "13.1" 10150388.4392458 -744926.574186429 0.435218601784234 12 289 23 16084 2.24000000953674
"2072" "13" 10150888.4392458 -744426.57418643 173 FALSE "1" "13.1" 10150388.4392458 -744926.574186429 0.492642412358245 10 164 23.2999992370605 19404 2.04999995231628
"2073" "13" 10150888.4392458 -744426.57418643 173 FALSE "1" "13.1" 10150388.4392458 -744926.574186429 2.18063343846633 6 81 22.8999996185303 16027 2.16000008583069
"2074" "13" 10150888.4392458 -744426.57418643 173 FALSE "1" "13.1" 10150388.4392458 -744926.574186429 0.791494824869151 11 273 23.2000007629395 18061 2.20000004768372
"2075" "13" 10150888.4392458 -744426.57418643 173 FALSE "1" "13.1" 10150388.4392458 -744926.574186429 1.49667942098446 7 59 22.2999992370605 17446 2.00999999046326
"2076" "13" 10150888.4392458 -744426.57418643 173 FALSE "1" "13.1" 10150388.4392458 -744926.574186429 1.14232991530879 1 266 22.6000003814697 15746 2.23000001907349
"2077" "13" 10150888.4392458 -745426.57418643 174 FALSE "1" "13.1" 10150388.4392458 -744926.574186429 1.49619034068165 3 296 22.7000007629395 17416 2.25999999046326
"2078" "13" 10150888.4392458 -745426.57418643 174 FALSE "1" "13.1" 10150388.4392458 -744926.574186429 0.574932479801969 9 80 23 19924 1.91999995708466
"2079" "13" 10150888.4392458 -745426.57418643 174 FALSE "1" "13.1" 10150388.4392458 -744926.574186429 1.15814506956608 2 221 22.7000007629395 16427 2.25
"2080" "13" 10150888.4392458 -745426.57418643 174 FALSE "1" "13.1" 10150388.4392458 -744926.574186429 1.65757089684871 4 274 23.2999992370605 17200 2.29999995231628
"2081" "13" 10150888.4392458 -745426.57418643 174 FALSE "1" "13.1" 10150388.4392458 -744926.574186429 0.809733703947814 8 54 22.3999996185303 19028 1.95000004768372
"2082" "13" 10150888.4392458 -745426.57418643 174 FALSE "1" "13.1" 10150388.4392458 -744926.574186429 2.3157065122981 5 172 23.5 16266 2.25999999046326
"2083" "13" 10150888.4392458 -745426.57418643 174 FALSE "1" "13.1" 10150388.4392458 -744926.574186429 0.435218601784234 12 289 23 16084 2.24000000953674
"2084" "13" 10150888.4392458 -745426.57418643 174 FALSE "1" "13.1" 10150388.4392458 -744926.574186429 0.492642412358245 10 164 23.2999992370605 19404 2.04999995231628
"2085" "13" 10150888.4392458 -745426.57418643 174 FALSE "1" "13.1" 10150388.4392458 -744926.574186429 2.18063343846633 6 81 22.8999996185303 16027 2.16000008583069
"2086" "13" 10150888.4392458 -745426.57418643 174 FALSE "1" "13.1" 10150388.4392458 -744926.574186429 0.791494824869151 11 273 23.2000007629395 18061 2.20000004768372
"2087" "13" 10150888.4392458 -745426.57418643 174 FALSE "1" "13.1" 10150388.4392458 -744926.574186429 1.49667942098446 7 59 22.2999992370605 17446 2.00999999046326
"2088" "13" 10150888.4392458 -745426.57418643 174 FALSE "1" "13.1" 10150388.4392458 -744926.574186429 1.14232991530879 1 266 22.6000003814697 15746 2.23000001907349
"2089" "13" 10149888.4392458 -745426.57418643 175 FALSE "1" "13.1" 10150388.4392458 -744926.574186429 1.49619034068165 3 296 22.7000007629395 17416 2.25999999046326
"2090" "13" 10149888.4392458 -745426.57418643 175 FALSE "1" "13.1" 10150388.4392458 -744926.574186429 0.574932479801969 9 80 23 19924 1.91999995708466
"2091" "13" 10149888.4392458 -745426.57418643 175 FALSE "1" "13.1" 10150388.4392458 -744926.574186429 1.15814506956608 2 221 22.7000007629395 16427 2.25
"2092" "13" 10149888.4392458 -745426.57418643 175 FALSE "1" "13.1" 10150388.4392458 -744926.574186429 1.65757089684871 4 274 23.2999992370605 17200 2.29999995231628
"2093" "13" 10149888.4392458 -745426.57418643 175 FALSE "1" "13.1" 10150388.4392458 -744926.574186429 0.809733703947814 8 54 22.3999996185303 19028 1.95000004768372
"2094" "13" 10149888.4392458 -745426.57418643 175 FALSE "1" "13.1" 10150388.4392458 -744926.574186429 2.3157065122981 5 172 23.5 16266 2.25999999046326
"2095" "13" 10149888.4392458 -745426.57418643 175 FALSE "1" "13.1" 10150388.4392458 -744926.574186429 0.435218601784234 12 289 23 16084 2.24000000953674
"2096" "13" 10149888.4392458 -745426.57418643 175 FALSE "1" "13.1" 10150388.4392458 -744926.574186429 0.492642412358245 10 164 23.2999992370605 19404 2.04999995231628
"2097" "13" 10149888.4392458 -745426.57418643 175 FALSE "1" "13.1" 10150388.4392458 -744926.574186429 2.18063343846633 6 81 22.8999996185303 16027 2.16000008583069
"2098" "13" 10149888.4392458 -745426.57418643 175 FALSE "1" "13.1" 10150388.4392458 -744926.574186429 0.791494824869151 11 273 23.2000007629395 18061 2.20000004768372
"2099" "13" 10149888.4392458 -745426.57418643 175 FALSE "1" "13.1" 10150388.4392458 -744926.574186429 1.49667942098446 7 59 22.2999992370605 17446 2.00999999046326
"2100" "13" 10149888.4392458 -745426.57418643 175 FALSE "1" "13.1" 10150388.4392458 -744926.574186429 1.14232991530879 1 266 22.6000003814697 15746 2.23000001907349
"2101" "130" 10149888.4392458 -738426.57418643 176 FALSE "1" "130.1" 10150388.4392458 -737926.574186429 0.960157235358438 1 268 21.7000007629395 15426 2.14000010490417
"2102" "130" 10149888.4392458 -738426.57418643 176 FALSE "1" "130.1" 10150388.4392458 -737926.574186429 0.385860975081302 10 160 22.5 19216 1.97000002861023
"2103" "130" 10149888.4392458 -738426.57418643 176 FALSE "1" "130.1" 10150388.4392458 -737926.574186429 0.522116268720518 9 85 22.2000007629395 19577 1.8400000333786
"2104" "130" 10149888.4392458 -738426.57418643 176 FALSE "1" "130.1" 10150388.4392458 -737926.574186429 0.645096455097119 8 53 21.7000007629395 18803 1.87000000476837
"2105" "130" 10149888.4392458 -738426.57418643 176 FALSE "1" "130.1" 10150388.4392458 -737926.574186429 0.898786114555077 2 227 21.7999992370605 16042 2.16000008583069
"2106" "130" 10149888.4392458 -738426.57418643 176 FALSE "1" "130.1" 10150388.4392458 -737926.574186429 0.375022577187728 12 288 22.1000003814697 15702 2.15000009536743
"2107" "130" 10149888.4392458 -738426.57418643 176 FALSE "1" "130.1" 10150388.4392458 -737926.574186429 1.73041305105144 5 171 22.5 16102 2.1800000667572
"2108" "130" 10149888.4392458 -738426.57418643 176 FALSE "1" "130.1" 10150388.4392458 -737926.574186429 1.07255942549786 3 291 21.8999996185303 17014 2.17000007629395
"2109" "130" 10149888.4392458 -738426.57418643 176 FALSE "1" "130.1" 10150388.4392458 -737926.574186429 1.26185417931544 4 273 22.3999996185303 16942 2.21000003814697
"2110" "130" 10149888.4392458 -738426.57418643 176 FALSE "1" "130.1" 10150388.4392458 -737926.574186429 1.26252868337408 6 84 21.8999996185303 15863 2.0699999332428
"2111" "130" 10149888.4392458 -738426.57418643 176 FALSE "1" "130.1" 10150388.4392458 -737926.574186429 0.561945612376093 11 269 22.2999992370605 17623 2.10999989509583
"2112" "130" 10149888.4392458 -738426.57418643 176 FALSE "1" "130.1" 10150388.4392458 -737926.574186429 0.991127080196399 7 60 21.5 17232 1.92999994754791
"2113" "130" 10149888.4392458 -737426.57418643 177 FALSE "1" "130.1" 10150388.4392458 -737926.574186429 0.960157235358438 1 268 21.7000007629395 15426 2.14000010490417
"2114" "130" 10149888.4392458 -737426.57418643 177 FALSE "1" "130.1" 10150388.4392458 -737926.574186429 0.385860975081302 10 160 22.5 19216 1.97000002861023
"2115" "130" 10149888.4392458 -737426.57418643 177 FALSE "1" "130.1" 10150388.4392458 -737926.574186429 0.522116268720518 9 85 22.2000007629395 19577 1.8400000333786
"2116" "130" 10149888.4392458 -737426.57418643 177 FALSE "1" "130.1" 10150388.4392458 -737926.574186429 0.645096455097119 8 53 21.7000007629395 18803 1.87000000476837
"2117" "130" 10149888.4392458 -737426.57418643 177 FALSE "1" "130.1" 10150388.4392458 -737926.574186429 0.898786114555077 2 227 21.7999992370605 16042 2.16000008583069
"2118" "130" 10149888.4392458 -737426.57418643 177 FALSE "1" "130.1" 10150388.4392458 -737926.574186429 0.375022577187728 12 288 22.1000003814697 15702 2.15000009536743
"2119" "130" 10149888.4392458 -737426.57418643 177 FALSE "1" "130.1" 10150388.4392458 -737926.574186429 1.73041305105144 5 171 22.5 16102 2.1800000667572
"2120" "130" 10149888.4392458 -737426.57418643 177 FALSE "1" "130.1" 10150388.4392458 -737926.574186429 1.07255942549786 3 291 21.8999996185303 17014 2.17000007629395
"2121" "130" 10149888.4392458 -737426.57418643 177 FALSE "1" "130.1" 10150388.4392458 -737926.574186429 1.26185417931544 4 273 22.3999996185303 16942 2.21000003814697
"2122" "130" 10149888.4392458 -737426.57418643 177 FALSE "1" "130.1" 10150388.4392458 -737926.574186429 1.26252868337408 6 84 21.8999996185303 15863 2.0699999332428
"2123" "130" 10149888.4392458 -737426.57418643 177 FALSE "1" "130.1" 10150388.4392458 -737926.574186429 0.561945612376093 11 269 22.2999992370605 17623 2.10999989509583
"2124" "130" 10149888.4392458 -737426.57418643 177 FALSE "1" "130.1" 10150388.4392458 -737926.574186429 0.991127080196399 7 60 21.5 17232 1.92999994754791
"2125" "130" 10150888.4392458 -737426.57418643 178 FALSE "1" "130.1" 10150388.4392458 -737926.574186429 0.960157235358438 1 268 21.7000007629395 15426 2.14000010490417
"2126" "130" 10150888.4392458 -737426.57418643 178 FALSE "1" "130.1" 10150388.4392458 -737926.574186429 0.385860975081302 10 160 22.5 19216 1.97000002861023
"2127" "130" 10150888.4392458 -737426.57418643 178 FALSE "1" "130.1" 10150388.4392458 -737926.574186429 0.522116268720518 9 85 22.2000007629395 19577 1.8400000333786
"2128" "130" 10150888.4392458 -737426.57418643 178 FALSE "1" "130.1" 10150388.4392458 -737926.574186429 0.645096455097119 8 53 21.7000007629395 18803 1.87000000476837
"2129" "130" 10150888.4392458 -737426.57418643 178 FALSE "1" "130.1" 10150388.4392458 -737926.574186429 0.898786114555077 2 227 21.7999992370605 16042 2.16000008583069
"2130" "130" 10150888.4392458 -737426.57418643 178 FALSE "1" "130.1" 10150388.4392458 -737926.574186429 0.375022577187728 12 288 22.1000003814697 15702 2.15000009536743
"2131" "130" 10150888.4392458 -737426.57418643 178 FALSE "1" "130.1" 10150388.4392458 -737926.574186429 1.73041305105144 5 171 22.5 16102 2.1800000667572
"2132" "130" 10150888.4392458 -737426.57418643 178 FALSE "1" "130.1" 10150388.4392458 -737926.574186429 1.07255942549786 3 291 21.8999996185303 17014 2.17000007629395
"2133" "130" 10150888.4392458 -737426.57418643 178 FALSE "1" "130.1" 10150388.4392458 -737926.574186429 1.26185417931544 4 273 22.3999996185303 16942 2.21000003814697
"2134" "130" 10150888.4392458 -737426.57418643 178 FALSE "1" "130.1" 10150388.4392458 -737926.574186429 1.26252868337408 6 84 21.8999996185303 15863 2.0699999332428
"2135" "130" 10150888.4392458 -737426.57418643 178 FALSE "1" "130.1" 10150388.4392458 -737926.574186429 0.561945612376093 11 269 22.2999992370605 17623 2.10999989509583
"2136" "130" 10150888.4392458 -737426.57418643 178 FALSE "1" "130.1" 10150388.4392458 -737926.574186429 0.991127080196399 7 60 21.5 17232 1.92999994754791
"2137" "130" 10150888.4392458 -738426.57418643 179 FALSE "1" "130.1" 10150388.4392458 -737926.574186429 0.960157235358438 1 268 21.7000007629395 15426 2.14000010490417
"2138" "130" 10150888.4392458 -738426.57418643 179 FALSE "1" "130.1" 10150388.4392458 -737926.574186429 0.385860975081302 10 160 22.5 19216 1.97000002861023
"2139" "130" 10150888.4392458 -738426.57418643 179 FALSE "1" "130.1" 10150388.4392458 -737926.574186429 0.522116268720518 9 85 22.2000007629395 19577 1.8400000333786
"2140" "130" 10150888.4392458 -738426.57418643 179 FALSE "1" "130.1" 10150388.4392458 -737926.574186429 0.645096455097119 8 53 21.7000007629395 18803 1.87000000476837
"2141" "130" 10150888.4392458 -738426.57418643 179 FALSE "1" "130.1" 10150388.4392458 -737926.574186429 0.898786114555077 2 227 21.7999992370605 16042 2.16000008583069
"2142" "130" 10150888.4392458 -738426.57418643 179 FALSE "1" "130.1" 10150388.4392458 -737926.574186429 0.375022577187728 12 288 22.1000003814697 15702 2.15000009536743
"2143" "130" 10150888.4392458 -738426.57418643 179 FALSE "1" "130.1" 10150388.4392458 -737926.574186429 1.73041305105144 5 171 22.5 16102 2.1800000667572
"2144" "130" 10150888.4392458 -738426.57418643 179 FALSE "1" "130.1" 10150388.4392458 -737926.574186429 1.07255942549786 3 291 21.8999996185303 17014 2.17000007629395
"2145" "130" 10150888.4392458 -738426.57418643 179 FALSE "1" "130.1" 10150388.4392458 -737926.574186429 1.26185417931544 4 273 22.3999996185303 16942 2.21000003814697
"2146" "130" 10150888.4392458 -738426.57418643 179 FALSE "1" "130.1" 10150388.4392458 -737926.574186429 1.26252868337408 6 84 21.8999996185303 15863 2.0699999332428
"2147" "130" 10150888.4392458 -738426.57418643 179 FALSE "1" "130.1" 10150388.4392458 -737926.574186429 0.561945612376093 11 269 22.2999992370605 17623 2.10999989509583
"2148" "130" 10150888.4392458 -738426.57418643 179 FALSE "1" "130.1" 10150388.4392458 -737926.574186429 0.991127080196399 7 60 21.5 17232 1.92999994754791
"2149" "130" 10149888.4392458 -738426.57418643 180 FALSE "1" "130.1" 10150388.4392458 -737926.574186429 0.960157235358438 1 268 21.7000007629395 15426 2.14000010490417
"2150" "130" 10149888.4392458 -738426.57418643 180 FALSE "1" "130.1" 10150388.4392458 -737926.574186429 0.385860975081302 10 160 22.5 19216 1.97000002861023
"2151" "130" 10149888.4392458 -738426.57418643 180 FALSE "1" "130.1" 10150388.4392458 -737926.574186429 0.522116268720518 9 85 22.2000007629395 19577 1.8400000333786
"2152" "130" 10149888.4392458 -738426.57418643 180 FALSE "1" "130.1" 10150388.4392458 -737926.574186429 0.645096455097119 8 53 21.7000007629395 18803 1.87000000476837
"2153" "130" 10149888.4392458 -738426.57418643 180 FALSE "1" "130.1" 10150388.4392458 -737926.574186429 0.898786114555077 2 227 21.7999992370605 16042 2.16000008583069
"2154" "130" 10149888.4392458 -738426.57418643 180 FALSE "1" "130.1" 10150388.4392458 -737926.574186429 0.375022577187728 12 288 22.1000003814697 15702 2.15000009536743
"2155" "130" 10149888.4392458 -738426.57418643 180 FALSE "1" "130.1" 10150388.4392458 -737926.574186429 1.73041305105144 5 171 22.5 16102 2.1800000667572
"2156" "130" 10149888.4392458 -738426.57418643 180 FALSE "1" "130.1" 10150388.4392458 -737926.574186429 1.07255942549786 3 291 21.8999996185303 17014 2.17000007629395
"2157" "130" 10149888.4392458 -738426.57418643 180 FALSE "1" "130.1" 10150388.4392458 -737926.574186429 1.26185417931544 4 273 22.3999996185303 16942 2.21000003814697
"2158" "130" 10149888.4392458 -738426.57418643 180 FALSE "1" "130.1" 10150388.4392458 -737926.574186429 1.26252868337408 6 84 21.8999996185303 15863 2.0699999332428
"2159" "130" 10149888.4392458 -738426.57418643 180 FALSE "1" "130.1" 10150388.4392458 -737926.574186429 0.561945612376093 11 269 22.2999992370605 17623 2.10999989509583
"2160" "130" 10149888.4392458 -738426.57418643 180 FALSE "1" "130.1" 10150388.4392458 -737926.574186429 0.991127080196399 7 60 21.5 17232 1.92999994754791
"2161" "131" 10150888.4392458 -738426.57418643 181 FALSE "1" "131.1" 10151388.4392458 -737926.574186429 0.954445270287588 1 276 21.2000007629395 15493 2.10999989509583
"2162" "131" 10150888.4392458 -738426.57418643 181 FALSE "1" "131.1" 10151388.4392458 -737926.574186429 0.502939655684847 9 85 21.7999992370605 19605 1.80999994277954
"2163" "131" 10150888.4392458 -738426.57418643 181 FALSE "1" "131.1" 10151388.4392458 -737926.574186429 0.356217135509425 10 158 22 19335 1.94000005722046
"2164" "131" 10150888.4392458 -738426.57418643 181 FALSE "1" "131.1" 10151388.4392458 -737926.574186429 0.36921602372978 12 295 21.6000003814697 15684 2.11999988555908
"2165" "131" 10150888.4392458 -738426.57418643 181 FALSE "1" "131.1" 10151388.4392458 -737926.574186429 0.875274726764042 2 233 21.3999996185303 16066 2.13000011444092
"2166" "131" 10150888.4392458 -738426.57418643 181 FALSE "1" "131.1" 10151388.4392458 -737926.574186429 0.892280132920302 7 59 21 17223 1.89999997615814
"2167" "131" 10150888.4392458 -738426.57418643 181 FALSE "1" "131.1" 10151388.4392458 -737926.574186429 1.10008554624627 3 298 21.5 17052 2.15000009536743
"2168" "131" 10150888.4392458 -738426.57418643 181 FALSE "1" "131.1" 10151388.4392458 -737926.574186429 0.595866042479756 8 52 21.2000007629395 18849 1.8400000333786
"2169" "131" 10150888.4392458 -738426.57418643 181 FALSE "1" "131.1" 10151388.4392458 -737926.574186429 1.60992900495222 5 171 22.1000003814697 16062 2.15000009536743
"2170" "131" 10150888.4392458 -738426.57418643 181 FALSE "1" "131.1" 10151388.4392458 -737926.574186429 1.16250424981479 6 83 21.5 15893 2.03999996185303
"2171" "131" 10150888.4392458 -738426.57418643 181 FALSE "1" "131.1" 10151388.4392458 -737926.574186429 1.21576629274779 4 276 22 16937 2.19000005722046
"2172" "131" 10150888.4392458 -738426.57418643 181 FALSE "1" "131.1" 10151388.4392458 -737926.574186429 0.643379629763536 11 262 21.7999992370605 17878 2.07999992370605
"2173" "131" 10150888.4392458 -737426.57418643 182 FALSE "1" "131.1" 10151388.4392458 -737926.574186429 0.954445270287588 1 276 21.2000007629395 15493 2.10999989509583
"2174" "131" 10150888.4392458 -737426.57418643 182 FALSE "1" "131.1" 10151388.4392458 -737926.574186429 0.502939655684847 9 85 21.7999992370605 19605 1.80999994277954
"2175" "131" 10150888.4392458 -737426.57418643 182 FALSE "1" "131.1" 10151388.4392458 -737926.574186429 0.356217135509425 10 158 22 19335 1.94000005722046
"2176" "131" 10150888.4392458 -737426.57418643 182 FALSE "1" "131.1" 10151388.4392458 -737926.574186429 0.36921602372978 12 295 21.6000003814697 15684 2.11999988555908
"2177" "131" 10150888.4392458 -737426.57418643 182 FALSE "1" "131.1" 10151388.4392458 -737926.574186429 0.875274726764042 2 233 21.3999996185303 16066 2.13000011444092
"2178" "131" 10150888.4392458 -737426.57418643 182 FALSE "1" "131.1" 10151388.4392458 -737926.574186429 0.892280132920302 7 59 21 17223 1.89999997615814
"2179" "131" 10150888.4392458 -737426.57418643 182 FALSE "1" "131.1" 10151388.4392458 -737926.574186429 1.10008554624627 3 298 21.5 17052 2.15000009536743
"2180" "131" 10150888.4392458 -737426.57418643 182 FALSE "1" "131.1" 10151388.4392458 -737926.574186429 0.595866042479756 8 52 21.2000007629395 18849 1.8400000333786
"2181" "131" 10150888.4392458 -737426.57418643 182 FALSE "1" "131.1" 10151388.4392458 -737926.574186429 1.60992900495222 5 171 22.1000003814697 16062 2.15000009536743
"2182" "131" 10150888.4392458 -737426.57418643 182 FALSE "1" "131.1" 10151388.4392458 -737926.574186429 1.16250424981479 6 83 21.5 15893 2.03999996185303
"2183" "131" 10150888.4392458 -737426.57418643 182 FALSE "1" "131.1" 10151388.4392458 -737926.574186429 1.21576629274779 4 276 22 16937 2.19000005722046
"2184" "131" 10150888.4392458 -737426.57418643 182 FALSE "1" "131.1" 10151388.4392458 -737926.574186429 0.643379629763536 11 262 21.7999992370605 17878 2.07999992370605
"2185" "131" 10151888.4392458 -737426.57418643 183 FALSE "1" "131.1" 10151388.4392458 -737926.574186429 0.954445270287588 1 276 21.2000007629395 15493 2.10999989509583
"2186" "131" 10151888.4392458 -737426.57418643 183 FALSE "1" "131.1" 10151388.4392458 -737926.574186429 0.502939655684847 9 85 21.7999992370605 19605 1.80999994277954
"2187" "131" 10151888.4392458 -737426.57418643 183 FALSE "1" "131.1" 10151388.4392458 -737926.574186429 0.356217135509425 10 158 22 19335 1.94000005722046
"2188" "131" 10151888.4392458 -737426.57418643 183 FALSE "1" "131.1" 10151388.4392458 -737926.574186429 0.36921602372978 12 295 21.6000003814697 15684 2.11999988555908
"2189" "131" 10151888.4392458 -737426.57418643 183 FALSE "1" "131.1" 10151388.4392458 -737926.574186429 0.875274726764042 2 233 21.3999996185303 16066 2.13000011444092
"2190" "131" 10151888.4392458 -737426.57418643 183 FALSE "1" "131.1" 10151388.4392458 -737926.574186429 0.892280132920302 7 59 21 17223 1.89999997615814
"2191" "131" 10151888.4392458 -737426.57418643 183 FALSE "1" "131.1" 10151388.4392458 -737926.574186429 1.10008554624627 3 298 21.5 17052 2.15000009536743
"2192" "131" 10151888.4392458 -737426.57418643 183 FALSE "1" "131.1" 10151388.4392458 -737926.574186429 0.595866042479756 8 52 21.2000007629395 18849 1.8400000333786
"2193" "131" 10151888.4392458 -737426.57418643 183 FALSE "1" "131.1" 10151388.4392458 -737926.574186429 1.60992900495222 5 171 22.1000003814697 16062 2.15000009536743
"2194" "131" 10151888.4392458 -737426.57418643 183 FALSE "1" "131.1" 10151388.4392458 -737926.574186429 1.16250424981479 6 83 21.5 15893 2.03999996185303
"2195" "131" 10151888.4392458 -737426.57418643 183 FALSE "1" "131.1" 10151388.4392458 -737926.574186429 1.21576629274779 4 276 22 16937 2.19000005722046
"2196" "131" 10151888.4392458 -737426.57418643 183 FALSE "1" "131.1" 10151388.4392458 -737926.574186429 0.643379629763536 11 262 21.7999992370605 17878 2.07999992370605
"2197" "131" 10151888.4392458 -738426.57418643 184 FALSE "1" "131.1" 10151388.4392458 -737926.574186429 0.954445270287588 1 276 21.2000007629395 15493 2.10999989509583
"2198" "131" 10151888.4392458 -738426.57418643 184 FALSE "1" "131.1" 10151388.4392458 -737926.574186429 0.502939655684847 9 85 21.7999992370605 19605 1.80999994277954
"2199" "131" 10151888.4392458 -738426.57418643 184 FALSE "1" "131.1" 10151388.4392458 -737926.574186429 0.356217135509425 10 158 22 19335 1.94000005722046
"2200" "131" 10151888.4392458 -738426.57418643 184 FALSE "1" "131.1" 10151388.4392458 -737926.574186429 0.36921602372978 12 295 21.6000003814697 15684 2.11999988555908
"2201" "131" 10151888.4392458 -738426.57418643 184 FALSE "1" "131.1" 10151388.4392458 -737926.574186429 0.875274726764042 2 233 21.3999996185303 16066 2.13000011444092
"2202" "131" 10151888.4392458 -738426.57418643 184 FALSE "1" "131.1" 10151388.4392458 -737926.574186429 0.892280132920302 7 59 21 17223 1.89999997615814
"2203" "131" 10151888.4392458 -738426.57418643 184 FALSE "1" "131.1" 10151388.4392458 -737926.574186429 1.10008554624627 3 298 21.5 17052 2.15000009536743
"2204" "131" 10151888.4392458 -738426.57418643 184 FALSE "1" "131.1" 10151388.4392458 -737926.574186429 0.595866042479756 8 52 21.2000007629395 18849 1.8400000333786
"2205" "131" 10151888.4392458 -738426.57418643 184 FALSE "1" "131.1" 10151388.4392458 -737926.574186429 1.60992900495222 5 171 22.1000003814697 16062 2.15000009536743
"2206" "131" 10151888.4392458 -738426.57418643 184 FALSE "1" "131.1" 10151388.4392458 -737926.574186429 1.16250424981479 6 83 21.5 15893 2.03999996185303
"2207" "131" 10151888.4392458 -738426.57418643 184 FALSE "1" "131.1" 10151388.4392458 -737926.574186429 1.21576629274779 4 276 22 16937 2.19000005722046
"2208" "131" 10151888.4392458 -738426.57418643 184 FALSE "1" "131.1" 10151388.4392458 -737926.574186429 0.643379629763536 11 262 21.7999992370605 17878 2.07999992370605
"2209" "131" 10150888.4392458 -738426.57418643 185 FALSE "1" "131.1" 10151388.4392458 -737926.574186429 0.954445270287588 1 276 21.2000007629395 15493 2.10999989509583
"2210" "131" 10150888.4392458 -738426.57418643 185 FALSE "1" "131.1" 10151388.4392458 -737926.574186429 0.502939655684847 9 85 21.7999992370605 19605 1.80999994277954
"2211" "131" 10150888.4392458 -738426.57418643 185 FALSE "1" "131.1" 10151388.4392458 -737926.574186429 0.356217135509425 10 158 22 19335 1.94000005722046
"2212" "131" 10150888.4392458 -738426.57418643 185 FALSE "1" "131.1" 10151388.4392458 -737926.574186429 0.36921602372978 12 295 21.6000003814697 15684 2.11999988555908
"2213" "131" 10150888.4392458 -738426.57418643 185 FALSE "1" "131.1" 10151388.4392458 -737926.574186429 0.875274726764042 2 233 21.3999996185303 16066 2.13000011444092
"2214" "131" 10150888.4392458 -738426.57418643 185 FALSE "1" "131.1" 10151388.4392458 -737926.574186429 0.892280132920302 7 59 21 17223 1.89999997615814
"2215" "131" 10150888.4392458 -738426.57418643 185 FALSE "1" "131.1" 10151388.4392458 -737926.574186429 1.10008554624627 3 298 21.5 17052 2.15000009536743
"2216" "131" 10150888.4392458 -738426.57418643 185 FALSE "1" "131.1" 10151388.4392458 -737926.574186429 0.595866042479756 8 52 21.2000007629395 18849 1.8400000333786
"2217" "131" 10150888.4392458 -738426.57418643 185 FALSE "1" "131.1" 10151388.4392458 -737926.574186429 1.60992900495222 5 171 22.1000003814697 16062 2.15000009536743
"2218" "131" 10150888.4392458 -738426.57418643 185 FALSE "1" "131.1" 10151388.4392458 -737926.574186429 1.16250424981479 6 83 21.5 15893 2.03999996185303
"2219" "131" 10150888.4392458 -738426.57418643 185 FALSE "1" "131.1" 10151388.4392458 -737926.574186429 1.21576629274779 4 276 22 16937 2.19000005722046
"2220" "131" 10150888.4392458 -738426.57418643 185 FALSE "1" "131.1" 10151388.4392458 -737926.574186429 0.643379629763536 11 262 21.7999992370605 17878 2.07999992370605
"2221" "132" 10151888.4392458 -738426.57418643 186 FALSE "1" "132.1" 10152388.4392458 -737926.574186429 0.559771532552026 9 87 21.2999992370605 19538 1.76999998092651
"2222" "132" 10151888.4392458 -738426.57418643 186 FALSE "1" "132.1" 10152388.4392458 -737926.574186429 0.375574057271748 12 305 21.1000003814697 15590 2.0699999332428
"2223" "132" 10151888.4392458 -738426.57418643 186 FALSE "1" "132.1" 10152388.4392458 -737926.574186429 0.578356446359132 8 53 20.7000007629395 18844 1.79999995231628
"2224" "132" 10151888.4392458 -738426.57418643 186 FALSE "1" "132.1" 10152388.4392458 -737926.574186429 1.04222489130549 6 83 21 15834 2
"2225" "132" 10151888.4392458 -738426.57418643 186 FALSE "1" "132.1" 10152388.4392458 -737926.574186429 1.32994285983007 3 307 21 16979 2.09999990463257
"2226" "132" 10151888.4392458 -738426.57418643 186 FALSE "1" "132.1" 10152388.4392458 -737926.574186429 1.00381306127179 1 288 20.7999992370605 15470 2.05999994277954
"2227" "132" 10151888.4392458 -738426.57418643 186 FALSE "1" "132.1" 10152388.4392458 -737926.574186429 1.29257519015018 4 281 21.5 16858 2.14000010490417
"2228" "132" 10151888.4392458 -738426.57418643 186 FALSE "1" "132.1" 10152388.4392458 -737926.574186429 0.372889306319065 10 161 21.5 19313 1.89999997615814
"2229" "132" 10151888.4392458 -738426.57418643 186 FALSE "1" "132.1" 10152388.4392458 -737926.574186429 0.859196558620901 2 243 20.8999996185303 16029 2.07999992370605
"2230" "132" 10151888.4392458 -738426.57418643 186 FALSE "1" "132.1" 10152388.4392458 -737926.574186429 0.627282406544105 11 261 21.2999992370605 17838 2.03999996185303
"2231" "132" 10151888.4392458 -738426.57418643 186 FALSE "1" "132.1" 10152388.4392458 -737926.574186429 1.68352460582278 5 173 21.6000003814697 15972 2.09999990463257
"2232" "132" 10151888.4392458 -738426.57418643 186 FALSE "1" "132.1" 10152388.4392458 -737926.574186429 0.787167254415984 7 60 20.5 17153 1.86000001430511
"2233" "132" 10151888.4392458 -737426.57418643 187 FALSE "1" "132.1" 10152388.4392458 -737926.574186429 0.559771532552026 9 87 21.2999992370605 19538 1.76999998092651
"2234" "132" 10151888.4392458 -737426.57418643 187 FALSE "1" "132.1" 10152388.4392458 -737926.574186429 0.375574057271748 12 305 21.1000003814697 15590 2.0699999332428
"2235" "132" 10151888.4392458 -737426.57418643 187 FALSE "1" "132.1" 10152388.4392458 -737926.574186429 0.578356446359132 8 53 20.7000007629395 18844 1.79999995231628
"2236" "132" 10151888.4392458 -737426.57418643 187 FALSE "1" "132.1" 10152388.4392458 -737926.574186429 1.04222489130549 6 83 21 15834 2
"2237" "132" 10151888.4392458 -737426.57418643 187 FALSE "1" "132.1" 10152388.4392458 -737926.574186429 1.32994285983007 3 307 21 16979 2.09999990463257
"2238" "132" 10151888.4392458 -737426.57418643 187 FALSE "1" "132.1" 10152388.4392458 -737926.574186429 1.00381306127179 1 288 20.7999992370605 15470 2.05999994277954
"2239" "132" 10151888.4392458 -737426.57418643 187 FALSE "1" "132.1" 10152388.4392458 -737926.574186429 1.29257519015018 4 281 21.5 16858 2.14000010490417
"2240" "132" 10151888.4392458 -737426.57418643 187 FALSE "1" "132.1" 10152388.4392458 -737926.574186429 0.372889306319065 10 161 21.5 19313 1.89999997615814
"2241" "132" 10151888.4392458 -737426.57418643 187 FALSE "1" "132.1" 10152388.4392458 -737926.574186429 0.859196558620901 2 243 20.8999996185303 16029 2.07999992370605
"2242" "132" 10151888.4392458 -737426.57418643 187 FALSE "1" "132.1" 10152388.4392458 -737926.574186429 0.627282406544105 11 261 21.2999992370605 17838 2.03999996185303
"2243" "132" 10151888.4392458 -737426.57418643 187 FALSE "1" "132.1" 10152388.4392458 -737926.574186429 1.68352460582278 5 173 21.6000003814697 15972 2.09999990463257
"2244" "132" 10151888.4392458 -737426.57418643 187 FALSE "1" "132.1" 10152388.4392458 -737926.574186429 0.787167254415984 7 60 20.5 17153 1.86000001430511
"2245" "132" 10152888.4392458 -737426.57418643 188 FALSE "1" "132.1" 10152388.4392458 -737926.574186429 0.559771532552026 9 87 21.2999992370605 19538 1.76999998092651
"2246" "132" 10152888.4392458 -737426.57418643 188 FALSE "1" "132.1" 10152388.4392458 -737926.574186429 0.375574057271748 12 305 21.1000003814697 15590 2.0699999332428
"2247" "132" 10152888.4392458 -737426.57418643 188 FALSE "1" "132.1" 10152388.4392458 -737926.574186429 0.578356446359132 8 53 20.7000007629395 18844 1.79999995231628
"2248" "132" 10152888.4392458 -737426.57418643 188 FALSE "1" "132.1" 10152388.4392458 -737926.574186429 1.04222489130549 6 83 21 15834 2
"2249" "132" 10152888.4392458 -737426.57418643 188 FALSE "1" "132.1" 10152388.4392458 -737926.574186429 1.32994285983007 3 307 21 16979 2.09999990463257
"2250" "132" 10152888.4392458 -737426.57418643 188 FALSE "1" "132.1" 10152388.4392458 -737926.574186429 1.00381306127179 1 288 20.7999992370605 15470 2.05999994277954
"2251" "132" 10152888.4392458 -737426.57418643 188 FALSE "1" "132.1" 10152388.4392458 -737926.574186429 1.29257519015018 4 281 21.5 16858 2.14000010490417
"2252" "132" 10152888.4392458 -737426.57418643 188 FALSE "1" "132.1" 10152388.4392458 -737926.574186429 0.372889306319065 10 161 21.5 19313 1.89999997615814
"2253" "132" 10152888.4392458 -737426.57418643 188 FALSE "1" "132.1" 10152388.4392458 -737926.574186429 0.859196558620901 2 243 20.8999996185303 16029 2.07999992370605
"2254" "132" 10152888.4392458 -737426.57418643 188 FALSE "1" "132.1" 10152388.4392458 -737926.574186429 0.627282406544105 11 261 21.2999992370605 17838 2.03999996185303
"2255" "132" 10152888.4392458 -737426.57418643 188 FALSE "1" "132.1" 10152388.4392458 -737926.574186429 1.68352460582278 5 173 21.6000003814697 15972 2.09999990463257
"2256" "132" 10152888.4392458 -737426.57418643 188 FALSE "1" "132.1" 10152388.4392458 -737926.574186429 0.787167254415984 7 60 20.5 17153 1.86000001430511
"2257" "132" 10152888.4392458 -738426.57418643 189 FALSE "1" "132.1" 10152388.4392458 -737926.574186429 0.559771532552026 9 87 21.2999992370605 19538 1.76999998092651
"2258" "132" 10152888.4392458 -738426.57418643 189 FALSE "1" "132.1" 10152388.4392458 -737926.574186429 0.375574057271748 12 305 21.1000003814697 15590 2.0699999332428
"2259" "132" 10152888.4392458 -738426.57418643 189 FALSE "1" "132.1" 10152388.4392458 -737926.574186429 0.578356446359132 8 53 20.7000007629395 18844 1.79999995231628
"2260" "132" 10152888.4392458 -738426.57418643 189 FALSE "1" "132.1" 10152388.4392458 -737926.574186429 1.04222489130549 6 83 21 15834 2
"2261" "132" 10152888.4392458 -738426.57418643 189 FALSE "1" "132.1" 10152388.4392458 -737926.574186429 1.32994285983007 3 307 21 16979 2.09999990463257
"2262" "132" 10152888.4392458 -738426.57418643 189 FALSE "1" "132.1" 10152388.4392458 -737926.574186429 1.00381306127179 1 288 20.7999992370605 15470 2.05999994277954
"2263" "132" 10152888.4392458 -738426.57418643 189 FALSE "1" "132.1" 10152388.4392458 -737926.574186429 1.29257519015018 4 281 21.5 16858 2.14000010490417
"2264" "132" 10152888.4392458 -738426.57418643 189 FALSE "1" "132.1" 10152388.4392458 -737926.574186429 0.372889306319065 10 161 21.5 19313 1.89999997615814
"2265" "132" 10152888.4392458 -738426.57418643 189 FALSE "1" "132.1" 10152388.4392458 -737926.574186429 0.859196558620901 2 243 20.8999996185303 16029 2.07999992370605
"2266" "132" 10152888.4392458 -738426.57418643 189 FALSE "1" "132.1" 10152388.4392458 -737926.574186429 0.627282406544105 11 261 21.2999992370605 17838 2.03999996185303
"2267" "132" 10152888.4392458 -738426.57418643 189 FALSE "1" "132.1" 10152388.4392458 -737926.574186429 1.68352460582278 5 173 21.6000003814697 15972 2.09999990463257
"2268" "132" 10152888.4392458 -738426.57418643 189 FALSE "1" "132.1" 10152388.4392458 -737926.574186429 0.787167254415984 7 60 20.5 17153 1.86000001430511
"2269" "132" 10151888.4392458 -738426.57418643 190 FALSE "1" "132.1" 10152388.4392458 -737926.574186429 0.559771532552026 9 87 21.2999992370605 19538 1.76999998092651
"2270" "132" 10151888.4392458 -738426.57418643 190 FALSE "1" "132.1" 10152388.4392458 -737926.574186429 0.375574057271748 12 305 21.1000003814697 15590 2.0699999332428
"2271" "132" 10151888.4392458 -738426.57418643 190 FALSE "1" "132.1" 10152388.4392458 -737926.574186429 0.578356446359132 8 53 20.7000007629395 18844 1.79999995231628
"2272" "132" 10151888.4392458 -738426.57418643 190 FALSE "1" "132.1" 10152388.4392458 -737926.574186429 1.04222489130549 6 83 21 15834 2
"2273" "132" 10151888.4392458 -738426.57418643 190 FALSE "1" "132.1" 10152388.4392458 -737926.574186429 1.32994285983007 3 307 21 16979 2.09999990463257
"2274" "132" 10151888.4392458 -738426.57418643 190 FALSE "1" "132.1" 10152388.4392458 -737926.574186429 1.00381306127179 1 288 20.7999992370605 15470 2.05999994277954
"2275" "132" 10151888.4392458 -738426.57418643 190 FALSE "1" "132.1" 10152388.4392458 -737926.574186429 1.29257519015018 4 281 21.5 16858 2.14000010490417
"2276" "132" 10151888.4392458 -738426.57418643 190 FALSE "1" "132.1" 10152388.4392458 -737926.574186429 0.372889306319065 10 161 21.5 19313 1.89999997615814
"2277" "132" 10151888.4392458 -738426.57418643 190 FALSE "1" "132.1" 10152388.4392458 -737926.574186429 0.859196558620901 2 243 20.8999996185303 16029 2.07999992370605
"2278" "132" 10151888.4392458 -738426.57418643 190 FALSE "1" "132.1" 10152388.4392458 -737926.574186429 0.627282406544105 11 261 21.2999992370605 17838 2.03999996185303
"2279" "132" 10151888.4392458 -738426.57418643 190 FALSE "1" "132.1" 10152388.4392458 -737926.574186429 1.68352460582278 5 173 21.6000003814697 15972 2.09999990463257
"2280" "132" 10151888.4392458 -738426.57418643 190 FALSE "1" "132.1" 10152388.4392458 -737926.574186429 0.787167254415984 7 60 20.5 17153 1.86000001430511
"2281" "133" 10152888.4392458 -738426.57418643 191 FALSE "1" "133.1" 10153388.4392458 -737926.574186429 0.538565003982549 9 87 20.7000007629395 19467 1.72000002861023
"2282" "133" 10152888.4392458 -738426.57418643 191 FALSE "1" "133.1" 10153388.4392458 -737926.574186429 1.05010778499749 1 304 20.2999992370605 15378 2.00999999046326
"2283" "133" 10152888.4392458 -738426.57418643 191 FALSE "1" "133.1" 10153388.4392458 -737926.574186429 1.4459608998419 5 177 21 15883 2.04999995231628
"2284" "133" 10152888.4392458 -738426.57418643 191 FALSE "1" "133.1" 10153388.4392458 -737926.574186429 0.395329698494233 12 317 20.6000003814697 15489 2.01999998092651
"2285" "133" 10152888.4392458 -738426.57418643 191 FALSE "1" "133.1" 10153388.4392458 -737926.574186429 0.553133744585725 11 262 20.7999992370605 17750 1.98000001907349
"2286" "133" 10152888.4392458 -738426.57418643 191 FALSE "1" "133.1" 10153388.4392458 -737926.574186429 0.892295131055563 6 84 20.5 15788 1.95000004768372
"2287" "133" 10152888.4392458 -738426.57418643 191 FALSE "1" "133.1" 10153388.4392458 -737926.574186429 0.682012611512311 7 62 20 17011 1.80999994277954
"2288" "133" 10152888.4392458 -738426.57418643 191 FALSE "1" "133.1" 10153388.4392458 -737926.574186429 1.50750584414381 3 318 20.5 16843 2.04999995231628
"2289" "133" 10152888.4392458 -738426.57418643 191 FALSE "1" "133.1" 10153388.4392458 -737926.574186429 1.2590571630449 4 287 20.8999996185303 16750 2.08999991416931
"2290" "133" 10152888.4392458 -738426.57418643 191 FALSE "1" "133.1" 10153388.4392458 -737926.574186429 0.351508049318869 10 165 21 19224 1.85000002384186
"2291" "133" 10152888.4392458 -738426.57418643 191 FALSE "1" "133.1" 10153388.4392458 -737926.574186429 0.544935600552784 8 55 20.2000007629395 18768 1.75999999046326
"2292" "133" 10152888.4392458 -738426.57418643 191 FALSE "1" "133.1" 10153388.4392458 -737926.574186429 0.850743526094442 2 256 20.3999996185303 15881 2.02999997138977
"2293" "133" 10152888.4392458 -737426.57418643 192 FALSE "1" "133.1" 10153388.4392458 -737926.574186429 0.538565003982549 9 87 20.7000007629395 19467 1.72000002861023
"2294" "133" 10152888.4392458 -737426.57418643 192 FALSE "1" "133.1" 10153388.4392458 -737926.574186429 1.05010778499749 1 304 20.2999992370605 15378 2.00999999046326
"2295" "133" 10152888.4392458 -737426.57418643 192 FALSE "1" "133.1" 10153388.4392458 -737926.574186429 1.4459608998419 5 177 21 15883 2.04999995231628
"2296" "133" 10152888.4392458 -737426.57418643 192 FALSE "1" "133.1" 10153388.4392458 -737926.574186429 0.395329698494233 12 317 20.6000003814697 15489 2.01999998092651
"2297" "133" 10152888.4392458 -737426.57418643 192 FALSE "1" "133.1" 10153388.4392458 -737926.574186429 0.553133744585725 11 262 20.7999992370605 17750 1.98000001907349
"2298" "133" 10152888.4392458 -737426.57418643 192 FALSE "1" "133.1" 10153388.4392458 -737926.574186429 0.892295131055563 6 84 20.5 15788 1.95000004768372
"2299" "133" 10152888.4392458 -737426.57418643 192 FALSE "1" "133.1" 10153388.4392458 -737926.574186429 0.682012611512311 7 62 20 17011 1.80999994277954
"2300" "133" 10152888.4392458 -737426.57418643 192 FALSE "1" "133.1" 10153388.4392458 -737926.574186429 1.50750584414381 3 318 20.5 16843 2.04999995231628
"2301" "133" 10152888.4392458 -737426.57418643 192 FALSE "1" "133.1" 10153388.4392458 -737926.574186429 1.2590571630449 4 287 20.8999996185303 16750 2.08999991416931
"2302" "133" 10152888.4392458 -737426.57418643 192 FALSE "1" "133.1" 10153388.4392458 -737926.574186429 0.351508049318869 10 165 21 19224 1.85000002384186
"2303" "133" 10152888.4392458 -737426.57418643 192 FALSE "1" "133.1" 10153388.4392458 -737926.574186429 0.544935600552784 8 55 20.2000007629395 18768 1.75999999046326
"2304" "133" 10152888.4392458 -737426.57418643 192 FALSE "1" "133.1" 10153388.4392458 -737926.574186429 0.850743526094442 2 256 20.3999996185303 15881 2.02999997138977
"2305" "133" 10153888.4392458 -737426.57418643 193 FALSE "1" "133.1" 10153388.4392458 -737926.574186429 0.538565003982549 9 87 20.7000007629395 19467 1.72000002861023
"2306" "133" 10153888.4392458 -737426.57418643 193 FALSE "1" "133.1" 10153388.4392458 -737926.574186429 1.05010778499749 1 304 20.2999992370605 15378 2.00999999046326
"2307" "133" 10153888.4392458 -737426.57418643 193 FALSE "1" "133.1" 10153388.4392458 -737926.574186429 1.4459608998419 5 177 21 15883 2.04999995231628
"2308" "133" 10153888.4392458 -737426.57418643 193 FALSE "1" "133.1" 10153388.4392458 -737926.574186429 0.395329698494233 12 317 20.6000003814697 15489 2.01999998092651
"2309" "133" 10153888.4392458 -737426.57418643 193 FALSE "1" "133.1" 10153388.4392458 -737926.574186429 0.553133744585725 11 262 20.7999992370605 17750 1.98000001907349
"2310" "133" 10153888.4392458 -737426.57418643 193 FALSE "1" "133.1" 10153388.4392458 -737926.574186429 0.892295131055563 6 84 20.5 15788 1.95000004768372
"2311" "133" 10153888.4392458 -737426.57418643 193 FALSE "1" "133.1" 10153388.4392458 -737926.574186429 0.682012611512311 7 62 20 17011 1.80999994277954
"2312" "133" 10153888.4392458 -737426.57418643 193 FALSE "1" "133.1" 10153388.4392458 -737926.574186429 1.50750584414381 3 318 20.5 16843 2.04999995231628
"2313" "133" 10153888.4392458 -737426.57418643 193 FALSE "1" "133.1" 10153388.4392458 -737926.574186429 1.2590571630449 4 287 20.8999996185303 16750 2.08999991416931
"2314" "133" 10153888.4392458 -737426.57418643 193 FALSE "1" "133.1" 10153388.4392458 -737926.574186429 0.351508049318869 10 165 21 19224 1.85000002384186
"2315" "133" 10153888.4392458 -737426.57418643 193 FALSE "1" "133.1" 10153388.4392458 -737926.574186429 0.544935600552784 8 55 20.2000007629395 18768 1.75999999046326
"2316" "133" 10153888.4392458 -737426.57418643 193 FALSE "1" "133.1" 10153388.4392458 -737926.574186429 0.850743526094442 2 256 20.3999996185303 15881 2.02999997138977
"2317" "133" 10153888.4392458 -738426.57418643 194 FALSE "1" "133.1" 10153388.4392458 -737926.574186429 0.538565003982549 9 87 20.7000007629395 19467 1.72000002861023
"2318" "133" 10153888.4392458 -738426.57418643 194 FALSE "1" "133.1" 10153388.4392458 -737926.574186429 1.05010778499749 1 304 20.2999992370605 15378 2.00999999046326
"2319" "133" 10153888.4392458 -738426.57418643 194 FALSE "1" "133.1" 10153388.4392458 -737926.574186429 1.4459608998419 5 177 21 15883 2.04999995231628
"2320" "133" 10153888.4392458 -738426.57418643 194 FALSE "1" "133.1" 10153388.4392458 -737926.574186429 0.395329698494233 12 317 20.6000003814697 15489 2.01999998092651
"2321" "133" 10153888.4392458 -738426.57418643 194 FALSE "1" "133.1" 10153388.4392458 -737926.574186429 0.553133744585725 11 262 20.7999992370605 17750 1.98000001907349
"2322" "133" 10153888.4392458 -738426.57418643 194 FALSE "1" "133.1" 10153388.4392458 -737926.574186429 0.892295131055563 6 84 20.5 15788 1.95000004768372
"2323" "133" 10153888.4392458 -738426.57418643 194 FALSE "1" "133.1" 10153388.4392458 -737926.574186429 0.682012611512311 7 62 20 17011 1.80999994277954
"2324" "133" 10153888.4392458 -738426.57418643 194 FALSE "1" "133.1" 10153388.4392458 -737926.574186429 1.50750584414381 3 318 20.5 16843 2.04999995231628
"2325" "133" 10153888.4392458 -738426.57418643 194 FALSE "1" "133.1" 10153388.4392458 -737926.574186429 1.2590571630449 4 287 20.8999996185303 16750 2.08999991416931
"2326" "133" 10153888.4392458 -738426.57418643 194 FALSE "1" "133.1" 10153388.4392458 -737926.574186429 0.351508049318869 10 165 21 19224 1.85000002384186
"2327" "133" 10153888.4392458 -738426.57418643 194 FALSE "1" "133.1" 10153388.4392458 -737926.574186429 0.544935600552784 8 55 20.2000007629395 18768 1.75999999046326
"2328" "133" 10153888.4392458 -738426.57418643 194 FALSE "1" "133.1" 10153388.4392458 -737926.574186429 0.850743526094442 2 256 20.3999996185303 15881 2.02999997138977
"2329" "133" 10152888.4392458 -738426.57418643 195 FALSE "1" "133.1" 10153388.4392458 -737926.574186429 0.538565003982549 9 87 20.7000007629395 19467 1.72000002861023
"2330" "133" 10152888.4392458 -738426.57418643 195 FALSE "1" "133.1" 10153388.4392458 -737926.574186429 1.05010778499749 1 304 20.2999992370605 15378 2.00999999046326
"2331" "133" 10152888.4392458 -738426.57418643 195 FALSE "1" "133.1" 10153388.4392458 -737926.574186429 1.4459608998419 5 177 21 15883 2.04999995231628
"2332" "133" 10152888.4392458 -738426.57418643 195 FALSE "1" "133.1" 10153388.4392458 -737926.574186429 0.395329698494233 12 317 20.6000003814697 15489 2.01999998092651
"2333" "133" 10152888.4392458 -738426.57418643 195 FALSE "1" "133.1" 10153388.4392458 -737926.574186429 0.553133744585725 11 262 20.7999992370605 17750 1.98000001907349
"2334" "133" 10152888.4392458 -738426.57418643 195 FALSE "1" "133.1" 10153388.4392458 -737926.574186429 0.892295131055563 6 84 20.5 15788 1.95000004768372
"2335" "133" 10152888.4392458 -738426.57418643 195 FALSE "1" "133.1" 10153388.4392458 -737926.574186429 0.682012611512311 7 62 20 17011 1.80999994277954
"2336" "133" 10152888.4392458 -738426.57418643 195 FALSE "1" "133.1" 10153388.4392458 -737926.574186429 1.50750584414381 3 318 20.5 16843 2.04999995231628
"2337" "133" 10152888.4392458 -738426.57418643 195 FALSE "1" "133.1" 10153388.4392458 -737926.574186429 1.2590571630449 4 287 20.8999996185303 16750 2.08999991416931
"2338" "133" 10152888.4392458 -738426.57418643 195 FALSE "1" "133.1" 10153388.4392458 -737926.574186429 0.351508049318869 10 165 21 19224 1.85000002384186
"2339" "133" 10152888.4392458 -738426.57418643 195 FALSE "1" "133.1" 10153388.4392458 -737926.574186429 0.544935600552784 8 55 20.2000007629395 18768 1.75999999046326
"2340" "133" 10152888.4392458 -738426.57418643 195 FALSE "1" "133.1" 10153388.4392458 -737926.574186429 0.850743526094442 2 256 20.3999996185303 15881 2.02999997138977
"2341" "134" 10153888.4392458 -738426.57418643 196 FALSE "1" "134.1" 10154388.4392458 -737926.574186429 0.773767438446631 6 85 20 15721 1.89999997615814
"2342" "134" 10153888.4392458 -738426.57418643 196 FALSE "1" "134.1" 10154388.4392458 -737926.574186429 1.25647115106217 4 292 20.5 16651 2.03999996185303
"2343" "134" 10153888.4392458 -738426.57418643 196 FALSE "1" "134.1" 10154388.4392458 -737926.574186429 0.335395421284918 10 169 20.5 19135 1.79999995231628
"2344" "134" 10153888.4392458 -738426.57418643 196 FALSE "1" "134.1" 10154388.4392458 -737926.574186429 0.489150973315123 11 264 20.3999996185303 17662 1.92999994754791
"2345" "134" 10153888.4392458 -738426.57418643 196 FALSE "1" "134.1" 10154388.4392458 -737926.574186429 0.51422895331634 8 56 19.7000007629395 18728 1.71000003814697
"2346" "134" 10153888.4392458 -738426.57418643 196 FALSE "1" "134.1" 10154388.4392458 -737926.574186429 1.64166335533293 3 326 20 16731 1.99000000953674
"2347" "134" 10153888.4392458 -738426.57418643 196 FALSE "1" "134.1" 10154388.4392458 -737926.574186429 0.423044507649152 12 328 20.2000007629395 15396 1.97000002861023
"2348" "134" 10153888.4392458 -738426.57418643 196 FALSE "1" "134.1" 10154388.4392458 -737926.574186429 0.52520956106899 9 86 20.2999992370605 19401 1.67999994754791
"2349" "134" 10153888.4392458 -738426.57418643 196 FALSE "1" "134.1" 10154388.4392458 -737926.574186429 0.603475480654197 7 64 19.6000003814697 16938 1.75999999046326
"2350" "134" 10153888.4392458 -738426.57418643 196 FALSE "1" "134.1" 10154388.4392458 -737926.574186429 1.09340407560164 1 317 19.8999996185303 15324 1.95000004768372
"2351" "134" 10153888.4392458 -738426.57418643 196 FALSE "1" "134.1" 10154388.4392458 -737926.574186429 0.857074827330366 2 269 20 15769 1.97000002861023
"2352" "134" 10153888.4392458 -738426.57418643 196 FALSE "1" "134.1" 10154388.4392458 -737926.574186429 1.2575835635953 5 183 20.6000003814697 15789 2
"2353" "134" 10153888.4392458 -737426.57418643 197 FALSE "1" "134.1" 10154388.4392458 -737926.574186429 0.773767438446631 6 85 20 15721 1.89999997615814
"2354" "134" 10153888.4392458 -737426.57418643 197 FALSE "1" "134.1" 10154388.4392458 -737926.574186429 1.25647115106217 4 292 20.5 16651 2.03999996185303
"2355" "134" 10153888.4392458 -737426.57418643 197 FALSE "1" "134.1" 10154388.4392458 -737926.574186429 0.335395421284918 10 169 20.5 19135 1.79999995231628
"2356" "134" 10153888.4392458 -737426.57418643 197 FALSE "1" "134.1" 10154388.4392458 -737926.574186429 0.489150973315123 11 264 20.3999996185303 17662 1.92999994754791
"2357" "134" 10153888.4392458 -737426.57418643 197 FALSE "1" "134.1" 10154388.4392458 -737926.574186429 0.51422895331634 8 56 19.7000007629395 18728 1.71000003814697
"2358" "134" 10153888.4392458 -737426.57418643 197 FALSE "1" "134.1" 10154388.4392458 -737926.574186429 1.64166335533293 3 326 20 16731 1.99000000953674
"2359" "134" 10153888.4392458 -737426.57418643 197 FALSE "1" "134.1" 10154388.4392458 -737926.574186429 0.423044507649152 12 328 20.2000007629395 15396 1.97000002861023
"2360" "134" 10153888.4392458 -737426.57418643 197 FALSE "1" "134.1" 10154388.4392458 -737926.574186429 0.52520956106899 9 86 20.2999992370605 19401 1.67999994754791
"2361" "134" 10153888.4392458 -737426.57418643 197 FALSE "1" "134.1" 10154388.4392458 -737926.574186429 0.603475480654197 7 64 19.6000003814697 16938 1.75999999046326
"2362" "134" 10153888.4392458 -737426.57418643 197 FALSE "1" "134.1" 10154388.4392458 -737926.574186429 1.09340407560164 1 317 19.8999996185303 15324 1.95000004768372
"2363" "134" 10153888.4392458 -737426.57418643 197 FALSE "1" "134.1" 10154388.4392458 -737926.574186429 0.857074827330366 2 269 20 15769 1.97000002861023
"2364" "134" 10153888.4392458 -737426.57418643 197 FALSE "1" "134.1" 10154388.4392458 -737926.574186429 1.2575835635953 5 183 20.6000003814697 15789 2
"2365" "134" 10154888.4392458 -737426.57418643 198 FALSE "1" "134.1" 10154388.4392458 -737926.574186429 0.773767438446631 6 85 20 15721 1.89999997615814
"2366" "134" 10154888.4392458 -737426.57418643 198 FALSE "1" "134.1" 10154388.4392458 -737926.574186429 1.25647115106217 4 292 20.5 16651 2.03999996185303
"2367" "134" 10154888.4392458 -737426.57418643 198 FALSE "1" "134.1" 10154388.4392458 -737926.574186429 0.335395421284918 10 169 20.5 19135 1.79999995231628
"2368" "134" 10154888.4392458 -737426.57418643 198 FALSE "1" "134.1" 10154388.4392458 -737926.574186429 0.489150973315123 11 264 20.3999996185303 17662 1.92999994754791
"2369" "134" 10154888.4392458 -737426.57418643 198 FALSE "1" "134.1" 10154388.4392458 -737926.574186429 0.51422895331634 8 56 19.7000007629395 18728 1.71000003814697
"2370" "134" 10154888.4392458 -737426.57418643 198 FALSE "1" "134.1" 10154388.4392458 -737926.574186429 1.64166335533293 3 326 20 16731 1.99000000953674
"2371" "134" 10154888.4392458 -737426.57418643 198 FALSE "1" "134.1" 10154388.4392458 -737926.574186429 0.423044507649152 12 328 20.2000007629395 15396 1.97000002861023
"2372" "134" 10154888.4392458 -737426.57418643 198 FALSE "1" "134.1" 10154388.4392458 -737926.574186429 0.52520956106899 9 86 20.2999992370605 19401 1.67999994754791
"2373" "134" 10154888.4392458 -737426.57418643 198 FALSE "1" "134.1" 10154388.4392458 -737926.574186429 0.603475480654197 7 64 19.6000003814697 16938 1.75999999046326
"2374" "134" 10154888.4392458 -737426.57418643 198 FALSE "1" "134.1" 10154388.4392458 -737926.574186429 1.09340407560164 1 317 19.8999996185303 15324 1.95000004768372
"2375" "134" 10154888.4392458 -737426.57418643 198 FALSE "1" "134.1" 10154388.4392458 -737926.574186429 0.857074827330366 2 269 20 15769 1.97000002861023
"2376" "134" 10154888.4392458 -737426.57418643 198 FALSE "1" "134.1" 10154388.4392458 -737926.574186429 1.2575835635953 5 183 20.6000003814697 15789 2
"2377" "134" 10154888.4392458 -738426.57418643 199 FALSE "1" "134.1" 10154388.4392458 -737926.574186429 0.773767438446631 6 85 20 15721 1.89999997615814
"2378" "134" 10154888.4392458 -738426.57418643 199 FALSE "1" "134.1" 10154388.4392458 -737926.574186429 1.25647115106217 4 292 20.5 16651 2.03999996185303
"2379" "134" 10154888.4392458 -738426.57418643 199 FALSE "1" "134.1" 10154388.4392458 -737926.574186429 0.335395421284918 10 169 20.5 19135 1.79999995231628
"2380" "134" 10154888.4392458 -738426.57418643 199 FALSE "1" "134.1" 10154388.4392458 -737926.574186429 0.489150973315123 11 264 20.3999996185303 17662 1.92999994754791
"2381" "134" 10154888.4392458 -738426.57418643 199 FALSE "1" "134.1" 10154388.4392458 -737926.574186429 0.51422895331634 8 56 19.7000007629395 18728 1.71000003814697
"2382" "134" 10154888.4392458 -738426.57418643 199 FALSE "1" "134.1" 10154388.4392458 -737926.574186429 1.64166335533293 3 326 20 16731 1.99000000953674
"2383" "134" 10154888.4392458 -738426.57418643 199 FALSE "1" "134.1" 10154388.4392458 -737926.574186429 0.423044507649152 12 328 20.2000007629395 15396 1.97000002861023
"2384" "134" 10154888.4392458 -738426.57418643 199 FALSE "1" "134.1" 10154388.4392458 -737926.574186429 0.52520956106899 9 86 20.2999992370605 19401 1.67999994754791
"2385" "134" 10154888.4392458 -738426.57418643 199 FALSE "1" "134.1" 10154388.4392458 -737926.574186429 0.603475480654197 7 64 19.6000003814697 16938 1.75999999046326
"2386" "134" 10154888.4392458 -738426.57418643 199 FALSE "1" "134.1" 10154388.4392458 -737926.574186429 1.09340407560164 1 317 19.8999996185303 15324 1.95000004768372
"2387" "134" 10154888.4392458 -738426.57418643 199 FALSE "1" "134.1" 10154388.4392458 -737926.574186429 0.857074827330366 2 269 20 15769 1.97000002861023
"2388" "134" 10154888.4392458 -738426.57418643 199 FALSE "1" "134.1" 10154388.4392458 -737926.574186429 1.2575835635953 5 183 20.6000003814697 15789 2
"2389" "134" 10153888.4392458 -738426.57418643 200 FALSE "1" "134.1" 10154388.4392458 -737926.574186429 0.773767438446631 6 85 20 15721 1.89999997615814
"2390" "134" 10153888.4392458 -738426.57418643 200 FALSE "1" "134.1" 10154388.4392458 -737926.574186429 1.25647115106217 4 292 20.5 16651 2.03999996185303
"2391" "134" 10153888.4392458 -738426.57418643 200 FALSE "1" "134.1" 10154388.4392458 -737926.574186429 0.335395421284918 10 169 20.5 19135 1.79999995231628
"2392" "134" 10153888.4392458 -738426.57418643 200 FALSE "1" "134.1" 10154388.4392458 -737926.574186429 0.489150973315123 11 264 20.3999996185303 17662 1.92999994754791
"2393" "134" 10153888.4392458 -738426.57418643 200 FALSE "1" "134.1" 10154388.4392458 -737926.574186429 0.51422895331634 8 56 19.7000007629395 18728 1.71000003814697
"2394" "134" 10153888.4392458 -738426.57418643 200 FALSE "1" "134.1" 10154388.4392458 -737926.574186429 1.64166335533293 3 326 20 16731 1.99000000953674
"2395" "134" 10153888.4392458 -738426.57418643 200 FALSE "1" "134.1" 10154388.4392458 -737926.574186429 0.423044507649152 12 328 20.2000007629395 15396 1.97000002861023
"2396" "134" 10153888.4392458 -738426.57418643 200 FALSE "1" "134.1" 10154388.4392458 -737926.574186429 0.52520956106899 9 86 20.2999992370605 19401 1.67999994754791
"2397" "134" 10153888.4392458 -738426.57418643 200 FALSE "1" "134.1" 10154388.4392458 -737926.574186429 0.603475480654197 7 64 19.6000003814697 16938 1.75999999046326
"2398" "134" 10153888.4392458 -738426.57418643 200 FALSE "1" "134.1" 10154388.4392458 -737926.574186429 1.09340407560164 1 317 19.8999996185303 15324 1.95000004768372
"2399" "134" 10153888.4392458 -738426.57418643 200 FALSE "1" "134.1" 10154388.4392458 -737926.574186429 0.857074827330366 2 269 20 15769 1.97000002861023
"2400" "134" 10153888.4392458 -738426.57418643 200 FALSE "1" "134.1" 10154388.4392458 -737926.574186429 1.2575835635953 5 183 20.6000003814697 15789 2
"2401" "135" 10136888.4392458 -737426.57418643 201 FALSE "1" "135.1" 10137388.4392458 -736926.574186429 0.503825346959945 11 287 22.7999992370605 17372 2.11999988555908
"2402" "135" 10136888.4392458 -737426.57418643 201 FALSE "1" "135.1" 10137388.4392458 -736926.574186429 0.890180887953811 6 92 22.3999996185303 15637 2.07999992370605
"2403" "135" 10136888.4392458 -737426.57418643 201 FALSE "1" "135.1" 10137388.4392458 -736926.574186429 0.534163774457225 10 178 22.8999996185303 18862 1.98000001907349
"2404" "135" 10136888.4392458 -737426.57418643 201 FALSE "1" "135.1" 10137388.4392458 -736926.574186429 1.19256838768596 2 210 22.3999996185303 15634 2.16000008583069
"2405" "135" 10136888.4392458 -737426.57418643 201 FALSE "1" "135.1" 10137388.4392458 -736926.574186429 0.593088137952534 8 59 22.2000007629395 18408 1.87999999523163
"2406" "135" 10136888.4392458 -737426.57418643 201 FALSE "1" "135.1" 10137388.4392458 -736926.574186429 0.812863212610664 7 65 22 16889 1.94000005722046
"2407" "135" 10136888.4392458 -737426.57418643 201 FALSE "1" "135.1" 10137388.4392458 -736926.574186429 1.17202312529037 1 243 22.2999992370605 15180 2.15000009536743
"2408" "135" 10136888.4392458 -737426.57418643 201 FALSE "1" "135.1" 10137388.4392458 -736926.574186429 0.973757255501056 5 179 23 16020 2.1800000667572
"2409" "135" 10136888.4392458 -737426.57418643 201 FALSE "1" "135.1" 10137388.4392458 -736926.574186429 0.869876787418187 4 266 22.8999996185303 16787 2.22000002861023
"2410" "135" 10136888.4392458 -737426.57418643 201 FALSE "1" "135.1" 10137388.4392458 -736926.574186429 0.640288934237177 12 275 22.7000007629395 15361 2.15000009536743
"2411" "135" 10136888.4392458 -737426.57418643 201 FALSE "1" "135.1" 10137388.4392458 -736926.574186429 0.770284676820714 3 267 22.5 16616 2.1800000667572
"2412" "135" 10136888.4392458 -737426.57418643 201 FALSE "1" "135.1" 10137388.4392458 -736926.574186429 0.507309430201368 9 98 22.6000003814697 19077 1.85000002384186
"2413" "135" 10136888.4392458 -736426.57418643 202 FALSE "1" "135.1" 10137388.4392458 -736926.574186429 0.503825346959945 11 287 22.7999992370605 17372 2.11999988555908
"2414" "135" 10136888.4392458 -736426.57418643 202 FALSE "1" "135.1" 10137388.4392458 -736926.574186429 0.890180887953811 6 92 22.3999996185303 15637 2.07999992370605
"2415" "135" 10136888.4392458 -736426.57418643 202 FALSE "1" "135.1" 10137388.4392458 -736926.574186429 0.534163774457225 10 178 22.8999996185303 18862 1.98000001907349
"2416" "135" 10136888.4392458 -736426.57418643 202 FALSE "1" "135.1" 10137388.4392458 -736926.574186429 1.19256838768596 2 210 22.3999996185303 15634 2.16000008583069
"2417" "135" 10136888.4392458 -736426.57418643 202 FALSE "1" "135.1" 10137388.4392458 -736926.574186429 0.593088137952534 8 59 22.2000007629395 18408 1.87999999523163
"2418" "135" 10136888.4392458 -736426.57418643 202 FALSE "1" "135.1" 10137388.4392458 -736926.574186429 0.812863212610664 7 65 22 16889 1.94000005722046
"2419" "135" 10136888.4392458 -736426.57418643 202 FALSE "1" "135.1" 10137388.4392458 -736926.574186429 1.17202312529037 1 243 22.2999992370605 15180 2.15000009536743
"2420" "135" 10136888.4392458 -736426.57418643 202 FALSE "1" "135.1" 10137388.4392458 -736926.574186429 0.973757255501056 5 179 23 16020 2.1800000667572
"2421" "135" 10136888.4392458 -736426.57418643 202 FALSE "1" "135.1" 10137388.4392458 -736926.574186429 0.869876787418187 4 266 22.8999996185303 16787 2.22000002861023
"2422" "135" 10136888.4392458 -736426.57418643 202 FALSE "1" "135.1" 10137388.4392458 -736926.574186429 0.640288934237177 12 275 22.7000007629395 15361 2.15000009536743
"2423" "135" 10136888.4392458 -736426.57418643 202 FALSE "1" "135.1" 10137388.4392458 -736926.574186429 0.770284676820714 3 267 22.5 16616 2.1800000667572
"2424" "135" 10136888.4392458 -736426.57418643 202 FALSE "1" "135.1" 10137388.4392458 -736926.574186429 0.507309430201368 9 98 22.6000003814697 19077 1.85000002384186
"2425" "135" 10137888.4392458 -736426.57418643 203 FALSE "1" "135.1" 10137388.4392458 -736926.574186429 0.503825346959945 11 287 22.7999992370605 17372 2.11999988555908
"2426" "135" 10137888.4392458 -736426.57418643 203 FALSE "1" "135.1" 10137388.4392458 -736926.574186429 0.890180887953811 6 92 22.3999996185303 15637 2.07999992370605
"2427" "135" 10137888.4392458 -736426.57418643 203 FALSE "1" "135.1" 10137388.4392458 -736926.574186429 0.534163774457225 10 178 22.8999996185303 18862 1.98000001907349
"2428" "135" 10137888.4392458 -736426.57418643 203 FALSE "1" "135.1" 10137388.4392458 -736926.574186429 1.19256838768596 2 210 22.3999996185303 15634 2.16000008583069
"2429" "135" 10137888.4392458 -736426.57418643 203 FALSE "1" "135.1" 10137388.4392458 -736926.574186429 0.593088137952534 8 59 22.2000007629395 18408 1.87999999523163
"2430" "135" 10137888.4392458 -736426.57418643 203 FALSE "1" "135.1" 10137388.4392458 -736926.574186429 0.812863212610664 7 65 22 16889 1.94000005722046
"2431" "135" 10137888.4392458 -736426.57418643 203 FALSE "1" "135.1" 10137388.4392458 -736926.574186429 1.17202312529037 1 243 22.2999992370605 15180 2.15000009536743
"2432" "135" 10137888.4392458 -736426.57418643 203 FALSE "1" "135.1" 10137388.4392458 -736926.574186429 0.973757255501056 5 179 23 16020 2.1800000667572
"2433" "135" 10137888.4392458 -736426.57418643 203 FALSE "1" "135.1" 10137388.4392458 -736926.574186429 0.869876787418187 4 266 22.8999996185303 16787 2.22000002861023
"2434" "135" 10137888.4392458 -736426.57418643 203 FALSE "1" "135.1" 10137388.4392458 -736926.574186429 0.640288934237177 12 275 22.7000007629395 15361 2.15000009536743
"2435" "135" 10137888.4392458 -736426.57418643 203 FALSE "1" "135.1" 10137388.4392458 -736926.574186429 0.770284676820714 3 267 22.5 16616 2.1800000667572
"2436" "135" 10137888.4392458 -736426.57418643 203 FALSE "1" "135.1" 10137388.4392458 -736926.574186429 0.507309430201368 9 98 22.6000003814697 19077 1.85000002384186
"2437" "135" 10137888.4392458 -737426.57418643 204 FALSE "1" "135.1" 10137388.4392458 -736926.574186429 0.503825346959945 11 287 22.7999992370605 17372 2.11999988555908
"2438" "135" 10137888.4392458 -737426.57418643 204 FALSE "1" "135.1" 10137388.4392458 -736926.574186429 0.890180887953811 6 92 22.3999996185303 15637 2.07999992370605
"2439" "135" 10137888.4392458 -737426.57418643 204 FALSE "1" "135.1" 10137388.4392458 -736926.574186429 0.534163774457225 10 178 22.8999996185303 18862 1.98000001907349
"2440" "135" 10137888.4392458 -737426.57418643 204 FALSE "1" "135.1" 10137388.4392458 -736926.574186429 1.19256838768596 2 210 22.3999996185303 15634 2.16000008583069
"2441" "135" 10137888.4392458 -737426.57418643 204 FALSE "1" "135.1" 10137388.4392458 -736926.574186429 0.593088137952534 8 59 22.2000007629395 18408 1.87999999523163
"2442" "135" 10137888.4392458 -737426.57418643 204 FALSE "1" "135.1" 10137388.4392458 -736926.574186429 0.812863212610664 7 65 22 16889 1.94000005722046
"2443" "135" 10137888.4392458 -737426.57418643 204 FALSE "1" "135.1" 10137388.4392458 -736926.574186429 1.17202312529037 1 243 22.2999992370605 15180 2.15000009536743
"2444" "135" 10137888.4392458 -737426.57418643 204 FALSE "1" "135.1" 10137388.4392458 -736926.574186429 0.973757255501056 5 179 23 16020 2.1800000667572
"2445" "135" 10137888.4392458 -737426.57418643 204 FALSE "1" "135.1" 10137388.4392458 -736926.574186429 0.869876787418187 4 266 22.8999996185303 16787 2.22000002861023
"2446" "135" 10137888.4392458 -737426.57418643 204 FALSE "1" "135.1" 10137388.4392458 -736926.574186429 0.640288934237177 12 275 22.7000007629395 15361 2.15000009536743
"2447" "135" 10137888.4392458 -737426.57418643 204 FALSE "1" "135.1" 10137388.4392458 -736926.574186429 0.770284676820714 3 267 22.5 16616 2.1800000667572
"2448" "135" 10137888.4392458 -737426.57418643 204 FALSE "1" "135.1" 10137388.4392458 -736926.574186429 0.507309430201368 9 98 22.6000003814697 19077 1.85000002384186
"2449" "135" 10136888.4392458 -737426.57418643 205 FALSE "1" "135.1" 10137388.4392458 -736926.574186429 0.503825346959945 11 287 22.7999992370605 17372 2.11999988555908
"2450" "135" 10136888.4392458 -737426.57418643 205 FALSE "1" "135.1" 10137388.4392458 -736926.574186429 0.890180887953811 6 92 22.3999996185303 15637 2.07999992370605
"2451" "135" 10136888.4392458 -737426.57418643 205 FALSE "1" "135.1" 10137388.4392458 -736926.574186429 0.534163774457225 10 178 22.8999996185303 18862 1.98000001907349
"2452" "135" 10136888.4392458 -737426.57418643 205 FALSE "1" "135.1" 10137388.4392458 -736926.574186429 1.19256838768596 2 210 22.3999996185303 15634 2.16000008583069
"2453" "135" 10136888.4392458 -737426.57418643 205 FALSE "1" "135.1" 10137388.4392458 -736926.574186429 0.593088137952534 8 59 22.2000007629395 18408 1.87999999523163
"2454" "135" 10136888.4392458 -737426.57418643 205 FALSE "1" "135.1" 10137388.4392458 -736926.574186429 0.812863212610664 7 65 22 16889 1.94000005722046
"2455" "135" 10136888.4392458 -737426.57418643 205 FALSE "1" "135.1" 10137388.4392458 -736926.574186429 1.17202312529037 1 243 22.2999992370605 15180 2.15000009536743
"2456" "135" 10136888.4392458 -737426.57418643 205 FALSE "1" "135.1" 10137388.4392458 -736926.574186429 0.973757255501056 5 179 23 16020 2.1800000667572
"2457" "135" 10136888.4392458 -737426.57418643 205 FALSE "1" "135.1" 10137388.4392458 -736926.574186429 0.869876787418187 4 266 22.8999996185303 16787 2.22000002861023
"2458" "135" 10136888.4392458 -737426.57418643 205 FALSE "1" "135.1" 10137388.4392458 -736926.574186429 0.640288934237177 12 275 22.7000007629395 15361 2.15000009536743
"2459" "135" 10136888.4392458 -737426.57418643 205 FALSE "1" "135.1" 10137388.4392458 -736926.574186429 0.770284676820714 3 267 22.5 16616 2.1800000667572
"2460" "135" 10136888.4392458 -737426.57418643 205 FALSE "1" "135.1" 10137388.4392458 -736926.574186429 0.507309430201368 9 98 22.6000003814697 19077 1.85000002384186
"2461" "136" 10137888.4392458 -737426.57418643 206 FALSE "1" "136.1" 10138388.4392458 -736926.574186429 0.535116442318887 10 177 22.8999996185303 18824 1.97000002861023
[truncated: 1,346,843 more chars]
