# Supplementary material for: Spatiotemporal high-resolution prediction and mapping: methodology and application to dengue disease
Source: J Geogr Syst. 2022 Feb 19;24(4):527–81. doi: 10.1007/s10109-021-00368-0 (PMC8857957; doi:10.1007/s10109-021-00368-0)
Supplement: Supplementary file 2 — (ZIP 5354 KB) [file 10109_2021_368_MOESM2_ESM.zip › Online 2/DataSIRMap.txt]

"id" "long" "lat" "order" "hole" "piece" "group" "District" "Month" "Cases" "Expected" "SIR" "Group" "Label" "x" "y" "SI" "RRA" "Prob" "Time" "sa" "brks"
"1" "1" 10140878.6002568 -740117.20709315 1 FALSE "1" "1.1" "Andir" "Jan" 90 87.471 1.029 1 5 10139240.0716156 -739125.702655865 1 0.961489423106493 0.000267180142988432 1 -0.201578371937587 "1.25"
"2" "1" 10140878.6002568 -740117.20709315 1 FALSE "1" "1.1" "Andir" "May" 67 87.471 0.766 5 5 10139240.0716156 -739125.702655865 1 0.768137165158105 0 5 -0.579005009558247 "1"
"3" "1" 10140878.6002568 -740117.20709315 1 FALSE "1" "1.1" "Andir" "Oct" 39 87.471 0.446 10 5 10139240.0716156 -739125.702655865 1 0.443178913400996 0 10 -0.216120741496233 "1"
"4" "1" 10140878.6002568 -740117.20709315 1 FALSE "1" "1.1" "Andir" "Jun" 59 87.471 0.675 6 5 10139240.0716156 -739125.702655865 1 0.690780086798228 0 6 -0.481689621935628 "1"
"5" "1" 10140878.6002568 -740117.20709315 1 FALSE "1" "1.1" "Andir" "Feb" 82 87.471 0.937 2 5 10139240.0716156 -739125.702655865 1 0.907281862901677 3.30242802926151e-06 2 -0.253829825605913 "1"
"6" "1" 10140878.6002568 -740117.20709315 1 FALSE "1" "1.1" "Andir" "Nov" 26 87.471 0.297 11 5 10139240.0716156 -739125.702655865 1 0.393179027829537 0 11 -0.185331230595199 "1"
"7" "1" 10140878.6002568 -740117.20709315 1 FALSE "1" "1.1" "Andir" "Jul" 57 87.471 0.652 7 5 10139240.0716156 -739125.702655865 1 0.656136780603706 0 7 -0.489674271130741 "1"
"8" "1" 10140878.6002568 -740117.20709315 1 FALSE "1" "1.1" "Andir" "Mar" 45 87.471 0.514 3 5 10139240.0716156 -739125.702655865 1 0.637915588444971 0 3 -0.504177843140049 "1"
"9" "1" 10140878.6002568 -740117.20709315 1 FALSE "1" "1.1" "Andir" "Dec" 59 87.471 0.675 12 5 10139240.0716156 -739125.702655865 1 0.580864779203157 0 12 -0.0679520964914496 "1"
"10" "1" 10140878.6002568 -740117.20709315 1 FALSE "1" "1.1" "Andir" "Aug" 40 87.471 0.457 8 5 10139240.0716156 -739125.702655865 1 0.499510351581542 0 8 -0.418414584429198 "1"
"11" "1" 10140878.6002568 -740117.20709315 1 FALSE "1" "1.1" "Andir" "Apr" 60 87.471 0.686 4 5 10139240.0716156 -739125.702655865 1 0.721745063325974 0 4 -0.505966065346167 "1"
"12" "1" 10140878.6002568 -740117.20709315 1 FALSE "1" "1.1" "Andir" "Sep" 37 87.471 0.423 9 5 10139240.0716156 -739125.702655865 1 0.44179336839047 0 9 -0.323133475142201 "1"
"13" "1" 10140856.5070112 -740113.68837501 2 FALSE "1" "1.1" "Andir" "Jan" 90 87.471 1.029 1 5 10139240.0716156 -739125.702655865 1 0.961489423106493 0.000267180142988432 1 -0.201578371937587 "1.25"
"14" "1" 10140856.5070112 -740113.68837501 2 FALSE "1" "1.1" "Andir" "May" 67 87.471 0.766 5 5 10139240.0716156 -739125.702655865 1 0.768137165158105 0 5 -0.579005009558247 "1"
"15" "1" 10140856.5070112 -740113.68837501 2 FALSE "1" "1.1" "Andir" "Oct" 39 87.471 0.446 10 5 10139240.0716156 -739125.702655865 1 0.443178913400996 0 10 -0.216120741496233 "1"
"16" "1" 10140856.5070112 -740113.68837501 2 FALSE "1" "1.1" "Andir" "Jun" 59 87.471 0.675 6 5 10139240.0716156 -739125.702655865 1 0.690780086798228 0 6 -0.481689621935628 "1"
"17" "1" 10140856.5070112 -740113.68837501 2 FALSE "1" "1.1" "Andir" "Feb" 82 87.471 0.937 2 5 10139240.0716156 -739125.702655865 1 0.907281862901677 3.30242802926151e-06 2 -0.253829825605913 "1"
"18" "1" 10140856.5070112 -740113.68837501 2 FALSE "1" "1.1" "Andir" "Nov" 26 87.471 0.297 11 5 10139240.0716156 -739125.702655865 1 0.393179027829537 0 11 -0.185331230595199 "1"
"19" "1" 10140856.5070112 -740113.68837501 2 FALSE "1" "1.1" "Andir" "Jul" 57 87.471 0.652 7 5 10139240.0716156 -739125.702655865 1 0.656136780603706 0 7 -0.489674271130741 "1"
"20" "1" 10140856.5070112 -740113.68837501 2 FALSE "1" "1.1" "Andir" "Mar" 45 87.471 0.514 3 5 10139240.0716156 -739125.702655865 1 0.637915588444971 0 3 -0.504177843140049 "1"
"21" "1" 10140856.5070112 -740113.68837501 2 FALSE "1" "1.1" "Andir" "Dec" 59 87.471 0.675 12 5 10139240.0716156 -739125.702655865 1 0.580864779203157 0 12 -0.0679520964914496 "1"
"22" "1" 10140856.5070112 -740113.68837501 2 FALSE "1" "1.1" "Andir" "Aug" 40 87.471 0.457 8 5 10139240.0716156 -739125.702655865 1 0.499510351581542 0 8 -0.418414584429198 "1"
"23" "1" 10140856.5070112 -740113.68837501 2 FALSE "1" "1.1" "Andir" "Apr" 60 87.471 0.686 4 5 10139240.0716156 -739125.702655865 1 0.721745063325974 0 4 -0.505966065346167 "1"
"24" "1" 10140856.5070112 -740113.68837501 2 FALSE "1" "1.1" "Andir" "Sep" 37 87.471 0.423 9 5 10139240.0716156 -739125.702655865 1 0.44179336839047 0 9 -0.323133475142201 "1"
"25" "1" 10140805.9059987 -740105.68088482 3 FALSE "1" "1.1" "Andir" "Jan" 90 87.471 1.029 1 5 10139240.0716156 -739125.702655865 1 0.961489423106493 0.000267180142988432 1 -0.201578371937587 "1.25"
"26" "1" 10140805.9059987 -740105.68088482 3 FALSE "1" "1.1" "Andir" "May" 67 87.471 0.766 5 5 10139240.0716156 -739125.702655865 1 0.768137165158105 0 5 -0.579005009558247 "1"
"27" "1" 10140805.9059987 -740105.68088482 3 FALSE "1" "1.1" "Andir" "Oct" 39 87.471 0.446 10 5 10139240.0716156 -739125.702655865 1 0.443178913400996 0 10 -0.216120741496233 "1"
"28" "1" 10140805.9059987 -740105.68088482 3 FALSE "1" "1.1" "Andir" "Jun" 59 87.471 0.675 6 5 10139240.0716156 -739125.702655865 1 0.690780086798228 0 6 -0.481689621935628 "1"
"29" "1" 10140805.9059987 -740105.68088482 3 FALSE "1" "1.1" "Andir" "Feb" 82 87.471 0.937 2 5 10139240.0716156 -739125.702655865 1 0.907281862901677 3.30242802926151e-06 2 -0.253829825605913 "1"
"30" "1" 10140805.9059987 -740105.68088482 3 FALSE "1" "1.1" "Andir" "Nov" 26 87.471 0.297 11 5 10139240.0716156 -739125.702655865 1 0.393179027829537 0 11 -0.185331230595199 "1"
"31" "1" 10140805.9059987 -740105.68088482 3 FALSE "1" "1.1" "Andir" "Jul" 57 87.471 0.652 7 5 10139240.0716156 -739125.702655865 1 0.656136780603706 0 7 -0.489674271130741 "1"
"32" "1" 10140805.9059987 -740105.68088482 3 FALSE "1" "1.1" "Andir" "Mar" 45 87.471 0.514 3 5 10139240.0716156 -739125.702655865 1 0.637915588444971 0 3 -0.504177843140049 "1"
"33" "1" 10140805.9059987 -740105.68088482 3 FALSE "1" "1.1" "Andir" "Dec" 59 87.471 0.675 12 5 10139240.0716156 -739125.702655865 1 0.580864779203157 0 12 -0.0679520964914496 "1"
"34" "1" 10140805.9059987 -740105.68088482 3 FALSE "1" "1.1" "Andir" "Aug" 40 87.471 0.457 8 5 10139240.0716156 -739125.702655865 1 0.499510351581542 0 8 -0.418414584429198 "1"
"35" "1" 10140805.9059987 -740105.68088482 3 FALSE "1" "1.1" "Andir" "Apr" 60 87.471 0.686 4 5 10139240.0716156 -739125.702655865 1 0.721745063325974 0 4 -0.505966065346167 "1"
"36" "1" 10140805.9059987 -740105.68088482 3 FALSE "1" "1.1" "Andir" "Sep" 37 87.471 0.423 9 5 10139240.0716156 -739125.702655865 1 0.44179336839047 0 9 -0.323133475142201 "1"
"37" "1" 10140795.9140518 -740104.35575054 4 FALSE "1" "1.1" "Andir" "Jan" 90 87.471 1.029 1 5 10139240.0716156 -739125.702655865 1 0.961489423106493 0.000267180142988432 1 -0.201578371937587 "1.25"
"38" "1" 10140795.9140518 -740104.35575054 4 FALSE "1" "1.1" "Andir" "May" 67 87.471 0.766 5 5 10139240.0716156 -739125.702655865 1 0.768137165158105 0 5 -0.579005009558247 "1"
"39" "1" 10140795.9140518 -740104.35575054 4 FALSE "1" "1.1" "Andir" "Oct" 39 87.471 0.446 10 5 10139240.0716156 -739125.702655865 1 0.443178913400996 0 10 -0.216120741496233 "1"
"40" "1" 10140795.9140518 -740104.35575054 4 FALSE "1" "1.1" "Andir" "Jun" 59 87.471 0.675 6 5 10139240.0716156 -739125.702655865 1 0.690780086798228 0 6 -0.481689621935628 "1"
"41" "1" 10140795.9140518 -740104.35575054 4 FALSE "1" "1.1" "Andir" "Feb" 82 87.471 0.937 2 5 10139240.0716156 -739125.702655865 1 0.907281862901677 3.30242802926151e-06 2 -0.253829825605913 "1"
"42" "1" 10140795.9140518 -740104.35575054 4 FALSE "1" "1.1" "Andir" "Nov" 26 87.471 0.297 11 5 10139240.0716156 -739125.702655865 1 0.393179027829537 0 11 -0.185331230595199 "1"
"43" "1" 10140795.9140518 -740104.35575054 4 FALSE "1" "1.1" "Andir" "Jul" 57 87.471 0.652 7 5 10139240.0716156 -739125.702655865 1 0.656136780603706 0 7 -0.489674271130741 "1"
"44" "1" 10140795.9140518 -740104.35575054 4 FALSE "1" "1.1" "Andir" "Mar" 45 87.471 0.514 3 5 10139240.0716156 -739125.702655865 1 0.637915588444971 0 3 -0.504177843140049 "1"
"45" "1" 10140795.9140518 -740104.35575054 4 FALSE "1" "1.1" "Andir" "Dec" 59 87.471 0.675 12 5 10139240.0716156 -739125.702655865 1 0.580864779203157 0 12 -0.0679520964914496 "1"
"46" "1" 10140795.9140518 -740104.35575054 4 FALSE "1" "1.1" "Andir" "Aug" 40 87.471 0.457 8 5 10139240.0716156 -739125.702655865 1 0.499510351581542 0 8 -0.418414584429198 "1"
"47" "1" 10140795.9140518 -740104.35575054 4 FALSE "1" "1.1" "Andir" "Apr" 60 87.471 0.686 4 5 10139240.0716156 -739125.702655865 1 0.721745063325974 0 4 -0.505966065346167 "1"
"48" "1" 10140795.9140518 -740104.35575054 4 FALSE "1" "1.1" "Andir" "Sep" 37 87.471 0.423 9 5 10139240.0716156 -739125.702655865 1 0.44179336839047 0 9 -0.323133475142201 "1"
"49" "1" 10140783.7820661 -740102.72366425 5 FALSE "1" "1.1" "Andir" "Jan" 90 87.471 1.029 1 5 10139240.0716156 -739125.702655865 1 0.961489423106493 0.000267180142988432 1 -0.201578371937587 "1.25"
"50" "1" 10140783.7820661 -740102.72366425 5 FALSE "1" "1.1" "Andir" "May" 67 87.471 0.766 5 5 10139240.0716156 -739125.702655865 1 0.768137165158105 0 5 -0.579005009558247 "1"
"51" "1" 10140783.7820661 -740102.72366425 5 FALSE "1" "1.1" "Andir" "Oct" 39 87.471 0.446 10 5 10139240.0716156 -739125.702655865 1 0.443178913400996 0 10 -0.216120741496233 "1"
"52" "1" 10140783.7820661 -740102.72366425 5 FALSE "1" "1.1" "Andir" "Jun" 59 87.471 0.675 6 5 10139240.0716156 -739125.702655865 1 0.690780086798228 0 6 -0.481689621935628 "1"
"53" "1" 10140783.7820661 -740102.72366425 5 FALSE "1" "1.1" "Andir" "Feb" 82 87.471 0.937 2 5 10139240.0716156 -739125.702655865 1 0.907281862901677 3.30242802926151e-06 2 -0.253829825605913 "1"
"54" "1" 10140783.7820661 -740102.72366425 5 FALSE "1" "1.1" "Andir" "Nov" 26 87.471 0.297 11 5 10139240.0716156 -739125.702655865 1 0.393179027829537 0 11 -0.185331230595199 "1"
"55" "1" 10140783.7820661 -740102.72366425 5 FALSE "1" "1.1" "Andir" "Jul" 57 87.471 0.652 7 5 10139240.0716156 -739125.702655865 1 0.656136780603706 0 7 -0.489674271130741 "1"
"56" "1" 10140783.7820661 -740102.72366425 5 FALSE "1" "1.1" "Andir" "Mar" 45 87.471 0.514 3 5 10139240.0716156 -739125.702655865 1 0.637915588444971 0 3 -0.504177843140049 "1"
"57" "1" 10140783.7820661 -740102.72366425 5 FALSE "1" "1.1" "Andir" "Dec" 59 87.471 0.675 12 5 10139240.0716156 -739125.702655865 1 0.580864779203157 0 12 -0.0679520964914496 "1"
"58" "1" 10140783.7820661 -740102.72366425 5 FALSE "1" "1.1" "Andir" "Aug" 40 87.471 0.457 8 5 10139240.0716156 -739125.702655865 1 0.499510351581542 0 8 -0.418414584429198 "1"
"59" "1" 10140783.7820661 -740102.72366425 5 FALSE "1" "1.1" "Andir" "Apr" 60 87.471 0.686 4 5 10139240.0716156 -739125.702655865 1 0.721745063325974 0 4 -0.505966065346167 "1"
"60" "1" 10140783.7820661 -740102.72366425 5 FALSE "1" "1.1" "Andir" "Sep" 37 87.471 0.423 9 5 10139240.0716156 -739125.702655865 1 0.44179336839047 0 9 -0.323133475142201 "1"
"61" "1" 10140759.5037574 -740099.71403724 6 FALSE "1" "1.1" "Andir" "Jan" 90 87.471 1.029 1 5 10139240.0716156 -739125.702655865 1 0.961489423106493 0.000267180142988432 1 -0.201578371937587 "1.25"
"62" "1" 10140759.5037574 -740099.71403724 6 FALSE "1" "1.1" "Andir" "May" 67 87.471 0.766 5 5 10139240.0716156 -739125.702655865 1 0.768137165158105 0 5 -0.579005009558247 "1"
"63" "1" 10140759.5037574 -740099.71403724 6 FALSE "1" "1.1" "Andir" "Oct" 39 87.471 0.446 10 5 10139240.0716156 -739125.702655865 1 0.443178913400996 0 10 -0.216120741496233 "1"
"64" "1" 10140759.5037574 -740099.71403724 6 FALSE "1" "1.1" "Andir" "Jun" 59 87.471 0.675 6 5 10139240.0716156 -739125.702655865 1 0.690780086798228 0 6 -0.481689621935628 "1"
"65" "1" 10140759.5037574 -740099.71403724 6 FALSE "1" "1.1" "Andir" "Feb" 82 87.471 0.937 2 5 10139240.0716156 -739125.702655865 1 0.907281862901677 3.30242802926151e-06 2 -0.253829825605913 "1"
"66" "1" 10140759.5037574 -740099.71403724 6 FALSE "1" "1.1" "Andir" "Nov" 26 87.471 0.297 11 5 10139240.0716156 -739125.702655865 1 0.393179027829537 0 11 -0.185331230595199 "1"
"67" "1" 10140759.5037574 -740099.71403724 6 FALSE "1" "1.1" "Andir" "Jul" 57 87.471 0.652 7 5 10139240.0716156 -739125.702655865 1 0.656136780603706 0 7 -0.489674271130741 "1"
"68" "1" 10140759.5037574 -740099.71403724 6 FALSE "1" "1.1" "Andir" "Mar" 45 87.471 0.514 3 5 10139240.0716156 -739125.702655865 1 0.637915588444971 0 3 -0.504177843140049 "1"
"69" "1" 10140759.5037574 -740099.71403724 6 FALSE "1" "1.1" "Andir" "Dec" 59 87.471 0.675 12 5 10139240.0716156 -739125.702655865 1 0.580864779203157 0 12 -0.0679520964914496 "1"
"70" "1" 10140759.5037574 -740099.71403724 6 FALSE "1" "1.1" "Andir" "Aug" 40 87.471 0.457 8 5 10139240.0716156 -739125.702655865 1 0.499510351581542 0 8 -0.418414584429198 "1"
"71" "1" 10140759.5037574 -740099.71403724 6 FALSE "1" "1.1" "Andir" "Apr" 60 87.471 0.686 4 5 10139240.0716156 -739125.702655865 1 0.721745063325974 0 4 -0.505966065346167 "1"
"72" "1" 10140759.5037574 -740099.71403724 6 FALSE "1" "1.1" "Andir" "Sep" 37 87.471 0.423 9 5 10139240.0716156 -739125.702655865 1 0.44179336839047 0 9 -0.323133475142201 "1"
"73" "1" 10140727.3668726 -740095.78783229 7 FALSE "1" "1.1" "Andir" "Jan" 90 87.471 1.029 1 5 10139240.0716156 -739125.702655865 1 0.961489423106493 0.000267180142988432 1 -0.201578371937587 "1.25"
"74" "1" 10140727.3668726 -740095.78783229 7 FALSE "1" "1.1" "Andir" "May" 67 87.471 0.766 5 5 10139240.0716156 -739125.702655865 1 0.768137165158105 0 5 -0.579005009558247 "1"
"75" "1" 10140727.3668726 -740095.78783229 7 FALSE "1" "1.1" "Andir" "Oct" 39 87.471 0.446 10 5 10139240.0716156 -739125.702655865 1 0.443178913400996 0 10 -0.216120741496233 "1"
"76" "1" 10140727.3668726 -740095.78783229 7 FALSE "1" "1.1" "Andir" "Jun" 59 87.471 0.675 6 5 10139240.0716156 -739125.702655865 1 0.690780086798228 0 6 -0.481689621935628 "1"
"77" "1" 10140727.3668726 -740095.78783229 7 FALSE "1" "1.1" "Andir" "Feb" 82 87.471 0.937 2 5 10139240.0716156 -739125.702655865 1 0.907281862901677 3.30242802926151e-06 2 -0.253829825605913 "1"
"78" "1" 10140727.3668726 -740095.78783229 7 FALSE "1" "1.1" "Andir" "Nov" 26 87.471 0.297 11 5 10139240.0716156 -739125.702655865 1 0.393179027829537 0 11 -0.185331230595199 "1"
"79" "1" 10140727.3668726 -740095.78783229 7 FALSE "1" "1.1" "Andir" "Jul" 57 87.471 0.652 7 5 10139240.0716156 -739125.702655865 1 0.656136780603706 0 7 -0.489674271130741 "1"
"80" "1" 10140727.3668726 -740095.78783229 7 FALSE "1" "1.1" "Andir" "Mar" 45 87.471 0.514 3 5 10139240.0716156 -739125.702655865 1 0.637915588444971 0 3 -0.504177843140049 "1"
"81" "1" 10140727.3668726 -740095.78783229 7 FALSE "1" "1.1" "Andir" "Dec" 59 87.471 0.675 12 5 10139240.0716156 -739125.702655865 1 0.580864779203157 0 12 -0.0679520964914496 "1"
"82" "1" 10140727.3668726 -740095.78783229 7 FALSE "1" "1.1" "Andir" "Aug" 40 87.471 0.457 8 5 10139240.0716156 -739125.702655865 1 0.499510351581542 0 8 -0.418414584429198 "1"
"83" "1" 10140727.3668726 -740095.78783229 7 FALSE "1" "1.1" "Andir" "Apr" 60 87.471 0.686 4 5 10139240.0716156 -739125.702655865 1 0.721745063325974 0 4 -0.505966065346167 "1"
"84" "1" 10140727.3668726 -740095.78783229 7 FALSE "1" "1.1" "Andir" "Sep" 37 87.471 0.423 9 5 10139240.0716156 -739125.702655865 1 0.44179336839047 0 9 -0.323133475142201 "1"
"85" "1" 10140719.515083 -740094.76751098 8 FALSE "1" "1.1" "Andir" "Jan" 90 87.471 1.029 1 5 10139240.0716156 -739125.702655865 1 0.961489423106493 0.000267180142988432 1 -0.201578371937587 "1.25"
"86" "1" 10140719.515083 -740094.76751098 8 FALSE "1" "1.1" "Andir" "May" 67 87.471 0.766 5 5 10139240.0716156 -739125.702655865 1 0.768137165158105 0 5 -0.579005009558247 "1"
"87" "1" 10140719.515083 -740094.76751098 8 FALSE "1" "1.1" "Andir" "Oct" 39 87.471 0.446 10 5 10139240.0716156 -739125.702655865 1 0.443178913400996 0 10 -0.216120741496233 "1"
"88" "1" 10140719.515083 -740094.76751098 8 FALSE "1" "1.1" "Andir" "Jun" 59 87.471 0.675 6 5 10139240.0716156 -739125.702655865 1 0.690780086798228 0 6 -0.481689621935628 "1"
"89" "1" 10140719.515083 -740094.76751098 8 FALSE "1" "1.1" "Andir" "Feb" 82 87.471 0.937 2 5 10139240.0716156 -739125.702655865 1 0.907281862901677 3.30242802926151e-06 2 -0.253829825605913 "1"
"90" "1" 10140719.515083 -740094.76751098 8 FALSE "1" "1.1" "Andir" "Nov" 26 87.471 0.297 11 5 10139240.0716156 -739125.702655865 1 0.393179027829537 0 11 -0.185331230595199 "1"
"91" "1" 10140719.515083 -740094.76751098 8 FALSE "1" "1.1" "Andir" "Jul" 57 87.471 0.652 7 5 10139240.0716156 -739125.702655865 1 0.656136780603706 0 7 -0.489674271130741 "1"
"92" "1" 10140719.515083 -740094.76751098 8 FALSE "1" "1.1" "Andir" "Mar" 45 87.471 0.514 3 5 10139240.0716156 -739125.702655865 1 0.637915588444971 0 3 -0.504177843140049 "1"
"93" "1" 10140719.515083 -740094.76751098 8 FALSE "1" "1.1" "Andir" "Dec" 59 87.471 0.675 12 5 10139240.0716156 -739125.702655865 1 0.580864779203157 0 12 -0.0679520964914496 "1"
"94" "1" 10140719.515083 -740094.76751098 8 FALSE "1" "1.1" "Andir" "Aug" 40 87.471 0.457 8 5 10139240.0716156 -739125.702655865 1 0.499510351581542 0 8 -0.418414584429198 "1"
"95" "1" 10140719.515083 -740094.76751098 8 FALSE "1" "1.1" "Andir" "Apr" 60 87.471 0.686 4 5 10139240.0716156 -739125.702655865 1 0.721745063325974 0 4 -0.505966065346167 "1"
"96" "1" 10140719.515083 -740094.76751098 8 FALSE "1" "1.1" "Andir" "Sep" 37 87.471 0.423 9 5 10139240.0716156 -739125.702655865 1 0.44179336839047 0 9 -0.323133475142201 "1"
"97" "1" 10140665.9944864 -740087.52579652 9 FALSE "1" "1.1" "Andir" "Jan" 90 87.471 1.029 1 5 10139240.0716156 -739125.702655865 1 0.961489423106493 0.000267180142988432 1 -0.201578371937587 "1.25"
"98" "1" 10140665.9944864 -740087.52579652 9 FALSE "1" "1.1" "Andir" "May" 67 87.471 0.766 5 5 10139240.0716156 -739125.702655865 1 0.768137165158105 0 5 -0.579005009558247 "1"
"99" "1" 10140665.9944864 -740087.52579652 9 FALSE "1" "1.1" "Andir" "Oct" 39 87.471 0.446 10 5 10139240.0716156 -739125.702655865 1 0.443178913400996 0 10 -0.216120741496233 "1"
"100" "1" 10140665.9944864 -740087.52579652 9 FALSE "1" "1.1" "Andir" "Jun" 59 87.471 0.675 6 5 10139240.0716156 -739125.702655865 1 0.690780086798228 0 6 -0.481689621935628 "1"
"101" "1" 10140665.9944864 -740087.52579652 9 FALSE "1" "1.1" "Andir" "Feb" 82 87.471 0.937 2 5 10139240.0716156 -739125.702655865 1 0.907281862901677 3.30242802926151e-06 2 -0.253829825605913 "1"
"102" "1" 10140665.9944864 -740087.52579652 9 FALSE "1" "1.1" "Andir" "Nov" 26 87.471 0.297 11 5 10139240.0716156 -739125.702655865 1 0.393179027829537 0 11 -0.185331230595199 "1"
"103" "1" 10140665.9944864 -740087.52579652 9 FALSE "1" "1.1" "Andir" "Jul" 57 87.471 0.652 7 5 10139240.0716156 -739125.702655865 1 0.656136780603706 0 7 -0.489674271130741 "1"
"104" "1" 10140665.9944864 -740087.52579652 9 FALSE "1" "1.1" "Andir" "Mar" 45 87.471 0.514 3 5 10139240.0716156 -739125.702655865 1 0.637915588444971 0 3 -0.504177843140049 "1"
"105" "1" 10140665.9944864 -740087.52579652 9 FALSE "1" "1.1" "Andir" "Dec" 59 87.471 0.675 12 5 10139240.0716156 -739125.702655865 1 0.580864779203157 0 12 -0.0679520964914496 "1"
"106" "1" 10140665.9944864 -740087.52579652 9 FALSE "1" "1.1" "Andir" "Aug" 40 87.471 0.457 8 5 10139240.0716156 -739125.702655865 1 0.499510351581542 0 8 -0.418414584429198 "1"
"107" "1" 10140665.9944864 -740087.52579652 9 FALSE "1" "1.1" "Andir" "Apr" 60 87.471 0.686 4 5 10139240.0716156 -739125.702655865 1 0.721745063325974 0 4 -0.505966065346167 "1"
"108" "1" 10140665.9944864 -740087.52579652 9 FALSE "1" "1.1" "Andir" "Sep" 37 87.471 0.423 9 5 10139240.0716156 -739125.702655865 1 0.44179336839047 0 9 -0.323133475142201 "1"
"109" "1" 10140658.860862 -740086.50547522 10 FALSE "1" "1.1" "Andir" "Jan" 90 87.471 1.029 1 5 10139240.0716156 -739125.702655865 1 0.961489423106493 0.000267180142988432 1 -0.201578371937587 "1.25"
"110" "1" 10140658.860862 -740086.50547522 10 FALSE "1" "1.1" "Andir" "May" 67 87.471 0.766 5 5 10139240.0716156 -739125.702655865 1 0.768137165158105 0 5 -0.579005009558247 "1"
"111" "1" 10140658.860862 -740086.50547522 10 FALSE "1" "1.1" "Andir" "Oct" 39 87.471 0.446 10 5 10139240.0716156 -739125.702655865 1 0.443178913400996 0 10 -0.216120741496233 "1"
"112" "1" 10140658.860862 -740086.50547522 10 FALSE "1" "1.1" "Andir" "Jun" 59 87.471 0.675 6 5 10139240.0716156 -739125.702655865 1 0.690780086798228 0 6 -0.481689621935628 "1"
"113" "1" 10140658.860862 -740086.50547522 10 FALSE "1" "1.1" "Andir" "Feb" 82 87.471 0.937 2 5 10139240.0716156 -739125.702655865 1 0.907281862901677 3.30242802926151e-06 2 -0.253829825605913 "1"
"114" "1" 10140658.860862 -740086.50547522 10 FALSE "1" "1.1" "Andir" "Nov" 26 87.471 0.297 11 5 10139240.0716156 -739125.702655865 1 0.393179027829537 0 11 -0.185331230595199 "1"
"115" "1" 10140658.860862 -740086.50547522 10 FALSE "1" "1.1" "Andir" "Jul" 57 87.471 0.652 7 5 10139240.0716156 -739125.702655865 1 0.656136780603706 0 7 -0.489674271130741 "1"
"116" "1" 10140658.860862 -740086.50547522 10 FALSE "1" "1.1" "Andir" "Mar" 45 87.471 0.514 3 5 10139240.0716156 -739125.702655865 1 0.637915588444971 0 3 -0.504177843140049 "1"
"117" "1" 10140658.860862 -740086.50547522 10 FALSE "1" "1.1" "Andir" "Dec" 59 87.471 0.675 12 5 10139240.0716156 -739125.702655865 1 0.580864779203157 0 12 -0.0679520964914496 "1"
"118" "1" 10140658.860862 -740086.50547522 10 FALSE "1" "1.1" "Andir" "Aug" 40 87.471 0.457 8 5 10139240.0716156 -739125.702655865 1 0.499510351581542 0 8 -0.418414584429198 "1"
"119" "1" 10140658.860862 -740086.50547522 10 FALSE "1" "1.1" "Andir" "Apr" 60 87.471 0.686 4 5 10139240.0716156 -739125.702655865 1 0.721745063325974 0 4 -0.505966065346167 "1"
"120" "1" 10140658.860862 -740086.50547522 10 FALSE "1" "1.1" "Andir" "Sep" 37 87.471 0.423 9 5 10139240.0716156 -739125.702655865 1 0.44179336839047 0 9 -0.323133475142201 "1"
"121" "1" 10140640.2980115 -740084.16001963 11 FALSE "1" "1.1" "Andir" "Jan" 90 87.471 1.029 1 5 10139240.0716156 -739125.702655865 1 0.961489423106493 0.000267180142988432 1 -0.201578371937587 "1.25"
"122" "1" 10140640.2980115 -740084.16001963 11 FALSE "1" "1.1" "Andir" "May" 67 87.471 0.766 5 5 10139240.0716156 -739125.702655865 1 0.768137165158105 0 5 -0.579005009558247 "1"
"123" "1" 10140640.2980115 -740084.16001963 11 FALSE "1" "1.1" "Andir" "Oct" 39 87.471 0.446 10 5 10139240.0716156 -739125.702655865 1 0.443178913400996 0 10 -0.216120741496233 "1"
"124" "1" 10140640.2980115 -740084.16001963 11 FALSE "1" "1.1" "Andir" "Jun" 59 87.471 0.675 6 5 10139240.0716156 -739125.702655865 1 0.690780086798228 0 6 -0.481689621935628 "1"
"125" "1" 10140640.2980115 -740084.16001963 11 FALSE "1" "1.1" "Andir" "Feb" 82 87.471 0.937 2 5 10139240.0716156 -739125.702655865 1 0.907281862901677 3.30242802926151e-06 2 -0.253829825605913 "1"
"126" "1" 10140640.2980115 -740084.16001963 11 FALSE "1" "1.1" "Andir" "Nov" 26 87.471 0.297 11 5 10139240.0716156 -739125.702655865 1 0.393179027829537 0 11 -0.185331230595199 "1"
"127" "1" 10140640.2980115 -740084.16001963 11 FALSE "1" "1.1" "Andir" "Jul" 57 87.471 0.652 7 5 10139240.0716156 -739125.702655865 1 0.656136780603706 0 7 -0.489674271130741 "1"
"128" "1" 10140640.2980115 -740084.16001963 11 FALSE "1" "1.1" "Andir" "Mar" 45 87.471 0.514 3 5 10139240.0716156 -739125.702655865 1 0.637915588444971 0 3 -0.504177843140049 "1"
"129" "1" 10140640.2980115 -740084.16001963 11 FALSE "1" "1.1" "Andir" "Dec" 59 87.471 0.675 12 5 10139240.0716156 -739125.702655865 1 0.580864779203157 0 12 -0.0679520964914496 "1"
"130" "1" 10140640.2980115 -740084.16001963 11 FALSE "1" "1.1" "Andir" "Aug" 40 87.471 0.457 8 5 10139240.0716156 -739125.702655865 1 0.499510351581542 0 8 -0.418414584429198 "1"
"131" "1" 10140640.2980115 -740084.16001963 11 FALSE "1" "1.1" "Andir" "Apr" 60 87.471 0.686 4 5 10139240.0716156 -739125.702655865 1 0.721745063325974 0 4 -0.505966065346167 "1"
"132" "1" 10140640.2980115 -740084.16001963 11 FALSE "1" "1.1" "Andir" "Sep" 37 87.471 0.423 9 5 10139240.0716156 -739125.702655865 1 0.44179336839047 0 9 -0.323133475142201 "1"
"133" "1" 10140631.0223383 -740082.88515275 12 FALSE "1" "1.1" "Andir" "Jan" 90 87.471 1.029 1 5 10139240.0716156 -739125.702655865 1 0.961489423106493 0.000267180142988432 1 -0.201578371937587 "1.25"
"134" "1" 10140631.0223383 -740082.88515275 12 FALSE "1" "1.1" "Andir" "May" 67 87.471 0.766 5 5 10139240.0716156 -739125.702655865 1 0.768137165158105 0 5 -0.579005009558247 "1"
"135" "1" 10140631.0223383 -740082.88515275 12 FALSE "1" "1.1" "Andir" "Oct" 39 87.471 0.446 10 5 10139240.0716156 -739125.702655865 1 0.443178913400996 0 10 -0.216120741496233 "1"
"136" "1" 10140631.0223383 -740082.88515275 12 FALSE "1" "1.1" "Andir" "Jun" 59 87.471 0.675 6 5 10139240.0716156 -739125.702655865 1 0.690780086798228 0 6 -0.481689621935628 "1"
"137" "1" 10140631.0223383 -740082.88515275 12 FALSE "1" "1.1" "Andir" "Feb" 82 87.471 0.937 2 5 10139240.0716156 -739125.702655865 1 0.907281862901677 3.30242802926151e-06 2 -0.253829825605913 "1"
"138" "1" 10140631.0223383 -740082.88515275 12 FALSE "1" "1.1" "Andir" "Nov" 26 87.471 0.297 11 5 10139240.0716156 -739125.702655865 1 0.393179027829537 0 11 -0.185331230595199 "1"
"139" "1" 10140631.0223383 -740082.88515275 12 FALSE "1" "1.1" "Andir" "Jul" 57 87.471 0.652 7 5 10139240.0716156 -739125.702655865 1 0.656136780603706 0 7 -0.489674271130741 "1"
"140" "1" 10140631.0223383 -740082.88515275 12 FALSE "1" "1.1" "Andir" "Mar" 45 87.471 0.514 3 5 10139240.0716156 -739125.702655865 1 0.637915588444971 0 3 -0.504177843140049 "1"
"141" "1" 10140631.0223383 -740082.88515275 12 FALSE "1" "1.1" "Andir" "Dec" 59 87.471 0.675 12 5 10139240.0716156 -739125.702655865 1 0.580864779203157 0 12 -0.0679520964914496 "1"
"142" "1" 10140631.0223383 -740082.88515275 12 FALSE "1" "1.1" "Andir" "Aug" 40 87.471 0.457 8 5 10139240.0716156 -739125.702655865 1 0.499510351581542 0 8 -0.418414584429198 "1"
"143" "1" 10140631.0223383 -740082.88515275 12 FALSE "1" "1.1" "Andir" "Apr" 60 87.471 0.686 4 5 10139240.0716156 -739125.702655865 1 0.721745063325974 0 4 -0.505966065346167 "1"
"144" "1" 10140631.0223383 -740082.88515275 12 FALSE "1" "1.1" "Andir" "Sep" 37 87.471 0.423 9 5 10139240.0716156 -739125.702655865 1 0.44179336839047 0 9 -0.323133475142201 "1"
"145" "1" 10140611.0117729 -740080.69156889 13 FALSE "1" "1.1" "Andir" "Jan" 90 87.471 1.029 1 5 10139240.0716156 -739125.702655865 1 0.961489423106493 0.000267180142988432 1 -0.201578371937587 "1.25"
"146" "1" 10140611.0117729 -740080.69156889 13 FALSE "1" "1.1" "Andir" "May" 67 87.471 0.766 5 5 10139240.0716156 -739125.702655865 1 0.768137165158105 0 5 -0.579005009558247 "1"
"147" "1" 10140611.0117729 -740080.69156889 13 FALSE "1" "1.1" "Andir" "Oct" 39 87.471 0.446 10 5 10139240.0716156 -739125.702655865 1 0.443178913400996 0 10 -0.216120741496233 "1"
"148" "1" 10140611.0117729 -740080.69156889 13 FALSE "1" "1.1" "Andir" "Jun" 59 87.471 0.675 6 5 10139240.0716156 -739125.702655865 1 0.690780086798228 0 6 -0.481689621935628 "1"
"149" "1" 10140611.0117729 -740080.69156889 13 FALSE "1" "1.1" "Andir" "Feb" 82 87.471 0.937 2 5 10139240.0716156 -739125.702655865 1 0.907281862901677 3.30242802926151e-06 2 -0.253829825605913 "1"
"150" "1" 10140611.0117729 -740080.69156889 13 FALSE "1" "1.1" "Andir" "Nov" 26 87.471 0.297 11 5 10139240.0716156 -739125.702655865 1 0.393179027829537 0 11 -0.185331230595199 "1"
"151" "1" 10140611.0117729 -740080.69156889 13 FALSE "1" "1.1" "Andir" "Jul" 57 87.471 0.652 7 5 10139240.0716156 -739125.702655865 1 0.656136780603706 0 7 -0.489674271130741 "1"
"152" "1" 10140611.0117729 -740080.69156889 13 FALSE "1" "1.1" "Andir" "Mar" 45 87.471 0.514 3 5 10139240.0716156 -739125.702655865 1 0.637915588444971 0 3 -0.504177843140049 "1"
"153" "1" 10140611.0117729 -740080.69156889 13 FALSE "1" "1.1" "Andir" "Dec" 59 87.471 0.675 12 5 10139240.0716156 -739125.702655865 1 0.580864779203157 0 12 -0.0679520964914496 "1"
"154" "1" 10140611.0117729 -740080.69156889 13 FALSE "1" "1.1" "Andir" "Aug" 40 87.471 0.457 8 5 10139240.0716156 -739125.702655865 1 0.499510351581542 0 8 -0.418414584429198 "1"
"155" "1" 10140611.0117729 -740080.69156889 13 FALSE "1" "1.1" "Andir" "Apr" 60 87.471 0.686 4 5 10139240.0716156 -739125.702655865 1 0.721745063325974 0 4 -0.505966065346167 "1"
"156" "1" 10140611.0117729 -740080.69156889 13 FALSE "1" "1.1" "Andir" "Sep" 37 87.471 0.423 9 5 10139240.0716156 -739125.702655865 1 0.44179336839047 0 9 -0.323133475142201 "1"
"157" "1" 10140586.7161673 -740077.98889389 14 FALSE "1" "1.1" "Andir" "Jan" 90 87.471 1.029 1 5 10139240.0716156 -739125.702655865 1 0.961489423106493 0.000267180142988432 1 -0.201578371937587 "1.25"
"158" "1" 10140586.7161673 -740077.98889389 14 FALSE "1" "1.1" "Andir" "May" 67 87.471 0.766 5 5 10139240.0716156 -739125.702655865 1 0.768137165158105 0 5 -0.579005009558247 "1"
"159" "1" 10140586.7161673 -740077.98889389 14 FALSE "1" "1.1" "Andir" "Oct" 39 87.471 0.446 10 5 10139240.0716156 -739125.702655865 1 0.443178913400996 0 10 -0.216120741496233 "1"
"160" "1" 10140586.7161673 -740077.98889389 14 FALSE "1" "1.1" "Andir" "Jun" 59 87.471 0.675 6 5 10139240.0716156 -739125.702655865 1 0.690780086798228 0 6 -0.481689621935628 "1"
"161" "1" 10140586.7161673 -740077.98889389 14 FALSE "1" "1.1" "Andir" "Feb" 82 87.471 0.937 2 5 10139240.0716156 -739125.702655865 1 0.907281862901677 3.30242802926151e-06 2 -0.253829825605913 "1"
"162" "1" 10140586.7161673 -740077.98889389 14 FALSE "1" "1.1" "Andir" "Nov" 26 87.471 0.297 11 5 10139240.0716156 -739125.702655865 1 0.393179027829537 0 11 -0.185331230595199 "1"
"163" "1" 10140586.7161673 -740077.98889389 14 FALSE "1" "1.1" "Andir" "Jul" 57 87.471 0.652 7 5 10139240.0716156 -739125.702655865 1 0.656136780603706 0 7 -0.489674271130741 "1"
"164" "1" 10140586.7161673 -740077.98889389 14 FALSE "1" "1.1" "Andir" "Mar" 45 87.471 0.514 3 5 10139240.0716156 -739125.702655865 1 0.637915588444971 0 3 -0.504177843140049 "1"
"165" "1" 10140586.7161673 -740077.98889389 14 FALSE "1" "1.1" "Andir" "Dec" 59 87.471 0.675 12 5 10139240.0716156 -739125.702655865 1 0.580864779203157 0 12 -0.0679520964914496 "1"
"166" "1" 10140586.7161673 -740077.98889389 14 FALSE "1" "1.1" "Andir" "Aug" 40 87.471 0.457 8 5 10139240.0716156 -739125.702655865 1 0.499510351581542 0 8 -0.418414584429198 "1"
"167" "1" 10140586.7161673 -740077.98889389 14 FALSE "1" "1.1" "Andir" "Apr" 60 87.471 0.686 4 5 10139240.0716156 -739125.702655865 1 0.721745063325974 0 4 -0.505966065346167 "1"
"168" "1" 10140586.7161673 -740077.98889389 14 FALSE "1" "1.1" "Andir" "Sep" 37 87.471 0.423 9 5 10139240.0716156 -739125.702655865 1 0.44179336839047 0 9 -0.323133475142201 "1"
"169" "1" 10140569.5714135 -740076.00065771 15 FALSE "1" "1.1" "Andir" "Jan" 90 87.471 1.029 1 5 10139240.0716156 -739125.702655865 1 0.961489423106493 0.000267180142988432 1 -0.201578371937587 "1.25"
"170" "1" 10140569.5714135 -740076.00065771 15 FALSE "1" "1.1" "Andir" "May" 67 87.471 0.766 5 5 10139240.0716156 -739125.702655865 1 0.768137165158105 0 5 -0.579005009558247 "1"
"171" "1" 10140569.5714135 -740076.00065771 15 FALSE "1" "1.1" "Andir" "Oct" 39 87.471 0.446 10 5 10139240.0716156 -739125.702655865 1 0.443178913400996 0 10 -0.216120741496233 "1"
"172" "1" 10140569.5714135 -740076.00065771 15 FALSE "1" "1.1" "Andir" "Jun" 59 87.471 0.675 6 5 10139240.0716156 -739125.702655865 1 0.690780086798228 0 6 -0.481689621935628 "1"
"173" "1" 10140569.5714135 -740076.00065771 15 FALSE "1" "1.1" "Andir" "Feb" 82 87.471 0.937 2 5 10139240.0716156 -739125.702655865 1 0.907281862901677 3.30242802926151e-06 2 -0.253829825605913 "1"
"174" "1" 10140569.5714135 -740076.00065771 15 FALSE "1" "1.1" "Andir" "Nov" 26 87.471 0.297 11 5 10139240.0716156 -739125.702655865 1 0.393179027829537 0 11 -0.185331230595199 "1"
"175" "1" 10140569.5714135 -740076.00065771 15 FALSE "1" "1.1" "Andir" "Jul" 57 87.471 0.652 7 5 10139240.0716156 -739125.702655865 1 0.656136780603706 0 7 -0.489674271130741 "1"
"176" "1" 10140569.5714135 -740076.00065771 15 FALSE "1" "1.1" "Andir" "Mar" 45 87.471 0.514 3 5 10139240.0716156 -739125.702655865 1 0.637915588444971 0 3 -0.504177843140049 "1"
"177" "1" 10140569.5714135 -740076.00065771 15 FALSE "1" "1.1" "Andir" "Dec" 59 87.471 0.675 12 5 10139240.0716156 -739125.702655865 1 0.580864779203157 0 12 -0.0679520964914496 "1"
"178" "1" 10140569.5714135 -740076.00065771 15 FALSE "1" "1.1" "Andir" "Aug" 40 87.471 0.457 8 5 10139240.0716156 -739125.702655865 1 0.499510351581542 0 8 -0.418414584429198 "1"
"179" "1" 10140569.5714135 -740076.00065771 15 FALSE "1" "1.1" "Andir" "Apr" 60 87.471 0.686 4 5 10139240.0716156 -739125.702655865 1 0.721745063325974 0 4 -0.505966065346167 "1"
"180" "1" 10140569.5714135 -740076.00065771 15 FALSE "1" "1.1" "Andir" "Sep" 37 87.471 0.423 9 5 10139240.0716156 -739125.702655865 1 0.44179336839047 0 9 -0.323133475142201 "1"
"181" "1" 10140548.9001421 -740072.78675254 16 FALSE "1" "1.1" "Andir" "Jan" 90 87.471 1.029 1 5 10139240.0716156 -739125.702655865 1 0.961489423106493 0.000267180142988432 1 -0.201578371937587 "1.25"
"182" "1" 10140548.9001421 -740072.78675254 16 FALSE "1" "1.1" "Andir" "May" 67 87.471 0.766 5 5 10139240.0716156 -739125.702655865 1 0.768137165158105 0 5 -0.579005009558247 "1"
"183" "1" 10140548.9001421 -740072.78675254 16 FALSE "1" "1.1" "Andir" "Oct" 39 87.471 0.446 10 5 10139240.0716156 -739125.702655865 1 0.443178913400996 0 10 -0.216120741496233 "1"
"184" "1" 10140548.9001421 -740072.78675254 16 FALSE "1" "1.1" "Andir" "Jun" 59 87.471 0.675 6 5 10139240.0716156 -739125.702655865 1 0.690780086798228 0 6 -0.481689621935628 "1"
"185" "1" 10140548.9001421 -740072.78675254 16 FALSE "1" "1.1" "Andir" "Feb" 82 87.471 0.937 2 5 10139240.0716156 -739125.702655865 1 0.907281862901677 3.30242802926151e-06 2 -0.253829825605913 "1"
"186" "1" 10140548.9001421 -740072.78675254 16 FALSE "1" "1.1" "Andir" "Nov" 26 87.471 0.297 11 5 10139240.0716156 -739125.702655865 1 0.393179027829537 0 11 -0.185331230595199 "1"
"187" "1" 10140548.9001421 -740072.78675254 16 FALSE "1" "1.1" "Andir" "Jul" 57 87.471 0.652 7 5 10139240.0716156 -739125.702655865 1 0.656136780603706 0 7 -0.489674271130741 "1"
"188" "1" 10140548.9001421 -740072.78675254 16 FALSE "1" "1.1" "Andir" "Mar" 45 87.471 0.514 3 5 10139240.0716156 -739125.702655865 1 0.637915588444971 0 3 -0.504177843140049 "1"
"189" "1" 10140548.9001421 -740072.78675254 16 FALSE "1" "1.1" "Andir" "Dec" 59 87.471 0.675 12 5 10139240.0716156 -739125.702655865 1 0.580864779203157 0 12 -0.0679520964914496 "1"
"190" "1" 10140548.9001421 -740072.78675254 16 FALSE "1" "1.1" "Andir" "Aug" 40 87.471 0.457 8 5 10139240.0716156 -739125.702655865 1 0.499510351581542 0 8 -0.418414584429198 "1"
"191" "1" 10140548.9001421 -740072.78675254 16 FALSE "1" "1.1" "Andir" "Apr" 60 87.471 0.686 4 5 10139240.0716156 -739125.702655865 1 0.721745063325974 0 4 -0.505966065346167 "1"
"192" "1" 10140548.9001421 -740072.78675254 16 FALSE "1" "1.1" "Andir" "Sep" 37 87.471 0.423 9 5 10139240.0716156 -739125.702655865 1 0.44179336839047 0 9 -0.323133475142201 "1"
"193" "1" 10140481.1753912 -740062.38353935 17 FALSE "1" "1.1" "Andir" "Jan" 90 87.471 1.029 1 5 10139240.0716156 -739125.702655865 1 0.961489423106493 0.000267180142988432 1 -0.201578371937587 "1.25"
"194" "1" 10140481.1753912 -740062.38353935 17 FALSE "1" "1.1" "Andir" "May" 67 87.471 0.766 5 5 10139240.0716156 -739125.702655865 1 0.768137165158105 0 5 -0.579005009558247 "1"
"195" "1" 10140481.1753912 -740062.38353935 17 FALSE "1" "1.1" "Andir" "Oct" 39 87.471 0.446 10 5 10139240.0716156 -739125.702655865 1 0.443178913400996 0 10 -0.216120741496233 "1"
"196" "1" 10140481.1753912 -740062.38353935 17 FALSE "1" "1.1" "Andir" "Jun" 59 87.471 0.675 6 5 10139240.0716156 -739125.702655865 1 0.690780086798228 0 6 -0.481689621935628 "1"
"197" "1" 10140481.1753912 -740062.38353935 17 FALSE "1" "1.1" "Andir" "Feb" 82 87.471 0.937 2 5 10139240.0716156 -739125.702655865 1 0.907281862901677 3.30242802926151e-06 2 -0.253829825605913 "1"
"198" "1" 10140481.1753912 -740062.38353935 17 FALSE "1" "1.1" "Andir" "Nov" 26 87.471 0.297 11 5 10139240.0716156 -739125.702655865 1 0.393179027829537 0 11 -0.185331230595199 "1"
"199" "1" 10140481.1753912 -740062.38353935 17 FALSE "1" "1.1" "Andir" "Jul" 57 87.471 0.652 7 5 10139240.0716156 -739125.702655865 1 0.656136780603706 0 7 -0.489674271130741 "1"
"200" "1" 10140481.1753912 -740062.38353935 17 FALSE "1" "1.1" "Andir" "Mar" 45 87.471 0.514 3 5 10139240.0716156 -739125.702655865 1 0.637915588444971 0 3 -0.504177843140049 "1"
"201" "1" 10140481.1753912 -740062.38353935 17 FALSE "1" "1.1" "Andir" "Dec" 59 87.471 0.675 12 5 10139240.0716156 -739125.702655865 1 0.580864779203157 0 12 -0.0679520964914496 "1"
"202" "1" 10140481.1753912 -740062.38353935 17 FALSE "1" "1.1" "Andir" "Aug" 40 87.471 0.457 8 5 10139240.0716156 -739125.702655865 1 0.499510351581542 0 8 -0.418414584429198 "1"
"203" "1" 10140481.1753912 -740062.38353935 17 FALSE "1" "1.1" "Andir" "Apr" 60 87.471 0.686 4 5 10139240.0716156 -739125.702655865 1 0.721745063325974 0 4 -0.505966065346167 "1"
"204" "1" 10140481.1753912 -740062.38353935 17 FALSE "1" "1.1" "Andir" "Sep" 37 87.471 0.423 9 5 10139240.0716156 -739125.702655865 1 0.44179336839047 0 9 -0.323133475142201 "1"
"205" "1" 10140453.4374425 -740056.97711983 18 FALSE "1" "1.1" "Andir" "Jan" 90 87.471 1.029 1 5 10139240.0716156 -739125.702655865 1 0.961489423106493 0.000267180142988432 1 -0.201578371937587 "1.25"
"206" "1" 10140453.4374425 -740056.97711983 18 FALSE "1" "1.1" "Andir" "May" 67 87.471 0.766 5 5 10139240.0716156 -739125.702655865 1 0.768137165158105 0 5 -0.579005009558247 "1"
"207" "1" 10140453.4374425 -740056.97711983 18 FALSE "1" "1.1" "Andir" "Oct" 39 87.471 0.446 10 5 10139240.0716156 -739125.702655865 1 0.443178913400996 0 10 -0.216120741496233 "1"
"208" "1" 10140453.4374425 -740056.97711983 18 FALSE "1" "1.1" "Andir" "Jun" 59 87.471 0.675 6 5 10139240.0716156 -739125.702655865 1 0.690780086798228 0 6 -0.481689621935628 "1"
"209" "1" 10140453.4374425 -740056.97711983 18 FALSE "1" "1.1" "Andir" "Feb" 82 87.471 0.937 2 5 10139240.0716156 -739125.702655865 1 0.907281862901677 3.30242802926151e-06 2 -0.253829825605913 "1"
"210" "1" 10140453.4374425 -740056.97711983 18 FALSE "1" "1.1" "Andir" "Nov" 26 87.471 0.297 11 5 10139240.0716156 -739125.702655865 1 0.393179027829537 0 11 -0.185331230595199 "1"
"211" "1" 10140453.4374425 -740056.97711983 18 FALSE "1" "1.1" "Andir" "Jul" 57 87.471 0.652 7 5 10139240.0716156 -739125.702655865 1 0.656136780603706 0 7 -0.489674271130741 "1"
"212" "1" 10140453.4374425 -740056.97711983 18 FALSE "1" "1.1" "Andir" "Mar" 45 87.471 0.514 3 5 10139240.0716156 -739125.702655865 1 0.637915588444971 0 3 -0.504177843140049 "1"
"213" "1" 10140453.4374425 -740056.97711983 18 FALSE "1" "1.1" "Andir" "Dec" 59 87.471 0.675 12 5 10139240.0716156 -739125.702655865 1 0.580864779203157 0 12 -0.0679520964914496 "1"
"214" "1" 10140453.4374425 -740056.97711983 18 FALSE "1" "1.1" "Andir" "Aug" 40 87.471 0.457 8 5 10139240.0716156 -739125.702655865 1 0.499510351581542 0 8 -0.418414584429198 "1"
"215" "1" 10140453.4374425 -740056.97711983 18 FALSE "1" "1.1" "Andir" "Apr" 60 87.471 0.686 4 5 10139240.0716156 -739125.702655865 1 0.721745063325974 0 4 -0.505966065346167 "1"
"216" "1" 10140453.4374425 -740056.97711983 18 FALSE "1" "1.1" "Andir" "Sep" 37 87.471 0.423 9 5 10139240.0716156 -739125.702655865 1 0.44179336839047 0 9 -0.323133475142201 "1"
"217" "1" 10140381.410463 -740046.36962849 19 FALSE "1" "1.1" "Andir" "Jan" 90 87.471 1.029 1 5 10139240.0716156 -739125.702655865 1 0.961489423106493 0.000267180142988432 1 -0.201578371937587 "1.25"
"218" "1" 10140381.410463 -740046.36962849 19 FALSE "1" "1.1" "Andir" "May" 67 87.471 0.766 5 5 10139240.0716156 -739125.702655865 1 0.768137165158105 0 5 -0.579005009558247 "1"
"219" "1" 10140381.410463 -740046.36962849 19 FALSE "1" "1.1" "Andir" "Oct" 39 87.471 0.446 10 5 10139240.0716156 -739125.702655865 1 0.443178913400996 0 10 -0.216120741496233 "1"
"220" "1" 10140381.410463 -740046.36962849 19 FALSE "1" "1.1" "Andir" "Jun" 59 87.471 0.675 6 5 10139240.0716156 -739125.702655865 1 0.690780086798228 0 6 -0.481689621935628 "1"
"221" "1" 10140381.410463 -740046.36962849 19 FALSE "1" "1.1" "Andir" "Feb" 82 87.471 0.937 2 5 10139240.0716156 -739125.702655865 1 0.907281862901677 3.30242802926151e-06 2 -0.253829825605913 "1"
"222" "1" 10140381.410463 -740046.36962849 19 FALSE "1" "1.1" "Andir" "Nov" 26 87.471 0.297 11 5 10139240.0716156 -739125.702655865 1 0.393179027829537 0 11 -0.185331230595199 "1"
"223" "1" 10140381.410463 -740046.36962849 19 FALSE "1" "1.1" "Andir" "Jul" 57 87.471 0.652 7 5 10139240.0716156 -739125.702655865 1 0.656136780603706 0 7 -0.489674271130741 "1"
"224" "1" 10140381.410463 -740046.36962849 19 FALSE "1" "1.1" "Andir" "Mar" 45 87.471 0.514 3 5 10139240.0716156 -739125.702655865 1 0.637915588444971 0 3 -0.504177843140049 "1"
"225" "1" 10140381.410463 -740046.36962849 19 FALSE "1" "1.1" "Andir" "Dec" 59 87.471 0.675 12 5 10139240.0716156 -739125.702655865 1 0.580864779203157 0 12 -0.0679520964914496 "1"
"226" "1" 10140381.410463 -740046.36962849 19 FALSE "1" "1.1" "Andir" "Aug" 40 87.471 0.457 8 5 10139240.0716156 -739125.702655865 1 0.499510351581542 0 8 -0.418414584429198 "1"
"227" "1" 10140381.410463 -740046.36962849 19 FALSE "1" "1.1" "Andir" "Apr" 60 87.471 0.686 4 5 10139240.0716156 -739125.702655865 1 0.721745063325974 0 4 -0.505966065346167 "1"
"228" "1" 10140381.410463 -740046.36962849 19 FALSE "1" "1.1" "Andir" "Sep" 37 87.471 0.423 9 5 10139240.0716156 -739125.702655865 1 0.44179336839047 0 9 -0.323133475142201 "1"
"229" "1" 10140315.5127625 -740041.83058903 20 FALSE "1" "1.1" "Andir" "Jan" 90 87.471 1.029 1 5 10139240.0716156 -739125.702655865 1 0.961489423106493 0.000267180142988432 1 -0.201578371937587 "1.25"
"230" "1" 10140315.5127625 -740041.83058903 20 FALSE "1" "1.1" "Andir" "May" 67 87.471 0.766 5 5 10139240.0716156 -739125.702655865 1 0.768137165158105 0 5 -0.579005009558247 "1"
"231" "1" 10140315.5127625 -740041.83058903 20 FALSE "1" "1.1" "Andir" "Oct" 39 87.471 0.446 10 5 10139240.0716156 -739125.702655865 1 0.443178913400996 0 10 -0.216120741496233 "1"
"232" "1" 10140315.5127625 -740041.83058903 20 FALSE "1" "1.1" "Andir" "Jun" 59 87.471 0.675 6 5 10139240.0716156 -739125.702655865 1 0.690780086798228 0 6 -0.481689621935628 "1"
"233" "1" 10140315.5127625 -740041.83058903 20 FALSE "1" "1.1" "Andir" "Feb" 82 87.471 0.937 2 5 10139240.0716156 -739125.702655865 1 0.907281862901677 3.30242802926151e-06 2 -0.253829825605913 "1"
"234" "1" 10140315.5127625 -740041.83058903 20 FALSE "1" "1.1" "Andir" "Nov" 26 87.471 0.297 11 5 10139240.0716156 -739125.702655865 1 0.393179027829537 0 11 -0.185331230595199 "1"
"235" "1" 10140315.5127625 -740041.83058903 20 FALSE "1" "1.1" "Andir" "Jul" 57 87.471 0.652 7 5 10139240.0716156 -739125.702655865 1 0.656136780603706 0 7 -0.489674271130741 "1"
"236" "1" 10140315.5127625 -740041.83058903 20 FALSE "1" "1.1" "Andir" "Mar" 45 87.471 0.514 3 5 10139240.0716156 -739125.702655865 1 0.637915588444971 0 3 -0.504177843140049 "1"
"237" "1" 10140315.5127625 -740041.83058903 20 FALSE "1" "1.1" "Andir" "Dec" 59 87.471 0.675 12 5 10139240.0716156 -739125.702655865 1 0.580864779203157 0 12 -0.0679520964914496 "1"
"238" "1" 10140315.5127625 -740041.83058903 20 FALSE "1" "1.1" "Andir" "Aug" 40 87.471 0.457 8 5 10139240.0716156 -739125.702655865 1 0.499510351581542 0 8 -0.418414584429198 "1"
"239" "1" 10140315.5127625 -740041.83058903 20 FALSE "1" "1.1" "Andir" "Apr" 60 87.471 0.686 4 5 10139240.0716156 -739125.702655865 1 0.721745063325974 0 4 -0.505966065346167 "1"
"240" "1" 10140315.5127625 -740041.83058903 20 FALSE "1" "1.1" "Andir" "Sep" 37 87.471 0.423 9 5 10139240.0716156 -739125.702655865 1 0.44179336839047 0 9 -0.323133475142201 "1"
"241" "1" 10140216.3778199 -740027.39849705 21 FALSE "1" "1.1" "Andir" "Jan" 90 87.471 1.029 1 5 10139240.0716156 -739125.702655865 1 0.961489423106493 0.000267180142988432 1 -0.201578371937587 "1.25"
"242" "1" 10140216.3778199 -740027.39849705 21 FALSE "1" "1.1" "Andir" "May" 67 87.471 0.766 5 5 10139240.0716156 -739125.702655865 1 0.768137165158105 0 5 -0.579005009558247 "1"
"243" "1" 10140216.3778199 -740027.39849705 21 FALSE "1" "1.1" "Andir" "Oct" 39 87.471 0.446 10 5 10139240.0716156 -739125.702655865 1 0.443178913400996 0 10 -0.216120741496233 "1"
"244" "1" 10140216.3778199 -740027.39849705 21 FALSE "1" "1.1" "Andir" "Jun" 59 87.471 0.675 6 5 10139240.0716156 -739125.702655865 1 0.690780086798228 0 6 -0.481689621935628 "1"
"245" "1" 10140216.3778199 -740027.39849705 21 FALSE "1" "1.1" "Andir" "Feb" 82 87.471 0.937 2 5 10139240.0716156 -739125.702655865 1 0.907281862901677 3.30242802926151e-06 2 -0.253829825605913 "1"
"246" "1" 10140216.3778199 -740027.39849705 21 FALSE "1" "1.1" "Andir" "Nov" 26 87.471 0.297 11 5 10139240.0716156 -739125.702655865 1 0.393179027829537 0 11 -0.185331230595199 "1"
"247" "1" 10140216.3778199 -740027.39849705 21 FALSE "1" "1.1" "Andir" "Jul" 57 87.471 0.652 7 5 10139240.0716156 -739125.702655865 1 0.656136780603706 0 7 -0.489674271130741 "1"
"248" "1" 10140216.3778199 -740027.39849705 21 FALSE "1" "1.1" "Andir" "Mar" 45 87.471 0.514 3 5 10139240.0716156 -739125.702655865 1 0.637915588444971 0 3 -0.504177843140049 "1"
"249" "1" 10140216.3778199 -740027.39849705 21 FALSE "1" "1.1" "Andir" "Dec" 59 87.471 0.675 12 5 10139240.0716156 -739125.702655865 1 0.580864779203157 0 12 -0.0679520964914496 "1"
"250" "1" 10140216.3778199 -740027.39849705 21 FALSE "1" "1.1" "Andir" "Aug" 40 87.471 0.457 8 5 10139240.0716156 -739125.702655865 1 0.499510351581542 0 8 -0.418414584429198 "1"
"251" "1" 10140216.3778199 -740027.39849705 21 FALSE "1" "1.1" "Andir" "Apr" 60 87.471 0.686 4 5 10139240.0716156 -739125.702655865 1 0.721745063325974 0 4 -0.505966065346167 "1"
"252" "1" 10140216.3778199 -740027.39849705 21 FALSE "1" "1.1" "Andir" "Sep" 37 87.471 0.423 9 5 10139240.0716156 -739125.702655865 1 0.44179336839047 0 9 -0.323133475142201 "1"
"253" "1" 10140208.5135742 -740026.58245391 22 FALSE "1" "1.1" "Andir" "Jan" 90 87.471 1.029 1 5 10139240.0716156 -739125.702655865 1 0.961489423106493 0.000267180142988432 1 -0.201578371937587 "1.25"
"254" "1" 10140208.5135742 -740026.58245391 22 FALSE "1" "1.1" "Andir" "May" 67 87.471 0.766 5 5 10139240.0716156 -739125.702655865 1 0.768137165158105 0 5 -0.579005009558247 "1"
"255" "1" 10140208.5135742 -740026.58245391 22 FALSE "1" "1.1" "Andir" "Oct" 39 87.471 0.446 10 5 10139240.0716156 -739125.702655865 1 0.443178913400996 0 10 -0.216120741496233 "1"
"256" "1" 10140208.5135742 -740026.58245391 22 FALSE "1" "1.1" "Andir" "Jun" 59 87.471 0.675 6 5 10139240.0716156 -739125.702655865 1 0.690780086798228 0 6 -0.481689621935628 "1"
"257" "1" 10140208.5135742 -740026.58245391 22 FALSE "1" "1.1" "Andir" "Feb" 82 87.471 0.937 2 5 10139240.0716156 -739125.702655865 1 0.907281862901677 3.30242802926151e-06 2 -0.253829825605913 "1"
"258" "1" 10140208.5135742 -740026.58245391 22 FALSE "1" "1.1" "Andir" "Nov" 26 87.471 0.297 11 5 10139240.0716156 -739125.702655865 1 0.393179027829537 0 11 -0.185331230595199 "1"
"259" "1" 10140208.5135742 -740026.58245391 22 FALSE "1" "1.1" "Andir" "Jul" 57 87.471 0.652 7 5 10139240.0716156 -739125.702655865 1 0.656136780603706 0 7 -0.489674271130741 "1"
"260" "1" 10140208.5135742 -740026.58245391 22 FALSE "1" "1.1" "Andir" "Mar" 45 87.471 0.514 3 5 10139240.0716156 -739125.702655865 1 0.637915588444971 0 3 -0.504177843140049 "1"
"261" "1" 10140208.5135742 -740026.58245391 22 FALSE "1" "1.1" "Andir" "Dec" 59 87.471 0.675 12 5 10139240.0716156 -739125.702655865 1 0.580864779203157 0 12 -0.0679520964914496 "1"
"262" "1" 10140208.5135742 -740026.58245391 22 FALSE "1" "1.1" "Andir" "Aug" 40 87.471 0.457 8 5 10139240.0716156 -739125.702655865 1 0.499510351581542 0 8 -0.418414584429198 "1"
"263" "1" 10140208.5135742 -740026.58245391 22 FALSE "1" "1.1" "Andir" "Apr" 60 87.471 0.686 4 5 10139240.0716156 -739125.702655865 1 0.721745063325974 0 4 -0.505966065346167 "1"
"264" "1" 10140208.5135742 -740026.58245391 22 FALSE "1" "1.1" "Andir" "Sep" 37 87.471 0.423 9 5 10139240.0716156 -739125.702655865 1 0.44179336839047 0 9 -0.323133475142201 "1"
"265" "1" 10140197.7451054 -740026.27657142 23 FALSE "1" "1.1" "Andir" "Jan" 90 87.471 1.029 1 5 10139240.0716156 -739125.702655865 1 0.961489423106493 0.000267180142988432 1 -0.201578371937587 "1.25"
"266" "1" 10140197.7451054 -740026.27657142 23 FALSE "1" "1.1" "Andir" "May" 67 87.471 0.766 5 5 10139240.0716156 -739125.702655865 1 0.768137165158105 0 5 -0.579005009558247 "1"
"267" "1" 10140197.7451054 -740026.27657142 23 FALSE "1" "1.1" "Andir" "Oct" 39 87.471 0.446 10 5 10139240.0716156 -739125.702655865 1 0.443178913400996 0 10 -0.216120741496233 "1"
"268" "1" 10140197.7451054 -740026.27657142 23 FALSE "1" "1.1" "Andir" "Jun" 59 87.471 0.675 6 5 10139240.0716156 -739125.702655865 1 0.690780086798228 0 6 -0.481689621935628 "1"
"269" "1" 10140197.7451054 -740026.27657142 23 FALSE "1" "1.1" "Andir" "Feb" 82 87.471 0.937 2 5 10139240.0716156 -739125.702655865 1 0.907281862901677 3.30242802926151e-06 2 -0.253829825605913 "1"
"270" "1" 10140197.7451054 -740026.27657142 23 FALSE "1" "1.1" "Andir" "Nov" 26 87.471 0.297 11 5 10139240.0716156 -739125.702655865 1 0.393179027829537 0 11 -0.185331230595199 "1"
"271" "1" 10140197.7451054 -740026.27657142 23 FALSE "1" "1.1" "Andir" "Jul" 57 87.471 0.652 7 5 10139240.0716156 -739125.702655865 1 0.656136780603706 0 7 -0.489674271130741 "1"
"272" "1" 10140197.7451054 -740026.27657142 23 FALSE "1" "1.1" "Andir" "Mar" 45 87.471 0.514 3 5 10139240.0716156 -739125.702655865 1 0.637915588444971 0 3 -0.504177843140049 "1"
"273" "1" 10140197.7451054 -740026.27657142 23 FALSE "1" "1.1" "Andir" "Dec" 59 87.471 0.675 12 5 10139240.0716156 -739125.702655865 1 0.580864779203157 0 12 -0.0679520964914496 "1"
"274" "1" 10140197.7451054 -740026.27657142 23 FALSE "1" "1.1" "Andir" "Aug" 40 87.471 0.457 8 5 10139240.0716156 -739125.702655865 1 0.499510351581542 0 8 -0.418414584429198 "1"
"275" "1" 10140197.7451054 -740026.27657142 23 FALSE "1" "1.1" "Andir" "Apr" 60 87.471 0.686 4 5 10139240.0716156 -739125.702655865 1 0.721745063325974 0 4 -0.505966065346167 "1"
"276" "1" 10140197.7451054 -740026.27657142 23 FALSE "1" "1.1" "Andir" "Sep" 37 87.471 0.423 9 5 10139240.0716156 -739125.702655865 1 0.44179336839047 0 9 -0.323133475142201 "1"
"277" "1" 10140184.121259 -740025.61346952 24 FALSE "1" "1.1" "Andir" "Jan" 90 87.471 1.029 1 5 10139240.0716156 -739125.702655865 1 0.961489423106493 0.000267180142988432 1 -0.201578371937587 "1.25"
"278" "1" 10140184.121259 -740025.61346952 24 FALSE "1" "1.1" "Andir" "May" 67 87.471 0.766 5 5 10139240.0716156 -739125.702655865 1 0.768137165158105 0 5 -0.579005009558247 "1"
"279" "1" 10140184.121259 -740025.61346952 24 FALSE "1" "1.1" "Andir" "Oct" 39 87.471 0.446 10 5 10139240.0716156 -739125.702655865 1 0.443178913400996 0 10 -0.216120741496233 "1"
"280" "1" 10140184.121259 -740025.61346952 24 FALSE "1" "1.1" "Andir" "Jun" 59 87.471 0.675 6 5 10139240.0716156 -739125.702655865 1 0.690780086798228 0 6 -0.481689621935628 "1"
"281" "1" 10140184.121259 -740025.61346952 24 FALSE "1" "1.1" "Andir" "Feb" 82 87.471 0.937 2 5 10139240.0716156 -739125.702655865 1 0.907281862901677 3.30242802926151e-06 2 -0.253829825605913 "1"
"282" "1" 10140184.121259 -740025.61346952 24 FALSE "1" "1.1" "Andir" "Nov" 26 87.471 0.297 11 5 10139240.0716156 -739125.702655865 1 0.393179027829537 0 11 -0.185331230595199 "1"
"283" "1" 10140184.121259 -740025.61346952 24 FALSE "1" "1.1" "Andir" "Jul" 57 87.471 0.652 7 5 10139240.0716156 -739125.702655865 1 0.656136780603706 0 7 -0.489674271130741 "1"
"284" "1" 10140184.121259 -740025.61346952 24 FALSE "1" "1.1" "Andir" "Mar" 45 87.471 0.514 3 5 10139240.0716156 -739125.702655865 1 0.637915588444971 0 3 -0.504177843140049 "1"
"285" "1" 10140184.121259 -740025.61346952 24 FALSE "1" "1.1" "Andir" "Dec" 59 87.471 0.675 12 5 10139240.0716156 -739125.702655865 1 0.580864779203157 0 12 -0.0679520964914496 "1"
"286" "1" 10140184.121259 -740025.61346952 24 FALSE "1" "1.1" "Andir" "Aug" 40 87.471 0.457 8 5 10139240.0716156 -739125.702655865 1 0.499510351581542 0 8 -0.418414584429198 "1"
"287" "1" 10140184.121259 -740025.61346952 24 FALSE "1" "1.1" "Andir" "Apr" 60 87.471 0.686 4 5 10139240.0716156 -739125.702655865 1 0.721745063325974 0 4 -0.505966065346167 "1"
"288" "1" 10140184.121259 -740025.61346952 24 FALSE "1" "1.1" "Andir" "Sep" 37 87.471 0.423 9 5 10139240.0716156 -739125.702655865 1 0.44179336839047 0 9 -0.323133475142201 "1"
"289" "1" 10140140.6490089 -740018.67763756 25 FALSE "1" "1.1" "Andir" "Jan" 90 87.471 1.029 1 5 10139240.0716156 -739125.702655865 1 0.961489423106493 0.000267180142988432 1 -0.201578371937587 "1.25"
"290" "1" 10140140.6490089 -740018.67763756 25 FALSE "1" "1.1" "Andir" "May" 67 87.471 0.766 5 5 10139240.0716156 -739125.702655865 1 0.768137165158105 0 5 -0.579005009558247 "1"
"291" "1" 10140140.6490089 -740018.67763756 25 FALSE "1" "1.1" "Andir" "Oct" 39 87.471 0.446 10 5 10139240.0716156 -739125.702655865 1 0.443178913400996 0 10 -0.216120741496233 "1"
"292" "1" 10140140.6490089 -740018.67763756 25 FALSE "1" "1.1" "Andir" "Jun" 59 87.471 0.675 6 5 10139240.0716156 -739125.702655865 1 0.690780086798228 0 6 -0.481689621935628 "1"
"293" "1" 10140140.6490089 -740018.67763756 25 FALSE "1" "1.1" "Andir" "Feb" 82 87.471 0.937 2 5 10139240.0716156 -739125.702655865 1 0.907281862901677 3.30242802926151e-06 2 -0.253829825605913 "1"
"294" "1" 10140140.6490089 -740018.67763756 25 FALSE "1" "1.1" "Andir" "Nov" 26 87.471 0.297 11 5 10139240.0716156 -739125.702655865 1 0.393179027829537 0 11 -0.185331230595199 "1"
"295" "1" 10140140.6490089 -740018.67763756 25 FALSE "1" "1.1" "Andir" "Jul" 57 87.471 0.652 7 5 10139240.0716156 -739125.702655865 1 0.656136780603706 0 7 -0.489674271130741 "1"
"296" "1" 10140140.6490089 -740018.67763756 25 FALSE "1" "1.1" "Andir" "Mar" 45 87.471 0.514 3 5 10139240.0716156 -739125.702655865 1 0.637915588444971 0 3 -0.504177843140049 "1"
"297" "1" 10140140.6490089 -740018.67763756 25 FALSE "1" "1.1" "Andir" "Dec" 59 87.471 0.675 12 5 10139240.0716156 -739125.702655865 1 0.580864779203157 0 12 -0.0679520964914496 "1"
"298" "1" 10140140.6490089 -740018.67763756 25 FALSE "1" "1.1" "Andir" "Aug" 40 87.471 0.457 8 5 10139240.0716156 -739125.702655865 1 0.499510351581542 0 8 -0.418414584429198 "1"
"299" "1" 10140140.6490089 -740018.67763756 25 FALSE "1" "1.1" "Andir" "Apr" 60 87.471 0.686 4 5 10139240.0716156 -739125.702655865 1 0.721745063325974 0 4 -0.505966065346167 "1"
"300" "1" 10140140.6490089 -740018.67763756 25 FALSE "1" "1.1" "Andir" "Sep" 37 87.471 0.423 9 5 10139240.0716156 -739125.702655865 1 0.44179336839047 0 9 -0.323133475142201 "1"
"301" "1" 10140127.8151193 -740016.73966878 26 FALSE "1" "1.1" "Andir" "Jan" 90 87.471 1.029 1 5 10139240.0716156 -739125.702655865 1 0.961489423106493 0.000267180142988432 1 -0.201578371937587 "1.25"
"302" "1" 10140127.8151193 -740016.73966878 26 FALSE "1" "1.1" "Andir" "May" 67 87.471 0.766 5 5 10139240.0716156 -739125.702655865 1 0.768137165158105 0 5 -0.579005009558247 "1"
"303" "1" 10140127.8151193 -740016.73966878 26 FALSE "1" "1.1" "Andir" "Oct" 39 87.471 0.446 10 5 10139240.0716156 -739125.702655865 1 0.443178913400996 0 10 -0.216120741496233 "1"
"304" "1" 10140127.8151193 -740016.73966878 26 FALSE "1" "1.1" "Andir" "Jun" 59 87.471 0.675 6 5 10139240.0716156 -739125.702655865 1 0.690780086798228 0 6 -0.481689621935628 "1"
"305" "1" 10140127.8151193 -740016.73966878 26 FALSE "1" "1.1" "Andir" "Feb" 82 87.471 0.937 2 5 10139240.0716156 -739125.702655865 1 0.907281862901677 3.30242802926151e-06 2 -0.253829825605913 "1"
"306" "1" 10140127.8151193 -740016.73966878 26 FALSE "1" "1.1" "Andir" "Nov" 26 87.471 0.297 11 5 10139240.0716156 -739125.702655865 1 0.393179027829537 0 11 -0.185331230595199 "1"
"307" "1" 10140127.8151193 -740016.73966878 26 FALSE "1" "1.1" "Andir" "Jul" 57 87.471 0.652 7 5 10139240.0716156 -739125.702655865 1 0.656136780603706 0 7 -0.489674271130741 "1"
"308" "1" 10140127.8151193 -740016.73966878 26 FALSE "1" "1.1" "Andir" "Mar" 45 87.471 0.514 3 5 10139240.0716156 -739125.702655865 1 0.637915588444971 0 3 -0.504177843140049 "1"
"309" "1" 10140127.8151193 -740016.73966878 26 FALSE "1" "1.1" "Andir" "Dec" 59 87.471 0.675 12 5 10139240.0716156 -739125.702655865 1 0.580864779203157 0 12 -0.0679520964914496 "1"
"310" "1" 10140127.8151193 -740016.73966878 26 FALSE "1" "1.1" "Andir" "Aug" 40 87.471 0.457 8 5 10139240.0716156 -739125.702655865 1 0.499510351581542 0 8 -0.418414584429198 "1"
"311" "1" 10140127.8151193 -740016.73966878 26 FALSE "1" "1.1" "Andir" "Apr" 60 87.471 0.686 4 5 10139240.0716156 -739125.702655865 1 0.721745063325974 0 4 -0.505966065346167 "1"
"312" "1" 10140127.8151193 -740016.73966878 26 FALSE "1" "1.1" "Andir" "Sep" 37 87.471 0.423 9 5 10139240.0716156 -739125.702655865 1 0.44179336839047 0 9 -0.323133475142201 "1"
"313" "1" 10140119.2700466 -740015.26052374 27 FALSE "1" "1.1" "Andir" "Jan" 90 87.471 1.029 1 5 10139240.0716156 -739125.702655865 1 0.961489423106493 0.000267180142988432 1 -0.201578371937587 "1.25"
"314" "1" 10140119.2700466 -740015.26052374 27 FALSE "1" "1.1" "Andir" "May" 67 87.471 0.766 5 5 10139240.0716156 -739125.702655865 1 0.768137165158105 0 5 -0.579005009558247 "1"
"315" "1" 10140119.2700466 -740015.26052374 27 FALSE "1" "1.1" "Andir" "Oct" 39 87.471 0.446 10 5 10139240.0716156 -739125.702655865 1 0.443178913400996 0 10 -0.216120741496233 "1"
"316" "1" 10140119.2700466 -740015.26052374 27 FALSE "1" "1.1" "Andir" "Jun" 59 87.471 0.675 6 5 10139240.0716156 -739125.702655865 1 0.690780086798228 0 6 -0.481689621935628 "1"
"317" "1" 10140119.2700466 -740015.26052374 27 FALSE "1" "1.1" "Andir" "Feb" 82 87.471 0.937 2 5 10139240.0716156 -739125.702655865 1 0.907281862901677 3.30242802926151e-06 2 -0.253829825605913 "1"
"318" "1" 10140119.2700466 -740015.26052374 27 FALSE "1" "1.1" "Andir" "Nov" 26 87.471 0.297 11 5 10139240.0716156 -739125.702655865 1 0.393179027829537 0 11 -0.185331230595199 "1"
"319" "1" 10140119.2700466 -740015.26052374 27 FALSE "1" "1.1" "Andir" "Jul" 57 87.471 0.652 7 5 10139240.0716156 -739125.702655865 1 0.656136780603706 0 7 -0.489674271130741 "1"
"320" "1" 10140119.2700466 -740015.26052374 27 FALSE "1" "1.1" "Andir" "Mar" 45 87.471 0.514 3 5 10139240.0716156 -739125.702655865 1 0.637915588444971 0 3 -0.504177843140049 "1"
"321" "1" 10140119.2700466 -740015.26052374 27 FALSE "1" "1.1" "Andir" "Dec" 59 87.471 0.675 12 5 10139240.0716156 -739125.702655865 1 0.580864779203157 0 12 -0.0679520964914496 "1"
"322" "1" 10140119.2700466 -740015.26052374 27 FALSE "1" "1.1" "Andir" "Aug" 40 87.471 0.457 8 5 10139240.0716156 -739125.702655865 1 0.499510351581542 0 8 -0.418414584429198 "1"
"323" "1" 10140119.2700466 -740015.26052374 27 FALSE "1" "1.1" "Andir" "Apr" 60 87.471 0.686 4 5 10139240.0716156 -739125.702655865 1 0.721745063325974 0 4 -0.505966065346167 "1"
"324" "1" 10140119.2700466 -740015.26052374 27 FALSE "1" "1.1" "Andir" "Sep" 37 87.471 0.423 9 5 10139240.0716156 -739125.702655865 1 0.44179336839047 0 9 -0.323133475142201 "1"
"325" "1" 10140092.9233273 -740010.67121689 28 FALSE "1" "1.1" "Andir" "Jan" 90 87.471 1.029 1 5 10139240.0716156 -739125.702655865 1 0.961489423106493 0.000267180142988432 1 -0.201578371937587 "1.25"
"326" "1" 10140092.9233273 -740010.67121689 28 FALSE "1" "1.1" "Andir" "May" 67 87.471 0.766 5 5 10139240.0716156 -739125.702655865 1 0.768137165158105 0 5 -0.579005009558247 "1"
"327" "1" 10140092.9233273 -740010.67121689 28 FALSE "1" "1.1" "Andir" "Oct" 39 87.471 0.446 10 5 10139240.0716156 -739125.702655865 1 0.443178913400996 0 10 -0.216120741496233 "1"
"328" "1" 10140092.9233273 -740010.67121689 28 FALSE "1" "1.1" "Andir" "Jun" 59 87.471 0.675 6 5 10139240.0716156 -739125.702655865 1 0.690780086798228 0 6 -0.481689621935628 "1"
"329" "1" 10140092.9233273 -740010.67121689 28 FALSE "1" "1.1" "Andir" "Feb" 82 87.471 0.937 2 5 10139240.0716156 -739125.702655865 1 0.907281862901677 3.30242802926151e-06 2 -0.253829825605913 "1"
"330" "1" 10140092.9233273 -740010.67121689 28 FALSE "1" "1.1" "Andir" "Nov" 26 87.471 0.297 11 5 10139240.0716156 -739125.702655865 1 0.393179027829537 0 11 -0.185331230595199 "1"
"331" "1" 10140092.9233273 -740010.67121689 28 FALSE "1" "1.1" "Andir" "Jul" 57 87.471 0.652 7 5 10139240.0716156 -739125.702655865 1 0.656136780603706 0 7 -0.489674271130741 "1"
"332" "1" 10140092.9233273 -740010.67121689 28 FALSE "1" "1.1" "Andir" "Mar" 45 87.471 0.514 3 5 10139240.0716156 -739125.702655865 1 0.637915588444971 0 3 -0.504177843140049 "1"
"333" "1" 10140092.9233273 -740010.67121689 28 FALSE "1" "1.1" "Andir" "Dec" 59 87.471 0.675 12 5 10139240.0716156 -739125.702655865 1 0.580864779203157 0 12 -0.0679520964914496 "1"
"334" "1" 10140092.9233273 -740010.67121689 28 FALSE "1" "1.1" "Andir" "Aug" 40 87.471 0.457 8 5 10139240.0716156 -739125.702655865 1 0.499510351581542 0 8 -0.418414584429198 "1"
"335" "1" 10140092.9233273 -740010.67121689 28 FALSE "1" "1.1" "Andir" "Apr" 60 87.471 0.686 4 5 10139240.0716156 -739125.702655865 1 0.721745063325974 0 4 -0.505966065346167 "1"
"336" "1" 10140092.9233273 -740010.67121689 28 FALSE "1" "1.1" "Andir" "Sep" 37 87.471 0.423 9 5 10139240.0716156 -739125.702655865 1 0.44179336839047 0 9 -0.323133475142201 "1"
"337" "1" 10140053.7149875 -740004.65303239 29 FALSE "1" "1.1" "Andir" "Jan" 90 87.471 1.029 1 5 10139240.0716156 -739125.702655865 1 0.961489423106493 0.000267180142988432 1 -0.201578371937587 "1.25"
"338" "1" 10140053.7149875 -740004.65303239 29 FALSE "1" "1.1" "Andir" "May" 67 87.471 0.766 5 5 10139240.0716156 -739125.702655865 1 0.768137165158105 0 5 -0.579005009558247 "1"
"339" "1" 10140053.7149875 -740004.65303239 29 FALSE "1" "1.1" "Andir" "Oct" 39 87.471 0.446 10 5 10139240.0716156 -739125.702655865 1 0.443178913400996 0 10 -0.216120741496233 "1"
"340" "1" 10140053.7149875 -740004.65303239 29 FALSE "1" "1.1" "Andir" "Jun" 59 87.471 0.675 6 5 10139240.0716156 -739125.702655865 1 0.690780086798228 0 6 -0.481689621935628 "1"
"341" "1" 10140053.7149875 -740004.65303239 29 FALSE "1" "1.1" "Andir" "Feb" 82 87.471 0.937 2 5 10139240.0716156 -739125.702655865 1 0.907281862901677 3.30242802926151e-06 2 -0.253829825605913 "1"
"342" "1" 10140053.7149875 -740004.65303239 29 FALSE "1" "1.1" "Andir" "Nov" 26 87.471 0.297 11 5 10139240.0716156 -739125.702655865 1 0.393179027829537 0 11 -0.185331230595199 "1"
"343" "1" 10140053.7149875 -740004.65303239 29 FALSE "1" "1.1" "Andir" "Jul" 57 87.471 0.652 7 5 10139240.0716156 -739125.702655865 1 0.656136780603706 0 7 -0.489674271130741 "1"
"344" "1" 10140053.7149875 -740004.65303239 29 FALSE "1" "1.1" "Andir" "Mar" 45 87.471 0.514 3 5 10139240.0716156 -739125.702655865 1 0.637915588444971 0 3 -0.504177843140049 "1"
"345" "1" 10140053.7149875 -740004.65303239 29 FALSE "1" "1.1" "Andir" "Dec" 59 87.471 0.675 12 5 10139240.0716156 -739125.702655865 1 0.580864779203157 0 12 -0.0679520964914496 "1"
"346" "1" 10140053.7149875 -740004.65303239 29 FALSE "1" "1.1" "Andir" "Aug" 40 87.471 0.457 8 5 10139240.0716156 -739125.702655865 1 0.499510351581542 0 8 -0.418414584429198 "1"
"347" "1" 10140053.7149875 -740004.65303239 29 FALSE "1" "1.1" "Andir" "Apr" 60 87.471 0.686 4 5 10139240.0716156 -739125.702655865 1 0.721745063325974 0 4 -0.505966065346167 "1"
"348" "1" 10140053.7149875 -740004.65303239 29 FALSE "1" "1.1" "Andir" "Sep" 37 87.471 0.423 9 5 10139240.0716156 -739125.702655865 1 0.44179336839047 0 9 -0.323133475142201 "1"
"349" "1" 10140031.5987427 -740001.54180106 30 FALSE "1" "1.1" "Andir" "Jan" 90 87.471 1.029 1 5 10139240.0716156 -739125.702655865 1 0.961489423106493 0.000267180142988432 1 -0.201578371937587 "1.25"
"350" "1" 10140031.5987427 -740001.54180106 30 FALSE "1" "1.1" "Andir" "May" 67 87.471 0.766 5 5 10139240.0716156 -739125.702655865 1 0.768137165158105 0 5 -0.579005009558247 "1"
"351" "1" 10140031.5987427 -740001.54180106 30 FALSE "1" "1.1" "Andir" "Oct" 39 87.471 0.446 10 5 10139240.0716156 -739125.702655865 1 0.443178913400996 0 10 -0.216120741496233 "1"
"352" "1" 10140031.5987427 -740001.54180106 30 FALSE "1" "1.1" "Andir" "Jun" 59 87.471 0.675 6 5 10139240.0716156 -739125.702655865 1 0.690780086798228 0 6 -0.481689621935628 "1"
"353" "1" 10140031.5987427 -740001.54180106 30 FALSE "1" "1.1" "Andir" "Feb" 82 87.471 0.937 2 5 10139240.0716156 -739125.702655865 1 0.907281862901677 3.30242802926151e-06 2 -0.253829825605913 "1"
"354" "1" 10140031.5987427 -740001.54180106 30 FALSE "1" "1.1" "Andir" "Nov" 26 87.471 0.297 11 5 10139240.0716156 -739125.702655865 1 0.393179027829537 0 11 -0.185331230595199 "1"
"355" "1" 10140031.5987427 -740001.54180106 30 FALSE "1" "1.1" "Andir" "Jul" 57 87.471 0.652 7 5 10139240.0716156 -739125.702655865 1 0.656136780603706 0 7 -0.489674271130741 "1"
"356" "1" 10140031.5987427 -740001.54180106 30 FALSE "1" "1.1" "Andir" "Mar" 45 87.471 0.514 3 5 10139240.0716156 -739125.702655865 1 0.637915588444971 0 3 -0.504177843140049 "1"
"357" "1" 10140031.5987427 -740001.54180106 30 FALSE "1" "1.1" "Andir" "Dec" 59 87.471 0.675 12 5 10139240.0716156 -739125.702655865 1 0.580864779203157 0 12 -0.0679520964914496 "1"
"358" "1" 10140031.5987427 -740001.54180106 30 FALSE "1" "1.1" "Andir" "Aug" 40 87.471 0.457 8 5 10139240.0716156 -739125.702655865 1 0.499510351581542 0 8 -0.418414584429198 "1"
"359" "1" 10140031.5987427 -740001.54180106 30 FALSE "1" "1.1" "Andir" "Apr" 60 87.471 0.686 4 5 10139240.0716156 -739125.702655865 1 0.721745063325974 0 4 -0.505966065346167 "1"
"360" "1" 10140031.5987427 -740001.54180106 30 FALSE "1" "1.1" "Andir" "Sep" 37 87.471 0.423 9 5 10139240.0716156 -739125.702655865 1 0.44179336839047 0 9 -0.323133475142201 "1"
"361" "1" 10140010.8871482 -739999.04340423 31 FALSE "1" "1.1" "Andir" "Jan" 90 87.471 1.029 1 5 10139240.0716156 -739125.702655865 1 0.961489423106493 0.000267180142988432 1 -0.201578371937587 "1.25"
"362" "1" 10140010.8871482 -739999.04340423 31 FALSE "1" "1.1" "Andir" "May" 67 87.471 0.766 5 5 10139240.0716156 -739125.702655865 1 0.768137165158105 0 5 -0.579005009558247 "1"
"363" "1" 10140010.8871482 -739999.04340423 31 FALSE "1" "1.1" "Andir" "Oct" 39 87.471 0.446 10 5 10139240.0716156 -739125.702655865 1 0.443178913400996 0 10 -0.216120741496233 "1"
"364" "1" 10140010.8871482 -739999.04340423 31 FALSE "1" "1.1" "Andir" "Jun" 59 87.471 0.675 6 5 10139240.0716156 -739125.702655865 1 0.690780086798228 0 6 -0.481689621935628 "1"
"365" "1" 10140010.8871482 -739999.04340423 31 FALSE "1" "1.1" "Andir" "Feb" 82 87.471 0.937 2 5 10139240.0716156 -739125.702655865 1 0.907281862901677 3.30242802926151e-06 2 -0.253829825605913 "1"
"366" "1" 10140010.8871482 -739999.04340423 31 FALSE "1" "1.1" "Andir" "Nov" 26 87.471 0.297 11 5 10139240.0716156 -739125.702655865 1 0.393179027829537 0 11 -0.185331230595199 "1"
"367" "1" 10140010.8871482 -739999.04340423 31 FALSE "1" "1.1" "Andir" "Jul" 57 87.471 0.652 7 5 10139240.0716156 -739125.702655865 1 0.656136780603706 0 7 -0.489674271130741 "1"
"368" "1" 10140010.8871482 -739999.04340423 31 FALSE "1" "1.1" "Andir" "Mar" 45 87.471 0.514 3 5 10139240.0716156 -739125.702655865 1 0.637915588444971 0 3 -0.504177843140049 "1"
"369" "1" 10140010.8871482 -739999.04340423 31 FALSE "1" "1.1" "Andir" "Dec" 59 87.471 0.675 12 5 10139240.0716156 -739125.702655865 1 0.580864779203157 0 12 -0.0679520964914496 "1"
"370" "1" 10140010.8871482 -739999.04340423 31 FALSE "1" "1.1" "Andir" "Aug" 40 87.471 0.457 8 5 10139240.0716156 -739125.702655865 1 0.499510351581542 0 8 -0.418414584429198 "1"
"371" "1" 10140010.8871482 -739999.04340423 31 FALSE "1" "1.1" "Andir" "Apr" 60 87.471 0.686 4 5 10139240.0716156 -739125.702655865 1 0.721745063325974 0 4 -0.505966065346167 "1"
"372" "1" 10140010.8871482 -739999.04340423 31 FALSE "1" "1.1" "Andir" "Sep" 37 87.471 0.423 9 5 10139240.0716156 -739125.702655865 1 0.44179336839047 0 9 -0.323133475142201 "1"
"373" "1" 10139978.0493239 -739994.81024727 32 FALSE "1" "1.1" "Andir" "Jan" 90 87.471 1.029 1 5 10139240.0716156 -739125.702655865 1 0.961489423106493 0.000267180142988432 1 -0.201578371937587 "1.25"
"374" "1" 10139978.0493239 -739994.81024727 32 FALSE "1" "1.1" "Andir" "May" 67 87.471 0.766 5 5 10139240.0716156 -739125.702655865 1 0.768137165158105 0 5 -0.579005009558247 "1"
"375" "1" 10139978.0493239 -739994.81024727 32 FALSE "1" "1.1" "Andir" "Oct" 39 87.471 0.446 10 5 10139240.0716156 -739125.702655865 1 0.443178913400996 0 10 -0.216120741496233 "1"
"376" "1" 10139978.0493239 -739994.81024727 32 FALSE "1" "1.1" "Andir" "Jun" 59 87.471 0.675 6 5 10139240.0716156 -739125.702655865 1 0.690780086798228 0 6 -0.481689621935628 "1"
"377" "1" 10139978.0493239 -739994.81024727 32 FALSE "1" "1.1" "Andir" "Feb" 82 87.471 0.937 2 5 10139240.0716156 -739125.702655865 1 0.907281862901677 3.30242802926151e-06 2 -0.253829825605913 "1"
"378" "1" 10139978.0493239 -739994.81024727 32 FALSE "1" "1.1" "Andir" "Nov" 26 87.471 0.297 11 5 10139240.0716156 -739125.702655865 1 0.393179027829537 0 11 -0.185331230595199 "1"
"379" "1" 10139978.0493239 -739994.81024727 32 FALSE "1" "1.1" "Andir" "Jul" 57 87.471 0.652 7 5 10139240.0716156 -739125.702655865 1 0.656136780603706 0 7 -0.489674271130741 "1"
"380" "1" 10139978.0493239 -739994.81024727 32 FALSE "1" "1.1" "Andir" "Mar" 45 87.471 0.514 3 5 10139240.0716156 -739125.702655865 1 0.637915588444971 0 3 -0.504177843140049 "1"
"381" "1" 10139978.0493239 -739994.81024727 32 FALSE "1" "1.1" "Andir" "Dec" 59 87.471 0.675 12 5 10139240.0716156 -739125.702655865 1 0.580864779203157 0 12 -0.0679520964914496 "1"
"382" "1" 10139978.0493239 -739994.81024727 32 FALSE "1" "1.1" "Andir" "Aug" 40 87.471 0.457 8 5 10139240.0716156 -739125.702655865 1 0.499510351581542 0 8 -0.418414584429198 "1"
"383" "1" 10139978.0493239 -739994.81024727 32 FALSE "1" "1.1" "Andir" "Apr" 60 87.471 0.686 4 5 10139240.0716156 -739125.702655865 1 0.721745063325974 0 4 -0.505966065346167 "1"
"384" "1" 10139978.0493239 -739994.81024727 32 FALSE "1" "1.1" "Andir" "Sep" 37 87.471 0.423 9 5 10139240.0716156 -739125.702655865 1 0.44179336839047 0 9 -0.323133475142201 "1"
"385" "1" 10139944.5153333 -739990.16960349 33 FALSE "1" "1.1" "Andir" "Jan" 90 87.471 1.029 1 5 10139240.0716156 -739125.702655865 1 0.961489423106493 0.000267180142988432 1 -0.201578371937587 "1.25"
"386" "1" 10139944.5153333 -739990.16960349 33 FALSE "1" "1.1" "Andir" "May" 67 87.471 0.766 5 5 10139240.0716156 -739125.702655865 1 0.768137165158105 0 5 -0.579005009558247 "1"
"387" "1" 10139944.5153333 -739990.16960349 33 FALSE "1" "1.1" "Andir" "Oct" 39 87.471 0.446 10 5 10139240.0716156 -739125.702655865 1 0.443178913400996 0 10 -0.216120741496233 "1"
"388" "1" 10139944.5153333 -739990.16960349 33 FALSE "1" "1.1" "Andir" "Jun" 59 87.471 0.675 6 5 10139240.0716156 -739125.702655865 1 0.690780086798228 0 6 -0.481689621935628 "1"
"389" "1" 10139944.5153333 -739990.16960349 33 FALSE "1" "1.1" "Andir" "Feb" 82 87.471 0.937 2 5 10139240.0716156 -739125.702655865 1 0.907281862901677 3.30242802926151e-06 2 -0.253829825605913 "1"
"390" "1" 10139944.5153333 -739990.16960349 33 FALSE "1" "1.1" "Andir" "Nov" 26 87.471 0.297 11 5 10139240.0716156 -739125.702655865 1 0.393179027829537 0 11 -0.185331230595199 "1"
"391" "1" 10139944.5153333 -739990.16960349 33 FALSE "1" "1.1" "Andir" "Jul" 57 87.471 0.652 7 5 10139240.0716156 -739125.702655865 1 0.656136780603706 0 7 -0.489674271130741 "1"
"392" "1" 10139944.5153333 -739990.16960349 33 FALSE "1" "1.1" "Andir" "Mar" 45 87.471 0.514 3 5 10139240.0716156 -739125.702655865 1 0.637915588444971 0 3 -0.504177843140049 "1"
"393" "1" 10139944.5153333 -739990.16960349 33 FALSE "1" "1.1" "Andir" "Dec" 59 87.471 0.675 12 5 10139240.0716156 -739125.702655865 1 0.580864779203157 0 12 -0.0679520964914496 "1"
"394" "1" 10139944.5153333 -739990.16960349 33 FALSE "1" "1.1" "Andir" "Aug" 40 87.471 0.457 8 5 10139240.0716156 -739125.702655865 1 0.499510351581542 0 8 -0.418414584429198 "1"
"395" "1" 10139944.5153333 -739990.16960349 33 FALSE "1" "1.1" "Andir" "Apr" 60 87.471 0.686 4 5 10139240.0716156 -739125.702655865 1 0.721745063325974 0 4 -0.505966065346167 "1"
"396" "1" 10139944.5153333 -739990.16960349 33 FALSE "1" "1.1" "Andir" "Sep" 37 87.471 0.423 9 5 10139240.0716156 -739125.702655865 1 0.44179336839047 0 9 -0.323133475142201 "1"
"397" "1" 10139920.9761396 -739986.80382659 34 FALSE "1" "1.1" "Andir" "Jan" 90 87.471 1.029 1 5 10139240.0716156 -739125.702655865 1 0.961489423106493 0.000267180142988432 1 -0.201578371937587 "1.25"
"398" "1" 10139920.9761396 -739986.80382659 34 FALSE "1" "1.1" "Andir" "May" 67 87.471 0.766 5 5 10139240.0716156 -739125.702655865 1 0.768137165158105 0 5 -0.579005009558247 "1"
"399" "1" 10139920.9761396 -739986.80382659 34 FALSE "1" "1.1" "Andir" "Oct" 39 87.471 0.446 10 5 10139240.0716156 -739125.702655865 1 0.443178913400996 0 10 -0.216120741496233 "1"
"400" "1" 10139920.9761396 -739986.80382659 34 FALSE "1" "1.1" "Andir" "Jun" 59 87.471 0.675 6 5 10139240.0716156 -739125.702655865 1 0.690780086798228 0 6 -0.481689621935628 "1"
"401" "1" 10139920.9761396 -739986.80382659 34 FALSE "1" "1.1" "Andir" "Feb" 82 87.471 0.937 2 5 10139240.0716156 -739125.702655865 1 0.907281862901677 3.30242802926151e-06 2 -0.253829825605913 "1"
"402" "1" 10139920.9761396 -739986.80382659 34 FALSE "1" "1.1" "Andir" "Nov" 26 87.471 0.297 11 5 10139240.0716156 -739125.702655865 1 0.393179027829537 0 11 -0.185331230595199 "1"
"403" "1" 10139920.9761396 -739986.80382659 34 FALSE "1" "1.1" "Andir" "Jul" 57 87.471 0.652 7 5 10139240.0716156 -739125.702655865 1 0.656136780603706 0 7 -0.489674271130741 "1"
"404" "1" 10139920.9761396 -739986.80382659 34 FALSE "1" "1.1" "Andir" "Mar" 45 87.471 0.514 3 5 10139240.0716156 -739125.702655865 1 0.637915588444971 0 3 -0.504177843140049 "1"
"405" "1" 10139920.9761396 -739986.80382659 34 FALSE "1" "1.1" "Andir" "Dec" 59 87.471 0.675 12 5 10139240.0716156 -739125.702655865 1 0.580864779203157 0 12 -0.0679520964914496 "1"
"406" "1" 10139920.9761396 -739986.80382659 34 FALSE "1" "1.1" "Andir" "Aug" 40 87.471 0.457 8 5 10139240.0716156 -739125.702655865 1 0.499510351581542 0 8 -0.418414584429198 "1"
"407" "1" 10139920.9761396 -739986.80382659 34 FALSE "1" "1.1" "Andir" "Apr" 60 87.471 0.686 4 5 10139240.0716156 -739125.702655865 1 0.721745063325974 0 4 -0.505966065346167 "1"
"408" "1" 10139920.9761396 -739986.80382659 34 FALSE "1" "1.1" "Andir" "Sep" 37 87.471 0.423 9 5 10139240.0716156 -739125.702655865 1 0.44179336839047 0 9 -0.323133475142201 "1"
"409" "1" 10139896.0073378 -739983.28510845 35 FALSE "1" "1.1" "Andir" "Jan" 90 87.471 1.029 1 5 10139240.0716156 -739125.702655865 1 0.961489423106493 0.000267180142988432 1 -0.201578371937587 "1.25"
"410" "1" 10139896.0073378 -739983.28510845 35 FALSE "1" "1.1" "Andir" "May" 67 87.471 0.766 5 5 10139240.0716156 -739125.702655865 1 0.768137165158105 0 5 -0.579005009558247 "1"
"411" "1" 10139896.0073378 -739983.28510845 35 FALSE "1" "1.1" "Andir" "Oct" 39 87.471 0.446 10 5 10139240.0716156 -739125.702655865 1 0.443178913400996 0 10 -0.216120741496233 "1"
"412" "1" 10139896.0073378 -739983.28510845 35 FALSE "1" "1.1" "Andir" "Jun" 59 87.471 0.675 6 5 10139240.0716156 -739125.702655865 1 0.690780086798228 0 6 -0.481689621935628 "1"
"413" "1" 10139896.0073378 -739983.28510845 35 FALSE "1" "1.1" "Andir" "Feb" 82 87.471 0.937 2 5 10139240.0716156 -739125.702655865 1 0.907281862901677 3.30242802926151e-06 2 -0.253829825605913 "1"
"414" "1" 10139896.0073378 -739983.28510845 35 FALSE "1" "1.1" "Andir" "Nov" 26 87.471 0.297 11 5 10139240.0716156 -739125.702655865 1 0.393179027829537 0 11 -0.185331230595199 "1"
"415" "1" 10139896.0073378 -739983.28510845 35 FALSE "1" "1.1" "Andir" "Jul" 57 87.471 0.652 7 5 10139240.0716156 -739125.702655865 1 0.656136780603706 0 7 -0.489674271130741 "1"
"416" "1" 10139896.0073378 -739983.28510845 35 FALSE "1" "1.1" "Andir" "Mar" 45 87.471 0.514 3 5 10139240.0716156 -739125.702655865 1 0.637915588444971 0 3 -0.504177843140049 "1"
"417" "1" 10139896.0073378 -739983.28510845 35 FALSE "1" "1.1" "Andir" "Dec" 59 87.471 0.675 12 5 10139240.0716156 -739125.702655865 1 0.580864779203157 0 12 -0.0679520964914496 "1"
"418" "1" 10139896.0073378 -739983.28510845 35 FALSE "1" "1.1" "Andir" "Aug" 40 87.471 0.457 8 5 10139240.0716156 -739125.702655865 1 0.499510351581542 0 8 -0.418414584429198 "1"
"419" "1" 10139896.0073378 -739983.28510845 35 FALSE "1" "1.1" "Andir" "Apr" 60 87.471 0.686 4 5 10139240.0716156 -739125.702655865 1 0.721745063325974 0 4 -0.505966065346167 "1"
"420" "1" 10139896.0073378 -739983.28510845 35 FALSE "1" "1.1" "Andir" "Sep" 37 87.471 0.423 9 5 10139240.0716156 -739125.702655865 1 0.44179336839047 0 9 -0.323133475142201 "1"
"421" "1" 10139874.6226383 -739979.96959896 36 FALSE "1" "1.1" "Andir" "Jan" 90 87.471 1.029 1 5 10139240.0716156 -739125.702655865 1 0.961489423106493 0.000267180142988432 1 -0.201578371937587 "1.25"
"422" "1" 10139874.6226383 -739979.96959896 36 FALSE "1" "1.1" "Andir" "May" 67 87.471 0.766 5 5 10139240.0716156 -739125.702655865 1 0.768137165158105 0 5 -0.579005009558247 "1"
"423" "1" 10139874.6226383 -739979.96959896 36 FALSE "1" "1.1" "Andir" "Oct" 39 87.471 0.446 10 5 10139240.0716156 -739125.702655865 1 0.443178913400996 0 10 -0.216120741496233 "1"
"424" "1" 10139874.6226383 -739979.96959896 36 FALSE "1" "1.1" "Andir" "Jun" 59 87.471 0.675 6 5 10139240.0716156 -739125.702655865 1 0.690780086798228 0 6 -0.481689621935628 "1"
"425" "1" 10139874.6226383 -739979.96959896 36 FALSE "1" "1.1" "Andir" "Feb" 82 87.471 0.937 2 5 10139240.0716156 -739125.702655865 1 0.907281862901677 3.30242802926151e-06 2 -0.253829825605913 "1"
"426" "1" 10139874.6226383 -739979.96959896 36 FALSE "1" "1.1" "Andir" "Nov" 26 87.471 0.297 11 5 10139240.0716156 -739125.702655865 1 0.393179027829537 0 11 -0.185331230595199 "1"
"427" "1" 10139874.6226383 -739979.96959896 36 FALSE "1" "1.1" "Andir" "Jul" 57 87.471 0.652 7 5 10139240.0716156 -739125.702655865 1 0.656136780603706 0 7 -0.489674271130741 "1"
"428" "1" 10139874.6226383 -739979.96959896 36 FALSE "1" "1.1" "Andir" "Mar" 45 87.471 0.514 3 5 10139240.0716156 -739125.702655865 1 0.637915588444971 0 3 -0.504177843140049 "1"
"429" "1" 10139874.6226383 -739979.96959896 36 FALSE "1" "1.1" "Andir" "Dec" 59 87.471 0.675 12 5 10139240.0716156 -739125.702655865 1 0.580864779203157 0 12 -0.0679520964914496 "1"
"430" "1" 10139874.6226383 -739979.96959896 36 FALSE "1" "1.1" "Andir" "Aug" 40 87.471 0.457 8 5 10139240.0716156 -739125.702655865 1 0.499510351581542 0 8 -0.418414584429198 "1"
"431" "1" 10139874.6226383 -739979.96959896 36 FALSE "1" "1.1" "Andir" "Apr" 60 87.471 0.686 4 5 10139240.0716156 -739125.702655865 1 0.721745063325974 0 4 -0.505966065346167 "1"
"432" "1" 10139874.6226383 -739979.96959896 36 FALSE "1" "1.1" "Andir" "Sep" 37 87.471 0.423 9 5 10139240.0716156 -739125.702655865 1 0.44179336839047 0 9 -0.323133475142201 "1"
"433" "1" 10139849.6452213 -739976.60382206 37 FALSE "1" "1.1" "Andir" "Jan" 90 87.471 1.029 1 5 10139240.0716156 -739125.702655865 1 0.961489423106493 0.000267180142988432 1 -0.201578371937587 "1.25"
"434" "1" 10139849.6452213 -739976.60382206 37 FALSE "1" "1.1" "Andir" "May" 67 87.471 0.766 5 5 10139240.0716156 -739125.702655865 1 0.768137165158105 0 5 -0.579005009558247 "1"
"435" "1" 10139849.6452213 -739976.60382206 37 FALSE "1" "1.1" "Andir" "Oct" 39 87.471 0.446 10 5 10139240.0716156 -739125.702655865 1 0.443178913400996 0 10 -0.216120741496233 "1"
"436" "1" 10139849.6452213 -739976.60382206 37 FALSE "1" "1.1" "Andir" "Jun" 59 87.471 0.675 6 5 10139240.0716156 -739125.702655865 1 0.690780086798228 0 6 -0.481689621935628 "1"
"437" "1" 10139849.6452213 -739976.60382206 37 FALSE "1" "1.1" "Andir" "Feb" 82 87.471 0.937 2 5 10139240.0716156 -739125.702655865 1 0.907281862901677 3.30242802926151e-06 2 -0.253829825605913 "1"
"438" "1" 10139849.6452213 -739976.60382206 37 FALSE "1" "1.1" "Andir" "Nov" 26 87.471 0.297 11 5 10139240.0716156 -739125.702655865 1 0.393179027829537 0 11 -0.185331230595199 "1"
"439" "1" 10139849.6452213 -739976.60382206 37 FALSE "1" "1.1" "Andir" "Jul" 57 87.471 0.652 7 5 10139240.0716156 -739125.702655865 1 0.656136780603706 0 7 -0.489674271130741 "1"
"440" "1" 10139849.6452213 -739976.60382206 37 FALSE "1" "1.1" "Andir" "Mar" 45 87.471 0.514 3 5 10139240.0716156 -739125.702655865 1 0.637915588444971 0 3 -0.504177843140049 "1"
"441" "1" 10139849.6452213 -739976.60382206 37 FALSE "1" "1.1" "Andir" "Dec" 59 87.471 0.675 12 5 10139240.0716156 -739125.702655865 1 0.580864779203157 0 12 -0.0679520964914496 "1"
"442" "1" 10139849.6452213 -739976.60382206 37 FALSE "1" "1.1" "Andir" "Aug" 40 87.471 0.457 8 5 10139240.0716156 -739125.702655865 1 0.499510351581542 0 8 -0.418414584429198 "1"
"443" "1" 10139849.6452213 -739976.60382206 37 FALSE "1" "1.1" "Andir" "Apr" 60 87.471 0.686 4 5 10139240.0716156 -739125.702655865 1 0.721745063325974 0 4 -0.505966065346167 "1"
"444" "1" 10139849.6452213 -739976.60382206 37 FALSE "1" "1.1" "Andir" "Sep" 37 87.471 0.423 9 5 10139240.0716156 -739125.702655865 1 0.44179336839047 0 9 -0.323133475142201 "1"
"445" "1" 10139818.967542 -739972.32039769 38 FALSE "1" "1.1" "Andir" "Jan" 90 87.471 1.029 1 5 10139240.0716156 -739125.702655865 1 0.961489423106493 0.000267180142988432 1 -0.201578371937587 "1.25"
"446" "1" 10139818.967542 -739972.32039769 38 FALSE "1" "1.1" "Andir" "May" 67 87.471 0.766 5 5 10139240.0716156 -739125.702655865 1 0.768137165158105 0 5 -0.579005009558247 "1"
"447" "1" 10139818.967542 -739972.32039769 38 FALSE "1" "1.1" "Andir" "Oct" 39 87.471 0.446 10 5 10139240.0716156 -739125.702655865 1 0.443178913400996 0 10 -0.216120741496233 "1"
"448" "1" 10139818.967542 -739972.32039769 38 FALSE "1" "1.1" "Andir" "Jun" 59 87.471 0.675 6 5 10139240.0716156 -739125.702655865 1 0.690780086798228 0 6 -0.481689621935628 "1"
"449" "1" 10139818.967542 -739972.32039769 38 FALSE "1" "1.1" "Andir" "Feb" 82 87.471 0.937 2 5 10139240.0716156 -739125.702655865 1 0.907281862901677 3.30242802926151e-06 2 -0.253829825605913 "1"
"450" "1" 10139818.967542 -739972.32039769 38 FALSE "1" "1.1" "Andir" "Nov" 26 87.471 0.297 11 5 10139240.0716156 -739125.702655865 1 0.393179027829537 0 11 -0.185331230595199 "1"
"451" "1" 10139818.967542 -739972.32039769 38 FALSE "1" "1.1" "Andir" "Jul" 57 87.471 0.652 7 5 10139240.0716156 -739125.702655865 1 0.656136780603706 0 7 -0.489674271130741 "1"
"452" "1" 10139818.967542 -739972.32039769 38 FALSE "1" "1.1" "Andir" "Mar" 45 87.471 0.514 3 5 10139240.0716156 -739125.702655865 1 0.637915588444971 0 3 -0.504177843140049 "1"
"453" "1" 10139818.967542 -739972.32039769 38 FALSE "1" "1.1" "Andir" "Dec" 59 87.471 0.675 12 5 10139240.0716156 -739125.702655865 1 0.580864779203157 0 12 -0.0679520964914496 "1"
"454" "1" 10139818.967542 -739972.32039769 38 FALSE "1" "1.1" "Andir" "Aug" 40 87.471 0.457 8 5 10139240.0716156 -739125.702655865 1 0.499510351581542 0 8 -0.418414584429198 "1"
"455" "1" 10139818.967542 -739972.32039769 38 FALSE "1" "1.1" "Andir" "Apr" 60 87.471 0.686 4 5 10139240.0716156 -739125.702655865 1 0.721745063325974 0 4 -0.505966065346167 "1"
"456" "1" 10139818.967542 -739972.32039769 38 FALSE "1" "1.1" "Andir" "Sep" 37 87.471 0.423 9 5 10139240.0716156 -739125.702655865 1 0.44179336839047 0 9 -0.323133475142201 "1"
"457" "1" 10139811.8195683 -739971.55462195 39 FALSE "1" "1.1" "Andir" "Jan" 90 87.471 1.029 1 5 10139240.0716156 -739125.702655865 1 0.961489423106493 0.000267180142988432 1 -0.201578371937587 "1.25"
"458" "1" 10139811.8195683 -739971.55462195 39 FALSE "1" "1.1" "Andir" "May" 67 87.471 0.766 5 5 10139240.0716156 -739125.702655865 1 0.768137165158105 0 5 -0.579005009558247 "1"
"459" "1" 10139811.8195683 -739971.55462195 39 FALSE "1" "1.1" "Andir" "Oct" 39 87.471 0.446 10 5 10139240.0716156 -739125.702655865 1 0.443178913400996 0 10 -0.216120741496233 "1"
"460" "1" 10139811.8195683 -739971.55462195 39 FALSE "1" "1.1" "Andir" "Jun" 59 87.471 0.675 6 5 10139240.0716156 -739125.702655865 1 0.690780086798228 0 6 -0.481689621935628 "1"
"461" "1" 10139811.8195683 -739971.55462195 39 FALSE "1" "1.1" "Andir" "Feb" 82 87.471 0.937 2 5 10139240.0716156 -739125.702655865 1 0.907281862901677 3.30242802926151e-06 2 -0.253829825605913 "1"
"462" "1" 10139811.8195683 -739971.55462195 39 FALSE "1" "1.1" "Andir" "Nov" 26 87.471 0.297 11 5 10139240.0716156 -739125.702655865 1 0.393179027829537 0 11 -0.185331230595199 "1"
"463" "1" 10139811.8195683 -739971.55462195 39 FALSE "1" "1.1" "Andir" "Jul" 57 87.471 0.652 7 5 10139240.0716156 -739125.702655865 1 0.656136780603706 0 7 -0.489674271130741 "1"
"464" "1" 10139811.8195683 -739971.55462195 39 FALSE "1" "1.1" "Andir" "Mar" 45 87.471 0.514 3 5 10139240.0716156 -739125.702655865 1 0.637915588444971 0 3 -0.504177843140049 "1"
"465" "1" 10139811.8195683 -739971.55462195 39 FALSE "1" "1.1" "Andir" "Dec" 59 87.471 0.675 12 5 10139240.0716156 -739125.702655865 1 0.580864779203157 0 12 -0.0679520964914496 "1"
"466" "1" 10139811.8195683 -739971.55462195 39 FALSE "1" "1.1" "Andir" "Aug" 40 87.471 0.457 8 5 10139240.0716156 -739125.702655865 1 0.499510351581542 0 8 -0.418414584429198 "1"
"467" "1" 10139811.8195683 -739971.55462195 39 FALSE "1" "1.1" "Andir" "Apr" 60 87.471 0.686 4 5 10139240.0716156 -739125.702655865 1 0.721745063325974 0 4 -0.505966065346167 "1"
"468" "1" 10139811.8195683 -739971.55462195 39 FALSE "1" "1.1" "Andir" "Sep" 37 87.471 0.423 9 5 10139240.0716156 -739125.702655865 1 0.44179336839047 0 9 -0.323133475142201 "1"
"469" "1" 10139794.6776741 -739969.51504885 40 FALSE "1" "1.1" "Andir" "Jan" 90 87.471 1.029 1 5 10139240.0716156 -739125.702655865 1 0.961489423106493 0.000267180142988432 1 -0.201578371937587 "1.25"
"470" "1" 10139794.6776741 -739969.51504885 40 FALSE "1" "1.1" "Andir" "May" 67 87.471 0.766 5 5 10139240.0716156 -739125.702655865 1 0.768137165158105 0 5 -0.579005009558247 "1"
"471" "1" 10139794.6776741 -739969.51504885 40 FALSE "1" "1.1" "Andir" "Oct" 39 87.471 0.446 10 5 10139240.0716156 -739125.702655865 1 0.443178913400996 0 10 -0.216120741496233 "1"
"472" "1" 10139794.6776741 -739969.51504885 40 FALSE "1" "1.1" "Andir" "Jun" 59 87.471 0.675 6 5 10139240.0716156 -739125.702655865 1 0.690780086798228 0 6 -0.481689621935628 "1"
"473" "1" 10139794.6776741 -739969.51504885 40 FALSE "1" "1.1" "Andir" "Feb" 82 87.471 0.937 2 5 10139240.0716156 -739125.702655865 1 0.907281862901677 3.30242802926151e-06 2 -0.253829825605913 "1"
"474" "1" 10139794.6776741 -739969.51504885 40 FALSE "1" "1.1" "Andir" "Nov" 26 87.471 0.297 11 5 10139240.0716156 -739125.702655865 1 0.393179027829537 0 11 -0.185331230595199 "1"
"475" "1" 10139794.6776741 -739969.51504885 40 FALSE "1" "1.1" "Andir" "Jul" 57 87.471 0.652 7 5 10139240.0716156 -739125.702655865 1 0.656136780603706 0 7 -0.489674271130741 "1"
"476" "1" 10139794.6776741 -739969.51504885 40 FALSE "1" "1.1" "Andir" "Mar" 45 87.471 0.514 3 5 10139240.0716156 -739125.702655865 1 0.637915588444971 0 3 -0.504177843140049 "1"
"477" "1" 10139794.6776741 -739969.51504885 40 FALSE "1" "1.1" "Andir" "Dec" 59 87.471 0.675 12 5 10139240.0716156 -739125.702655865 1 0.580864779203157 0 12 -0.0679520964914496 "1"
"478" "1" 10139794.6776741 -739969.51504885 40 FALSE "1" "1.1" "Andir" "Aug" 40 87.471 0.457 8 5 10139240.0716156 -739125.702655865 1 0.499510351581542 0 8 -0.418414584429198 "1"
"479" "1" 10139794.6776741 -739969.51504885 40 FALSE "1" "1.1" "Andir" "Apr" 60 87.471 0.686 4 5 10139240.0716156 -739125.702655865 1 0.721745063325974 0 4 -0.505966065346167 "1"
"480" "1" 10139794.6776741 -739969.51504885 40 FALSE "1" "1.1" "Andir" "Sep" 37 87.471 0.423 9 5 10139240.0716156 -739125.702655865 1 0.44179336839047 0 9 -0.323133475142201 "1"
"481" "1" 10139777.5521206 -739967.16852375 41 FALSE "1" "1.1" "Andir" "Jan" 90 87.471 1.029 1 5 10139240.0716156 -739125.702655865 1 0.961489423106493 0.000267180142988432 1 -0.201578371937587 "1.25"
"482" "1" 10139777.5521206 -739967.16852375 41 FALSE "1" "1.1" "Andir" "May" 67 87.471 0.766 5 5 10139240.0716156 -739125.702655865 1 0.768137165158105 0 5 -0.579005009558247 "1"
"483" "1" 10139777.5521206 -739967.16852375 41 FALSE "1" "1.1" "Andir" "Oct" 39 87.471 0.446 10 5 10139240.0716156 -739125.702655865 1 0.443178913400996 0 10 -0.216120741496233 "1"
"484" "1" 10139777.5521206 -739967.16852375 41 FALSE "1" "1.1" "Andir" "Jun" 59 87.471 0.675 6 5 10139240.0716156 -739125.702655865 1 0.690780086798228 0 6 -0.481689621935628 "1"
"485" "1" 10139777.5521206 -739967.16852375 41 FALSE "1" "1.1" "Andir" "Feb" 82 87.471 0.937 2 5 10139240.0716156 -739125.702655865 1 0.907281862901677 3.30242802926151e-06 2 -0.253829825605913 "1"
"486" "1" 10139777.5521206 -739967.16852375 41 FALSE "1" "1.1" "Andir" "Nov" 26 87.471 0.297 11 5 10139240.0716156 -739125.702655865 1 0.393179027829537 0 11 -0.185331230595199 "1"
"487" "1" 10139777.5521206 -739967.16852375 41 FALSE "1" "1.1" "Andir" "Jul" 57 87.471 0.652 7 5 10139240.0716156 -739125.702655865 1 0.656136780603706 0 7 -0.489674271130741 "1"
"488" "1" 10139777.5521206 -739967.16852375 41 FALSE "1" "1.1" "Andir" "Mar" 45 87.471 0.514 3 5 10139240.0716156 -739125.702655865 1 0.637915588444971 0 3 -0.504177843140049 "1"
"489" "1" 10139777.5521206 -739967.16852375 41 FALSE "1" "1.1" "Andir" "Dec" 59 87.471 0.675 12 5 10139240.0716156 -739125.702655865 1 0.580864779203157 0 12 -0.0679520964914496 "1"
"490" "1" 10139777.5521206 -739967.16852375 41 FALSE "1" "1.1" "Andir" "Aug" 40 87.471 0.457 8 5 10139240.0716156 -739125.702655865 1 0.499510351581542 0 8 -0.418414584429198 "1"
"491" "1" 10139777.5521206 -739967.16852375 41 FALSE "1" "1.1" "Andir" "Apr" 60 87.471 0.686 4 5 10139240.0716156 -739125.702655865 1 0.721745063325974 0 4 -0.505966065346167 "1"
"492" "1" 10139777.5521206 -739967.16852375 41 FALSE "1" "1.1" "Andir" "Sep" 37 87.471 0.423 9 5 10139240.0716156 -739125.702655865 1 0.44179336839047 0 9 -0.323133475142201 "1"
"493" "1" 10139766.1047054 -739966.14927196 42 FALSE "1" "1.1" "Andir" "Jan" 90 87.471 1.029 1 5 10139240.0716156 -739125.702655865 1 0.961489423106493 0.000267180142988432 1 -0.201578371937587 "1.25"
"494" "1" 10139766.1047054 -739966.14927196 42 FALSE "1" "1.1" "Andir" "May" 67 87.471 0.766 5 5 10139240.0716156 -739125.702655865 1 0.768137165158105 0 5 -0.579005009558247 "1"
"495" "1" 10139766.1047054 -739966.14927196 42 FALSE "1" "1.1" "Andir" "Oct" 39 87.471 0.446 10 5 10139240.0716156 -739125.702655865 1 0.443178913400996 0 10 -0.216120741496233 "1"
"496" "1" 10139766.1047054 -739966.14927196 42 FALSE "1" "1.1" "Andir" "Jun" 59 87.471 0.675 6 5 10139240.0716156 -739125.702655865 1 0.690780086798228 0 6 -0.481689621935628 "1"
"497" "1" 10139766.1047054 -739966.14927196 42 FALSE "1" "1.1" "Andir" "Feb" 82 87.471 0.937 2 5 10139240.0716156 -739125.702655865 1 0.907281862901677 3.30242802926151e-06 2 -0.253829825605913 "1"
"498" "1" 10139766.1047054 -739966.14927196 42 FALSE "1" "1.1" "Andir" "Nov" 26 87.471 0.297 11 5 10139240.0716156 -739125.702655865 1 0.393179027829537 0 11 -0.185331230595199 "1"
"499" "1" 10139766.1047054 -739966.14927196 42 FALSE "1" "1.1" "Andir" "Jul" 57 87.471 0.652 7 5 10139240.0716156 -739125.702655865 1 0.656136780603706 0 7 -0.489674271130741 "1"
"500" "1" 10139766.1047054 -739966.14927196 42 FALSE "1" "1.1" "Andir" "Mar" 45 87.471 0.514 3 5 10139240.0716156 -739125.702655865 1 0.637915588444971 0 3 -0.504177843140049 "1"
"501" "1" 10139766.1047054 -739966.14927196 42 FALSE "1" "1.1" "Andir" "Dec" 59 87.471 0.675 12 5 10139240.0716156 -739125.702655865 1 0.580864779203157 0 12 -0.0679520964914496 "1"
"502" "1" 10139766.1047054 -739966.14927196 42 FALSE "1" "1.1" "Andir" "Aug" 40 87.471 0.457 8 5 10139240.0716156 -739125.702655865 1 0.499510351581542 0 8 -0.418414584429198 "1"
"503" "1" 10139766.1047054 -739966.14927196 42 FALSE "1" "1.1" "Andir" "Apr" 60 87.471 0.686 4 5 10139240.0716156 -739125.702655865 1 0.721745063325974 0 4 -0.505966065346167 "1"
"504" "1" 10139766.1047054 -739966.14927196 42 FALSE "1" "1.1" "Andir" "Sep" 37 87.471 0.423 9 5 10139240.0716156 -739125.702655865 1 0.44179336839047 0 9 -0.323133475142201 "1"
"505" "1" 10139741.1704006 -739962.01771932 43 FALSE "1" "1.1" "Andir" "Jan" 90 87.471 1.029 1 5 10139240.0716156 -739125.702655865 1 0.961489423106493 0.000267180142988432 1 -0.201578371937587 "1.25"
"506" "1" 10139741.1704006 -739962.01771932 43 FALSE "1" "1.1" "Andir" "May" 67 87.471 0.766 5 5 10139240.0716156 -739125.702655865 1 0.768137165158105 0 5 -0.579005009558247 "1"
"507" "1" 10139741.1704006 -739962.01771932 43 FALSE "1" "1.1" "Andir" "Oct" 39 87.471 0.446 10 5 10139240.0716156 -739125.702655865 1 0.443178913400996 0 10 -0.216120741496233 "1"
"508" "1" 10139741.1704006 -739962.01771932 43 FALSE "1" "1.1" "Andir" "Jun" 59 87.471 0.675 6 5 10139240.0716156 -739125.702655865 1 0.690780086798228 0 6 -0.481689621935628 "1"
"509" "1" 10139741.1704006 -739962.01771932 43 FALSE "1" "1.1" "Andir" "Feb" 82 87.471 0.937 2 5 10139240.0716156 -739125.702655865 1 0.907281862901677 3.30242802926151e-06 2 -0.253829825605913 "1"
"510" "1" 10139741.1704006 -739962.01771932 43 FALSE "1" "1.1" "Andir" "Nov" 26 87.471 0.297 11 5 10139240.0716156 -739125.702655865 1 0.393179027829537 0 11 -0.185331230595199 "1"
"511" "1" 10139741.1704006 -739962.01771932 43 FALSE "1" "1.1" "Andir" "Jul" 57 87.471 0.652 7 5 10139240.0716156 -739125.702655865 1 0.656136780603706 0 7 -0.489674271130741 "1"
"512" "1" 10139741.1704006 -739962.01771932 43 FALSE "1" "1.1" "Andir" "Mar" 45 87.471 0.514 3 5 10139240.0716156 -739125.702655865 1 0.637915588444971 0 3 -0.504177843140049 "1"
"513" "1" 10139741.1704006 -739962.01771932 43 FALSE "1" "1.1" "Andir" "Dec" 59 87.471 0.675 12 5 10139240.0716156 -739125.702655865 1 0.580864779203157 0 12 -0.0679520964914496 "1"
"514" "1" 10139741.1704006 -739962.01771932 43 FALSE "1" "1.1" "Andir" "Aug" 40 87.471 0.457 8 5 10139240.0716156 -739125.702655865 1 0.499510351581542 0 8 -0.418414584429198 "1"
"515" "1" 10139741.1704006 -739962.01771932 43 FALSE "1" "1.1" "Andir" "Apr" 60 87.471 0.686 4 5 10139240.0716156 -739125.702655865 1 0.721745063325974 0 4 -0.505966065346167 "1"
"516" "1" 10139741.1704006 -739962.01771932 43 FALSE "1" "1.1" "Andir" "Sep" 37 87.471 0.423 9 5 10139240.0716156 -739125.702655865 1 0.44179336839047 0 9 -0.323133475142201 "1"
"517" "1" 10139732.6166454 -739960.69258504 44 FALSE "1" "1.1" "Andir" "Jan" 90 87.471 1.029 1 5 10139240.0716156 -739125.702655865 1 0.961489423106493 0.000267180142988432 1 -0.201578371937587 "1.25"
"518" "1" 10139732.6166454 -739960.69258504 44 FALSE "1" "1.1" "Andir" "May" 67 87.471 0.766 5 5 10139240.0716156 -739125.702655865 1 0.768137165158105 0 5 -0.579005009558247 "1"
"519" "1" 10139732.6166454 -739960.69258504 44 FALSE "1" "1.1" "Andir" "Oct" 39 87.471 0.446 10 5 10139240.0716156 -739125.702655865 1 0.443178913400996 0 10 -0.216120741496233 "1"
"520" "1" 10139732.6166454 -739960.69258504 44 FALSE "1" "1.1" "Andir" "Jun" 59 87.471 0.675 6 5 10139240.0716156 -739125.702655865 1 0.690780086798228 0 6 -0.481689621935628 "1"
"521" "1" 10139732.6166454 -739960.69258504 44 FALSE "1" "1.1" "Andir" "Feb" 82 87.471 0.937 2 5 10139240.0716156 -739125.702655865 1 0.907281862901677 3.30242802926151e-06 2 -0.253829825605913 "1"
"522" "1" 10139732.6166454 -739960.69258504 44 FALSE "1" "1.1" "Andir" "Nov" 26 87.471 0.297 11 5 10139240.0716156 -739125.702655865 1 0.393179027829537 0 11 -0.185331230595199 "1"
"523" "1" 10139732.6166454 -739960.69258504 44 FALSE "1" "1.1" "Andir" "Jul" 57 87.471 0.652 7 5 10139240.0716156 -739125.702655865 1 0.656136780603706 0 7 -0.489674271130741 "1"
"524" "1" 10139732.6166454 -739960.69258504 44 FALSE "1" "1.1" "Andir" "Mar" 45 87.471 0.514 3 5 10139240.0716156 -739125.702655865 1 0.637915588444971 0 3 -0.504177843140049 "1"
"525" "1" 10139732.6166454 -739960.69258504 44 FALSE "1" "1.1" "Andir" "Dec" 59 87.471 0.675 12 5 10139240.0716156 -739125.702655865 1 0.580864779203157 0 12 -0.0679520964914496 "1"
"526" "1" 10139732.6166454 -739960.69258504 44 FALSE "1" "1.1" "Andir" "Aug" 40 87.471 0.457 8 5 10139240.0716156 -739125.702655865 1 0.499510351581542 0 8 -0.418414584429198 "1"
"527" "1" 10139732.6166454 -739960.69258504 44 FALSE "1" "1.1" "Andir" "Apr" 60 87.471 0.686 4 5 10139240.0716156 -739125.702655865 1 0.721745063325974 0 4 -0.505966065346167 "1"
"528" "1" 10139732.6166454 -739960.69258504 44 FALSE "1" "1.1" "Andir" "Sep" 37 87.471 0.423 9 5 10139240.0716156 -739125.702655865 1 0.44179336839047 0 9 -0.323133475142201 "1"
"529" "1" 10139715.516924 -739957.8872362 45 FALSE "1" "1.1" "Andir" "Jan" 90 87.471 1.029 1 5 10139240.0716156 -739125.702655865 1 0.961489423106493 0.000267180142988432 1 -0.201578371937587 "1.25"
"530" "1" 10139715.516924 -739957.8872362 45 FALSE "1" "1.1" "Andir" "May" 67 87.471 0.766 5 5 10139240.0716156 -739125.702655865 1 0.768137165158105 0 5 -0.579005009558247 "1"
"531" "1" 10139715.516924 -739957.8872362 45 FALSE "1" "1.1" "Andir" "Oct" 39 87.471 0.446 10 5 10139240.0716156 -739125.702655865 1 0.443178913400996 0 10 -0.216120741496233 "1"
"532" "1" 10139715.516924 -739957.8872362 45 FALSE "1" "1.1" "Andir" "Jun" 59 87.471 0.675 6 5 10139240.0716156 -739125.702655865 1 0.690780086798228 0 6 -0.481689621935628 "1"
"533" "1" 10139715.516924 -739957.8872362 45 FALSE "1" "1.1" "Andir" "Feb" 82 87.471 0.937 2 5 10139240.0716156 -739125.702655865 1 0.907281862901677 3.30242802926151e-06 2 -0.253829825605913 "1"
"534" "1" 10139715.516924 -739957.8872362 45 FALSE "1" "1.1" "Andir" "Nov" 26 87.471 0.297 11 5 10139240.0716156 -739125.702655865 1 0.393179027829537 0 11 -0.185331230595199 "1"
"535" "1" 10139715.516924 -739957.8872362 45 FALSE "1" "1.1" "Andir" "Jul" 57 87.471 0.652 7 5 10139240.0716156 -739125.702655865 1 0.656136780603706 0 7 -0.489674271130741 "1"
"536" "1" 10139715.516924 -739957.8872362 45 FALSE "1" "1.1" "Andir" "Mar" 45 87.471 0.514 3 5 10139240.0716156 -739125.702655865 1 0.637915588444971 0 3 -0.504177843140049 "1"
"537" "1" 10139715.516924 -739957.8872362 45 FALSE "1" "1.1" "Andir" "Dec" 59 87.471 0.675 12 5 10139240.0716156 -739125.702655865 1 0.580864779203157 0 12 -0.0679520964914496 "1"
"538" "1" 10139715.516924 -739957.8872362 45 FALSE "1" "1.1" "Andir" "Aug" 40 87.471 0.457 8 5 10139240.0716156 -739125.702655865 1 0.499510351581542 0 8 -0.418414584429198 "1"
"539" "1" 10139715.516924 -739957.8872362 45 FALSE "1" "1.1" "Andir" "Apr" 60 87.471 0.686 4 5 10139240.0716156 -739125.702655865 1 0.721745063325974 0 4 -0.505966065346167 "1"
"540" "1" 10139715.516924 -739957.8872362 45 FALSE "1" "1.1" "Andir" "Sep" 37 87.471 0.423 9 5 10139240.0716156 -739125.702655865 1 0.44179336839047 0 9 -0.323133475142201 "1"
"541" "1" 10139654.9544412 -739947.99311415 46 FALSE "1" "1.1" "Andir" "Jan" 90 87.471 1.029 1 5 10139240.0716156 -739125.702655865 1 0.961489423106493 0.000267180142988432 1 -0.201578371937587 "1.25"
"542" "1" 10139654.9544412 -739947.99311415 46 FALSE "1" "1.1" "Andir" "May" 67 87.471 0.766 5 5 10139240.0716156 -739125.702655865 1 0.768137165158105 0 5 -0.579005009558247 "1"
"543" "1" 10139654.9544412 -739947.99311415 46 FALSE "1" "1.1" "Andir" "Oct" 39 87.471 0.446 10 5 10139240.0716156 -739125.702655865 1 0.443178913400996 0 10 -0.216120741496233 "1"
"544" "1" 10139654.9544412 -739947.99311415 46 FALSE "1" "1.1" "Andir" "Jun" 59 87.471 0.675 6 5 10139240.0716156 -739125.702655865 1 0.690780086798228 0 6 -0.481689621935628 "1"
"545" "1" 10139654.9544412 -739947.99311415 46 FALSE "1" "1.1" "Andir" "Feb" 82 87.471 0.937 2 5 10139240.0716156 -739125.702655865 1 0.907281862901677 3.30242802926151e-06 2 -0.253829825605913 "1"
"546" "1" 10139654.9544412 -739947.99311415 46 FALSE "1" "1.1" "Andir" "Nov" 26 87.471 0.297 11 5 10139240.0716156 -739125.702655865 1 0.393179027829537 0 11 -0.185331230595199 "1"
"547" "1" 10139654.9544412 -739947.99311415 46 FALSE "1" "1.1" "Andir" "Jul" 57 87.471 0.652 7 5 10139240.0716156 -739125.702655865 1 0.656136780603706 0 7 -0.489674271130741 "1"
"548" "1" 10139654.9544412 -739947.99311415 46 FALSE "1" "1.1" "Andir" "Mar" 45 87.471 0.514 3 5 10139240.0716156 -739125.702655865 1 0.637915588444971 0 3 -0.504177843140049 "1"
"549" "1" 10139654.9544412 -739947.99311415 46 FALSE "1" "1.1" "Andir" "Dec" 59 87.471 0.675 12 5 10139240.0716156 -739125.702655865 1 0.580864779203157 0 12 -0.0679520964914496 "1"
"550" "1" 10139654.9544412 -739947.99311415 46 FALSE "1" "1.1" "Andir" "Aug" 40 87.471 0.457 8 5 10139240.0716156 -739125.702655865 1 0.499510351581542 0 8 -0.418414584429198 "1"
"551" "1" 10139654.9544412 -739947.99311415 46 FALSE "1" "1.1" "Andir" "Apr" 60 87.471 0.686 4 5 10139240.0716156 -739125.702655865 1 0.721745063325974 0 4 -0.505966065346167 "1"
"552" "1" 10139654.9544412 -739947.99311415 46 FALSE "1" "1.1" "Andir" "Sep" 37 87.471 0.423 9 5 10139240.0716156 -739125.702655865 1 0.44179336839047 0 9 -0.323133475142201 "1"
"553" "1" 10139639.9468643 -739946.36209738 47 FALSE "1" "1.1" "Andir" "Jan" 90 87.471 1.029 1 5 10139240.0716156 -739125.702655865 1 0.961489423106493 0.000267180142988432 1 -0.201578371937587 "1.25"
"554" "1" 10139639.9468643 -739946.36209738 47 FALSE "1" "1.1" "Andir" "May" 67 87.471 0.766 5 5 10139240.0716156 -739125.702655865 1 0.768137165158105 0 5 -0.579005009558247 "1"
"555" "1" 10139639.9468643 -739946.36209738 47 FALSE "1" "1.1" "Andir" "Oct" 39 87.471 0.446 10 5 10139240.0716156 -739125.702655865 1 0.443178913400996 0 10 -0.216120741496233 "1"
"556" "1" 10139639.9468643 -739946.36209738 47 FALSE "1" "1.1" "Andir" "Jun" 59 87.471 0.675 6 5 10139240.0716156 -739125.702655865 1 0.690780086798228 0 6 -0.481689621935628 "1"
"557" "1" 10139639.9468643 -739946.36209738 47 FALSE "1" "1.1" "Andir" "Feb" 82 87.471 0.937 2 5 10139240.0716156 -739125.702655865 1 0.907281862901677 3.30242802926151e-06 2 -0.253829825605913 "1"
"558" "1" 10139639.9468643 -739946.36209738 47 FALSE "1" "1.1" "Andir" "Nov" 26 87.471 0.297 11 5 10139240.0716156 -739125.702655865 1 0.393179027829537 0 11 -0.185331230595199 "1"
"559" "1" 10139639.9468643 -739946.36209738 47 FALSE "1" "1.1" "Andir" "Jul" 57 87.471 0.652 7 5 10139240.0716156 -739125.702655865 1 0.656136780603706 0 7 -0.489674271130741 "1"
"560" "1" 10139639.9468643 -739946.36209738 47 FALSE "1" "1.1" "Andir" "Mar" 45 87.471 0.514 3 5 10139240.0716156 -739125.702655865 1 0.637915588444971 0 3 -0.504177843140049 "1"
"561" "1" 10139639.9468643 -739946.36209738 47 FALSE "1" "1.1" "Andir" "Dec" 59 87.471 0.675 12 5 10139240.0716156 -739125.702655865 1 0.580864779203157 0 12 -0.0679520964914496 "1"
"562" "1" 10139639.9468643 -739946.36209738 47 FALSE "1" "1.1" "Andir" "Aug" 40 87.471 0.457 8 5 10139240.0716156 -739125.702655865 1 0.499510351581542 0 8 -0.418414584429198 "1"
"563" "1" 10139639.9468643 -739946.36209738 47 FALSE "1" "1.1" "Andir" "Apr" 60 87.471 0.686 4 5 10139240.0716156 -739125.702655865 1 0.721745063325974 0 4 -0.505966065346167 "1"
"564" "1" 10139639.9468643 -739946.36209738 47 FALSE "1" "1.1" "Andir" "Sep" 37 87.471 0.423 9 5 10139240.0716156 -739125.702655865 1 0.44179336839047 0 9 -0.323133475142201 "1"
"565" "1" 10139609.978783 -739942.23054474 48 FALSE "1" "1.1" "Andir" "Jan" 90 87.471 1.029 1 5 10139240.0716156 -739125.702655865 1 0.961489423106493 0.000267180142988432 1 -0.201578371937587 "1.25"
"566" "1" 10139609.978783 -739942.23054474 48 FALSE "1" "1.1" "Andir" "May" 67 87.471 0.766 5 5 10139240.0716156 -739125.702655865 1 0.768137165158105 0 5 -0.579005009558247 "1"
"567" "1" 10139609.978783 -739942.23054474 48 FALSE "1" "1.1" "Andir" "Oct" 39 87.471 0.446 10 5 10139240.0716156 -739125.702655865 1 0.443178913400996 0 10 -0.216120741496233 "1"
"568" "1" 10139609.978783 -739942.23054474 48 FALSE "1" "1.1" "Andir" "Jun" 59 87.471 0.675 6 5 10139240.0716156 -739125.702655865 1 0.690780086798228 0 6 -0.481689621935628 "1"
"569" "1" 10139609.978783 -739942.23054474 48 FALSE "1" "1.1" "Andir" "Feb" 82 87.471 0.937 2 5 10139240.0716156 -739125.702655865 1 0.907281862901677 3.30242802926151e-06 2 -0.253829825605913 "1"
"570" "1" 10139609.978783 -739942.23054474 48 FALSE "1" "1.1" "Andir" "Nov" 26 87.471 0.297 11 5 10139240.0716156 -739125.702655865 1 0.393179027829537 0 11 -0.185331230595199 "1"
"571" "1" 10139609.978783 -739942.23054474 48 FALSE "1" "1.1" "Andir" "Jul" 57 87.471 0.652 7 5 10139240.0716156 -739125.702655865 1 0.656136780603706 0 7 -0.489674271130741 "1"
"572" "1" 10139609.978783 -739942.23054474 48 FALSE "1" "1.1" "Andir" "Mar" 45 87.471 0.514 3 5 10139240.0716156 -739125.702655865 1 0.637915588444971 0 3 -0.504177843140049 "1"
"573" "1" 10139609.978783 -739942.23054474 48 FALSE "1" "1.1" "Andir" "Dec" 59 87.471 0.675 12 5 10139240.0716156 -739125.702655865 1 0.580864779203157 0 12 -0.0679520964914496 "1"
"574" "1" 10139609.978783 -739942.23054474 48 FALSE "1" "1.1" "Andir" "Aug" 40 87.471 0.457 8 5 10139240.0716156 -739125.702655865 1 0.499510351581542 0 8 -0.418414584429198 "1"
"575" "1" 10139609.978783 -739942.23054474 48 FALSE "1" "1.1" "Andir" "Apr" 60 87.471 0.686 4 5 10139240.0716156 -739125.702655865 1 0.721745063325974 0 4 -0.505966065346167 "1"
"576" "1" 10139609.978783 -739942.23054474 48 FALSE "1" "1.1" "Andir" "Sep" 37 87.471 0.423 9 5 10139240.0716156 -739125.702655865 1 0.44179336839047 0 9 -0.323133475142201 "1"
"577" "1" 10139582.8506834 -739938.76316352 49 FALSE "1" "1.1" "Andir" "Jan" 90 87.471 1.029 1 5 10139240.0716156 -739125.702655865 1 0.961489423106493 0.000267180142988432 1 -0.201578371937587 "1.25"
"578" "1" 10139582.8506834 -739938.76316352 49 FALSE "1" "1.1" "Andir" "May" 67 87.471 0.766 5 5 10139240.0716156 -739125.702655865 1 0.768137165158105 0 5 -0.579005009558247 "1"
"579" "1" 10139582.8506834 -739938.76316352 49 FALSE "1" "1.1" "Andir" "Oct" 39 87.471 0.446 10 5 10139240.0716156 -739125.702655865 1 0.443178913400996 0 10 -0.216120741496233 "1"
"580" "1" 10139582.8506834 -739938.76316352 49 FALSE "1" "1.1" "Andir" "Jun" 59 87.471 0.675 6 5 10139240.0716156 -739125.702655865 1 0.690780086798228 0 6 -0.481689621935628 "1"
"581" "1" 10139582.8506834 -739938.76316352 49 FALSE "1" "1.1" "Andir" "Feb" 82 87.471 0.937 2 5 10139240.0716156 -739125.702655865 1 0.907281862901677 3.30242802926151e-06 2 -0.253829825605913 "1"
"582" "1" 10139582.8506834 -739938.76316352 49 FALSE "1" "1.1" "Andir" "Nov" 26 87.471 0.297 11 5 10139240.0716156 -739125.702655865 1 0.393179027829537 0 11 -0.185331230595199 "1"
"583" "1" 10139582.8506834 -739938.76316352 49 FALSE "1" "1.1" "Andir" "Jul" 57 87.471 0.652 7 5 10139240.0716156 -739125.702655865 1 0.656136780603706 0 7 -0.489674271130741 "1"
"584" "1" 10139582.8506834 -739938.76316352 49 FALSE "1" "1.1" "Andir" "Mar" 45 87.471 0.514 3 5 10139240.0716156 -739125.702655865 1 0.637915588444971 0 3 -0.504177843140049 "1"
"585" "1" 10139582.8506834 -739938.76316352 49 FALSE "1" "1.1" "Andir" "Dec" 59 87.471 0.675 12 5 10139240.0716156 -739125.702655865 1 0.580864779203157 0 12 -0.0679520964914496 "1"
"586" "1" 10139582.8506834 -739938.76316352 49 FALSE "1" "1.1" "Andir" "Aug" 40 87.471 0.457 8 5 10139240.0716156 -739125.702655865 1 0.499510351581542 0 8 -0.418414584429198 "1"
"587" "1" 10139582.8506834 -739938.76316352 49 FALSE "1" "1.1" "Andir" "Apr" 60 87.471 0.686 4 5 10139240.0716156 -739125.702655865 1 0.721745063325974 0 4 -0.505966065346167 "1"
"588" "1" 10139582.8506834 -739938.76316352 49 FALSE "1" "1.1" "Andir" "Sep" 37 87.471 0.423 9 5 10139240.0716156 -739125.702655865 1 0.44179336839047 0 9 -0.323133475142201 "1"
"589" "1" 10139547.1823322 -739933.71396342 50 FALSE "1" "1.1" "Andir" "Jan" 90 87.471 1.029 1 5 10139240.0716156 -739125.702655865 1 0.961489423106493 0.000267180142988432 1 -0.201578371937587 "1.25"
"590" "1" 10139547.1823322 -739933.71396342 50 FALSE "1" "1.1" "Andir" "May" 67 87.471 0.766 5 5 10139240.0716156 -739125.702655865 1 0.768137165158105 0 5 -0.579005009558247 "1"
"591" "1" 10139547.1823322 -739933.71396342 50 FALSE "1" "1.1" "Andir" "Oct" 39 87.471 0.446 10 5 10139240.0716156 -739125.702655865 1 0.443178913400996 0 10 -0.216120741496233 "1"
"592" "1" 10139547.1823322 -739933.71396342 50 FALSE "1" "1.1" "Andir" "Jun" 59 87.471 0.675 6 5 10139240.0716156 -739125.702655865 1 0.690780086798228 0 6 -0.481689621935628 "1"
"593" "1" 10139547.1823322 -739933.71396342 50 FALSE "1" "1.1" "Andir" "Feb" 82 87.471 0.937 2 5 10139240.0716156 -739125.702655865 1 0.907281862901677 3.30242802926151e-06 2 -0.253829825605913 "1"
"594" "1" 10139547.1823322 -739933.71396342 50 FALSE "1" "1.1" "Andir" "Nov" 26 87.471 0.297 11 5 10139240.0716156 -739125.702655865 1 0.393179027829537 0 11 -0.185331230595199 "1"
"595" "1" 10139547.1823322 -739933.71396342 50 FALSE "1" "1.1" "Andir" "Jul" 57 87.471 0.652 7 5 10139240.0716156 -739125.702655865 1 0.656136780603706 0 7 -0.489674271130741 "1"
"596" "1" 10139547.1823322 -739933.71396342 50 FALSE "1" "1.1" "Andir" "Mar" 45 87.471 0.514 3 5 10139240.0716156 -739125.702655865 1 0.637915588444971 0 3 -0.504177843140049 "1"
"597" "1" 10139547.1823322 -739933.71396342 50 FALSE "1" "1.1" "Andir" "Dec" 59 87.471 0.675 12 5 10139240.0716156 -739125.702655865 1 0.580864779203157 0 12 -0.0679520964914496 "1"
"598" "1" 10139547.1823322 -739933.71396342 50 FALSE "1" "1.1" "Andir" "Aug" 40 87.471 0.457 8 5 10139240.0716156 -739125.702655865 1 0.499510351581542 0 8 -0.418414584429198 "1"
"599" "1" 10139547.1823322 -739933.71396342 50 FALSE "1" "1.1" "Andir" "Apr" 60 87.471 0.686 4 5 10139240.0716156 -739125.702655865 1 0.721745063325974 0 4 -0.505966065346167 "1"
"600" "1" 10139547.1823322 -739933.71396342 50 FALSE "1" "1.1" "Andir" "Sep" 37 87.471 0.423 9 5 10139240.0716156 -739125.702655865 1 0.44179336839047 0 9 -0.323133475142201 "1"
"601" "1" 10139534.3225867 -739932.23481837 51 FALSE "1" "1.1" "Andir" "Jan" 90 87.471 1.029 1 5 10139240.0716156 -739125.702655865 1 0.961489423106493 0.000267180142988432 1 -0.201578371937587 "1.25"
"602" "1" 10139534.3225867 -739932.23481837 51 FALSE "1" "1.1" "Andir" "May" 67 87.471 0.766 5 5 10139240.0716156 -739125.702655865 1 0.768137165158105 0 5 -0.579005009558247 "1"
"603" "1" 10139534.3225867 -739932.23481837 51 FALSE "1" "1.1" "Andir" "Oct" 39 87.471 0.446 10 5 10139240.0716156 -739125.702655865 1 0.443178913400996 0 10 -0.216120741496233 "1"
"604" "1" 10139534.3225867 -739932.23481837 51 FALSE "1" "1.1" "Andir" "Jun" 59 87.471 0.675 6 5 10139240.0716156 -739125.702655865 1 0.690780086798228 0 6 -0.481689621935628 "1"
"605" "1" 10139534.3225867 -739932.23481837 51 FALSE "1" "1.1" "Andir" "Feb" 82 87.471 0.937 2 5 10139240.0716156 -739125.702655865 1 0.907281862901677 3.30242802926151e-06 2 -0.253829825605913 "1"
"606" "1" 10139534.3225867 -739932.23481837 51 FALSE "1" "1.1" "Andir" "Nov" 26 87.471 0.297 11 5 10139240.0716156 -739125.702655865 1 0.393179027829537 0 11 -0.185331230595199 "1"
"607" "1" 10139534.3225867 -739932.23481837 51 FALSE "1" "1.1" "Andir" "Jul" 57 87.471 0.652 7 5 10139240.0716156 -739125.702655865 1 0.656136780603706 0 7 -0.489674271130741 "1"
"608" "1" 10139534.3225867 -739932.23481837 51 FALSE "1" "1.1" "Andir" "Mar" 45 87.471 0.514 3 5 10139240.0716156 -739125.702655865 1 0.637915588444971 0 3 -0.504177843140049 "1"
"609" "1" 10139534.3225867 -739932.23481837 51 FALSE "1" "1.1" "Andir" "Dec" 59 87.471 0.675 12 5 10139240.0716156 -739125.702655865 1 0.580864779203157 0 12 -0.0679520964914496 "1"
"610" "1" 10139534.3225867 -739932.23481837 51 FALSE "1" "1.1" "Andir" "Aug" 40 87.471 0.457 8 5 10139240.0716156 -739125.702655865 1 0.499510351581542 0 8 -0.418414584429198 "1"
"611" "1" 10139534.3225867 -739932.23481837 51 FALSE "1" "1.1" "Andir" "Apr" 60 87.471 0.686 4 5 10139240.0716156 -739125.702655865 1 0.721745063325974 0 4 -0.505966065346167 "1"
"612" "1" 10139534.3225867 -739932.23481837 51 FALSE "1" "1.1" "Andir" "Sep" 37 87.471 0.423 9 5 10139240.0716156 -739125.702655865 1 0.44179336839047 0 9 -0.323133475142201 "1"
"613" "1" 10139515.0310212 -739930.04230403 52 FALSE "1" "1.1" "Andir" "Jan" 90 87.471 1.029 1 5 10139240.0716156 -739125.702655865 1 0.961489423106493 0.000267180142988432 1 -0.201578371937587 "1.25"
"614" "1" 10139515.0310212 -739930.04230403 52 FALSE "1" "1.1" "Andir" "May" 67 87.471 0.766 5 5 10139240.0716156 -739125.702655865 1 0.768137165158105 0 5 -0.579005009558247 "1"
"615" "1" 10139515.0310212 -739930.04230403 52 FALSE "1" "1.1" "Andir" "Oct" 39 87.471 0.446 10 5 10139240.0716156 -739125.702655865 1 0.443178913400996 0 10 -0.216120741496233 "1"
"616" "1" 10139515.0310212 -739930.04230403 52 FALSE "1" "1.1" "Andir" "Jun" 59 87.471 0.675 6 5 10139240.0716156 -739125.702655865 1 0.690780086798228 0 6 -0.481689621935628 "1"
"617" "1" 10139515.0310212 -739930.04230403 52 FALSE "1" "1.1" "Andir" "Feb" 82 87.471 0.937 2 5 10139240.0716156 -739125.702655865 1 0.907281862901677 3.30242802926151e-06 2 -0.253829825605913 "1"
"618" "1" 10139515.0310212 -739930.04230403 52 FALSE "1" "1.1" "Andir" "Nov" 26 87.471 0.297 11 5 10139240.0716156 -739125.702655865 1 0.393179027829537 0 11 -0.185331230595199 "1"
"619" "1" 10139515.0310212 -739930.04230403 52 FALSE "1" "1.1" "Andir" "Jul" 57 87.471 0.652 7 5 10139240.0716156 -739125.702655865 1 0.656136780603706 0 7 -0.489674271130741 "1"
"620" "1" 10139515.0310212 -739930.04230403 52 FALSE "1" "1.1" "Andir" "Mar" 45 87.471 0.514 3 5 10139240.0716156 -739125.702655865 1 0.637915588444971 0 3 -0.504177843140049 "1"
"621" "1" 10139515.0310212 -739930.04230403 52 FALSE "1" "1.1" "Andir" "Dec" 59 87.471 0.675 12 5 10139240.0716156 -739125.702655865 1 0.580864779203157 0 12 -0.0679520964914496 "1"
"622" "1" 10139515.0310212 -739930.04230403 52 FALSE "1" "1.1" "Andir" "Aug" 40 87.471 0.457 8 5 10139240.0716156 -739125.702655865 1 0.499510351581542 0 8 -0.418414584429198 "1"
"623" "1" 10139515.0310212 -739930.04230403 52 FALSE "1" "1.1" "Andir" "Apr" 60 87.471 0.686 4 5 10139240.0716156 -739125.702655865 1 0.721745063325974 0 4 -0.505966065346167 "1"
"624" "1" 10139515.0310212 -739930.04230403 52 FALSE "1" "1.1" "Andir" "Sep" 37 87.471 0.423 9 5 10139240.0716156 -739125.702655865 1 0.44179336839047 0 9 -0.323133475142201 "1"
"625" "1" 10139487.203979 -739926.21663388 53 FALSE "1" "1.1" "Andir" "Jan" 90 87.471 1.029 1 5 10139240.0716156 -739125.702655865 1 0.961489423106493 0.000267180142988432 1 -0.201578371937587 "1.25"
"626" "1" 10139487.203979 -739926.21663388 53 FALSE "1" "1.1" "Andir" "May" 67 87.471 0.766 5 5 10139240.0716156 -739125.702655865 1 0.768137165158105 0 5 -0.579005009558247 "1"
"627" "1" 10139487.203979 -739926.21663388 53 FALSE "1" "1.1" "Andir" "Oct" 39 87.471 0.446 10 5 10139240.0716156 -739125.702655865 1 0.443178913400996 0 10 -0.216120741496233 "1"
"628" "1" 10139487.203979 -739926.21663388 53 FALSE "1" "1.1" "Andir" "Jun" 59 87.471 0.675 6 5 10139240.0716156 -739125.702655865 1 0.690780086798228 0 6 -0.481689621935628 "1"
"629" "1" 10139487.203979 -739926.21663388 53 FALSE "1" "1.1" "Andir" "Feb" 82 87.471 0.937 2 5 10139240.0716156 -739125.702655865 1 0.907281862901677 3.30242802926151e-06 2 -0.253829825605913 "1"
"630" "1" 10139487.203979 -739926.21663388 53 FALSE "1" "1.1" "Andir" "Nov" 26 87.471 0.297 11 5 10139240.0716156 -739125.702655865 1 0.393179027829537 0 11 -0.185331230595199 "1"
"631" "1" 10139487.203979 -739926.21663388 53 FALSE "1" "1.1" "Andir" "Jul" 57 87.471 0.652 7 5 10139240.0716156 -739125.702655865 1 0.656136780603706 0 7 -0.489674271130741 "1"
"632" "1" 10139487.203979 -739926.21663388 53 FALSE "1" "1.1" "Andir" "Mar" 45 87.471 0.514 3 5 10139240.0716156 -739125.702655865 1 0.637915588444971 0 3 -0.504177843140049 "1"
"633" "1" 10139487.203979 -739926.21663388 53 FALSE "1" "1.1" "Andir" "Dec" 59 87.471 0.675 12 5 10139240.0716156 -739125.702655865 1 0.580864779203157 0 12 -0.0679520964914496 "1"
"634" "1" 10139487.203979 -739926.21663388 53 FALSE "1" "1.1" "Andir" "Aug" 40 87.471 0.457 8 5 10139240.0716156 -739125.702655865 1 0.499510351581542 0 8 -0.418414584429198 "1"
"635" "1" 10139487.203979 -739926.21663388 53 FALSE "1" "1.1" "Andir" "Apr" 60 87.471 0.686 4 5 10139240.0716156 -739125.702655865 1 0.721745063325974 0 4 -0.505966065346167 "1"
"636" "1" 10139487.203979 -739926.21663388 53 FALSE "1" "1.1" "Andir" "Sep" 37 87.471 0.423 9 5 10139240.0716156 -739125.702655865 1 0.44179336839047 0 9 -0.323133475142201 "1"
"637" "1" 10139469.3161859 -739924.63588451 54 FALSE "1" "1.1" "Andir" "Jan" 90 87.471 1.029 1 5 10139240.0716156 -739125.702655865 1 0.961489423106493 0.000267180142988432 1 -0.201578371937587 "1.25"
"638" "1" 10139469.3161859 -739924.63588451 54 FALSE "1" "1.1" "Andir" "May" 67 87.471 0.766 5 5 10139240.0716156 -739125.702655865 1 0.768137165158105 0 5 -0.579005009558247 "1"
"639" "1" 10139469.3161859 -739924.63588451 54 FALSE "1" "1.1" "Andir" "Oct" 39 87.471 0.446 10 5 10139240.0716156 -739125.702655865 1 0.443178913400996 0 10 -0.216120741496233 "1"
"640" "1" 10139469.3161859 -739924.63588451 54 FALSE "1" "1.1" "Andir" "Jun" 59 87.471 0.675 6 5 10139240.0716156 -739125.702655865 1 0.690780086798228 0 6 -0.481689621935628 "1"
"641" "1" 10139469.3161859 -739924.63588451 54 FALSE "1" "1.1" "Andir" "Feb" 82 87.471 0.937 2 5 10139240.0716156 -739125.702655865 1 0.907281862901677 3.30242802926151e-06 2 -0.253829825605913 "1"
"642" "1" 10139469.3161859 -739924.63588451 54 FALSE "1" "1.1" "Andir" "Nov" 26 87.471 0.297 11 5 10139240.0716156 -739125.702655865 1 0.393179027829537 0 11 -0.185331230595199 "1"
"643" "1" 10139469.3161859 -739924.63588451 54 FALSE "1" "1.1" "Andir" "Jul" 57 87.471 0.652 7 5 10139240.0716156 -739125.702655865 1 0.656136780603706 0 7 -0.489674271130741 "1"
"644" "1" 10139469.3161859 -739924.63588451 54 FALSE "1" "1.1" "Andir" "Mar" 45 87.471 0.514 3 5 10139240.0716156 -739125.702655865 1 0.637915588444971 0 3 -0.504177843140049 "1"
"645" "1" 10139469.3161859 -739924.63588451 54 FALSE "1" "1.1" "Andir" "Dec" 59 87.471 0.675 12 5 10139240.0716156 -739125.702655865 1 0.580864779203157 0 12 -0.0679520964914496 "1"
"646" "1" 10139469.3161859 -739924.63588451 54 FALSE "1" "1.1" "Andir" "Aug" 40 87.471 0.457 8 5 10139240.0716156 -739125.702655865 1 0.499510351581542 0 8 -0.418414584429198 "1"
"647" "1" 10139469.3161859 -739924.63588451 54 FALSE "1" "1.1" "Andir" "Apr" 60 87.471 0.686 4 5 10139240.0716156 -739125.702655865 1 0.721745063325974 0 4 -0.505966065346167 "1"
"648" "1" 10139469.3161859 -739924.63588451 54 FALSE "1" "1.1" "Andir" "Sep" 37 87.471 0.423 9 5 10139240.0716156 -739125.702655865 1 0.44179336839047 0 9 -0.323133475142201 "1"
"649" "1" 10139446.424292 -739922.54497449 55 FALSE "1" "1.1" "Andir" "Jan" 90 87.471 1.029 1 5 10139240.0716156 -739125.702655865 1 0.961489423106493 0.000267180142988432 1 -0.201578371937587 "1.25"
"650" "1" 10139446.424292 -739922.54497449 55 FALSE "1" "1.1" "Andir" "May" 67 87.471 0.766 5 5 10139240.0716156 -739125.702655865 1 0.768137165158105 0 5 -0.579005009558247 "1"
"651" "1" 10139446.424292 -739922.54497449 55 FALSE "1" "1.1" "Andir" "Oct" 39 87.471 0.446 10 5 10139240.0716156 -739125.702655865 1 0.443178913400996 0 10 -0.216120741496233 "1"
"652" "1" 10139446.424292 -739922.54497449 55 FALSE "1" "1.1" "Andir" "Jun" 59 87.471 0.675 6 5 10139240.0716156 -739125.702655865 1 0.690780086798228 0 6 -0.481689621935628 "1"
"653" "1" 10139446.424292 -739922.54497449 55 FALSE "1" "1.1" "Andir" "Feb" 82 87.471 0.937 2 5 10139240.0716156 -739125.702655865 1 0.907281862901677 3.30242802926151e-06 2 -0.253829825605913 "1"
"654" "1" 10139446.424292 -739922.54497449 55 FALSE "1" "1.1" "Andir" "Nov" 26 87.471 0.297 11 5 10139240.0716156 -739125.702655865 1 0.393179027829537 0 11 -0.185331230595199 "1"
"655" "1" 10139446.424292 -739922.54497449 55 FALSE "1" "1.1" "Andir" "Jul" 57 87.471 0.652 7 5 10139240.0716156 -739125.702655865 1 0.656136780603706 0 7 -0.489674271130741 "1"
"656" "1" 10139446.424292 -739922.54497449 55 FALSE "1" "1.1" "Andir" "Mar" 45 87.471 0.514 3 5 10139240.0716156 -739125.702655865 1 0.637915588444971 0 3 -0.504177843140049 "1"
"657" "1" 10139446.424292 -739922.54497449 55 FALSE "1" "1.1" "Andir" "Dec" 59 87.471 0.675 12 5 10139240.0716156 -739125.702655865 1 0.580864779203157 0 12 -0.0679520964914496 "1"
"658" "1" 10139446.424292 -739922.54497449 55 FALSE "1" "1.1" "Andir" "Aug" 40 87.471 0.457 8 5 10139240.0716156 -739125.702655865 1 0.499510351581542 0 8 -0.418414584429198 "1"
"659" "1" 10139446.424292 -739922.54497449 55 FALSE "1" "1.1" "Andir" "Apr" 60 87.471 0.686 4 5 10139240.0716156 -739125.702655865 1 0.721745063325974 0 4 -0.505966065346167 "1"
"660" "1" 10139446.424292 -739922.54497449 55 FALSE "1" "1.1" "Andir" "Sep" 37 87.471 0.423 9 5 10139240.0716156 -739125.702655865 1 0.44179336839047 0 9 -0.323133475142201 "1"
"661" "1" 10139424.3146748 -739919.33213884 56 FALSE "1" "1.1" "Andir" "Jan" 90 87.471 1.029 1 5 10139240.0716156 -739125.702655865 1 0.961489423106493 0.000267180142988432 1 -0.201578371937587 "1.25"
"662" "1" 10139424.3146748 -739919.33213884 56 FALSE "1" "1.1" "Andir" "May" 67 87.471 0.766 5 5 10139240.0716156 -739125.702655865 1 0.768137165158105 0 5 -0.579005009558247 "1"
"663" "1" 10139424.3146748 -739919.33213884 56 FALSE "1" "1.1" "Andir" "Oct" 39 87.471 0.446 10 5 10139240.0716156 -739125.702655865 1 0.443178913400996 0 10 -0.216120741496233 "1"
"664" "1" 10139424.3146748 -739919.33213884 56 FALSE "1" "1.1" "Andir" "Jun" 59 87.471 0.675 6 5 10139240.0716156 -739125.702655865 1 0.690780086798228 0 6 -0.481689621935628 "1"
"665" "1" 10139424.3146748 -739919.33213884 56 FALSE "1" "1.1" "Andir" "Feb" 82 87.471 0.937 2 5 10139240.0716156 -739125.702655865 1 0.907281862901677 3.30242802926151e-06 2 -0.253829825605913 "1"
"666" "1" 10139424.3146748 -739919.33213884 56 FALSE "1" "1.1" "Andir" "Nov" 26 87.471 0.297 11 5 10139240.0716156 -739125.702655865 1 0.393179027829537 0 11 -0.185331230595199 "1"
"667" "1" 10139424.3146748 -739919.33213884 56 FALSE "1" "1.1" "Andir" "Jul" 57 87.471 0.652 7 5 10139240.0716156 -739125.702655865 1 0.656136780603706 0 7 -0.489674271130741 "1"
"668" "1" 10139424.3146748 -739919.33213884 56 FALSE "1" "1.1" "Andir" "Mar" 45 87.471 0.514 3 5 10139240.0716156 -739125.702655865 1 0.637915588444971 0 3 -0.504177843140049 "1"
"669" "1" 10139424.3146748 -739919.33213884 56 FALSE "1" "1.1" "Andir" "Dec" 59 87.471 0.675 12 5 10139240.0716156 -739125.702655865 1 0.580864779203157 0 12 -0.0679520964914496 "1"
"670" "1" 10139424.3146748 -739919.33213884 56 FALSE "1" "1.1" "Andir" "Aug" 40 87.471 0.457 8 5 10139240.0716156 -739125.702655865 1 0.499510351581542 0 8 -0.418414584429198 "1"
"671" "1" 10139424.3146748 -739919.33213884 56 FALSE "1" "1.1" "Andir" "Apr" 60 87.471 0.686 4 5 10139240.0716156 -739125.702655865 1 0.721745063325974 0 4 -0.505966065346167 "1"
"672" "1" 10139424.3146748 -739919.33213884 56 FALSE "1" "1.1" "Andir" "Sep" 37 87.471 0.423 9 5 10139240.0716156 -739125.702655865 1 0.44179336839047 0 9 -0.323133475142201 "1"
"673" "1" 10139348.7034476 -739908.52036933 57 FALSE "1" "1.1" "Andir" "Jan" 90 87.471 1.029 1 5 10139240.0716156 -739125.702655865 1 0.961489423106493 0.000267180142988432 1 -0.201578371937587 "1.25"
"674" "1" 10139348.7034476 -739908.52036933 57 FALSE "1" "1.1" "Andir" "May" 67 87.471 0.766 5 5 10139240.0716156 -739125.702655865 1 0.768137165158105 0 5 -0.579005009558247 "1"
"675" "1" 10139348.7034476 -739908.52036933 57 FALSE "1" "1.1" "Andir" "Oct" 39 87.471 0.446 10 5 10139240.0716156 -739125.702655865 1 0.443178913400996 0 10 -0.216120741496233 "1"
"676" "1" 10139348.7034476 -739908.52036933 57 FALSE "1" "1.1" "Andir" "Jun" 59 87.471 0.675 6 5 10139240.0716156 -739125.702655865 1 0.690780086798228 0 6 -0.481689621935628 "1"
"677" "1" 10139348.7034476 -739908.52036933 57 FALSE "1" "1.1" "Andir" "Feb" 82 87.471 0.937 2 5 10139240.0716156 -739125.702655865 1 0.907281862901677 3.30242802926151e-06 2 -0.253829825605913 "1"
"678" "1" 10139348.7034476 -739908.52036933 57 FALSE "1" "1.1" "Andir" "Nov" 26 87.471 0.297 11 5 10139240.0716156 -739125.702655865 1 0.393179027829537 0 11 -0.185331230595199 "1"
"679" "1" 10139348.7034476 -739908.52036933 57 FALSE "1" "1.1" "Andir" "Jul" 57 87.471 0.652 7 5 10139240.0716156 -739125.702655865 1 0.656136780603706 0 7 -0.489674271130741 "1"
"680" "1" 10139348.7034476 -739908.52036933 57 FALSE "1" "1.1" "Andir" "Mar" 45 87.471 0.514 3 5 10139240.0716156 -739125.702655865 1 0.637915588444971 0 3 -0.504177843140049 "1"
"681" "1" 10139348.7034476 -739908.52036933 57 FALSE "1" "1.1" "Andir" "Dec" 59 87.471 0.675 12 5 10139240.0716156 -739125.702655865 1 0.580864779203157 0 12 -0.0679520964914496 "1"
"682" "1" 10139348.7034476 -739908.52036933 57 FALSE "1" "1.1" "Andir" "Aug" 40 87.471 0.457 8 5 10139240.0716156 -739125.702655865 1 0.499510351581542 0 8 -0.418414584429198 "1"
"683" "1" 10139348.7034476 -739908.52036933 57 FALSE "1" "1.1" "Andir" "Apr" 60 87.471 0.686 4 5 10139240.0716156 -739125.702655865 1 0.721745063325974 0 4 -0.505966065346167 "1"
"684" "1" 10139348.7034476 -739908.52036933 57 FALSE "1" "1.1" "Andir" "Sep" 37 87.471 0.423 9 5 10139240.0716156 -739125.702655865 1 0.44179336839047 0 9 -0.323133475142201 "1"
"685" "1" 10139339.4392444 -739907.04122429 58 FALSE "1" "1.1" "Andir" "Jan" 90 87.471 1.029 1 5 10139240.0716156 -739125.702655865 1 0.961489423106493 0.000267180142988432 1 -0.201578371937587 "1.25"
"686" "1" 10139339.4392444 -739907.04122429 58 FALSE "1" "1.1" "Andir" "May" 67 87.471 0.766 5 5 10139240.0716156 -739125.702655865 1 0.768137165158105 0 5 -0.579005009558247 "1"
"687" "1" 10139339.4392444 -739907.04122429 58 FALSE "1" "1.1" "Andir" "Oct" 39 87.471 0.446 10 5 10139240.0716156 -739125.702655865 1 0.443178913400996 0 10 -0.216120741496233 "1"
"688" "1" 10139339.4392444 -739907.04122429 58 FALSE "1" "1.1" "Andir" "Jun" 59 87.471 0.675 6 5 10139240.0716156 -739125.702655865 1 0.690780086798228 0 6 -0.481689621935628 "1"
"689" "1" 10139339.4392444 -739907.04122429 58 FALSE "1" "1.1" "Andir" "Feb" 82 87.471 0.937 2 5 10139240.0716156 -739125.702655865 1 0.907281862901677 3.30242802926151e-06 2 -0.253829825605913 "1"
"690" "1" 10139339.4392444 -739907.04122429 58 FALSE "1" "1.1" "Andir" "Nov" 26 87.471 0.297 11 5 10139240.0716156 -739125.702655865 1 0.393179027829537 0 11 -0.185331230595199 "1"
"691" "1" 10139339.4392444 -739907.04122429 58 FALSE "1" "1.1" "Andir" "Jul" 57 87.471 0.652 7 5 10139240.0716156 -739125.702655865 1 0.656136780603706 0 7 -0.489674271130741 "1"
"692" "1" 10139339.4392444 -739907.04122429 58 FALSE "1" "1.1" "Andir" "Mar" 45 87.471 0.514 3 5 10139240.0716156 -739125.702655865 1 0.637915588444971 0 3 -0.504177843140049 "1"
"693" "1" 10139339.4392444 -739907.04122429 58 FALSE "1" "1.1" "Andir" "Dec" 59 87.471 0.675 12 5 10139240.0716156 -739125.702655865 1 0.580864779203157 0 12 -0.0679520964914496 "1"
"694" "1" 10139339.4392444 -739907.04122429 58 FALSE "1" "1.1" "Andir" "Aug" 40 87.471 0.457 8 5 10139240.0716156 -739125.702655865 1 0.499510351581542 0 8 -0.418414584429198 "1"
"695" "1" 10139339.4392444 -739907.04122429 58 FALSE "1" "1.1" "Andir" "Apr" 60 87.471 0.686 4 5 10139240.0716156 -739125.702655865 1 0.721745063325974 0 4 -0.505966065346167 "1"
"696" "1" 10139339.4392444 -739907.04122429 58 FALSE "1" "1.1" "Andir" "Sep" 37 87.471 0.423 9 5 10139240.0716156 -739125.702655865 1 0.44179336839047 0 9 -0.323133475142201 "1"
"697" "1" 10139330.1663698 -739905.71609001 59 FALSE "1" "1.1" "Andir" "Jan" 90 87.471 1.029 1 5 10139240.0716156 -739125.702655865 1 0.961489423106493 0.000267180142988432 1 -0.201578371937587 "1.25"
"698" "1" 10139330.1663698 -739905.71609001 59 FALSE "1" "1.1" "Andir" "May" 67 87.471 0.766 5 5 10139240.0716156 -739125.702655865 1 0.768137165158105 0 5 -0.579005009558247 "1"
"699" "1" 10139330.1663698 -739905.71609001 59 FALSE "1" "1.1" "Andir" "Oct" 39 87.471 0.446 10 5 10139240.0716156 -739125.702655865 1 0.443178913400996 0 10 -0.216120741496233 "1"
"700" "1" 10139330.1663698 -739905.71609001 59 FALSE "1" "1.1" "Andir" "Jun" 59 87.471 0.675 6 5 10139240.0716156 -739125.702655865 1 0.690780086798228 0 6 -0.481689621935628 "1"
"701" "1" 10139330.1663698 -739905.71609001 59 FALSE "1" "1.1" "Andir" "Feb" 82 87.471 0.937 2 5 10139240.0716156 -739125.702655865 1 0.907281862901677 3.30242802926151e-06 2 -0.253829825605913 "1"
"702" "1" 10139330.1663698 -739905.71609001 59 FALSE "1" "1.1" "Andir" "Nov" 26 87.471 0.297 11 5 10139240.0716156 -739125.702655865 1 0.393179027829537 0 11 -0.185331230595199 "1"
"703" "1" 10139330.1663698 -739905.71609001 59 FALSE "1" "1.1" "Andir" "Jul" 57 87.471 0.652 7 5 10139240.0716156 -739125.702655865 1 0.656136780603706 0 7 -0.489674271130741 "1"
"704" "1" 10139330.1663698 -739905.71609001 59 FALSE "1" "1.1" "Andir" "Mar" 45 87.471 0.514 3 5 10139240.0716156 -739125.702655865 1 0.637915588444971 0 3 -0.504177843140049 "1"
"705" "1" 10139330.1663698 -739905.71609001 59 FALSE "1" "1.1" "Andir" "Dec" 59 87.471 0.675 12 5 10139240.0716156 -739125.702655865 1 0.580864779203157 0 12 -0.0679520964914496 "1"
"706" "1" 10139330.1663698 -739905.71609001 59 FALSE "1" "1.1" "Andir" "Aug" 40 87.471 0.457 8 5 10139240.0716156 -739125.702655865 1 0.499510351581542 0 8 -0.418414584429198 "1"
"707" "1" 10139330.1663698 -739905.71609001 59 FALSE "1" "1.1" "Andir" "Apr" 60 87.471 0.686 4 5 10139240.0716156 -739125.702655865 1 0.721745063325974 0 4 -0.505966065346167 "1"
"708" "1" 10139330.1663698 -739905.71609001 59 FALSE "1" "1.1" "Andir" "Sep" 37 87.471 0.423 9 5 10139240.0716156 -739125.702655865 1 0.44179336839047 0 9 -0.323133475142201 "1"
"709" "1" 10139272.4055901 -739897.14817176 60 FALSE "1" "1.1" "Andir" "Jan" 90 87.471 1.029 1 5 10139240.0716156 -739125.702655865 1 0.961489423106493 0.000267180142988432 1 -0.201578371937587 "1.25"
"710" "1" 10139272.4055901 -739897.14817176 60 FALSE "1" "1.1" "Andir" "May" 67 87.471 0.766 5 5 10139240.0716156 -739125.702655865 1 0.768137165158105 0 5 -0.579005009558247 "1"
"711" "1" 10139272.4055901 -739897.14817176 60 FALSE "1" "1.1" "Andir" "Oct" 39 87.471 0.446 10 5 10139240.0716156 -739125.702655865 1 0.443178913400996 0 10 -0.216120741496233 "1"
"712" "1" 10139272.4055901 -739897.14817176 60 FALSE "1" "1.1" "Andir" "Jun" 59 87.471 0.675 6 5 10139240.0716156 -739125.702655865 1 0.690780086798228 0 6 -0.481689621935628 "1"
"713" "1" 10139272.4055901 -739897.14817176 60 FALSE "1" "1.1" "Andir" "Feb" 82 87.471 0.937 2 5 10139240.0716156 -739125.702655865 1 0.907281862901677 3.30242802926151e-06 2 -0.253829825605913 "1"
"714" "1" 10139272.4055901 -739897.14817176 60 FALSE "1" "1.1" "Andir" "Nov" 26 87.471 0.297 11 5 10139240.0716156 -739125.702655865 1 0.393179027829537 0 11 -0.185331230595199 "1"
"715" "1" 10139272.4055901 -739897.14817176 60 FALSE "1" "1.1" "Andir" "Jul" 57 87.471 0.652 7 5 10139240.0716156 -739125.702655865 1 0.656136780603706 0 7 -0.489674271130741 "1"
"716" "1" 10139272.4055901 -739897.14817176 60 FALSE "1" "1.1" "Andir" "Mar" 45 87.471 0.514 3 5 10139240.0716156 -739125.702655865 1 0.637915588444971 0 3 -0.504177843140049 "1"
"717" "1" 10139272.4055901 -739897.14817176 60 FALSE "1" "1.1" "Andir" "Dec" 59 87.471 0.675 12 5 10139240.0716156 -739125.702655865 1 0.580864779203157 0 12 -0.0679520964914496 "1"
"718" "1" 10139272.4055901 -739897.14817176 60 FALSE "1" "1.1" "Andir" "Aug" 40 87.471 0.457 8 5 10139240.0716156 -739125.702655865 1 0.499510351581542 0 8 -0.418414584429198 "1"
"719" "1" 10139272.4055901 -739897.14817176 60 FALSE "1" "1.1" "Andir" "Apr" 60 87.471 0.686 4 5 10139240.0716156 -739125.702655865 1 0.721745063325974 0 4 -0.505966065346167 "1"
"720" "1" 10139272.4055901 -739897.14817176 60 FALSE "1" "1.1" "Andir" "Sep" 37 87.471 0.423 9 5 10139240.0716156 -739125.702655865 1 0.44179336839047 0 9 -0.323133475142201 "1"
"721" "1" 10139248.3941834 -739889.39629666 61 FALSE "1" "1.1" "Andir" "Jan" 90 87.471 1.029 1 5 10139240.0716156 -739125.702655865 1 0.961489423106493 0.000267180142988432 1 -0.201578371937587 "1.25"
"722" "1" 10139248.3941834 -739889.39629666 61 FALSE "1" "1.1" "Andir" "May" 67 87.471 0.766 5 5 10139240.0716156 -739125.702655865 1 0.768137165158105 0 5 -0.579005009558247 "1"
"723" "1" 10139248.3941834 -739889.39629666 61 FALSE "1" "1.1" "Andir" "Oct" 39 87.471 0.446 10 5 10139240.0716156 -739125.702655865 1 0.443178913400996 0 10 -0.216120741496233 "1"
"724" "1" 10139248.3941834 -739889.39629666 61 FALSE "1" "1.1" "Andir" "Jun" 59 87.471 0.675 6 5 10139240.0716156 -739125.702655865 1 0.690780086798228 0 6 -0.481689621935628 "1"
"725" "1" 10139248.3941834 -739889.39629666 61 FALSE "1" "1.1" "Andir" "Feb" 82 87.471 0.937 2 5 10139240.0716156 -739125.702655865 1 0.907281862901677 3.30242802926151e-06 2 -0.253829825605913 "1"
"726" "1" 10139248.3941834 -739889.39629666 61 FALSE "1" "1.1" "Andir" "Nov" 26 87.471 0.297 11 5 10139240.0716156 -739125.702655865 1 0.393179027829537 0 11 -0.185331230595199 "1"
"727" "1" 10139248.3941834 -739889.39629666 61 FALSE "1" "1.1" "Andir" "Jul" 57 87.471 0.652 7 5 10139240.0716156 -739125.702655865 1 0.656136780603706 0 7 -0.489674271130741 "1"
"728" "1" 10139248.3941834 -739889.39629666 61 FALSE "1" "1.1" "Andir" "Mar" 45 87.471 0.514 3 5 10139240.0716156 -739125.702655865 1 0.637915588444971 0 3 -0.504177843140049 "1"
"729" "1" 10139248.3941834 -739889.39629666 61 FALSE "1" "1.1" "Andir" "Dec" 59 87.471 0.675 12 5 10139240.0716156 -739125.702655865 1 0.580864779203157 0 12 -0.0679520964914496 "1"
"730" "1" 10139248.3941834 -739889.39629666 61 FALSE "1" "1.1" "Andir" "Aug" 40 87.471 0.457 8 5 10139240.0716156 -739125.702655865 1 0.499510351581542 0 8 -0.418414584429198 "1"
"731" "1" 10139248.3941834 -739889.39629666 61 FALSE "1" "1.1" "Andir" "Apr" 60 87.471 0.686 4 5 10139240.0716156 -739125.702655865 1 0.721745063325974 0 4 -0.505966065346167 "1"
"732" "1" 10139248.3941834 -739889.39629666 61 FALSE "1" "1.1" "Andir" "Sep" 37 87.471 0.423 9 5 10139240.0716156 -739125.702655865 1 0.44179336839047 0 9 -0.323133475142201 "1"
"733" "1" 10139239.8950298 -739887.10110847 62 FALSE "1" "1.1" "Andir" "Jan" 90 87.471 1.029 1 5 10139240.0716156 -739125.702655865 1 0.961489423106493 0.000267180142988432 1 -0.201578371937587 "1.25"
"734" "1" 10139239.8950298 -739887.10110847 62 FALSE "1" "1.1" "Andir" "May" 67 87.471 0.766 5 5 10139240.0716156 -739125.702655865 1 0.768137165158105 0 5 -0.579005009558247 "1"
"735" "1" 10139239.8950298 -739887.10110847 62 FALSE "1" "1.1" "Andir" "Oct" 39 87.471 0.446 10 5 10139240.0716156 -739125.702655865 1 0.443178913400996 0 10 -0.216120741496233 "1"
"736" "1" 10139239.8950298 -739887.10110847 62 FALSE "1" "1.1" "Andir" "Jun" 59 87.471 0.675 6 5 10139240.0716156 -739125.702655865 1 0.690780086798228 0 6 -0.481689621935628 "1"
"737" "1" 10139239.8950298 -739887.10110847 62 FALSE "1" "1.1" "Andir" "Feb" 82 87.471 0.937 2 5 10139240.0716156 -739125.702655865 1 0.907281862901677 3.30242802926151e-06 2 -0.253829825605913 "1"
"738" "1" 10139239.8950298 -739887.10110847 62 FALSE "1" "1.1" "Andir" "Nov" 26 87.471 0.297 11 5 10139240.0716156 -739125.702655865 1 0.393179027829537 0 11 -0.185331230595199 "1"
"739" "1" 10139239.8950298 -739887.10110847 62 FALSE "1" "1.1" "Andir" "Jul" 57 87.471 0.652 7 5 10139240.0716156 -739125.702655865 1 0.656136780603706 0 7 -0.489674271130741 "1"
"740" "1" 10139239.8950298 -739887.10110847 62 FALSE "1" "1.1" "Andir" "Mar" 45 87.471 0.514 3 5 10139240.0716156 -739125.702655865 1 0.637915588444971 0 3 -0.504177843140049 "1"
"741" "1" 10139239.8950298 -739887.10110847 62 FALSE "1" "1.1" "Andir" "Dec" 59 87.471 0.675 12 5 10139240.0716156 -739125.702655865 1 0.580864779203157 0 12 -0.0679520964914496 "1"
"742" "1" 10139239.8950298 -739887.10110847 62 FALSE "1" "1.1" "Andir" "Aug" 40 87.471 0.457 8 5 10139240.0716156 -739125.702655865 1 0.499510351581542 0 8 -0.418414584429198 "1"
"743" "1" 10139239.8950298 -739887.10110847 62 FALSE "1" "1.1" "Andir" "Apr" 60 87.471 0.686 4 5 10139240.0716156 -739125.702655865 1 0.721745063325974 0 4 -0.505966065346167 "1"
"744" "1" 10139239.8950298 -739887.10110847 62 FALSE "1" "1.1" "Andir" "Sep" 37 87.471 0.423 9 5 10139240.0716156 -739125.702655865 1 0.44179336839047 0 9 -0.323133475142201 "1"
"745" "1" 10139197.7718775 -739881.74602588 63 FALSE "1" "1.1" "Andir" "Jan" 90 87.471 1.029 1 5 10139240.0716156 -739125.702655865 1 0.961489423106493 0.000267180142988432 1 -0.201578371937587 "1.25"
"746" "1" 10139197.7718775 -739881.74602588 63 FALSE "1" "1.1" "Andir" "May" 67 87.471 0.766 5 5 10139240.0716156 -739125.702655865 1 0.768137165158105 0 5 -0.579005009558247 "1"
"747" "1" 10139197.7718775 -739881.74602588 63 FALSE "1" "1.1" "Andir" "Oct" 39 87.471 0.446 10 5 10139240.0716156 -739125.702655865 1 0.443178913400996 0 10 -0.216120741496233 "1"
"748" "1" 10139197.7718775 -739881.74602588 63 FALSE "1" "1.1" "Andir" "Jun" 59 87.471 0.675 6 5 10139240.0716156 -739125.702655865 1 0.690780086798228 0 6 -0.481689621935628 "1"
"749" "1" 10139197.7718775 -739881.74602588 63 FALSE "1" "1.1" "Andir" "Feb" 82 87.471 0.937 2 5 10139240.0716156 -739125.702655865 1 0.907281862901677 3.30242802926151e-06 2 -0.253829825605913 "1"
"750" "1" 10139197.7718775 -739881.74602588 63 FALSE "1" "1.1" "Andir" "Nov" 26 87.471 0.297 11 5 10139240.0716156 -739125.702655865 1 0.393179027829537 0 11 -0.185331230595199 "1"
"751" "1" 10139197.7718775 -739881.74602588 63 FALSE "1" "1.1" "Andir" "Jul" 57 87.471 0.652 7 5 10139240.0716156 -739125.702655865 1 0.656136780603706 0 7 -0.489674271130741 "1"
"752" "1" 10139197.7718775 -739881.74602588 63 FALSE "1" "1.1" "Andir" "Mar" 45 87.471 0.514 3 5 10139240.0716156 -739125.702655865 1 0.637915588444971 0 3 -0.504177843140049 "1"
"753" "1" 10139197.7718775 -739881.74602588 63 FALSE "1" "1.1" "Andir" "Dec" 59 87.471 0.675 12 5 10139240.0716156 -739125.702655865 1 0.580864779203157 0 12 -0.0679520964914496 "1"
"754" "1" 10139197.7718775 -739881.74602588 63 FALSE "1" "1.1" "Andir" "Aug" 40 87.471 0.457 8 5 10139240.0716156 -739125.702655865 1 0.499510351581542 0 8 -0.418414584429198 "1"
"755" "1" 10139197.7718775 -739881.74602588 63 FALSE "1" "1.1" "Andir" "Apr" 60 87.471 0.686 4 5 10139240.0716156 -739125.702655865 1 0.721745063325974 0 4 -0.505966065346167 "1"
"756" "1" 10139197.7718775 -739881.74602588 63 FALSE "1" "1.1" "Andir" "Sep" 37 87.471 0.423 9 5 10139240.0716156 -739125.702655865 1 0.44179336839047 0 9 -0.323133475142201 "1"
"757" "1" 10139059.2549595 -739864.35564382 64 FALSE "1" "1.1" "Andir" "Jan" 90 87.471 1.029 1 5 10139240.0716156 -739125.702655865 1 0.961489423106493 0.000267180142988432 1 -0.201578371937587 "1.25"
"758" "1" 10139059.2549595 -739864.35564382 64 FALSE "1" "1.1" "Andir" "May" 67 87.471 0.766 5 5 10139240.0716156 -739125.702655865 1 0.768137165158105 0 5 -0.579005009558247 "1"
"759" "1" 10139059.2549595 -739864.35564382 64 FALSE "1" "1.1" "Andir" "Oct" 39 87.471 0.446 10 5 10139240.0716156 -739125.702655865 1 0.443178913400996 0 10 -0.216120741496233 "1"
"760" "1" 10139059.2549595 -739864.35564382 64 FALSE "1" "1.1" "Andir" "Jun" 59 87.471 0.675 6 5 10139240.0716156 -739125.702655865 1 0.690780086798228 0 6 -0.481689621935628 "1"
"761" "1" 10139059.2549595 -739864.35564382 64 FALSE "1" "1.1" "Andir" "Feb" 82 87.471 0.937 2 5 10139240.0716156 -739125.702655865 1 0.907281862901677 3.30242802926151e-06 2 -0.253829825605913 "1"
"762" "1" 10139059.2549595 -739864.35564382 64 FALSE "1" "1.1" "Andir" "Nov" 26 87.471 0.297 11 5 10139240.0716156 -739125.702655865 1 0.393179027829537 0 11 -0.185331230595199 "1"
"763" "1" 10139059.2549595 -739864.35564382 64 FALSE "1" "1.1" "Andir" "Jul" 57 87.471 0.652 7 5 10139240.0716156 -739125.702655865 1 0.656136780603706 0 7 -0.489674271130741 "1"
"764" "1" 10139059.2549595 -739864.35564382 64 FALSE "1" "1.1" "Andir" "Mar" 45 87.471 0.514 3 5 10139240.0716156 -739125.702655865 1 0.637915588444971 0 3 -0.504177843140049 "1"
"765" "1" 10139059.2549595 -739864.35564382 64 FALSE "1" "1.1" "Andir" "Dec" 59 87.471 0.675 12 5 10139240.0716156 -739125.702655865 1 0.580864779203157 0 12 -0.0679520964914496 "1"
"766" "1" 10139059.2549595 -739864.35564382 64 FALSE "1" "1.1" "Andir" "Aug" 40 87.471 0.457 8 5 10139240.0716156 -739125.702655865 1 0.499510351581542 0 8 -0.418414584429198 "1"
"767" "1" 10139059.2549595 -739864.35564382 64 FALSE "1" "1.1" "Andir" "Apr" 60 87.471 0.686 4 5 10139240.0716156 -739125.702655865 1 0.721745063325974 0 4 -0.505966065346167 "1"
"768" "1" 10139059.2549595 -739864.35564382 64 FALSE "1" "1.1" "Andir" "Sep" 37 87.471 0.423 9 5 10139240.0716156 -739125.702655865 1 0.44179336839047 0 9 -0.323133475142201 "1"
"769" "1" 10138983.5661012 -739854.92141502 65 FALSE "1" "1.1" "Andir" "Jan" 90 87.471 1.029 1 5 10139240.0716156 -739125.702655865 1 0.961489423106493 0.000267180142988432 1 -0.201578371937587 "1.25"
"770" "1" 10138983.5661012 -739854.92141502 65 FALSE "1" "1.1" "Andir" "May" 67 87.471 0.766 5 5 10139240.0716156 -739125.702655865 1 0.768137165158105 0 5 -0.579005009558247 "1"
"771" "1" 10138983.5661012 -739854.92141502 65 FALSE "1" "1.1" "Andir" "Oct" 39 87.471 0.446 10 5 10139240.0716156 -739125.702655865 1 0.443178913400996 0 10 -0.216120741496233 "1"
"772" "1" 10138983.5661012 -739854.92141502 65 FALSE "1" "1.1" "Andir" "Jun" 59 87.471 0.675 6 5 10139240.0716156 -739125.702655865 1 0.690780086798228 0 6 -0.481689621935628 "1"
"773" "1" 10138983.5661012 -739854.92141502 65 FALSE "1" "1.1" "Andir" "Feb" 82 87.471 0.937 2 5 10139240.0716156 -739125.702655865 1 0.907281862901677 3.30242802926151e-06 2 -0.253829825605913 "1"
"774" "1" 10138983.5661012 -739854.92141502 65 FALSE "1" "1.1" "Andir" "Nov" 26 87.471 0.297 11 5 10139240.0716156 -739125.702655865 1 0.393179027829537 0 11 -0.185331230595199 "1"
"775" "1" 10138983.5661012 -739854.92141502 65 FALSE "1" "1.1" "Andir" "Jul" 57 87.471 0.652 7 5 10139240.0716156 -739125.702655865 1 0.656136780603706 0 7 -0.489674271130741 "1"
"776" "1" 10138983.5661012 -739854.92141502 65 FALSE "1" "1.1" "Andir" "Mar" 45 87.471 0.514 3 5 10139240.0716156 -739125.702655865 1 0.637915588444971 0 3 -0.504177843140049 "1"
"777" "1" 10138983.5661012 -739854.92141502 65 FALSE "1" "1.1" "Andir" "Dec" 59 87.471 0.675 12 5 10139240.0716156 -739125.702655865 1 0.580864779203157 0 12 -0.0679520964914496 "1"
"778" "1" 10138983.5661012 -739854.92141502 65 FALSE "1" "1.1" "Andir" "Aug" 40 87.471 0.457 8 5 10139240.0716156 -739125.702655865 1 0.499510351581542 0 8 -0.418414584429198 "1"
"779" "1" 10138983.5661012 -739854.92141502 65 FALSE "1" "1.1" "Andir" "Apr" 60 87.471 0.686 4 5 10139240.0716156 -739125.702655865 1 0.721745063325974 0 4 -0.505966065346167 "1"
"780" "1" 10138983.5661012 -739854.92141502 65 FALSE "1" "1.1" "Andir" "Sep" 37 87.471 0.423 9 5 10139240.0716156 -739125.702655865 1 0.44179336839047 0 9 -0.323133475142201 "1"
"781" "1" 10138968.6648332 -739851.40162736 66 FALSE "1" "1.1" "Andir" "Jan" 90 87.471 1.029 1 5 10139240.0716156 -739125.702655865 1 0.961489423106493 0.000267180142988432 1 -0.201578371937587 "1.25"
"782" "1" 10138968.6648332 -739851.40162736 66 FALSE "1" "1.1" "Andir" "May" 67 87.471 0.766 5 5 10139240.0716156 -739125.702655865 1 0.768137165158105 0 5 -0.579005009558247 "1"
"783" "1" 10138968.6648332 -739851.40162736 66 FALSE "1" "1.1" "Andir" "Oct" 39 87.471 0.446 10 5 10139240.0716156 -739125.702655865 1 0.443178913400996 0 10 -0.216120741496233 "1"
"784" "1" 10138968.6648332 -739851.40162736 66 FALSE "1" "1.1" "Andir" "Jun" 59 87.471 0.675 6 5 10139240.0716156 -739125.702655865 1 0.690780086798228 0 6 -0.481689621935628 "1"
"785" "1" 10138968.6648332 -739851.40162736 66 FALSE "1" "1.1" "Andir" "Feb" 82 87.471 0.937 2 5 10139240.0716156 -739125.702655865 1 0.907281862901677 3.30242802926151e-06 2 -0.253829825605913 "1"
"786" "1" 10138968.6648332 -739851.40162736 66 FALSE "1" "1.1" "Andir" "Nov" 26 87.471 0.297 11 5 10139240.0716156 -739125.702655865 1 0.393179027829537 0 11 -0.185331230595199 "1"
"787" "1" 10138968.6648332 -739851.40162736 66 FALSE "1" "1.1" "Andir" "Jul" 57 87.471 0.652 7 5 10139240.0716156 -739125.702655865 1 0.656136780603706 0 7 -0.489674271130741 "1"
"788" "1" 10138968.6648332 -739851.40162736 66 FALSE "1" "1.1" "Andir" "Mar" 45 87.471 0.514 3 5 10139240.0716156 -739125.702655865 1 0.637915588444971 0 3 -0.504177843140049 "1"
"789" "1" 10138968.6648332 -739851.40162736 66 FALSE "1" "1.1" "Andir" "Dec" 59 87.471 0.675 12 5 10139240.0716156 -739125.702655865 1 0.580864779203157 0 12 -0.0679520964914496 "1"
"790" "1" 10138968.6648332 -739851.40162736 66 FALSE "1" "1.1" "Andir" "Aug" 40 87.471 0.457 8 5 10139240.0716156 -739125.702655865 1 0.499510351581542 0 8 -0.418414584429198 "1"
"791" "1" 10138968.6648332 -739851.40162736 66 FALSE "1" "1.1" "Andir" "Apr" 60 87.471 0.686 4 5 10139240.0716156 -739125.702655865 1 0.721745063325974 0 4 -0.505966065346167 "1"
"792" "1" 10138968.6648332 -739851.40162736 66 FALSE "1" "1.1" "Andir" "Sep" 37 87.471 0.423 9 5 10139240.0716156 -739125.702655865 1 0.44179336839047 0 9 -0.323133475142201 "1"
"793" "1" 10138937.4249583 -739844.31285416 67 FALSE "1" "1.1" "Andir" "Jan" 90 87.471 1.029 1 5 10139240.0716156 -739125.702655865 1 0.961489423106493 0.000267180142988432 1 -0.201578371937587 "1.25"
"794" "1" 10138937.4249583 -739844.31285416 67 FALSE "1" "1.1" "Andir" "May" 67 87.471 0.766 5 5 10139240.0716156 -739125.702655865 1 0.768137165158105 0 5 -0.579005009558247 "1"
"795" "1" 10138937.4249583 -739844.31285416 67 FALSE "1" "1.1" "Andir" "Oct" 39 87.471 0.446 10 5 10139240.0716156 -739125.702655865 1 0.443178913400996 0 10 -0.216120741496233 "1"
"796" "1" 10138937.4249583 -739844.31285416 67 FALSE "1" "1.1" "Andir" "Jun" 59 87.471 0.675 6 5 10139240.0716156 -739125.702655865 1 0.690780086798228 0 6 -0.481689621935628 "1"
"797" "1" 10138937.4249583 -739844.31285416 67 FALSE "1" "1.1" "Andir" "Feb" 82 87.471 0.937 2 5 10139240.0716156 -739125.702655865 1 0.907281862901677 3.30242802926151e-06 2 -0.253829825605913 "1"
"798" "1" 10138937.4249583 -739844.31285416 67 FALSE "1" "1.1" "Andir" "Nov" 26 87.471 0.297 11 5 10139240.0716156 -739125.702655865 1 0.393179027829537 0 11 -0.185331230595199 "1"
"799" "1" 10138937.4249583 -739844.31285416 67 FALSE "1" "1.1" "Andir" "Jul" 57 87.471 0.652 7 5 10139240.0716156 -739125.702655865 1 0.656136780603706 0 7 -0.489674271130741 "1"
"800" "1" 10138937.4249583 -739844.31285416 67 FALSE "1" "1.1" "Andir" "Mar" 45 87.471 0.514 3 5 10139240.0716156 -739125.702655865 1 0.637915588444971 0 3 -0.504177843140049 "1"
"801" "1" 10138937.4249583 -739844.31285416 67 FALSE "1" "1.1" "Andir" "Dec" 59 87.471 0.675 12 5 10139240.0716156 -739125.702655865 1 0.580864779203157 0 12 -0.0679520964914496 "1"
"802" "1" 10138937.4249583 -739844.31285416 67 FALSE "1" "1.1" "Andir" "Aug" 40 87.471 0.457 8 5 10139240.0716156 -739125.702655865 1 0.499510351581542 0 8 -0.418414584429198 "1"
"803" "1" 10138937.4249583 -739844.31285416 67 FALSE "1" "1.1" "Andir" "Apr" 60 87.471 0.686 4 5 10139240.0716156 -739125.702655865 1 0.721745063325974 0 4 -0.505966065346167 "1"
"804" "1" 10138937.4249583 -739844.31285416 67 FALSE "1" "1.1" "Andir" "Sep" 37 87.471 0.423 9 5 10139240.0716156 -739125.702655865 1 0.44179336839047 0 9 -0.323133475142201 "1"
"805" "1" 10138919.6845165 -739840.13103412 68 FALSE "1" "1.1" "Andir" "Jan" 90 87.471 1.029 1 5 10139240.0716156 -739125.702655865 1 0.961489423106493 0.000267180142988432 1 -0.201578371937587 "1.25"
"806" "1" 10138919.6845165 -739840.13103412 68 FALSE "1" "1.1" "Andir" "May" 67 87.471 0.766 5 5 10139240.0716156 -739125.702655865 1 0.768137165158105 0 5 -0.579005009558247 "1"
"807" "1" 10138919.6845165 -739840.13103412 68 FALSE "1" "1.1" "Andir" "Oct" 39 87.471 0.446 10 5 10139240.0716156 -739125.702655865 1 0.443178913400996 0 10 -0.216120741496233 "1"
"808" "1" 10138919.6845165 -739840.13103412 68 FALSE "1" "1.1" "Andir" "Jun" 59 87.471 0.675 6 5 10139240.0716156 -739125.702655865 1 0.690780086798228 0 6 -0.481689621935628 "1"
"809" "1" 10138919.6845165 -739840.13103412 68 FALSE "1" "1.1" "Andir" "Feb" 82 87.471 0.937 2 5 10139240.0716156 -739125.702655865 1 0.907281862901677 3.30242802926151e-06 2 -0.253829825605913 "1"
"810" "1" 10138919.6845165 -739840.13103412 68 FALSE "1" "1.1" "Andir" "Nov" 26 87.471 0.297 11 5 10139240.0716156 -739125.702655865 1 0.393179027829537 0 11 -0.185331230595199 "1"
"811" "1" 10138919.6845165 -739840.13103412 68 FALSE "1" "1.1" "Andir" "Jul" 57 87.471 0.652 7 5 10139240.0716156 -739125.702655865 1 0.656136780603706 0 7 -0.489674271130741 "1"
"812" "1" 10138919.6845165 -739840.13103412 68 FALSE "1" "1.1" "Andir" "Mar" 45 87.471 0.514 3 5 10139240.0716156 -739125.702655865 1 0.637915588444971 0 3 -0.504177843140049 "1"
"813" "1" 10138919.6845165 -739840.13103412 68 FALSE "1" "1.1" "Andir" "Dec" 59 87.471 0.675 12 5 10139240.0716156 -739125.702655865 1 0.580864779203157 0 12 -0.0679520964914496 "1"
"814" "1" 10138919.6845165 -739840.13103412 68 FALSE "1" "1.1" "Andir" "Aug" 40 87.471 0.457 8 5 10139240.0716156 -739125.702655865 1 0.499510351581542 0 8 -0.418414584429198 "1"
"815" "1" 10138919.6845165 -739840.13103412 68 FALSE "1" "1.1" "Andir" "Apr" 60 87.471 0.686 4 5 10139240.0716156 -739125.702655865 1 0.721745063325974 0 4 -0.505966065346167 "1"
"816" "1" 10138919.6845165 -739840.13103412 68 FALSE "1" "1.1" "Andir" "Sep" 37 87.471 0.423 9 5 10139240.0716156 -739125.702655865 1 0.44179336839047 0 9 -0.323133475142201 "1"
"817" "1" 10138907.4893113 -739839.62087346 69 FALSE "1" "1.1" "Andir" "Jan" 90 87.471 1.029 1 5 10139240.0716156 -739125.702655865 1 0.961489423106493 0.000267180142988432 1 -0.201578371937587 "1.25"
"818" "1" 10138907.4893113 -739839.62087346 69 FALSE "1" "1.1" "Andir" "May" 67 87.471 0.766 5 5 10139240.0716156 -739125.702655865 1 0.768137165158105 0 5 -0.579005009558247 "1"
"819" "1" 10138907.4893113 -739839.62087346 69 FALSE "1" "1.1" "Andir" "Oct" 39 87.471 0.446 10 5 10139240.0716156 -739125.702655865 1 0.443178913400996 0 10 -0.216120741496233 "1"
"820" "1" 10138907.4893113 -739839.62087346 69 FALSE "1" "1.1" "Andir" "Jun" 59 87.471 0.675 6 5 10139240.0716156 -739125.702655865 1 0.690780086798228 0 6 -0.481689621935628 "1"
"821" "1" 10138907.4893113 -739839.62087346 69 FALSE "1" "1.1" "Andir" "Feb" 82 87.471 0.937 2 5 10139240.0716156 -739125.702655865 1 0.907281862901677 3.30242802926151e-06 2 -0.253829825605913 "1"
"822" "1" 10138907.4893113 -739839.62087346 69 FALSE "1" "1.1" "Andir" "Nov" 26 87.471 0.297 11 5 10139240.0716156 -739125.702655865 1 0.393179027829537 0 11 -0.185331230595199 "1"
"823" "1" 10138907.4893113 -739839.62087346 69 FALSE "1" "1.1" "Andir" "Jul" 57 87.471 0.652 7 5 10139240.0716156 -739125.702655865 1 0.656136780603706 0 7 -0.489674271130741 "1"
"824" "1" 10138907.4893113 -739839.62087346 69 FALSE "1" "1.1" "Andir" "Mar" 45 87.471 0.514 3 5 10139240.0716156 -739125.702655865 1 0.637915588444971 0 3 -0.504177843140049 "1"
"825" "1" 10138907.4893113 -739839.62087346 69 FALSE "1" "1.1" "Andir" "Dec" 59 87.471 0.675 12 5 10139240.0716156 -739125.702655865 1 0.580864779203157 0 12 -0.0679520964914496 "1"
"826" "1" 10138907.4893113 -739839.62087346 69 FALSE "1" "1.1" "Andir" "Aug" 40 87.471 0.457 8 5 10139240.0716156 -739125.702655865 1 0.499510351581542 0 8 -0.418414584429198 "1"
"827" "1" 10138907.4893113 -739839.62087346 69 FALSE "1" "1.1" "Andir" "Apr" 60 87.471 0.686 4 5 10139240.0716156 -739125.702655865 1 0.721745063325974 0 4 -0.505966065346167 "1"
"828" "1" 10138907.4893113 -739839.62087346 69 FALSE "1" "1.1" "Andir" "Sep" 37 87.471 0.423 9 5 10139240.0716156 -739125.702655865 1 0.44179336839047 0 9 -0.323133475142201 "1"
"829" "1" 10138896.7322656 -739839.11178233 70 FALSE "1" "1.1" "Andir" "Jan" 90 87.471 1.029 1 5 10139240.0716156 -739125.702655865 1 0.961489423106493 0.000267180142988432 1 -0.201578371937587 "1.25"
"830" "1" 10138896.7322656 -739839.11178233 70 FALSE "1" "1.1" "Andir" "May" 67 87.471 0.766 5 5 10139240.0716156 -739125.702655865 1 0.768137165158105 0 5 -0.579005009558247 "1"
"831" "1" 10138896.7322656 -739839.11178233 70 FALSE "1" "1.1" "Andir" "Oct" 39 87.471 0.446 10 5 10139240.0716156 -739125.702655865 1 0.443178913400996 0 10 -0.216120741496233 "1"
"832" "1" 10138896.7322656 -739839.11178233 70 FALSE "1" "1.1" "Andir" "Jun" 59 87.471 0.675 6 5 10139240.0716156 -739125.702655865 1 0.690780086798228 0 6 -0.481689621935628 "1"
"833" "1" 10138896.7322656 -739839.11178233 70 FALSE "1" "1.1" "Andir" "Feb" 82 87.471 0.937 2 5 10139240.0716156 -739125.702655865 1 0.907281862901677 3.30242802926151e-06 2 -0.253829825605913 "1"
"834" "1" 10138896.7322656 -739839.11178233 70 FALSE "1" "1.1" "Andir" "Nov" 26 87.471 0.297 11 5 10139240.0716156 -739125.702655865 1 0.393179027829537 0 11 -0.185331230595199 "1"
"835" "1" 10138896.7322656 -739839.11178233 70 FALSE "1" "1.1" "Andir" "Jul" 57 87.471 0.652 7 5 10139240.0716156 -739125.702655865 1 0.656136780603706 0 7 -0.489674271130741 "1"
"836" "1" 10138896.7322656 -739839.11178233 70 FALSE "1" "1.1" "Andir" "Mar" 45 87.471 0.514 3 5 10139240.0716156 -739125.702655865 1 0.637915588444971 0 3 -0.504177843140049 "1"
"837" "1" 10138896.7322656 -739839.11178233 70 FALSE "1" "1.1" "Andir" "Dec" 59 87.471 0.675 12 5 10139240.0716156 -739125.702655865 1 0.580864779203157 0 12 -0.0679520964914496 "1"
"838" "1" 10138896.7322656 -739839.11178233 70 FALSE "1" "1.1" "Andir" "Aug" 40 87.471 0.457 8 5 10139240.0716156 -739125.702655865 1 0.499510351581542 0 8 -0.418414584429198 "1"
"839" "1" 10138896.7322656 -739839.11178233 70 FALSE "1" "1.1" "Andir" "Apr" 60 87.471 0.686 4 5 10139240.0716156 -739125.702655865 1 0.721745063325974 0 4 -0.505966065346167 "1"
"840" "1" 10138896.7322656 -739839.11178233 70 FALSE "1" "1.1" "Andir" "Sep" 37 87.471 0.423 9 5 10139240.0716156 -739125.702655865 1 0.44179336839047 0 9 -0.323133475142201 "1"
"841" "1" 10138868.0559154 -739837.58130037 71 FALSE "1" "1.1" "Andir" "Jan" 90 87.471 1.029 1 5 10139240.0716156 -739125.702655865 1 0.961489423106493 0.000267180142988432 1 -0.201578371937587 "1.25"
"842" "1" 10138868.0559154 -739837.58130037 71 FALSE "1" "1.1" "Andir" "May" 67 87.471 0.766 5 5 10139240.0716156 -739125.702655865 1 0.768137165158105 0 5 -0.579005009558247 "1"
"843" "1" 10138868.0559154 -739837.58130037 71 FALSE "1" "1.1" "Andir" "Oct" 39 87.471 0.446 10 5 10139240.0716156 -739125.702655865 1 0.443178913400996 0 10 -0.216120741496233 "1"
"844" "1" 10138868.0559154 -739837.58130037 71 FALSE "1" "1.1" "Andir" "Jun" 59 87.471 0.675 6 5 10139240.0716156 -739125.702655865 1 0.690780086798228 0 6 -0.481689621935628 "1"
"845" "1" 10138868.0559154 -739837.58130037 71 FALSE "1" "1.1" "Andir" "Feb" 82 87.471 0.937 2 5 10139240.0716156 -739125.702655865 1 0.907281862901677 3.30242802926151e-06 2 -0.253829825605913 "1"
"846" "1" 10138868.0559154 -739837.58130037 71 FALSE "1" "1.1" "Andir" "Nov" 26 87.471 0.297 11 5 10139240.0716156 -739125.702655865 1 0.393179027829537 0 11 -0.185331230595199 "1"
"847" "1" 10138868.0559154 -739837.58130037 71 FALSE "1" "1.1" "Andir" "Jul" 57 87.471 0.652 7 5 10139240.0716156 -739125.702655865 1 0.656136780603706 0 7 -0.489674271130741 "1"
"848" "1" 10138868.0559154 -739837.58130037 71 FALSE "1" "1.1" "Andir" "Mar" 45 87.471 0.514 3 5 10139240.0716156 -739125.702655865 1 0.637915588444971 0 3 -0.504177843140049 "1"
"849" "1" 10138868.0559154 -739837.58130037 71 FALSE "1" "1.1" "Andir" "Dec" 59 87.471 0.675 12 5 10139240.0716156 -739125.702655865 1 0.580864779203157 0 12 -0.0679520964914496 "1"
"850" "1" 10138868.0559154 -739837.58130037 71 FALSE "1" "1.1" "Andir" "Aug" 40 87.471 0.457 8 5 10139240.0716156 -739125.702655865 1 0.499510351581542 0 8 -0.418414584429198 "1"
"851" "1" 10138868.0559154 -739837.58130037 71 FALSE "1" "1.1" "Andir" "Apr" 60 87.471 0.686 4 5 10139240.0716156 -739125.702655865 1 0.721745063325974 0 4 -0.505966065346167 "1"
"852" "1" 10138868.0559154 -739837.58130037 71 FALSE "1" "1.1" "Andir" "Sep" 37 87.471 0.423 9 5 10139240.0716156 -739125.702655865 1 0.44179336839047 0 9 -0.323133475142201 "1"
"853" "1" 10138839.4953247 -739834.0112453 72 FALSE "1" "1.1" "Andir" "Jan" 90 87.471 1.029 1 5 10139240.0716156 -739125.702655865 1 0.961489423106493 0.000267180142988432 1 -0.201578371937587 "1.25"
"854" "1" 10138839.4953247 -739834.0112453 72 FALSE "1" "1.1" "Andir" "May" 67 87.471 0.766 5 5 10139240.0716156 -739125.702655865 1 0.768137165158105 0 5 -0.579005009558247 "1"
"855" "1" 10138839.4953247 -739834.0112453 72 FALSE "1" "1.1" "Andir" "Oct" 39 87.471 0.446 10 5 10139240.0716156 -739125.702655865 1 0.443178913400996 0 10 -0.216120741496233 "1"
"856" "1" 10138839.4953247 -739834.0112453 72 FALSE "1" "1.1" "Andir" "Jun" 59 87.471 0.675 6 5 10139240.0716156 -739125.702655865 1 0.690780086798228 0 6 -0.481689621935628 "1"
"857" "1" 10138839.4953247 -739834.0112453 72 FALSE "1" "1.1" "Andir" "Feb" 82 87.471 0.937 2 5 10139240.0716156 -739125.702655865 1 0.907281862901677 3.30242802926151e-06 2 -0.253829825605913 "1"
"858" "1" 10138839.4953247 -739834.0112453 72 FALSE "1" "1.1" "Andir" "Nov" 26 87.471 0.297 11 5 10139240.0716156 -739125.702655865 1 0.393179027829537 0 11 -0.185331230595199 "1"
"859" "1" 10138839.4953247 -739834.0112453 72 FALSE "1" "1.1" "Andir" "Jul" 57 87.471 0.652 7 5 10139240.0716156 -739125.702655865 1 0.656136780603706 0 7 -0.489674271130741 "1"
"860" "1" 10138839.4953247 -739834.0112453 72 FALSE "1" "1.1" "Andir" "Mar" 45 87.471 0.514 3 5 10139240.0716156 -739125.702655865 1 0.637915588444971 0 3 -0.504177843140049 "1"
"861" "1" 10138839.4953247 -739834.0112453 72 FALSE "1" "1.1" "Andir" "Dec" 59 87.471 0.675 12 5 10139240.0716156 -739125.702655865 1 0.580864779203157 0 12 -0.0679520964914496 "1"
"862" "1" 10138839.4953247 -739834.0112453 72 FALSE "1" "1.1" "Andir" "Aug" 40 87.471 0.457 8 5 10139240.0716156 -739125.702655865 1 0.499510351581542 0 8 -0.418414584429198 "1"
"863" "1" 10138839.4953247 -739834.0112453 72 FALSE "1" "1.1" "Andir" "Apr" 60 87.471 0.686 4 5 10139240.0716156 -739125.702655865 1 0.721745063325974 0 4 -0.505966065346167 "1"
"864" "1" 10138839.4953247 -739834.0112453 72 FALSE "1" "1.1" "Andir" "Sep" 37 87.471 0.423 9 5 10139240.0716156 -739125.702655865 1 0.44179336839047 0 9 -0.323133475142201 "1"
"865" "1" 10138815.9216201 -739831.25723338 73 FALSE "1" "1.1" "Andir" "Jan" 90 87.471 1.029 1 5 10139240.0716156 -739125.702655865 1 0.961489423106493 0.000267180142988432 1 -0.201578371937587 "1.25"
"866" "1" 10138815.9216201 -739831.25723338 73 FALSE "1" "1.1" "Andir" "May" 67 87.471 0.766 5 5 10139240.0716156 -739125.702655865 1 0.768137165158105 0 5 -0.579005009558247 "1"
"867" "1" 10138815.9216201 -739831.25723338 73 FALSE "1" "1.1" "Andir" "Oct" 39 87.471 0.446 10 5 10139240.0716156 -739125.702655865 1 0.443178913400996 0 10 -0.216120741496233 "1"
"868" "1" 10138815.9216201 -739831.25723338 73 FALSE "1" "1.1" "Andir" "Jun" 59 87.471 0.675 6 5 10139240.0716156 -739125.702655865 1 0.690780086798228 0 6 -0.481689621935628 "1"
"869" "1" 10138815.9216201 -739831.25723338 73 FALSE "1" "1.1" "Andir" "Feb" 82 87.471 0.937 2 5 10139240.0716156 -739125.702655865 1 0.907281862901677 3.30242802926151e-06 2 -0.253829825605913 "1"
"870" "1" 10138815.9216201 -739831.25723338 73 FALSE "1" "1.1" "Andir" "Nov" 26 87.471 0.297 11 5 10139240.0716156 -739125.702655865 1 0.393179027829537 0 11 -0.185331230595199 "1"
"871" "1" 10138815.9216201 -739831.25723338 73 FALSE "1" "1.1" "Andir" "Jul" 57 87.471 0.652 7 5 10139240.0716156 -739125.702655865 1 0.656136780603706 0 7 -0.489674271130741 "1"
"872" "1" 10138815.9216201 -739831.25723338 73 FALSE "1" "1.1" "Andir" "Mar" 45 87.471 0.514 3 5 10139240.0716156 -739125.702655865 1 0.637915588444971 0 3 -0.504177843140049 "1"
"873" "1" 10138815.9216201 -739831.25723338 73 FALSE "1" "1.1" "Andir" "Dec" 59 87.471 0.675 12 5 10139240.0716156 -739125.702655865 1 0.580864779203157 0 12 -0.0679520964914496 "1"
"874" "1" 10138815.9216201 -739831.25723338 73 FALSE "1" "1.1" "Andir" "Aug" 40 87.471 0.457 8 5 10139240.0716156 -739125.702655865 1 0.499510351581542 0 8 -0.418414584429198 "1"
"875" "1" 10138815.9216201 -739831.25723338 73 FALSE "1" "1.1" "Andir" "Apr" 60 87.471 0.686 4 5 10139240.0716156 -739125.702655865 1 0.721745063325974 0 4 -0.505966065346167 "1"
"876" "1" 10138815.9216201 -739831.25723338 73 FALSE "1" "1.1" "Andir" "Sep" 37 87.471 0.423 9 5 10139240.0716156 -739125.702655865 1 0.44179336839047 0 9 -0.323133475142201 "1"
"877" "1" 10138779.4909758 -739826.97380902 74 FALSE "1" "1.1" "Andir" "Jan" 90 87.471 1.029 1 5 10139240.0716156 -739125.702655865 1 0.961489423106493 0.000267180142988432 1 -0.201578371937587 "1.25"
"878" "1" 10138779.4909758 -739826.97380902 74 FALSE "1" "1.1" "Andir" "May" 67 87.471 0.766 5 5 10139240.0716156 -739125.702655865 1 0.768137165158105 0 5 -0.579005009558247 "1"
"879" "1" 10138779.4909758 -739826.97380902 74 FALSE "1" "1.1" "Andir" "Oct" 39 87.471 0.446 10 5 10139240.0716156 -739125.702655865 1 0.443178913400996 0 10 -0.216120741496233 "1"
"880" "1" 10138779.4909758 -739826.97380902 74 FALSE "1" "1.1" "Andir" "Jun" 59 87.471 0.675 6 5 10139240.0716156 -739125.702655865 1 0.690780086798228 0 6 -0.481689621935628 "1"
"881" "1" 10138779.4909758 -739826.97380902 74 FALSE "1" "1.1" "Andir" "Feb" 82 87.471 0.937 2 5 10139240.0716156 -739125.702655865 1 0.907281862901677 3.30242802926151e-06 2 -0.253829825605913 "1"
"882" "1" 10138779.4909758 -739826.97380902 74 FALSE "1" "1.1" "Andir" "Nov" 26 87.471 0.297 11 5 10139240.0716156 -739125.702655865 1 0.393179027829537 0 11 -0.185331230595199 "1"
"883" "1" 10138779.4909758 -739826.97380902 74 FALSE "1" "1.1" "Andir" "Jul" 57 87.471 0.652 7 5 10139240.0716156 -739125.702655865 1 0.656136780603706 0 7 -0.489674271130741 "1"
"884" "1" 10138779.4909758 -739826.97380902 74 FALSE "1" "1.1" "Andir" "Mar" 45 87.471 0.514 3 5 10139240.0716156 -739125.702655865 1 0.637915588444971 0 3 -0.504177843140049 "1"
"885" "1" 10138779.4909758 -739826.97380902 74 FALSE "1" "1.1" "Andir" "Dec" 59 87.471 0.675 12 5 10139240.0716156 -739125.702655865 1 0.580864779203157 0 12 -0.0679520964914496 "1"
"886" "1" 10138779.4909758 -739826.97380902 74 FALSE "1" "1.1" "Andir" "Aug" 40 87.471 0.457 8 5 10139240.0716156 -739125.702655865 1 0.499510351581542 0 8 -0.418414584429198 "1"
"887" "1" 10138779.4909758 -739826.97380902 74 FALSE "1" "1.1" "Andir" "Apr" 60 87.471 0.686 4 5 10139240.0716156 -739125.702655865 1 0.721745063325974 0 4 -0.505966065346167 "1"
"888" "1" 10138779.4909758 -739826.97380902 74 FALSE "1" "1.1" "Andir" "Sep" 37 87.471 0.423 9 5 10139240.0716156 -739125.702655865 1 0.44179336839047 0 9 -0.323133475142201 "1"
"889" "1" 10138762.3452667 -739824.98450332 75 FALSE "1" "1.1" "Andir" "Jan" 90 87.471 1.029 1 5 10139240.0716156 -739125.702655865 1 0.961489423106493 0.000267180142988432 1 -0.201578371937587 "1.25"
"890" "1" 10138762.3452667 -739824.98450332 75 FALSE "1" "1.1" "Andir" "May" 67 87.471 0.766 5 5 10139240.0716156 -739125.702655865 1 0.768137165158105 0 5 -0.579005009558247 "1"
"891" "1" 10138762.3452667 -739824.98450332 75 FALSE "1" "1.1" "Andir" "Oct" 39 87.471 0.446 10 5 10139240.0716156 -739125.702655865 1 0.443178913400996 0 10 -0.216120741496233 "1"
"892" "1" 10138762.3452667 -739824.98450332 75 FALSE "1" "1.1" "Andir" "Jun" 59 87.471 0.675 6 5 10139240.0716156 -739125.702655865 1 0.690780086798228 0 6 -0.481689621935628 "1"
"893" "1" 10138762.3452667 -739824.98450332 75 FALSE "1" "1.1" "Andir" "Feb" 82 87.471 0.937 2 5 10139240.0716156 -739125.702655865 1 0.907281862901677 3.30242802926151e-06 2 -0.253829825605913 "1"
"894" "1" 10138762.3452667 -739824.98450332 75 FALSE "1" "1.1" "Andir" "Nov" 26 87.471 0.297 11 5 10139240.0716156 -739125.702655865 1 0.393179027829537 0 11 -0.185331230595199 "1"
"895" "1" 10138762.3452667 -739824.98450332 75 FALSE "1" "1.1" "Andir" "Jul" 57 87.471 0.652 7 5 10139240.0716156 -739125.702655865 1 0.656136780603706 0 7 -0.489674271130741 "1"
"896" "1" 10138762.3452667 -739824.98450332 75 FALSE "1" "1.1" "Andir" "Mar" 45 87.471 0.514 3 5 10139240.0716156 -739125.702655865 1 0.637915588444971 0 3 -0.504177843140049 "1"
"897" "1" 10138762.3452667 -739824.98450332 75 FALSE "1" "1.1" "Andir" "Dec" 59 87.471 0.675 12 5 10139240.0716156 -739125.702655865 1 0.580864779203157 0 12 -0.0679520964914496 "1"
"898" "1" 10138762.3452667 -739824.98450332 75 FALSE "1" "1.1" "Andir" "Aug" 40 87.471 0.457 8 5 10139240.0716156 -739125.702655865 1 0.499510351581542 0 8 -0.418414584429198 "1"
"899" "1" 10138762.3452667 -739824.98450332 75 FALSE "1" "1.1" "Andir" "Apr" 60 87.471 0.686 4 5 10139240.0716156 -739125.702655865 1 0.721745063325974 0 4 -0.505966065346167 "1"
"900" "1" 10138762.3452667 -739824.98450332 75 FALSE "1" "1.1" "Andir" "Sep" 37 87.471 0.423 9 5 10139240.0716156 -739125.702655865 1 0.44179336839047 0 9 -0.323133475142201 "1"
"901" "1" 10138751.6255478 -739823.81231029 76 FALSE "1" "1.1" "Andir" "Jan" 90 87.471 1.029 1 5 10139240.0716156 -739125.702655865 1 0.961489423106493 0.000267180142988432 1 -0.201578371937587 "1.25"
"902" "1" 10138751.6255478 -739823.81231029 76 FALSE "1" "1.1" "Andir" "May" 67 87.471 0.766 5 5 10139240.0716156 -739125.702655865 1 0.768137165158105 0 5 -0.579005009558247 "1"
"903" "1" 10138751.6255478 -739823.81231029 76 FALSE "1" "1.1" "Andir" "Oct" 39 87.471 0.446 10 5 10139240.0716156 -739125.702655865 1 0.443178913400996 0 10 -0.216120741496233 "1"
"904" "1" 10138751.6255478 -739823.81231029 76 FALSE "1" "1.1" "Andir" "Jun" 59 87.471 0.675 6 5 10139240.0716156 -739125.702655865 1 0.690780086798228 0 6 -0.481689621935628 "1"
"905" "1" 10138751.6255478 -739823.81231029 76 FALSE "1" "1.1" "Andir" "Feb" 82 87.471 0.937 2 5 10139240.0716156 -739125.702655865 1 0.907281862901677 3.30242802926151e-06 2 -0.253829825605913 "1"
"906" "1" 10138751.6255478 -739823.81231029 76 FALSE "1" "1.1" "Andir" "Nov" 26 87.471 0.297 11 5 10139240.0716156 -739125.702655865 1 0.393179027829537 0 11 -0.185331230595199 "1"
"907" "1" 10138751.6255478 -739823.81231029 76 FALSE "1" "1.1" "Andir" "Jul" 57 87.471 0.652 7 5 10139240.0716156 -739125.702655865 1 0.656136780603706 0 7 -0.489674271130741 "1"
"908" "1" 10138751.6255478 -739823.81231029 76 FALSE "1" "1.1" "Andir" "Mar" 45 87.471 0.514 3 5 10139240.0716156 -739125.702655865 1 0.637915588444971 0 3 -0.504177843140049 "1"
"909" "1" 10138751.6255478 -739823.81231029 76 FALSE "1" "1.1" "Andir" "Dec" 59 87.471 0.675 12 5 10139240.0716156 -739125.702655865 1 0.580864779203157 0 12 -0.0679520964914496 "1"
"910" "1" 10138751.6255478 -739823.81231029 76 FALSE "1" "1.1" "Andir" "Aug" 40 87.471 0.457 8 5 10139240.0716156 -739125.702655865 1 0.499510351581542 0 8 -0.418414584429198 "1"
"911" "1" 10138751.6255478 -739823.81231029 76 FALSE "1" "1.1" "Andir" "Apr" 60 87.471 0.686 4 5 10139240.0716156 -739125.702655865 1 0.721745063325974 0 4 -0.505966065346167 "1"
"912" "1" 10138751.6255478 -739823.81231029 76 FALSE "1" "1.1" "Andir" "Sep" 37 87.471 0.423 9 5 10139240.0716156 -739125.702655865 1 0.44179336839047 0 9 -0.323133475142201 "1"
"913" "1" 10138737.341948 -739822.07755016 77 FALSE "1" "1.1" "Andir" "Jan" 90 87.471 1.029 1 5 10139240.0716156 -739125.702655865 1 0.961489423106493 0.000267180142988432 1 -0.201578371937587 "1.25"
"914" "1" 10138737.341948 -739822.07755016 77 FALSE "1" "1.1" "Andir" "May" 67 87.471 0.766 5 5 10139240.0716156 -739125.702655865 1 0.768137165158105 0 5 -0.579005009558247 "1"
"915" "1" 10138737.341948 -739822.07755016 77 FALSE "1" "1.1" "Andir" "Oct" 39 87.471 0.446 10 5 10139240.0716156 -739125.702655865 1 0.443178913400996 0 10 -0.216120741496233 "1"
"916" "1" 10138737.341948 -739822.07755016 77 FALSE "1" "1.1" "Andir" "Jun" 59 87.471 0.675 6 5 10139240.0716156 -739125.702655865 1 0.690780086798228 0 6 -0.481689621935628 "1"
"917" "1" 10138737.341948 -739822.07755016 77 FALSE "1" "1.1" "Andir" "Feb" 82 87.471 0.937 2 5 10139240.0716156 -739125.702655865 1 0.907281862901677 3.30242802926151e-06 2 -0.253829825605913 "1"
"918" "1" 10138737.341948 -739822.07755016 77 FALSE "1" "1.1" "Andir" "Nov" 26 87.471 0.297 11 5 10139240.0716156 -739125.702655865 1 0.393179027829537 0 11 -0.185331230595199 "1"
"919" "1" 10138737.341948 -739822.07755016 77 FALSE "1" "1.1" "Andir" "Jul" 57 87.471 0.652 7 5 10139240.0716156 -739125.702655865 1 0.656136780603706 0 7 -0.489674271130741 "1"
"920" "1" 10138737.341948 -739822.07755016 77 FALSE "1" "1.1" "Andir" "Mar" 45 87.471 0.514 3 5 10139240.0716156 -739125.702655865 1 0.637915588444971 0 3 -0.504177843140049 "1"
"921" "1" 10138737.341948 -739822.07755016 77 FALSE "1" "1.1" "Andir" "Dec" 59 87.471 0.675 12 5 10139240.0716156 -739125.702655865 1 0.580864779203157 0 12 -0.0679520964914496 "1"
"922" "1" 10138737.341948 -739822.07755016 77 FALSE "1" "1.1" "Andir" "Aug" 40 87.471 0.457 8 5 10139240.0716156 -739125.702655865 1 0.499510351581542 0 8 -0.418414584429198 "1"
"923" "1" 10138737.341948 -739822.07755016 77 FALSE "1" "1.1" "Andir" "Apr" 60 87.471 0.686 4 5 10139240.0716156 -739125.702655865 1 0.721745063325974 0 4 -0.505966065346167 "1"
"924" "1" 10138737.341948 -739822.07755016 77 FALSE "1" "1.1" "Andir" "Sep" 37 87.471 0.423 9 5 10139240.0716156 -739125.702655865 1 0.44179336839047 0 9 -0.323133475142201 "1"
"925" "1" 10138729.4814491 -739821.21123961 78 FALSE "1" "1.1" "Andir" "Jan" 90 87.471 1.029 1 5 10139240.0716156 -739125.702655865 1 0.961489423106493 0.000267180142988432 1 -0.201578371937587 "1.25"
"926" "1" 10138729.4814491 -739821.21123961 78 FALSE "1" "1.1" "Andir" "May" 67 87.471 0.766 5 5 10139240.0716156 -739125.702655865 1 0.768137165158105 0 5 -0.579005009558247 "1"
"927" "1" 10138729.4814491 -739821.21123961 78 FALSE "1" "1.1" "Andir" "Oct" 39 87.471 0.446 10 5 10139240.0716156 -739125.702655865 1 0.443178913400996 0 10 -0.216120741496233 "1"
"928" "1" 10138729.4814491 -739821.21123961 78 FALSE "1" "1.1" "Andir" "Jun" 59 87.471 0.675 6 5 10139240.0716156 -739125.702655865 1 0.690780086798228 0 6 -0.481689621935628 "1"
"929" "1" 10138729.4814491 -739821.21123961 78 FALSE "1" "1.1" "Andir" "Feb" 82 87.471 0.937 2 5 10139240.0716156 -739125.702655865 1 0.907281862901677 3.30242802926151e-06 2 -0.253829825605913 "1"
"930" "1" 10138729.4814491 -739821.21123961 78 FALSE "1" "1.1" "Andir" "Nov" 26 87.471 0.297 11 5 10139240.0716156 -739125.702655865 1 0.393179027829537 0 11 -0.185331230595199 "1"
"931" "1" 10138729.4814491 -739821.21123961 78 FALSE "1" "1.1" "Andir" "Jul" 57 87.471 0.652 7 5 10139240.0716156 -739125.702655865 1 0.656136780603706 0 7 -0.489674271130741 "1"
"932" "1" 10138729.4814491 -739821.21123961 78 FALSE "1" "1.1" "Andir" "Mar" 45 87.471 0.514 3 5 10139240.0716156 -739125.702655865 1 0.637915588444971 0 3 -0.504177843140049 "1"
"933" "1" 10138729.4814491 -739821.21123961 78 FALSE "1" "1.1" "Andir" "Dec" 59 87.471 0.675 12 5 10139240.0716156 -739125.702655865 1 0.580864779203157 0 12 -0.0679520964914496 "1"
"934" "1" 10138729.4814491 -739821.21123961 78 FALSE "1" "1.1" "Andir" "Aug" 40 87.471 0.457 8 5 10139240.0716156 -739125.702655865 1 0.499510351581542 0 8 -0.418414584429198 "1"
"935" "1" 10138729.4814491 -739821.21123961 78 FALSE "1" "1.1" "Andir" "Apr" 60 87.471 0.686 4 5 10139240.0716156 -739125.702655865 1 0.721745063325974 0 4 -0.505966065346167 "1"
"936" "1" 10138729.4814491 -739821.21123961 78 FALSE "1" "1.1" "Andir" "Sep" 37 87.471 0.423 9 5 10139240.0716156 -739125.702655865 1 0.44179336839047 0 9 -0.323133475142201 "1"
"937" "1" 10138687.6663606 -739810.3994701 79 FALSE "1" "1.1" "Andir" "Jan" 90 87.471 1.029 1 5 10139240.0716156 -739125.702655865 1 0.961489423106493 0.000267180142988432 1 -0.201578371937587 "1.25"
"938" "1" 10138687.6663606 -739810.3994701 79 FALSE "1" "1.1" "Andir" "May" 67 87.471 0.766 5 5 10139240.0716156 -739125.702655865 1 0.768137165158105 0 5 -0.579005009558247 "1"
"939" "1" 10138687.6663606 -739810.3994701 79 FALSE "1" "1.1" "Andir" "Oct" 39 87.471 0.446 10 5 10139240.0716156 -739125.702655865 1 0.443178913400996 0 10 -0.216120741496233 "1"
"940" "1" 10138687.6663606 -739810.3994701 79 FALSE "1" "1.1" "Andir" "Jun" 59 87.471 0.675 6 5 10139240.0716156 -739125.702655865 1 0.690780086798228 0 6 -0.481689621935628 "1"
"941" "1" 10138687.6663606 -739810.3994701 79 FALSE "1" "1.1" "Andir" "Feb" 82 87.471 0.937 2 5 10139240.0716156 -739125.702655865 1 0.907281862901677 3.30242802926151e-06 2 -0.253829825605913 "1"
"942" "1" 10138687.6663606 -739810.3994701 79 FALSE "1" "1.1" "Andir" "Nov" 26 87.471 0.297 11 5 10139240.0716156 -739125.702655865 1 0.393179027829537 0 11 -0.185331230595199 "1"
"943" "1" 10138687.6663606 -739810.3994701 79 FALSE "1" "1.1" "Andir" "Jul" 57 87.471 0.652 7 5 10139240.0716156 -739125.702655865 1 0.656136780603706 0 7 -0.489674271130741 "1"
"944" "1" 10138687.6663606 -739810.3994701 79 FALSE "1" "1.1" "Andir" "Mar" 45 87.471 0.514 3 5 10139240.0716156 -739125.702655865 1 0.637915588444971 0 3 -0.504177843140049 "1"
"945" "1" 10138687.6663606 -739810.3994701 79 FALSE "1" "1.1" "Andir" "Dec" 59 87.471 0.675 12 5 10139240.0716156 -739125.702655865 1 0.580864779203157 0 12 -0.0679520964914496 "1"
"946" "1" 10138687.6663606 -739810.3994701 79 FALSE "1" "1.1" "Andir" "Aug" 40 87.471 0.457 8 5 10139240.0716156 -739125.702655865 1 0.499510351581542 0 8 -0.418414584429198 "1"
"947" "1" 10138687.6663606 -739810.3994701 79 FALSE "1" "1.1" "Andir" "Apr" 60 87.471 0.686 4 5 10139240.0716156 -739125.702655865 1 0.721745063325974 0 4 -0.505966065346167 "1"
"948" "1" 10138687.6663606 -739810.3994701 79 FALSE "1" "1.1" "Andir" "Sep" 37 87.471 0.423 9 5 10139240.0716156 -739125.702655865 1 0.44179336839047 0 9 -0.323133475142201 "1"
"949" "1" 10138669.9536771 -739805.70748941 80 FALSE "1" "1.1" "Andir" "Jan" 90 87.471 1.029 1 5 10139240.0716156 -739125.702655865 1 0.961489423106493 0.000267180142988432 1 -0.201578371937587 "1.25"
"950" "1" 10138669.9536771 -739805.70748941 80 FALSE "1" "1.1" "Andir" "May" 67 87.471 0.766 5 5 10139240.0716156 -739125.702655865 1 0.768137165158105 0 5 -0.579005009558247 "1"
"951" "1" 10138669.9536771 -739805.70748941 80 FALSE "1" "1.1" "Andir" "Oct" 39 87.471 0.446 10 5 10139240.0716156 -739125.702655865 1 0.443178913400996 0 10 -0.216120741496233 "1"
"952" "1" 10138669.9536771 -739805.70748941 80 FALSE "1" "1.1" "Andir" "Jun" 59 87.471 0.675 6 5 10139240.0716156 -739125.702655865 1 0.690780086798228 0 6 -0.481689621935628 "1"
"953" "1" 10138669.9536771 -739805.70748941 80 FALSE "1" "1.1" "Andir" "Feb" 82 87.471 0.937 2 5 10139240.0716156 -739125.702655865 1 0.907281862901677 3.30242802926151e-06 2 -0.253829825605913 "1"
"954" "1" 10138669.9536771 -739805.70748941 80 FALSE "1" "1.1" "Andir" "Nov" 26 87.471 0.297 11 5 10139240.0716156 -739125.702655865 1 0.393179027829537 0 11 -0.185331230595199 "1"
"955" "1" 10138669.9536771 -739805.70748941 80 FALSE "1" "1.1" "Andir" "Jul" 57 87.471 0.652 7 5 10139240.0716156 -739125.702655865 1 0.656136780603706 0 7 -0.489674271130741 "1"
"956" "1" 10138669.9536771 -739805.70748941 80 FALSE "1" "1.1" "Andir" "Mar" 45 87.471 0.514 3 5 10139240.0716156 -739125.702655865 1 0.637915588444971 0 3 -0.504177843140049 "1"
"957" "1" 10138669.9536771 -739805.70748941 80 FALSE "1" "1.1" "Andir" "Dec" 59 87.471 0.675 12 5 10139240.0716156 -739125.702655865 1 0.580864779203157 0 12 -0.0679520964914496 "1"
"958" "1" 10138669.9536771 -739805.70748941 80 FALSE "1" "1.1" "Andir" "Aug" 40 87.471 0.457 8 5 10139240.0716156 -739125.702655865 1 0.499510351581542 0 8 -0.418414584429198 "1"
"959" "1" 10138669.9536771 -739805.70748941 80 FALSE "1" "1.1" "Andir" "Apr" 60 87.471 0.686 4 5 10139240.0716156 -739125.702655865 1 0.721745063325974 0 4 -0.505966065346167 "1"
"960" "1" 10138669.9536771 -739805.70748941 80 FALSE "1" "1.1" "Andir" "Sep" 37 87.471 0.423 9 5 10139240.0716156 -739125.702655865 1 0.44179336839047 0 9 -0.323133475142201 "1"
"961" "1" 10138645.8532076 -739799.53636367 81 FALSE "1" "1.1" "Andir" "Jan" 90 87.471 1.029 1 5 10139240.0716156 -739125.702655865 1 0.961489423106493 0.000267180142988432 1 -0.201578371937587 "1.25"
"962" "1" 10138645.8532076 -739799.53636367 81 FALSE "1" "1.1" "Andir" "May" 67 87.471 0.766 5 5 10139240.0716156 -739125.702655865 1 0.768137165158105 0 5 -0.579005009558247 "1"
"963" "1" 10138645.8532076 -739799.53636367 81 FALSE "1" "1.1" "Andir" "Oct" 39 87.471 0.446 10 5 10139240.0716156 -739125.702655865 1 0.443178913400996 0 10 -0.216120741496233 "1"
"964" "1" 10138645.8532076 -739799.53636367 81 FALSE "1" "1.1" "Andir" "Jun" 59 87.471 0.675 6 5 10139240.0716156 -739125.702655865 1 0.690780086798228 0 6 -0.481689621935628 "1"
"965" "1" 10138645.8532076 -739799.53636367 81 FALSE "1" "1.1" "Andir" "Feb" 82 87.471 0.937 2 5 10139240.0716156 -739125.702655865 1 0.907281862901677 3.30242802926151e-06 2 -0.253829825605913 "1"
"966" "1" 10138645.8532076 -739799.53636367 81 FALSE "1" "1.1" "Andir" "Nov" 26 87.471 0.297 11 5 10139240.0716156 -739125.702655865 1 0.393179027829537 0 11 -0.185331230595199 "1"
"967" "1" 10138645.8532076 -739799.53636367 81 FALSE "1" "1.1" "Andir" "Jul" 57 87.471 0.652 7 5 10139240.0716156 -739125.702655865 1 0.656136780603706 0 7 -0.489674271130741 "1"
"968" "1" 10138645.8532076 -739799.53636367 81 FALSE "1" "1.1" "Andir" "Mar" 45 87.471 0.514 3 5 10139240.0716156 -739125.702655865 1 0.637915588444971 0 3 -0.504177843140049 "1"
"969" "1" 10138645.8532076 -739799.53636367 81 FALSE "1" "1.1" "Andir" "Dec" 59 87.471 0.675 12 5 10139240.0716156 -739125.702655865 1 0.580864779203157 0 12 -0.0679520964914496 "1"
"970" "1" 10138645.8532076 -739799.53636367 81 FALSE "1" "1.1" "Andir" "Aug" 40 87.471 0.457 8 5 10139240.0716156 -739125.702655865 1 0.499510351581542 0 8 -0.418414584429198 "1"
"971" "1" 10138645.8532076 -739799.53636367 81 FALSE "1" "1.1" "Andir" "Apr" 60 87.471 0.686 4 5 10139240.0716156 -739125.702655865 1 0.721745063325974 0 4 -0.505966065346167 "1"
"972" "1" 10138645.8532076 -739799.53636367 81 FALSE "1" "1.1" "Andir" "Sep" 37 87.471 0.423 9 5 10139240.0716156 -739125.702655865 1 0.44179336839047 0 9 -0.323133475142201 "1"
"973" "1" 10138626.0099592 -739794.38555924 82 FALSE "1" "1.1" "Andir" "Jan" 90 87.471 1.029 1 5 10139240.0716156 -739125.702655865 1 0.961489423106493 0.000267180142988432 1 -0.201578371937587 "1.25"
"974" "1" 10138626.0099592 -739794.38555924 82 FALSE "1" "1.1" "Andir" "May" 67 87.471 0.766 5 5 10139240.0716156 -739125.702655865 1 0.768137165158105 0 5 -0.579005009558247 "1"
"975" "1" 10138626.0099592 -739794.38555924 82 FALSE "1" "1.1" "Andir" "Oct" 39 87.471 0.446 10 5 10139240.0716156 -739125.702655865 1 0.443178913400996 0 10 -0.216120741496233 "1"
"976" "1" 10138626.0099592 -739794.38555924 82 FALSE "1" "1.1" "Andir" "Jun" 59 87.471 0.675 6 5 10139240.0716156 -739125.702655865 1 0.690780086798228 0 6 -0.481689621935628 "1"
"977" "1" 10138626.0099592 -739794.38555924 82 FALSE "1" "1.1" "Andir" "Feb" 82 87.471 0.937 2 5 10139240.0716156 -739125.702655865 1 0.907281862901677 3.30242802926151e-06 2 -0.253829825605913 "1"
"978" "1" 10138626.0099592 -739794.38555924 82 FALSE "1" "1.1" "Andir" "Nov" 26 87.471 0.297 11 5 10139240.0716156 -739125.702655865 1 0.393179027829537 0 11 -0.185331230595199 "1"
"979" "1" 10138626.0099592 -739794.38555924 82 FALSE "1" "1.1" "Andir" "Jul" 57 87.471 0.652 7 5 10139240.0716156 -739125.702655865 1 0.656136780603706 0 7 -0.489674271130741 "1"
"980" "1" 10138626.0099592 -739794.38555924 82 FALSE "1" "1.1" "Andir" "Mar" 45 87.471 0.514 3 5 10139240.0716156 -739125.702655865 1 0.637915588444971 0 3 -0.504177843140049 "1"
"981" "1" 10138626.0099592 -739794.38555924 82 FALSE "1" "1.1" "Andir" "Dec" 59 87.471 0.675 12 5 10139240.0716156 -739125.702655865 1 0.580864779203157 0 12 -0.0679520964914496 "1"
"982" "1" 10138626.0099592 -739794.38555924 82 FALSE "1" "1.1" "Andir" "Aug" 40 87.471 0.457 8 5 10139240.0716156 -739125.702655865 1 0.499510351581542 0 8 -0.418414584429198 "1"
"983" "1" 10138626.0099592 -739794.38555924 82 FALSE "1" "1.1" "Andir" "Apr" 60 87.471 0.686 4 5 10139240.0716156 -739125.702655865 1 0.721745063325974 0 4 -0.505966065346167 "1"
"984" "1" 10138626.0099592 -739794.38555924 82 FALSE "1" "1.1" "Andir" "Sep" 37 87.471 0.423 9 5 10139240.0716156 -739125.702655865 1 0.44179336839047 0 9 -0.323133475142201 "1"
"985" "1" 10138586.319622 -739784.13528731 83 FALSE "1" "1.1" "Andir" "Jan" 90 87.471 1.029 1 5 10139240.0716156 -739125.702655865 1 0.961489423106493 0.000267180142988432 1 -0.201578371937587 "1.25"
"986" "1" 10138586.319622 -739784.13528731 83 FALSE "1" "1.1" "Andir" "May" 67 87.471 0.766 5 5 10139240.0716156 -739125.702655865 1 0.768137165158105 0 5 -0.579005009558247 "1"
"987" "1" 10138586.319622 -739784.13528731 83 FALSE "1" "1.1" "Andir" "Oct" 39 87.471 0.446 10 5 10139240.0716156 -739125.702655865 1 0.443178913400996 0 10 -0.216120741496233 "1"
"988" "1" 10138586.319622 -739784.13528731 83 FALSE "1" "1.1" "Andir" "Jun" 59 87.471 0.675 6 5 10139240.0716156 -739125.702655865 1 0.690780086798228 0 6 -0.481689621935628 "1"
"989" "1" 10138586.319622 -739784.13528731 83 FALSE "1" "1.1" "Andir" "Feb" 82 87.471 0.937 2 5 10139240.0716156 -739125.702655865 1 0.907281862901677 3.30242802926151e-06 2 -0.253829825605913 "1"
"990" "1" 10138586.319622 -739784.13528731 83 FALSE "1" "1.1" "Andir" "Nov" 26 87.471 0.297 11 5 10139240.0716156 -739125.702655865 1 0.393179027829537 0 11 -0.185331230595199 "1"
"991" "1" 10138586.319622 -739784.13528731 83 FALSE "1" "1.1" "Andir" "Jul" 57 87.471 0.652 7 5 10139240.0716156 -739125.702655865 1 0.656136780603706 0 7 -0.489674271130741 "1"
"992" "1" 10138586.319622 -739784.13528731 83 FALSE "1" "1.1" "Andir" "Mar" 45 87.471 0.514 3 5 10139240.0716156 -739125.702655865 1 0.637915588444971 0 3 -0.504177843140049 "1"
"993" "1" 10138586.319622 -739784.13528731 83 FALSE "1" "1.1" "Andir" "Dec" 59 87.471 0.675 12 5 10139240.0716156 -739125.702655865 1 0.580864779203157 0 12 -0.0679520964914496 "1"
"994" "1" 10138586.319622 -739784.13528731 83 FALSE "1" "1.1" "Andir" "Aug" 40 87.471 0.457 8 5 10139240.0716156 -739125.702655865 1 0.499510351581542 0 8 -0.418414584429198 "1"
"995" "1" 10138586.319622 -739784.13528731 83 FALSE "1" "1.1" "Andir" "Apr" 60 87.471 0.686 4 5 10139240.0716156 -739125.702655865 1 0.721745063325974 0 4 -0.505966065346167 "1"
"996" "1" 10138586.319622 -739784.13528731 83 FALSE "1" "1.1" "Andir" "Sep" 37 87.471 0.423 9 5 10139240.0716156 -739125.702655865 1 0.44179336839047 0 9 -0.323133475142201 "1"
"997" "1" 10138533.2221119 -739731.04542415 84 FALSE "1" "1.1" "Andir" "Jan" 90 87.471 1.029 1 5 10139240.0716156 -739125.702655865 1 0.961489423106493 0.000267180142988432 1 -0.201578371937587 "1.25"
"998" "1" 10138533.2221119 -739731.04542415 84 FALSE "1" "1.1" "Andir" "May" 67 87.471 0.766 5 5 10139240.0716156 -739125.702655865 1 0.768137165158105 0 5 -0.579005009558247 "1"
"999" "1" 10138533.2221119 -739731.04542415 84 FALSE "1" "1.1" "Andir" "Oct" 39 87.471 0.446 10 5 10139240.0716156 -739125.702655865 1 0.443178913400996 0 10 -0.216120741496233 "1"
"1000" "1" 10138533.2221119 -739731.04542415 84 FALSE "1" "1.1" "Andir" "Jun" 59 87.471 0.675 6 5 10139240.0716156 -739125.702655865 1 0.690780086798228 0 6 -0.481689621935628 "1"
"1001" "1" 10138533.2221119 -739731.04542415 84 FALSE "1" "1.1" "Andir" "Feb" 82 87.471 0.937 2 5 10139240.0716156 -739125.702655865 1 0.907281862901677 3.30242802926151e-06 2 -0.253829825605913 "1"
"1002" "1" 10138533.2221119 -739731.04542415 84 FALSE "1" "1.1" "Andir" "Nov" 26 87.471 0.297 11 5 10139240.0716156 -739125.702655865 1 0.393179027829537 0 11 -0.185331230595199 "1"
"1003" "1" 10138533.2221119 -739731.04542415 84 FALSE "1" "1.1" "Andir" "Jul" 57 87.471 0.652 7 5 10139240.0716156 -739125.702655865 1 0.656136780603706 0 7 -0.489674271130741 "1"
"1004" "1" 10138533.2221119 -739731.04542415 84 FALSE "1" "1.1" "Andir" "Mar" 45 87.471 0.514 3 5 10139240.0716156 -739125.702655865 1 0.637915588444971 0 3 -0.504177843140049 "1"
"1005" "1" 10138533.2221119 -739731.04542415 84 FALSE "1" "1.1" "Andir" "Dec" 59 87.471 0.675 12 5 10139240.0716156 -739125.702655865 1 0.580864779203157 0 12 -0.0679520964914496 "1"
"1006" "1" 10138533.2221119 -739731.04542415 84 FALSE "1" "1.1" "Andir" "Aug" 40 87.471 0.457 8 5 10139240.0716156 -739125.702655865 1 0.499510351581542 0 8 -0.418414584429198 "1"
"1007" "1" 10138533.2221119 -739731.04542415 84 FALSE "1" "1.1" "Andir" "Apr" 60 87.471 0.686 4 5 10139240.0716156 -739125.702655865 1 0.721745063325974 0 4 -0.505966065346167 "1"
"1008" "1" 10138533.2221119 -739731.04542415 84 FALSE "1" "1.1" "Andir" "Sep" 37 87.471 0.423 9 5 10139240.0716156 -739125.702655865 1 0.44179336839047 0 9 -0.323133475142201 "1"
"1009" "1" 10138497.1386916 -739695.04006057 85 FALSE "1" "1.1" "Andir" "Jan" 90 87.471 1.029 1 5 10139240.0716156 -739125.702655865 1 0.961489423106493 0.000267180142988432 1 -0.201578371937587 "1.25"
"1010" "1" 10138497.1386916 -739695.04006057 85 FALSE "1" "1.1" "Andir" "May" 67 87.471 0.766 5 5 10139240.0716156 -739125.702655865 1 0.768137165158105 0 5 -0.579005009558247 "1"
"1011" "1" 10138497.1386916 -739695.04006057 85 FALSE "1" "1.1" "Andir" "Oct" 39 87.471 0.446 10 5 10139240.0716156 -739125.702655865 1 0.443178913400996 0 10 -0.216120741496233 "1"
"1012" "1" 10138497.1386916 -739695.04006057 85 FALSE "1" "1.1" "Andir" "Jun" 59 87.471 0.675 6 5 10139240.0716156 -739125.702655865 1 0.690780086798228 0 6 -0.481689621935628 "1"
"1013" "1" 10138497.1386916 -739695.04006057 85 FALSE "1" "1.1" "Andir" "Feb" 82 87.471 0.937 2 5 10139240.0716156 -739125.702655865 1 0.907281862901677 3.30242802926151e-06 2 -0.253829825605913 "1"
"1014" "1" 10138497.1386916 -739695.04006057 85 FALSE "1" "1.1" "Andir" "Nov" 26 87.471 0.297 11 5 10139240.0716156 -739125.702655865 1 0.393179027829537 0 11 -0.185331230595199 "1"
"1015" "1" 10138497.1386916 -739695.04006057 85 FALSE "1" "1.1" "Andir" "Jul" 57 87.471 0.652 7 5 10139240.0716156 -739125.702655865 1 0.656136780603706 0 7 -0.489674271130741 "1"
"1016" "1" 10138497.1386916 -739695.04006057 85 FALSE "1" "1.1" "Andir" "Mar" 45 87.471 0.514 3 5 10139240.0716156 -739125.702655865 1 0.637915588444971 0 3 -0.504177843140049 "1"
"1017" "1" 10138497.1386916 -739695.04006057 85 FALSE "1" "1.1" "Andir" "Dec" 59 87.471 0.675 12 5 10139240.0716156 -739125.702655865 1 0.580864779203157 0 12 -0.0679520964914496 "1"
"1018" "1" 10138497.1386916 -739695.04006057 85 FALSE "1" "1.1" "Andir" "Aug" 40 87.471 0.457 8 5 10139240.0716156 -739125.702655865 1 0.499510351581542 0 8 -0.418414584429198 "1"
"1019" "1" 10138497.1386916 -739695.04006057 85 FALSE "1" "1.1" "Andir" "Apr" 60 87.471 0.686 4 5 10139240.0716156 -739125.702655865 1 0.721745063325974 0 4 -0.505966065346167 "1"
"1020" "1" 10138497.1386916 -739695.04006057 85 FALSE "1" "1.1" "Andir" "Sep" 37 87.471 0.423 9 5 10139240.0716156 -739125.702655865 1 0.44179336839047 0 9 -0.323133475142201 "1"
"1021" "1" 10138485.5347902 -739684.02401289 86 FALSE "1" "1.1" "Andir" "Jan" 90 87.471 1.029 1 5 10139240.0716156 -739125.702655865 1 0.961489423106493 0.000267180142988432 1 -0.201578371937587 "1.25"
"1022" "1" 10138485.5347902 -739684.02401289 86 FALSE "1" "1.1" "Andir" "May" 67 87.471 0.766 5 5 10139240.0716156 -739125.702655865 1 0.768137165158105 0 5 -0.579005009558247 "1"
"1023" "1" 10138485.5347902 -739684.02401289 86 FALSE "1" "1.1" "Andir" "Oct" 39 87.471 0.446 10 5 10139240.0716156 -739125.702655865 1 0.443178913400996 0 10 -0.216120741496233 "1"
"1024" "1" 10138485.5347902 -739684.02401289 86 FALSE "1" "1.1" "Andir" "Jun" 59 87.471 0.675 6 5 10139240.0716156 -739125.702655865 1 0.690780086798228 0 6 -0.481689621935628 "1"
"1025" "1" 10138485.5347902 -739684.02401289 86 FALSE "1" "1.1" "Andir" "Feb" 82 87.471 0.937 2 5 10139240.0716156 -739125.702655865 1 0.907281862901677 3.30242802926151e-06 2 -0.253829825605913 "1"
"1026" "1" 10138485.5347902 -739684.02401289 86 FALSE "1" "1.1" "Andir" "Nov" 26 87.471 0.297 11 5 10139240.0716156 -739125.702655865 1 0.393179027829537 0 11 -0.185331230595199 "1"
"1027" "1" 10138485.5347902 -739684.02401289 86 FALSE "1" "1.1" "Andir" "Jul" 57 87.471 0.652 7 5 10139240.0716156 -739125.702655865 1 0.656136780603706 0 7 -0.489674271130741 "1"
"1028" "1" 10138485.5347902 -739684.02401289 86 FALSE "1" "1.1" "Andir" "Mar" 45 87.471 0.514 3 5 10139240.0716156 -739125.702655865 1 0.637915588444971 0 3 -0.504177843140049 "1"
"1029" "1" 10138485.5347902 -739684.02401289 86 FALSE "1" "1.1" "Andir" "Dec" 59 87.471 0.675 12 5 10139240.0716156 -739125.702655865 1 0.580864779203157 0 12 -0.0679520964914496 "1"
"1030" "1" 10138485.5347902 -739684.02401289 86 FALSE "1" "1.1" "Andir" "Aug" 40 87.471 0.457 8 5 10139240.0716156 -739125.702655865 1 0.499510351581542 0 8 -0.418414584429198 "1"
"1031" "1" 10138485.5347902 -739684.02401289 86 FALSE "1" "1.1" "Andir" "Apr" 60 87.471 0.686 4 5 10139240.0716156 -739125.702655865 1 0.721745063325974 0 4 -0.505966065346167 "1"
"1032" "1" 10138485.5347902 -739684.02401289 86 FALSE "1" "1.1" "Andir" "Sep" 37 87.471 0.423 9 5 10139240.0716156 -739125.702655865 1 0.44179336839047 0 9 -0.323133475142201 "1"
"1033" "1" 10138474.6040007 -739673.82507788 87 FALSE "1" "1.1" "Andir" "Jan" 90 87.471 1.029 1 5 10139240.0716156 -739125.702655865 1 0.961489423106493 0.000267180142988432 1 -0.201578371937587 "1.25"
"1034" "1" 10138474.6040007 -739673.82507788 87 FALSE "1" "1.1" "Andir" "May" 67 87.471 0.766 5 5 10139240.0716156 -739125.702655865 1 0.768137165158105 0 5 -0.579005009558247 "1"
"1035" "1" 10138474.6040007 -739673.82507788 87 FALSE "1" "1.1" "Andir" "Oct" 39 87.471 0.446 10 5 10139240.0716156 -739125.702655865 1 0.443178913400996 0 10 -0.216120741496233 "1"
"1036" "1" 10138474.6040007 -739673.82507788 87 FALSE "1" "1.1" "Andir" "Jun" 59 87.471 0.675 6 5 10139240.0716156 -739125.702655865 1 0.690780086798228 0 6 -0.481689621935628 "1"
"1037" "1" 10138474.6040007 -739673.82507788 87 FALSE "1" "1.1" "Andir" "Feb" 82 87.471 0.937 2 5 10139240.0716156 -739125.702655865 1 0.907281862901677 3.30242802926151e-06 2 -0.253829825605913 "1"
"1038" "1" 10138474.6040007 -739673.82507788 87 FALSE "1" "1.1" "Andir" "Nov" 26 87.471 0.297 11 5 10139240.0716156 -739125.702655865 1 0.393179027829537 0 11 -0.185331230595199 "1"
"1039" "1" 10138474.6040007 -739673.82507788 87 FALSE "1" "1.1" "Andir" "Jul" 57 87.471 0.652 7 5 10139240.0716156 -739125.702655865 1 0.656136780603706 0 7 -0.489674271130741 "1"
"1040" "1" 10138474.6040007 -739673.82507788 87 FALSE "1" "1.1" "Andir" "Mar" 45 87.471 0.514 3 5 10139240.0716156 -739125.702655865 1 0.637915588444971 0 3 -0.504177843140049 "1"
"1041" "1" 10138474.6040007 -739673.82507788 87 FALSE "1" "1.1" "Andir" "Dec" 59 87.471 0.675 12 5 10139240.0716156 -739125.702655865 1 0.580864779203157 0 12 -0.0679520964914496 "1"
"1042" "1" 10138474.6040007 -739673.82507788 87 FALSE "1" "1.1" "Andir" "Aug" 40 87.471 0.457 8 5 10139240.0716156 -739125.702655865 1 0.499510351581542 0 8 -0.418414584429198 "1"
"1043" "1" 10138474.6040007 -739673.82507788 87 FALSE "1" "1.1" "Andir" "Apr" 60 87.471 0.686 4 5 10139240.0716156 -739125.702655865 1 0.721745063325974 0 4 -0.505966065346167 "1"
"1044" "1" 10138474.6040007 -739673.82507788 87 FALSE "1" "1.1" "Andir" "Sep" 37 87.471 0.423 9 5 10139240.0716156 -739125.702655865 1 0.44179336839047 0 9 -0.323133475142201 "1"
"1045" "1" 10138470.7351895 -739665.92026154 88 FALSE "1" "1.1" "Andir" "Jan" 90 87.471 1.029 1 5 10139240.0716156 -739125.702655865 1 0.961489423106493 0.000267180142988432 1 -0.201578371937587 "1.25"
"1046" "1" 10138470.7351895 -739665.92026154 88 FALSE "1" "1.1" "Andir" "May" 67 87.471 0.766 5 5 10139240.0716156 -739125.702655865 1 0.768137165158105 0 5 -0.579005009558247 "1"
"1047" "1" 10138470.7351895 -739665.92026154 88 FALSE "1" "1.1" "Andir" "Oct" 39 87.471 0.446 10 5 10139240.0716156 -739125.702655865 1 0.443178913400996 0 10 -0.216120741496233 "1"
"1048" "1" 10138470.7351895 -739665.92026154 88 FALSE "1" "1.1" "Andir" "Jun" 59 87.471 0.675 6 5 10139240.0716156 -739125.702655865 1 0.690780086798228 0 6 -0.481689621935628 "1"
"1049" "1" 10138470.7351895 -739665.92026154 88 FALSE "1" "1.1" "Andir" "Feb" 82 87.471 0.937 2 5 10139240.0716156 -739125.702655865 1 0.907281862901677 3.30242802926151e-06 2 -0.253829825605913 "1"
"1050" "1" 10138470.7351895 -739665.92026154 88 FALSE "1" "1.1" "Andir" "Nov" 26 87.471 0.297 11 5 10139240.0716156 -739125.702655865 1 0.393179027829537 0 11 -0.185331230595199 "1"
"1051" "1" 10138470.7351895 -739665.92026154 88 FALSE "1" "1.1" "Andir" "Jul" 57 87.471 0.652 7 5 10139240.0716156 -739125.702655865 1 0.656136780603706 0 7 -0.489674271130741 "1"
"1052" "1" 10138470.7351895 -739665.92026154 88 FALSE "1" "1.1" "Andir" "Mar" 45 87.471 0.514 3 5 10139240.0716156 -739125.702655865 1 0.637915588444971 0 3 -0.504177843140049 "1"
"1053" "1" 10138470.7351895 -739665.92026154 88 FALSE "1" "1.1" "Andir" "Dec" 59 87.471 0.675 12 5 10139240.0716156 -739125.702655865 1 0.580864779203157 0 12 -0.0679520964914496 "1"
"1054" "1" 10138470.7351895 -739665.92026154 88 FALSE "1" "1.1" "Andir" "Aug" 40 87.471 0.457 8 5 10139240.0716156 -739125.702655865 1 0.499510351581542 0 8 -0.418414584429198 "1"
"1055" "1" 10138470.7351895 -739665.92026154 88 FALSE "1" "1.1" "Andir" "Apr" 60 87.471 0.686 4 5 10139240.0716156 -739125.702655865 1 0.721745063325974 0 4 -0.505966065346167 "1"
"1056" "1" 10138470.7351895 -739665.92026154 88 FALSE "1" "1.1" "Andir" "Sep" 37 87.471 0.423 9 5 10139240.0716156 -739125.702655865 1 0.44179336839047 0 9 -0.323133475142201 "1"
"1057" "1" 10138463.7794492 -739661.7384415 89 FALSE "1" "1.1" "Andir" "Jan" 90 87.471 1.029 1 5 10139240.0716156 -739125.702655865 1 0.961489423106493 0.000267180142988432 1 -0.201578371937587 "1.25"
"1058" "1" 10138463.7794492 -739661.7384415 89 FALSE "1" "1.1" "Andir" "May" 67 87.471 0.766 5 5 10139240.0716156 -739125.702655865 1 0.768137165158105 0 5 -0.579005009558247 "1"
"1059" "1" 10138463.7794492 -739661.7384415 89 FALSE "1" "1.1" "Andir" "Oct" 39 87.471 0.446 10 5 10139240.0716156 -739125.702655865 1 0.443178913400996 0 10 -0.216120741496233 "1"
"1060" "1" 10138463.7794492 -739661.7384415 89 FALSE "1" "1.1" "Andir" "Jun" 59 87.471 0.675 6 5 10139240.0716156 -739125.702655865 1 0.690780086798228 0 6 -0.481689621935628 "1"
"1061" "1" 10138463.7794492 -739661.7384415 89 FALSE "1" "1.1" "Andir" "Feb" 82 87.471 0.937 2 5 10139240.0716156 -739125.702655865 1 0.907281862901677 3.30242802926151e-06 2 -0.253829825605913 "1"
"1062" "1" 10138463.7794492 -739661.7384415 89 FALSE "1" "1.1" "Andir" "Nov" 26 87.471 0.297 11 5 10139240.0716156 -739125.702655865 1 0.393179027829537 0 11 -0.185331230595199 "1"
"1063" "1" 10138463.7794492 -739661.7384415 89 FALSE "1" "1.1" "Andir" "Jul" 57 87.471 0.652 7 5 10139240.0716156 -739125.702655865 1 0.656136780603706 0 7 -0.489674271130741 "1"
"1064" "1" 10138463.7794492 -739661.7384415 89 FALSE "1" "1.1" "Andir" "Mar" 45 87.471 0.514 3 5 10139240.0716156 -739125.702655865 1 0.637915588444971 0 3 -0.504177843140049 "1"
"1065" "1" 10138463.7794492 -739661.7384415 89 FALSE "1" "1.1" "Andir" "Dec" 59 87.471 0.675 12 5 10139240.0716156 -739125.702655865 1 0.580864779203157 0 12 -0.0679520964914496 "1"
"1066" "1" 10138463.7794492 -739661.7384415 89 FALSE "1" "1.1" "Andir" "Aug" 40 87.471 0.457 8 5 10139240.0716156 -739125.702655865 1 0.499510351581542 0 8 -0.418414584429198 "1"
"1067" "1" 10138463.7794492 -739661.7384415 89 FALSE "1" "1.1" "Andir" "Apr" 60 87.471 0.686 4 5 10139240.0716156 -739125.702655865 1 0.721745063325974 0 4 -0.505966065346167 "1"
"1068" "1" 10138463.7794492 -739661.7384415 89 FALSE "1" "1.1" "Andir" "Sep" 37 87.471 0.423 9 5 10139240.0716156 -739125.702655865 1 0.44179336839047 0 9 -0.323133475142201 "1"
"1069" "1" 10138457.1088311 -739652.50742135 90 FALSE "1" "1.1" "Andir" "Jan" 90 87.471 1.029 1 5 10139240.0716156 -739125.702655865 1 0.961489423106493 0.000267180142988432 1 -0.201578371937587 "1.25"
"1070" "1" 10138457.1088311 -739652.50742135 90 FALSE "1" "1.1" "Andir" "May" 67 87.471 0.766 5 5 10139240.0716156 -739125.702655865 1 0.768137165158105 0 5 -0.579005009558247 "1"
"1071" "1" 10138457.1088311 -739652.50742135 90 FALSE "1" "1.1" "Andir" "Oct" 39 87.471 0.446 10 5 10139240.0716156 -739125.702655865 1 0.443178913400996 0 10 -0.216120741496233 "1"
"1072" "1" 10138457.1088311 -739652.50742135 90 FALSE "1" "1.1" "Andir" "Jun" 59 87.471 0.675 6 5 10139240.0716156 -739125.702655865 1 0.690780086798228 0 6 -0.481689621935628 "1"
"1073" "1" 10138457.1088311 -739652.50742135 90 FALSE "1" "1.1" "Andir" "Feb" 82 87.471 0.937 2 5 10139240.0716156 -739125.702655865 1 0.907281862901677 3.30242802926151e-06 2 -0.253829825605913 "1"
"1074" "1" 10138457.1088311 -739652.50742135 90 FALSE "1" "1.1" "Andir" "Nov" 26 87.471 0.297 11 5 10139240.0716156 -739125.702655865 1 0.393179027829537 0 11 -0.185331230595199 "1"
"1075" "1" 10138457.1088311 -739652.50742135 90 FALSE "1" "1.1" "Andir" "Jul" 57 87.471 0.652 7 5 10139240.0716156 -739125.702655865 1 0.656136780603706 0 7 -0.489674271130741 "1"
"1076" "1" 10138457.1088311 -739652.50742135 90 FALSE "1" "1.1" "Andir" "Mar" 45 87.471 0.514 3 5 10139240.0716156 -739125.702655865 1 0.637915588444971 0 3 -0.504177843140049 "1"
"1077" "1" 10138457.1088311 -739652.50742135 90 FALSE "1" "1.1" "Andir" "Dec" 59 87.471 0.675 12 5 10139240.0716156 -739125.702655865 1 0.580864779203157 0 12 -0.0679520964914496 "1"
"1078" "1" 10138457.1088311 -739652.50742135 90 FALSE "1" "1.1" "Andir" "Aug" 40 87.471 0.457 8 5 10139240.0716156 -739125.702655865 1 0.499510351581542 0 8 -0.418414584429198 "1"
"1079" "1" 10138457.1088311 -739652.50742135 90 FALSE "1" "1.1" "Andir" "Apr" 60 87.471 0.686 4 5 10139240.0716156 -739125.702655865 1 0.721745063325974 0 4 -0.505966065346167 "1"
"1080" "1" 10138457.1088311 -739652.50742135 90 FALSE "1" "1.1" "Andir" "Sep" 37 87.471 0.423 9 5 10139240.0716156 -739125.702655865 1 0.44179336839047 0 9 -0.323133475142201 "1"
"1081" "1" 10138443.6804981 -739635.57586303 91 FALSE "1" "1.1" "Andir" "Jan" 90 87.471 1.029 1 5 10139240.0716156 -739125.702655865 1 0.961489423106493 0.000267180142988432 1 -0.201578371937587 "1.25"
"1082" "1" 10138443.6804981 -739635.57586303 91 FALSE "1" "1.1" "Andir" "May" 67 87.471 0.766 5 5 10139240.0716156 -739125.702655865 1 0.768137165158105 0 5 -0.579005009558247 "1"
"1083" "1" 10138443.6804981 -739635.57586303 91 FALSE "1" "1.1" "Andir" "Oct" 39 87.471 0.446 10 5 10139240.0716156 -739125.702655865 1 0.443178913400996 0 10 -0.216120741496233 "1"
"1084" "1" 10138443.6804981 -739635.57586303 91 FALSE "1" "1.1" "Andir" "Jun" 59 87.471 0.675 6 5 10139240.0716156 -739125.702655865 1 0.690780086798228 0 6 -0.481689621935628 "1"
"1085" "1" 10138443.6804981 -739635.57586303 91 FALSE "1" "1.1" "Andir" "Feb" 82 87.471 0.937 2 5 10139240.0716156 -739125.702655865 1 0.907281862901677 3.30242802926151e-06 2 -0.253829825605913 "1"
"1086" "1" 10138443.6804981 -739635.57586303 91 FALSE "1" "1.1" "Andir" "Nov" 26 87.471 0.297 11 5 10139240.0716156 -739125.702655865 1 0.393179027829537 0 11 -0.185331230595199 "1"
"1087" "1" 10138443.6804981 -739635.57586303 91 FALSE "1" "1.1" "Andir" "Jul" 57 87.471 0.652 7 5 10139240.0716156 -739125.702655865 1 0.656136780603706 0 7 -0.489674271130741 "1"
"1088" "1" 10138443.6804981 -739635.57586303 91 FALSE "1" "1.1" "Andir" "Mar" 45 87.471 0.514 3 5 10139240.0716156 -739125.702655865 1 0.637915588444971 0 3 -0.504177843140049 "1"
"1089" "1" 10138443.6804981 -739635.57586303 91 FALSE "1" "1.1" "Andir" "Dec" 59 87.471 0.675 12 5 10139240.0716156 -739125.702655865 1 0.580864779203157 0 12 -0.0679520964914496 "1"
"1090" "1" 10138443.6804981 -739635.57586303 91 FALSE "1" "1.1" "Andir" "Aug" 40 87.471 0.457 8 5 10139240.0716156 -739125.702655865 1 0.499510351581542 0 8 -0.418414584429198 "1"
"1091" "1" 10138443.6804981 -739635.57586303 91 FALSE "1" "1.1" "Andir" "Apr" 60 87.471 0.686 4 5 10139240.0716156 -739125.702655865 1 0.721745063325974 0 4 -0.505966065346167 "1"
"1092" "1" 10138443.6804981 -739635.57586303 91 FALSE "1" "1.1" "Andir" "Sep" 37 87.471 0.423 9 5 10139240.0716156 -739125.702655865 1 0.44179336839047 0 9 -0.323133475142201 "1"
"1093" "1" 10138437.6390665 -739627.92559226 92 FALSE "1" "1.1" "Andir" "Jan" 90 87.471 1.029 1 5 10139240.0716156 -739125.702655865 1 0.961489423106493 0.000267180142988432 1 -0.201578371937587 "1.25"
"1094" "1" 10138437.6390665 -739627.92559226 92 FALSE "1" "1.1" "Andir" "May" 67 87.471 0.766 5 5 10139240.0716156 -739125.702655865 1 0.768137165158105 0 5 -0.579005009558247 "1"
"1095" "1" 10138437.6390665 -739627.92559226 92 FALSE "1" "1.1" "Andir" "Oct" 39 87.471 0.446 10 5 10139240.0716156 -739125.702655865 1 0.443178913400996 0 10 -0.216120741496233 "1"
"1096" "1" 10138437.6390665 -739627.92559226 92 FALSE "1" "1.1" "Andir" "Jun" 59 87.471 0.675 6 5 10139240.0716156 -739125.702655865 1 0.690780086798228 0 6 -0.481689621935628 "1"
"1097" "1" 10138437.6390665 -739627.92559226 92 FALSE "1" "1.1" "Andir" "Feb" 82 87.471 0.937 2 5 10139240.0716156 -739125.702655865 1 0.907281862901677 3.30242802926151e-06 2 -0.253829825605913 "1"
"1098" "1" 10138437.6390665 -739627.92559226 92 FALSE "1" "1.1" "Andir" "Nov" 26 87.471 0.297 11 5 10139240.0716156 -739125.702655865 1 0.393179027829537 0 11 -0.185331230595199 "1"
"1099" "1" 10138437.6390665 -739627.92559226 92 FALSE "1" "1.1" "Andir" "Jul" 57 87.471 0.652 7 5 10139240.0716156 -739125.702655865 1 0.656136780603706 0 7 -0.489674271130741 "1"
"1100" "1" 10138437.6390665 -739627.92559226 92 FALSE "1" "1.1" "Andir" "Mar" 45 87.471 0.514 3 5 10139240.0716156 -739125.702655865 1 0.637915588444971 0 3 -0.504177843140049 "1"
"1101" "1" 10138437.6390665 -739627.92559226 92 FALSE "1" "1.1" "Andir" "Dec" 59 87.471 0.675 12 5 10139240.0716156 -739125.702655865 1 0.580864779203157 0 12 -0.0679520964914496 "1"
"1102" "1" 10138437.6390665 -739627.92559226 92 FALSE "1" "1.1" "Andir" "Aug" 40 87.471 0.457 8 5 10139240.0716156 -739125.702655865 1 0.499510351581542 0 8 -0.418414584429198 "1"
"1103" "1" 10138437.6390665 -739627.92559226 92 FALSE "1" "1.1" "Andir" "Apr" 60 87.471 0.686 4 5 10139240.0716156 -739125.702655865 1 0.721745063325974 0 4 -0.505966065346167 "1"
"1104" "1" 10138437.6390665 -739627.92559226 92 FALSE "1" "1.1" "Andir" "Sep" 37 87.471 0.423 9 5 10139240.0716156 -739125.702655865 1 0.44179336839047 0 9 -0.323133475142201 "1"
"1105" "1" 10138430.4100311 -739615.83895587 93 FALSE "1" "1.1" "Andir" "Jan" 90 87.471 1.029 1 5 10139240.0716156 -739125.702655865 1 0.961489423106493 0.000267180142988432 1 -0.201578371937587 "1.25"
"1106" "1" 10138430.4100311 -739615.83895587 93 FALSE "1" "1.1" "Andir" "May" 67 87.471 0.766 5 5 10139240.0716156 -739125.702655865 1 0.768137165158105 0 5 -0.579005009558247 "1"
"1107" "1" 10138430.4100311 -739615.83895587 93 FALSE "1" "1.1" "Andir" "Oct" 39 87.471 0.446 10 5 10139240.0716156 -739125.702655865 1 0.443178913400996 0 10 -0.216120741496233 "1"
"1108" "1" 10138430.4100311 -739615.83895587 93 FALSE "1" "1.1" "Andir" "Jun" 59 87.471 0.675 6 5 10139240.0716156 -739125.702655865 1 0.690780086798228 0 6 -0.481689621935628 "1"
"1109" "1" 10138430.4100311 -739615.83895587 93 FALSE "1" "1.1" "Andir" "Feb" 82 87.471 0.937 2 5 10139240.0716156 -739125.702655865 1 0.907281862901677 3.30242802926151e-06 2 -0.253829825605913 "1"
"1110" "1" 10138430.4100311 -739615.83895587 93 FALSE "1" "1.1" "Andir" "Nov" 26 87.471 0.297 11 5 10139240.0716156 -739125.702655865 1 0.393179027829537 0 11 -0.185331230595199 "1"
"1111" "1" 10138430.4100311 -739615.83895587 93 FALSE "1" "1.1" "Andir" "Jul" 57 87.471 0.652 7 5 10139240.0716156 -739125.702655865 1 0.656136780603706 0 7 -0.489674271130741 "1"
"1112" "1" 10138430.4100311 -739615.83895587 93 FALSE "1" "1.1" "Andir" "Mar" 45 87.471 0.514 3 5 10139240.0716156 -739125.702655865 1 0.637915588444971 0 3 -0.504177843140049 "1"
"1113" "1" 10138430.4100311 -739615.83895587 93 FALSE "1" "1.1" "Andir" "Dec" 59 87.471 0.675 12 5 10139240.0716156 -739125.702655865 1 0.580864779203157 0 12 -0.0679520964914496 "1"
"1114" "1" 10138430.4100311 -739615.83895587 93 FALSE "1" "1.1" "Andir" "Aug" 40 87.471 0.457 8 5 10139240.0716156 -739125.702655865 1 0.499510351581542 0 8 -0.418414584429198 "1"
"1115" "1" 10138430.4100311 -739615.83895587 93 FALSE "1" "1.1" "Andir" "Apr" 60 87.471 0.686 4 5 10139240.0716156 -739125.702655865 1 0.721745063325974 0 4 -0.505966065346167 "1"
"1116" "1" 10138430.4100311 -739615.83895587 93 FALSE "1" "1.1" "Andir" "Sep" 37 87.471 0.423 9 5 10139240.0716156 -739125.702655865 1 0.44179336839047 0 9 -0.323133475142201 "1"
"1117" "1" 10138415.8269019 -739581.10952869 94 FALSE "1" "1.1" "Andir" "Jan" 90 87.471 1.029 1 5 10139240.0716156 -739125.702655865 1 0.961489423106493 0.000267180142988432 1 -0.201578371937587 "1.25"
"1118" "1" 10138415.8269019 -739581.10952869 94 FALSE "1" "1.1" "Andir" "May" 67 87.471 0.766 5 5 10139240.0716156 -739125.702655865 1 0.768137165158105 0 5 -0.579005009558247 "1"
"1119" "1" 10138415.8269019 -739581.10952869 94 FALSE "1" "1.1" "Andir" "Oct" 39 87.471 0.446 10 5 10139240.0716156 -739125.702655865 1 0.443178913400996 0 10 -0.216120741496233 "1"
"1120" "1" 10138415.8269019 -739581.10952869 94 FALSE "1" "1.1" "Andir" "Jun" 59 87.471 0.675 6 5 10139240.0716156 -739125.702655865 1 0.690780086798228 0 6 -0.481689621935628 "1"
"1121" "1" 10138415.8269019 -739581.10952869 94 FALSE "1" "1.1" "Andir" "Feb" 82 87.471 0.937 2 5 10139240.0716156 -739125.702655865 1 0.907281862901677 3.30242802926151e-06 2 -0.253829825605913 "1"
"1122" "1" 10138415.8269019 -739581.10952869 94 FALSE "1" "1.1" "Andir" "Nov" 26 87.471 0.297 11 5 10139240.0716156 -739125.702655865 1 0.393179027829537 0 11 -0.185331230595199 "1"
"1123" "1" 10138415.8269019 -739581.10952869 94 FALSE "1" "1.1" "Andir" "Jul" 57 87.471 0.652 7 5 10139240.0716156 -739125.702655865 1 0.656136780603706 0 7 -0.489674271130741 "1"
"1124" "1" 10138415.8269019 -739581.10952869 94 FALSE "1" "1.1" "Andir" "Mar" 45 87.471 0.514 3 5 10139240.0716156 -739125.702655865 1 0.637915588444971 0 3 -0.504177843140049 "1"
"1125" "1" 10138415.8269019 -739581.10952869 94 FALSE "1" "1.1" "Andir" "Dec" 59 87.471 0.675 12 5 10139240.0716156 -739125.702655865 1 0.580864779203157 0 12 -0.0679520964914496 "1"
"1126" "1" 10138415.8269019 -739581.10952869 94 FALSE "1" "1.1" "Andir" "Aug" 40 87.471 0.457 8 5 10139240.0716156 -739125.702655865 1 0.499510351581542 0 8 -0.418414584429198 "1"
"1127" "1" 10138415.8269019 -739581.10952869 94 FALSE "1" "1.1" "Andir" "Apr" 60 87.471 0.686 4 5 10139240.0716156 -739125.702655865 1 0.721745063325974 0 4 -0.505966065346167 "1"
"1128" "1" 10138415.8269019 -739581.10952869 94 FALSE "1" "1.1" "Andir" "Sep" 37 87.471 0.423 9 5 10139240.0716156 -739125.702655865 1 0.44179336839047 0 9 -0.323133475142201 "1"
"1129" "1" 10138406.2772536 -739559.12877027 95 FALSE "1" "1.1" "Andir" "Jan" 90 87.471 1.029 1 5 10139240.0716156 -739125.702655865 1 0.961489423106493 0.000267180142988432 1 -0.201578371937587 "1.25"
"1130" "1" 10138406.2772536 -739559.12877027 95 FALSE "1" "1.1" "Andir" "May" 67 87.471 0.766 5 5 10139240.0716156 -739125.702655865 1 0.768137165158105 0 5 -0.579005009558247 "1"
"1131" "1" 10138406.2772536 -739559.12877027 95 FALSE "1" "1.1" "Andir" "Oct" 39 87.471 0.446 10 5 10139240.0716156 -739125.702655865 1 0.443178913400996 0 10 -0.216120741496233 "1"
"1132" "1" 10138406.2772536 -739559.12877027 95 FALSE "1" "1.1" "Andir" "Jun" 59 87.471 0.675 6 5 10139240.0716156 -739125.702655865 1 0.690780086798228 0 6 -0.481689621935628 "1"
"1133" "1" 10138406.2772536 -739559.12877027 95 FALSE "1" "1.1" "Andir" "Feb" 82 87.471 0.937 2 5 10139240.0716156 -739125.702655865 1 0.907281862901677 3.30242802926151e-06 2 -0.253829825605913 "1"
"1134" "1" 10138406.2772536 -739559.12877027 95 FALSE "1" "1.1" "Andir" "Nov" 26 87.471 0.297 11 5 10139240.0716156 -739125.702655865 1 0.393179027829537 0 11 -0.185331230595199 "1"
"1135" "1" 10138406.2772536 -739559.12877027 95 FALSE "1" "1.1" "Andir" "Jul" 57 87.471 0.652 7 5 10139240.0716156 -739125.702655865 1 0.656136780603706 0 7 -0.489674271130741 "1"
"1136" "1" 10138406.2772536 -739559.12877027 95 FALSE "1" "1.1" "Andir" "Mar" 45 87.471 0.514 3 5 10139240.0716156 -739125.702655865 1 0.637915588444971 0 3 -0.504177843140049 "1"
"1137" "1" 10138406.2772536 -739559.12877027 95 FALSE "1" "1.1" "Andir" "Dec" 59 87.471 0.675 12 5 10139240.0716156 -739125.702655865 1 0.580864779203157 0 12 -0.0679520964914496 "1"
"1138" "1" 10138406.2772536 -739559.12877027 95 FALSE "1" "1.1" "Andir" "Aug" 40 87.471 0.457 8 5 10139240.0716156 -739125.702655865 1 0.499510351581542 0 8 -0.418414584429198 "1"
"1139" "1" 10138406.2772536 -739559.12877027 95 FALSE "1" "1.1" "Andir" "Apr" 60 87.471 0.686 4 5 10139240.0716156 -739125.702655865 1 0.721745063325974 0 4 -0.505966065346167 "1"
"1140" "1" 10138406.2772536 -739559.12877027 95 FALSE "1" "1.1" "Andir" "Sep" 37 87.471 0.423 9 5 10139240.0716156 -739125.702655865 1 0.44179336839047 0 9 -0.323133475142201 "1"
"1141" "1" 10138401.8499755 -739548.36833768 96 FALSE "1" "1.1" "Andir" "Jan" 90 87.471 1.029 1 5 10139240.0716156 -739125.702655865 1 0.961489423106493 0.000267180142988432 1 -0.201578371937587 "1.25"
"1142" "1" 10138401.8499755 -739548.36833768 96 FALSE "1" "1.1" "Andir" "May" 67 87.471 0.766 5 5 10139240.0716156 -739125.702655865 1 0.768137165158105 0 5 -0.579005009558247 "1"
"1143" "1" 10138401.8499755 -739548.36833768 96 FALSE "1" "1.1" "Andir" "Oct" 39 87.471 0.446 10 5 10139240.0716156 -739125.702655865 1 0.443178913400996 0 10 -0.216120741496233 "1"
"1144" "1" 10138401.8499755 -739548.36833768 96 FALSE "1" "1.1" "Andir" "Jun" 59 87.471 0.675 6 5 10139240.0716156 -739125.702655865 1 0.690780086798228 0 6 -0.481689621935628 "1"
"1145" "1" 10138401.8499755 -739548.36833768 96 FALSE "1" "1.1" "Andir" "Feb" 82 87.471 0.937 2 5 10139240.0716156 -739125.702655865 1 0.907281862901677 3.30242802926151e-06 2 -0.253829825605913 "1"
"1146" "1" 10138401.8499755 -739548.36833768 96 FALSE "1" "1.1" "Andir" "Nov" 26 87.471 0.297 11 5 10139240.0716156 -739125.702655865 1 0.393179027829537 0 11 -0.185331230595199 "1"
"1147" "1" 10138401.8499755 -739548.36833768 96 FALSE "1" "1.1" "Andir" "Jul" 57 87.471 0.652 7 5 10139240.0716156 -739125.702655865 1 0.656136780603706 0 7 -0.489674271130741 "1"
"1148" "1" 10138401.8499755 -739548.36833768 96 FALSE "1" "1.1" "Andir" "Mar" 45 87.471 0.514 3 5 10139240.0716156 -739125.702655865 1 0.637915588444971 0 3 -0.504177843140049 "1"
"1149" "1" 10138401.8499755 -739548.36833768 96 FALSE "1" "1.1" "Andir" "Dec" 59 87.471 0.675 12 5 10139240.0716156 -739125.702655865 1 0.580864779203157 0 12 -0.0679520964914496 "1"
"1150" "1" 10138401.8499755 -739548.36833768 96 FALSE "1" "1.1" "Andir" "Aug" 40 87.471 0.457 8 5 10139240.0716156 -739125.702655865 1 0.499510351581542 0 8 -0.418414584429198 "1"
"1151" "1" 10138401.8499755 -739548.36833768 96 FALSE "1" "1.1" "Andir" "Apr" 60 87.471 0.686 4 5 10139240.0716156 -739125.702655865 1 0.721745063325974 0 4 -0.505966065346167 "1"
"1152" "1" 10138401.8499755 -739548.36833768 96 FALSE "1" "1.1" "Andir" "Sep" 37 87.471 0.423 9 5 10139240.0716156 -739125.702655865 1 0.44179336839047 0 9 -0.323133475142201 "1"
"1153" "1" 10138386.7651863 -739535.31271692 97 FALSE "1" "1.1" "Andir" "Jan" 90 87.471 1.029 1 5 10139240.0716156 -739125.702655865 1 0.961489423106493 0.000267180142988432 1 -0.201578371937587 "1.25"
"1154" "1" 10138386.7651863 -739535.31271692 97 FALSE "1" "1.1" "Andir" "May" 67 87.471 0.766 5 5 10139240.0716156 -739125.702655865 1 0.768137165158105 0 5 -0.579005009558247 "1"
"1155" "1" 10138386.7651863 -739535.31271692 97 FALSE "1" "1.1" "Andir" "Oct" 39 87.471 0.446 10 5 10139240.0716156 -739125.702655865 1 0.443178913400996 0 10 -0.216120741496233 "1"
"1156" "1" 10138386.7651863 -739535.31271692 97 FALSE "1" "1.1" "Andir" "Jun" 59 87.471 0.675 6 5 10139240.0716156 -739125.702655865 1 0.690780086798228 0 6 -0.481689621935628 "1"
"1157" "1" 10138386.7651863 -739535.31271692 97 FALSE "1" "1.1" "Andir" "Feb" 82 87.471 0.937 2 5 10139240.0716156 -739125.702655865 1 0.907281862901677 3.30242802926151e-06 2 -0.253829825605913 "1"
"1158" "1" 10138386.7651863 -739535.31271692 97 FALSE "1" "1.1" "Andir" "Nov" 26 87.471 0.297 11 5 10139240.0716156 -739125.702655865 1 0.393179027829537 0 11 -0.185331230595199 "1"
"1159" "1" 10138386.7651863 -739535.31271692 97 FALSE "1" "1.1" "Andir" "Jul" 57 87.471 0.652 7 5 10139240.0716156 -739125.702655865 1 0.656136780603706 0 7 -0.489674271130741 "1"
"1160" "1" 10138386.7651863 -739535.31271692 97 FALSE "1" "1.1" "Andir" "Mar" 45 87.471 0.514 3 5 10139240.0716156 -739125.702655865 1 0.637915588444971 0 3 -0.504177843140049 "1"
"1161" "1" 10138386.7651863 -739535.31271692 97 FALSE "1" "1.1" "Andir" "Dec" 59 87.471 0.675 12 5 10139240.0716156 -739125.702655865 1 0.580864779203157 0 12 -0.0679520964914496 "1"
"1162" "1" 10138386.7651863 -739535.31271692 97 FALSE "1" "1.1" "Andir" "Aug" 40 87.471 0.457 8 5 10139240.0716156 -739125.702655865 1 0.499510351581542 0 8 -0.418414584429198 "1"
"1163" "1" 10138386.7651863 -739535.31271692 97 FALSE "1" "1.1" "Andir" "Apr" 60 87.471 0.686 4 5 10139240.0716156 -739125.702655865 1 0.721745063325974 0 4 -0.505966065346167 "1"
"1164" "1" 10138386.7651863 -739535.31271692 97 FALSE "1" "1.1" "Andir" "Sep" 37 87.471 0.423 9 5 10139240.0716156 -739125.702655865 1 0.44179336839047 0 9 -0.323133475142201 "1"
"1165" "1" 10138384.5057779 -739524.34800617 98 FALSE "1" "1.1" "Andir" "Jan" 90 87.471 1.029 1 5 10139240.0716156 -739125.702655865 1 0.961489423106493 0.000267180142988432 1 -0.201578371937587 "1.25"
"1166" "1" 10138384.5057779 -739524.34800617 98 FALSE "1" "1.1" "Andir" "May" 67 87.471 0.766 5 5 10139240.0716156 -739125.702655865 1 0.768137165158105 0 5 -0.579005009558247 "1"
"1167" "1" 10138384.5057779 -739524.34800617 98 FALSE "1" "1.1" "Andir" "Oct" 39 87.471 0.446 10 5 10139240.0716156 -739125.702655865 1 0.443178913400996 0 10 -0.216120741496233 "1"
"1168" "1" 10138384.5057779 -739524.34800617 98 FALSE "1" "1.1" "Andir" "Jun" 59 87.471 0.675 6 5 10139240.0716156 -739125.702655865 1 0.690780086798228 0 6 -0.481689621935628 "1"
"1169" "1" 10138384.5057779 -739524.34800617 98 FALSE "1" "1.1" "Andir" "Feb" 82 87.471 0.937 2 5 10139240.0716156 -739125.702655865 1 0.907281862901677 3.30242802926151e-06 2 -0.253829825605913 "1"
"1170" "1" 10138384.5057779 -739524.34800617 98 FALSE "1" "1.1" "Andir" "Nov" 26 87.471 0.297 11 5 10139240.0716156 -739125.702655865 1 0.393179027829537 0 11 -0.185331230595199 "1"
"1171" "1" 10138384.5057779 -739524.34800617 98 FALSE "1" "1.1" "Andir" "Jul" 57 87.471 0.652 7 5 10139240.0716156 -739125.702655865 1 0.656136780603706 0 7 -0.489674271130741 "1"
"1172" "1" 10138384.5057779 -739524.34800617 98 FALSE "1" "1.1" "Andir" "Mar" 45 87.471 0.514 3 5 10139240.0716156 -739125.702655865 1 0.637915588444971 0 3 -0.504177843140049 "1"
"1173" "1" 10138384.5057779 -739524.34800617 98 FALSE "1" "1.1" "Andir" "Dec" 59 87.471 0.675 12 5 10139240.0716156 -739125.702655865 1 0.580864779203157 0 12 -0.0679520964914496 "1"
"1174" "1" 10138384.5057779 -739524.34800617 98 FALSE "1" "1.1" "Andir" "Aug" 40 87.471 0.457 8 5 10139240.0716156 -739125.702655865 1 0.499510351581542 0 8 -0.418414584429198 "1"
"1175" "1" 10138384.5057779 -739524.34800617 98 FALSE "1" "1.1" "Andir" "Apr" 60 87.471 0.686 4 5 10139240.0716156 -739125.702655865 1 0.721745063325974 0 4 -0.505966065346167 "1"
"1176" "1" 10138384.5057779 -739524.34800617 98 FALSE "1" "1.1" "Andir" "Sep" 37 87.471 0.423 9 5 10139240.0716156 -739125.702655865 1 0.44179336839047 0 9 -0.323133475142201 "1"
"1177" "1" 10138380.1486362 -739499.56189891 99 FALSE "1" "1.1" "Andir" "Jan" 90 87.471 1.029 1 5 10139240.0716156 -739125.702655865 1 0.961489423106493 0.000267180142988432 1 -0.201578371937587 "1.25"
"1178" "1" 10138380.1486362 -739499.56189891 99 FALSE "1" "1.1" "Andir" "May" 67 87.471 0.766 5 5 10139240.0716156 -739125.702655865 1 0.768137165158105 0 5 -0.579005009558247 "1"
"1179" "1" 10138380.1486362 -739499.56189891 99 FALSE "1" "1.1" "Andir" "Oct" 39 87.471 0.446 10 5 10139240.0716156 -739125.702655865 1 0.443178913400996 0 10 -0.216120741496233 "1"
"1180" "1" 10138380.1486362 -739499.56189891 99 FALSE "1" "1.1" "Andir" "Jun" 59 87.471 0.675 6 5 10139240.0716156 -739125.702655865 1 0.690780086798228 0 6 -0.481689621935628 "1"
"1181" "1" 10138380.1486362 -739499.56189891 99 FALSE "1" "1.1" "Andir" "Feb" 82 87.471 0.937 2 5 10139240.0716156 -739125.702655865 1 0.907281862901677 3.30242802926151e-06 2 -0.253829825605913 "1"
"1182" "1" 10138380.1486362 -739499.56189891 99 FALSE "1" "1.1" "Andir" "Nov" 26 87.471 0.297 11 5 10139240.0716156 -739125.702655865 1 0.393179027829537 0 11 -0.185331230595199 "1"
"1183" "1" 10138380.1486362 -739499.56189891 99 FALSE "1" "1.1" "Andir" "Jul" 57 87.471 0.652 7 5 10139240.0716156 -739125.702655865 1 0.656136780603706 0 7 -0.489674271130741 "1"
"1184" "1" 10138380.1486362 -739499.56189891 99 FALSE "1" "1.1" "Andir" "Mar" 45 87.471 0.514 3 5 10139240.0716156 -739125.702655865 1 0.637915588444971 0 3 -0.504177843140049 "1"
"1185" "1" 10138380.1486362 -739499.56189891 99 FALSE "1" "1.1" "Andir" "Dec" 59 87.471 0.675 12 5 10139240.0716156 -739125.702655865 1 0.580864779203157 0 12 -0.0679520964914496 "1"
"1186" "1" 10138380.1486362 -739499.56189891 99 FALSE "1" "1.1" "Andir" "Aug" 40 87.471 0.457 8 5 10139240.0716156 -739125.702655865 1 0.499510351581542 0 8 -0.418414584429198 "1"
"1187" "1" 10138380.1486362 -739499.56189891 99 FALSE "1" "1.1" "Andir" "Apr" 60 87.471 0.686 4 5 10139240.0716156 -739125.702655865 1 0.721745063325974 0 4 -0.505966065346167 "1"
"1188" "1" 10138380.1486362 -739499.56189891 99 FALSE "1" "1.1" "Andir" "Sep" 37 87.471 0.423 9 5 10139240.0716156 -739125.702655865 1 0.44179336839047 0 9 -0.323133475142201 "1"
"1189" "1" 10138357.934578 -739447.08487027 100 FALSE "1" "1.1" "Andir" "Jan" 90 87.471 1.029 1 5 10139240.0716156 -739125.702655865 1 0.961489423106493 0.000267180142988432 1 -0.201578371937587 "1.25"
"1190" "1" 10138357.934578 -739447.08487027 100 FALSE "1" "1.1" "Andir" "May" 67 87.471 0.766 5 5 10139240.0716156 -739125.702655865 1 0.768137165158105 0 5 -0.579005009558247 "1"
"1191" "1" 10138357.934578 -739447.08487027 100 FALSE "1" "1.1" "Andir" "Oct" 39 87.471 0.446 10 5 10139240.0716156 -739125.702655865 1 0.443178913400996 0 10 -0.216120741496233 "1"
"1192" "1" 10138357.934578 -739447.08487027 100 FALSE "1" "1.1" "Andir" "Jun" 59 87.471 0.675 6 5 10139240.0716156 -739125.702655865 1 0.690780086798228 0 6 -0.481689621935628 "1"
"1193" "1" 10138357.934578 -739447.08487027 100 FALSE "1" "1.1" "Andir" "Feb" 82 87.471 0.937 2 5 10139240.0716156 -739125.702655865 1 0.907281862901677 3.30242802926151e-06 2 -0.253829825605913 "1"
"1194" "1" 10138357.934578 -739447.08487027 100 FALSE "1" "1.1" "Andir" "Nov" 26 87.471 0.297 11 5 10139240.0716156 -739125.702655865 1 0.393179027829537 0 11 -0.185331230595199 "1"
"1195" "1" 10138357.934578 -739447.08487027 100 FALSE "1" "1.1" "Andir" "Jul" 57 87.471 0.652 7 5 10139240.0716156 -739125.702655865 1 0.656136780603706 0 7 -0.489674271130741 "1"
"1196" "1" 10138357.934578 -739447.08487027 100 FALSE "1" "1.1" "Andir" "Mar" 45 87.471 0.514 3 5 10139240.0716156 -739125.702655865 1 0.637915588444971 0 3 -0.504177843140049 "1"
"1197" "1" 10138357.934578 -739447.08487027 100 FALSE "1" "1.1" "Andir" "Dec" 59 87.471 0.675 12 5 10139240.0716156 -739125.702655865 1 0.580864779203157 0 12 -0.0679520964914496 "1"
"1198" "1" 10138357.934578 -739447.08487027 100 FALSE "1" "1.1" "Andir" "Aug" 40 87.471 0.457 8 5 10139240.0716156 -739125.702655865 1 0.499510351581542 0 8 -0.418414584429198 "1"
"1199" "1" 10138357.934578 -739447.08487027 100 FALSE "1" "1.1" "Andir" "Apr" 60 87.471 0.686 4 5 10139240.0716156 -739125.702655865 1 0.721745063325974 0 4 -0.505966065346167 "1"
"1200" "1" 10138357.934578 -739447.08487027 100 FALSE "1" "1.1" "Andir" "Sep" 37 87.471 0.423 9 5 10139240.0716156 -739125.702655865 1 0.44179336839047 0 9 -0.323133475142201 "1"
"1201" "1" 10138354.107739 -739438.41534771 101 FALSE "1" "1.1" "Andir" "Jan" 90 87.471 1.029 1 5 10139240.0716156 -739125.702655865 1 0.961489423106493 0.000267180142988432 1 -0.201578371937587 "1.25"
"1202" "1" 10138354.107739 -739438.41534771 101 FALSE "1" "1.1" "Andir" "May" 67 87.471 0.766 5 5 10139240.0716156 -739125.702655865 1 0.768137165158105 0 5 -0.579005009558247 "1"
"1203" "1" 10138354.107739 -739438.41534771 101 FALSE "1" "1.1" "Andir" "Oct" 39 87.471 0.446 10 5 10139240.0716156 -739125.702655865 1 0.443178913400996 0 10 -0.216120741496233 "1"
"1204" "1" 10138354.107739 -739438.41534771 101 FALSE "1" "1.1" "Andir" "Jun" 59 87.471 0.675 6 5 10139240.0716156 -739125.702655865 1 0.690780086798228 0 6 -0.481689621935628 "1"
"1205" "1" 10138354.107739 -739438.41534771 101 FALSE "1" "1.1" "Andir" "Feb" 82 87.471 0.937 2 5 10139240.0716156 -739125.702655865 1 0.907281862901677 3.30242802926151e-06 2 -0.253829825605913 "1"
"1206" "1" 10138354.107739 -739438.41534771 101 FALSE "1" "1.1" "Andir" "Nov" 26 87.471 0.297 11 5 10139240.0716156 -739125.702655865 1 0.393179027829537 0 11 -0.185331230595199 "1"
"1207" "1" 10138354.107739 -739438.41534771 101 FALSE "1" "1.1" "Andir" "Jul" 57 87.471 0.652 7 5 10139240.0716156 -739125.702655865 1 0.656136780603706 0 7 -0.489674271130741 "1"
"1208" "1" 10138354.107739 -739438.41534771 101 FALSE "1" "1.1" "Andir" "Mar" 45 87.471 0.514 3 5 10139240.0716156 -739125.702655865 1 0.637915588444971 0 3 -0.504177843140049 "1"
"1209" "1" 10138354.107739 -739438.41534771 101 FALSE "1" "1.1" "Andir" "Dec" 59 87.471 0.675 12 5 10139240.0716156 -739125.702655865 1 0.580864779203157 0 12 -0.0679520964914496 "1"
"1210" "1" 10138354.107739 -739438.41534771 101 FALSE "1" "1.1" "Andir" "Aug" 40 87.471 0.457 8 5 10139240.0716156 -739125.702655865 1 0.499510351581542 0 8 -0.418414584429198 "1"
"1211" "1" 10138354.107739 -739438.41534771 101 FALSE "1" "1.1" "Andir" "Apr" 60 87.471 0.686 4 5 10139240.0716156 -739125.702655865 1 0.721745063325974 0 4 -0.505966065346167 "1"
"1212" "1" 10138354.107739 -739438.41534771 101 FALSE "1" "1.1" "Andir" "Sep" 37 87.471 0.423 9 5 10139240.0716156 -739125.702655865 1 0.44179336839047 0 9 -0.323133475142201 "1"
"1213" "1" 10138344.3809436 -739419.59608802 102 FALSE "1" "1.1" "Andir" "Jan" 90 87.471 1.029 1 5 10139240.0716156 -739125.702655865 1 0.961489423106493 0.000267180142988432 1 -0.201578371937587 "1.25"
"1214" "1" 10138344.3809436 -739419.59608802 102 FALSE "1" "1.1" "Andir" "May" 67 87.471 0.766 5 5 10139240.0716156 -739125.702655865 1 0.768137165158105 0 5 -0.579005009558247 "1"
"1215" "1" 10138344.3809436 -739419.59608802 102 FALSE "1" "1.1" "Andir" "Oct" 39 87.471 0.446 10 5 10139240.0716156 -739125.702655865 1 0.443178913400996 0 10 -0.216120741496233 "1"
"1216" "1" 10138344.3809436 -739419.59608802 102 FALSE "1" "1.1" "Andir" "Jun" 59 87.471 0.675 6 5 10139240.0716156 -739125.702655865 1 0.690780086798228 0 6 -0.481689621935628 "1"
"1217" "1" 10138344.3809436 -739419.59608802 102 FALSE "1" "1.1" "Andir" "Feb" 82 87.471 0.937 2 5 10139240.0716156 -739125.702655865 1 0.907281862901677 3.30242802926151e-06 2 -0.253829825605913 "1"
"1218" "1" 10138344.3809436 -739419.59608802 102 FALSE "1" "1.1" "Andir" "Nov" 26 87.471 0.297 11 5 10139240.0716156 -739125.702655865 1 0.393179027829537 0 11 -0.185331230595199 "1"
"1219" "1" 10138344.3809436 -739419.59608802 102 FALSE "1" "1.1" "Andir" "Jul" 57 87.471 0.652 7 5 10139240.0716156 -739125.702655865 1 0.656136780603706 0 7 -0.489674271130741 "1"
"1220" "1" 10138344.3809436 -739419.59608802 102 FALSE "1" "1.1" "Andir" "Mar" 45 87.471 0.514 3 5 10139240.0716156 -739125.702655865 1 0.637915588444971 0 3 -0.504177843140049 "1"
"1221" "1" 10138344.3809436 -739419.59608802 102 FALSE "1" "1.1" "Andir" "Dec" 59 87.471 0.675 12 5 10139240.0716156 -739125.702655865 1 0.580864779203157 0 12 -0.0679520964914496 "1"
"1222" "1" 10138344.3809436 -739419.59608802 102 FALSE "1" "1.1" "Andir" "Aug" 40 87.471 0.457 8 5 10139240.0716156 -739125.702655865 1 0.499510351581542 0 8 -0.418414584429198 "1"
"1223" "1" 10138344.3809436 -739419.59608802 102 FALSE "1" "1.1" "Andir" "Apr" 60 87.471 0.686 4 5 10139240.0716156 -739125.702655865 1 0.721745063325974 0 4 -0.505966065346167 "1"
"1224" "1" 10138344.3809436 -739419.59608802 102 FALSE "1" "1.1" "Andir" "Sep" 37 87.471 0.423 9 5 10139240.0716156 -739125.702655865 1 0.44179336839047 0 9 -0.323133475142201 "1"
"1225" "1" 10138339.1512314 -739410.31480048 103 FALSE "1" "1.1" "Andir" "Jan" 90 87.471 1.029 1 5 10139240.0716156 -739125.702655865 1 0.961489423106493 0.000267180142988432 1 -0.201578371937587 "1.25"
"1226" "1" 10138339.1512314 -739410.31480048 103 FALSE "1" "1.1" "Andir" "May" 67 87.471 0.766 5 5 10139240.0716156 -739125.702655865 1 0.768137165158105 0 5 -0.579005009558247 "1"
"1227" "1" 10138339.1512314 -739410.31480048 103 FALSE "1" "1.1" "Andir" "Oct" 39 87.471 0.446 10 5 10139240.0716156 -739125.702655865 1 0.443178913400996 0 10 -0.216120741496233 "1"
"1228" "1" 10138339.1512314 -739410.31480048 103 FALSE "1" "1.1" "Andir" "Jun" 59 87.471 0.675 6 5 10139240.0716156 -739125.702655865 1 0.690780086798228 0 6 -0.481689621935628 "1"
"1229" "1" 10138339.1512314 -739410.31480048 103 FALSE "1" "1.1" "Andir" "Feb" 82 87.471 0.937 2 5 10139240.0716156 -739125.702655865 1 0.907281862901677 3.30242802926151e-06 2 -0.253829825605913 "1"
"1230" "1" 10138339.1512314 -739410.31480048 103 FALSE "1" "1.1" "Andir" "Nov" 26 87.471 0.297 11 5 10139240.0716156 -739125.702655865 1 0.393179027829537 0 11 -0.185331230595199 "1"
"1231" "1" 10138339.1512314 -739410.31480048 103 FALSE "1" "1.1" "Andir" "Jul" 57 87.471 0.652 7 5 10139240.0716156 -739125.702655865 1 0.656136780603706 0 7 -0.489674271130741 "1"
"1232" "1" 10138339.1512314 -739410.31480048 103 FALSE "1" "1.1" "Andir" "Mar" 45 87.471 0.514 3 5 10139240.0716156 -739125.702655865 1 0.637915588444971 0 3 -0.504177843140049 "1"
"1233" "1" 10138339.1512314 -739410.31480048 103 FALSE "1" "1.1" "Andir" "Dec" 59 87.471 0.675 12 5 10139240.0716156 -739125.702655865 1 0.580864779203157 0 12 -0.0679520964914496 "1"
"1234" "1" 10138339.1512314 -739410.31480048 103 FALSE "1" "1.1" "Andir" "Aug" 40 87.471 0.457 8 5 10139240.0716156 -739125.702655865 1 0.499510351581542 0 8 -0.418414584429198 "1"
"1235" "1" 10138339.1512314 -739410.31480048 103 FALSE "1" "1.1" "Andir" "Apr" 60 87.471 0.686 4 5 10139240.0716156 -739125.702655865 1 0.721745063325974 0 4 -0.505966065346167 "1"
"1236" "1" 10138339.1512314 -739410.31480048 103 FALSE "1" "1.1" "Andir" "Sep" 37 87.471 0.423 9 5 10139240.0716156 -739125.702655865 1 0.44179336839047 0 9 -0.323133475142201 "1"
"1237" "1" 10138331.3435519 -739395.72869775 104 FALSE "1" "1.1" "Andir" "Jan" 90 87.471 1.029 1 5 10139240.0716156 -739125.702655865 1 0.961489423106493 0.000267180142988432 1 -0.201578371937587 "1.25"
"1238" "1" 10138331.3435519 -739395.72869775 104 FALSE "1" "1.1" "Andir" "May" 67 87.471 0.766 5 5 10139240.0716156 -739125.702655865 1 0.768137165158105 0 5 -0.579005009558247 "1"
"1239" "1" 10138331.3435519 -739395.72869775 104 FALSE "1" "1.1" "Andir" "Oct" 39 87.471 0.446 10 5 10139240.0716156 -739125.702655865 1 0.443178913400996 0 10 -0.216120741496233 "1"
"1240" "1" 10138331.3435519 -739395.72869775 104 FALSE "1" "1.1" "Andir" "Jun" 59 87.471 0.675 6 5 10139240.0716156 -739125.702655865 1 0.690780086798228 0 6 -0.481689621935628 "1"
"1241" "1" 10138331.3435519 -739395.72869775 104 FALSE "1" "1.1" "Andir" "Feb" 82 87.471 0.937 2 5 10139240.0716156 -739125.702655865 1 0.907281862901677 3.30242802926151e-06 2 -0.253829825605913 "1"
"1242" "1" 10138331.3435519 -739395.72869775 104 FALSE "1" "1.1" "Andir" "Nov" 26 87.471 0.297 11 5 10139240.0716156 -739125.702655865 1 0.393179027829537 0 11 -0.185331230595199 "1"
"1243" "1" 10138331.3435519 -739395.72869775 104 FALSE "1" "1.1" "Andir" "Jul" 57 87.471 0.652 7 5 10139240.0716156 -739125.702655865 1 0.656136780603706 0 7 -0.489674271130741 "1"
"1244" "1" 10138331.3435519 -739395.72869775 104 FALSE "1" "1.1" "Andir" "Mar" 45 87.471 0.514 3 5 10139240.0716156 -739125.702655865 1 0.637915588444971 0 3 -0.504177843140049 "1"
"1245" "1" 10138331.3435519 -739395.72869775 104 FALSE "1" "1.1" "Andir" "Dec" 59 87.471 0.675 12 5 10139240.0716156 -739125.702655865 1 0.580864779203157 0 12 -0.0679520964914496 "1"
"1246" "1" 10138331.3435519 -739395.72869775 104 FALSE "1" "1.1" "Andir" "Aug" 40 87.471 0.457 8 5 10139240.0716156 -739125.702655865 1 0.499510351581542 0 8 -0.418414584429198 "1"
"1247" "1" 10138331.3435519 -739395.72869775 104 FALSE "1" "1.1" "Andir" "Apr" 60 87.471 0.686 4 5 10139240.0716156 -739125.702655865 1 0.721745063325974 0 4 -0.505966065346167 "1"
"1248" "1" 10138331.3435519 -739395.72869775 104 FALSE "1" "1.1" "Andir" "Sep" 37 87.471 0.423 9 5 10139240.0716156 -739125.702655865 1 0.44179336839047 0 9 -0.323133475142201 "1"
"1249" "1" 10138322.3262086 -739377.06344883 105 FALSE "1" "1.1" "Andir" "Jan" 90 87.471 1.029 1 5 10139240.0716156 -739125.702655865 1 0.961489423106493 0.000267180142988432 1 -0.201578371937587 "1.25"
"1250" "1" 10138322.3262086 -739377.06344883 105 FALSE "1" "1.1" "Andir" "May" 67 87.471 0.766 5 5 10139240.0716156 -739125.702655865 1 0.768137165158105 0 5 -0.579005009558247 "1"
"1251" "1" 10138322.3262086 -739377.06344883 105 FALSE "1" "1.1" "Andir" "Oct" 39 87.471 0.446 10 5 10139240.0716156 -739125.702655865 1 0.443178913400996 0 10 -0.216120741496233 "1"
"1252" "1" 10138322.3262086 -739377.06344883 105 FALSE "1" "1.1" "Andir" "Jun" 59 87.471 0.675 6 5 10139240.0716156 -739125.702655865 1 0.690780086798228 0 6 -0.481689621935628 "1"
"1253" "1" 10138322.3262086 -739377.06344883 105 FALSE "1" "1.1" "Andir" "Feb" 82 87.471 0.937 2 5 10139240.0716156 -739125.702655865 1 0.907281862901677 3.30242802926151e-06 2 -0.253829825605913 "1"
"1254" "1" 10138322.3262086 -739377.06344883 105 FALSE "1" "1.1" "Andir" "Nov" 26 87.471 0.297 11 5 10139240.0716156 -739125.702655865 1 0.393179027829537 0 11 -0.185331230595199 "1"
"1255" "1" 10138322.3262086 -739377.06344883 105 FALSE "1" "1.1" "Andir" "Jul" 57 87.471 0.652 7 5 10139240.0716156 -739125.702655865 1 0.656136780603706 0 7 -0.489674271130741 "1"
"1256" "1" 10138322.3262086 -739377.06344883 105 FALSE "1" "1.1" "Andir" "Mar" 45 87.471 0.514 3 5 10139240.0716156 -739125.702655865 1 0.637915588444971 0 3 -0.504177843140049 "1"
"1257" "1" 10138322.3262086 -739377.06344883 105 FALSE "1" "1.1" "Andir" "Dec" 59 87.471 0.675 12 5 10139240.0716156 -739125.702655865 1 0.580864779203157 0 12 -0.0679520964914496 "1"
"1258" "1" 10138322.3262086 -739377.06344883 105 FALSE "1" "1.1" "Andir" "Aug" 40 87.471 0.457 8 5 10139240.0716156 -739125.702655865 1 0.499510351581542 0 8 -0.418414584429198 "1"
"1259" "1" 10138322.3262086 -739377.06344883 105 FALSE "1" "1.1" "Andir" "Apr" 60 87.471 0.686 4 5 10139240.0716156 -739125.702655865 1 0.721745063325974 0 4 -0.505966065346167 "1"
"1260" "1" 10138322.3262086 -739377.06344883 105 FALSE "1" "1.1" "Andir" "Sep" 37 87.471 0.423 9 5 10139240.0716156 -739125.702655865 1 0.44179336839047 0 9 -0.323133475142201 "1"
"1261" "1" 10138310.6657369 -739354.2677168 106 FALSE "1" "1.1" "Andir" "Jan" 90 87.471 1.029 1 5 10139240.0716156 -739125.702655865 1 0.961489423106493 0.000267180142988432 1 -0.201578371937587 "1.25"
"1262" "1" 10138310.6657369 -739354.2677168 106 FALSE "1" "1.1" "Andir" "May" 67 87.471 0.766 5 5 10139240.0716156 -739125.702655865 1 0.768137165158105 0 5 -0.579005009558247 "1"
"1263" "1" 10138310.6657369 -739354.2677168 106 FALSE "1" "1.1" "Andir" "Oct" 39 87.471 0.446 10 5 10139240.0716156 -739125.702655865 1 0.443178913400996 0 10 -0.216120741496233 "1"
"1264" "1" 10138310.6657369 -739354.2677168 106 FALSE "1" "1.1" "Andir" "Jun" 59 87.471 0.675 6 5 10139240.0716156 -739125.702655865 1 0.690780086798228 0 6 -0.481689621935628 "1"
"1265" "1" 10138310.6657369 -739354.2677168 106 FALSE "1" "1.1" "Andir" "Feb" 82 87.471 0.937 2 5 10139240.0716156 -739125.702655865 1 0.907281862901677 3.30242802926151e-06 2 -0.253829825605913 "1"
"1266" "1" 10138310.6657369 -739354.2677168 106 FALSE "1" "1.1" "Andir" "Nov" 26 87.471 0.297 11 5 10139240.0716156 -739125.702655865 1 0.393179027829537 0 11 -0.185331230595199 "1"
"1267" "1" 10138310.6657369 -739354.2677168 106 FALSE "1" "1.1" "Andir" "Jul" 57 87.471 0.652 7 5 10139240.0716156 -739125.702655865 1 0.656136780603706 0 7 -0.489674271130741 "1"
"1268" "1" 10138310.6657369 -739354.2677168 106 FALSE "1" "1.1" "Andir" "Mar" 45 87.471 0.514 3 5 10139240.0716156 -739125.702655865 1 0.637915588444971 0 3 -0.504177843140049 "1"
"1269" "1" 10138310.6657369 -739354.2677168 106 FALSE "1" "1.1" "Andir" "Dec" 59 87.471 0.675 12 5 10139240.0716156 -739125.702655865 1 0.580864779203157 0 12 -0.0679520964914496 "1"
"1270" "1" 10138310.6657369 -739354.2677168 106 FALSE "1" "1.1" "Andir" "Aug" 40 87.471 0.457 8 5 10139240.0716156 -739125.702655865 1 0.499510351581542 0 8 -0.418414584429198 "1"
"1271" "1" 10138310.6657369 -739354.2677168 106 FALSE "1" "1.1" "Andir" "Apr" 60 87.471 0.686 4 5 10139240.0716156 -739125.702655865 1 0.721745063325974 0 4 -0.505966065346167 "1"
"1272" "1" 10138310.6657369 -739354.2677168 106 FALSE "1" "1.1" "Andir" "Sep" 37 87.471 0.423 9 5 10139240.0716156 -739125.702655865 1 0.44179336839047 0 9 -0.323133475142201 "1"
"1273" "1" 10138280.2302773 -739294.54790421 107 FALSE "1" "1.1" "Andir" "Jan" 90 87.471 1.029 1 5 10139240.0716156 -739125.702655865 1 0.961489423106493 0.000267180142988432 1 -0.201578371937587 "1.25"
"1274" "1" 10138280.2302773 -739294.54790421 107 FALSE "1" "1.1" "Andir" "May" 67 87.471 0.766 5 5 10139240.0716156 -739125.702655865 1 0.768137165158105 0 5 -0.579005009558247 "1"
"1275" "1" 10138280.2302773 -739294.54790421 107 FALSE "1" "1.1" "Andir" "Oct" 39 87.471 0.446 10 5 10139240.0716156 -739125.702655865 1 0.443178913400996 0 10 -0.216120741496233 "1"
"1276" "1" 10138280.2302773 -739294.54790421 107 FALSE "1" "1.1" "Andir" "Jun" 59 87.471 0.675 6 5 10139240.0716156 -739125.702655865 1 0.690780086798228 0 6 -0.481689621935628 "1"
"1277" "1" 10138280.2302773 -739294.54790421 107 FALSE "1" "1.1" "Andir" "Feb" 82 87.471 0.937 2 5 10139240.0716156 -739125.702655865 1 0.907281862901677 3.30242802926151e-06 2 -0.253829825605913 "1"
"1278" "1" 10138280.2302773 -739294.54790421 107 FALSE "1" "1.1" "Andir" "Nov" 26 87.471 0.297 11 5 10139240.0716156 -739125.702655865 1 0.393179027829537 0 11 -0.185331230595199 "1"
"1279" "1" 10138280.2302773 -739294.54790421 107 FALSE "1" "1.1" "Andir" "Jul" 57 87.471 0.652 7 5 10139240.0716156 -739125.702655865 1 0.656136780603706 0 7 -0.489674271130741 "1"
"1280" "1" 10138280.2302773 -739294.54790421 107 FALSE "1" "1.1" "Andir" "Mar" 45 87.471 0.514 3 5 10139240.0716156 -739125.702655865 1 0.637915588444971 0 3 -0.504177843140049 "1"
"1281" "1" 10138280.2302773 -739294.54790421 107 FALSE "1" "1.1" "Andir" "Dec" 59 87.471 0.675 12 5 10139240.0716156 -739125.702655865 1 0.580864779203157 0 12 -0.0679520964914496 "1"
"1282" "1" 10138280.2302773 -739294.54790421 107 FALSE "1" "1.1" "Andir" "Aug" 40 87.471 0.457 8 5 10139240.0716156 -739125.702655865 1 0.499510351581542 0 8 -0.418414584429198 "1"
"1283" "1" 10138280.2302773 -739294.54790421 107 FALSE "1" "1.1" "Andir" "Apr" 60 87.471 0.686 4 5 10139240.0716156 -739125.702655865 1 0.721745063325974 0 4 -0.505966065346167 "1"
"1284" "1" 10138280.2302773 -739294.54790421 107 FALSE "1" "1.1" "Andir" "Sep" 37 87.471 0.423 9 5 10139240.0716156 -739125.702655865 1 0.44179336839047 0 9 -0.323133475142201 "1"
"1285" "1" 10138261.6962127 -739253.34039931 108 FALSE "1" "1.1" "Andir" "Jan" 90 87.471 1.029 1 5 10139240.0716156 -739125.702655865 1 0.961489423106493 0.000267180142988432 1 -0.201578371937587 "1.25"
"1286" "1" 10138261.6962127 -739253.34039931 108 FALSE "1" "1.1" "Andir" "May" 67 87.471 0.766 5 5 10139240.0716156 -739125.702655865 1 0.768137165158105 0 5 -0.579005009558247 "1"
"1287" "1" 10138261.6962127 -739253.34039931 108 FALSE "1" "1.1" "Andir" "Oct" 39 87.471 0.446 10 5 10139240.0716156 -739125.702655865 1 0.443178913400996 0 10 -0.216120741496233 "1"
"1288" "1" 10138261.6962127 -739253.34039931 108 FALSE "1" "1.1" "Andir" "Jun" 59 87.471 0.675 6 5 10139240.0716156 -739125.702655865 1 0.690780086798228 0 6 -0.481689621935628 "1"
"1289" "1" 10138261.6962127 -739253.34039931 108 FALSE "1" "1.1" "Andir" "Feb" 82 87.471 0.937 2 5 10139240.0716156 -739125.702655865 1 0.907281862901677 3.30242802926151e-06 2 -0.253829825605913 "1"
"1290" "1" 10138261.6962127 -739253.34039931 108 FALSE "1" "1.1" "Andir" "Nov" 26 87.471 0.297 11 5 10139240.0716156 -739125.702655865 1 0.393179027829537 0 11 -0.185331230595199 "1"
"1291" "1" 10138261.6962127 -739253.34039931 108 FALSE "1" "1.1" "Andir" "Jul" 57 87.471 0.652 7 5 10139240.0716156 -739125.702655865 1 0.656136780603706 0 7 -0.489674271130741 "1"
"1292" "1" 10138261.6962127 -739253.34039931 108 FALSE "1" "1.1" "Andir" "Mar" 45 87.471 0.514 3 5 10139240.0716156 -739125.702655865 1 0.637915588444971 0 3 -0.504177843140049 "1"
"1293" "1" 10138261.6962127 -739253.34039931 108 FALSE "1" "1.1" "Andir" "Dec" 59 87.471 0.675 12 5 10139240.0716156 -739125.702655865 1 0.580864779203157 0 12 -0.0679520964914496 "1"
"1294" "1" 10138261.6962127 -739253.34039931 108 FALSE "1" "1.1" "Andir" "Aug" 40 87.471 0.457 8 5 10139240.0716156 -739125.702655865 1 0.499510351581542 0 8 -0.418414584429198 "1"
"1295" "1" 10138261.6962127 -739253.34039931 108 FALSE "1" "1.1" "Andir" "Apr" 60 87.471 0.686 4 5 10139240.0716156 -739125.702655865 1 0.721745063325974 0 4 -0.505966065346167 "1"
"1296" "1" 10138261.6962127 -739253.34039931 108 FALSE "1" "1.1" "Andir" "Sep" 37 87.471 0.423 9 5 10139240.0716156 -739125.702655865 1 0.44179336839047 0 9 -0.323133475142201 "1"
"1297" "1" 10138253.3126544 -739236.20563235 109 FALSE "1" "1.1" "Andir" "Jan" 90 87.471 1.029 1 5 10139240.0716156 -739125.702655865 1 0.961489423106493 0.000267180142988432 1 -0.201578371937587 "1.25"
"1298" "1" 10138253.3126544 -739236.20563235 109 FALSE "1" "1.1" "Andir" "May" 67 87.471 0.766 5 5 10139240.0716156 -739125.702655865 1 0.768137165158105 0 5 -0.579005009558247 "1"
"1299" "1" 10138253.3126544 -739236.20563235 109 FALSE "1" "1.1" "Andir" "Oct" 39 87.471 0.446 10 5 10139240.0716156 -739125.702655865 1 0.443178913400996 0 10 -0.216120741496233 "1"
"1300" "1" 10138253.3126544 -739236.20563235 109 FALSE "1" "1.1" "Andir" "Jun" 59 87.471 0.675 6 5 10139240.0716156 -739125.702655865 1 0.690780086798228 0 6 -0.481689621935628 "1"
"1301" "1" 10138253.3126544 -739236.20563235 109 FALSE "1" "1.1" "Andir" "Feb" 82 87.471 0.937 2 5 10139240.0716156 -739125.702655865 1 0.907281862901677 3.30242802926151e-06 2 -0.253829825605913 "1"
"1302" "1" 10138253.3126544 -739236.20563235 109 FALSE "1" "1.1" "Andir" "Nov" 26 87.471 0.297 11 5 10139240.0716156 -739125.702655865 1 0.393179027829537 0 11 -0.185331230595199 "1"
"1303" "1" 10138253.3126544 -739236.20563235 109 FALSE "1" "1.1" "Andir" "Jul" 57 87.471 0.652 7 5 10139240.0716156 -739125.702655865 1 0.656136780603706 0 7 -0.489674271130741 "1"
"1304" "1" 10138253.3126544 -739236.20563235 109 FALSE "1" "1.1" "Andir" "Mar" 45 87.471 0.514 3 5 10139240.0716156 -739125.702655865 1 0.637915588444971 0 3 -0.504177843140049 "1"
"1305" "1" 10138253.3126544 -739236.20563235 109 FALSE "1" "1.1" "Andir" "Dec" 59 87.471 0.675 12 5 10139240.0716156 -739125.702655865 1 0.580864779203157 0 12 -0.0679520964914496 "1"
"1306" "1" 10138253.3126544 -739236.20563235 109 FALSE "1" "1.1" "Andir" "Aug" 40 87.471 0.457 8 5 10139240.0716156 -739125.702655865 1 0.499510351581542 0 8 -0.418414584429198 "1"
"1307" "1" 10138253.3126544 -739236.20563235 109 FALSE "1" "1.1" "Andir" "Apr" 60 87.471 0.686 4 5 10139240.0716156 -739125.702655865 1 0.721745063325974 0 4 -0.505966065346167 "1"
"1308" "1" 10138253.3126544 -739236.20563235 109 FALSE "1" "1.1" "Andir" "Sep" 37 87.471 0.423 9 5 10139240.0716156 -739125.702655865 1 0.44179336839047 0 9 -0.323133475142201 "1"
"1309" "1" 10138244.9893644 -739217.99920717 110 FALSE "1" "1.1" "Andir" "Jan" 90 87.471 1.029 1 5 10139240.0716156 -739125.702655865 1 0.961489423106493 0.000267180142988432 1 -0.201578371937587 "1.25"
"1310" "1" 10138244.9893644 -739217.99920717 110 FALSE "1" "1.1" "Andir" "May" 67 87.471 0.766 5 5 10139240.0716156 -739125.702655865 1 0.768137165158105 0 5 -0.579005009558247 "1"
"1311" "1" 10138244.9893644 -739217.99920717 110 FALSE "1" "1.1" "Andir" "Oct" 39 87.471 0.446 10 5 10139240.0716156 -739125.702655865 1 0.443178913400996 0 10 -0.216120741496233 "1"
"1312" "1" 10138244.9893644 -739217.99920717 110 FALSE "1" "1.1" "Andir" "Jun" 59 87.471 0.675 6 5 10139240.0716156 -739125.702655865 1 0.690780086798228 0 6 -0.481689621935628 "1"
"1313" "1" 10138244.9893644 -739217.99920717 110 FALSE "1" "1.1" "Andir" "Feb" 82 87.471 0.937 2 5 10139240.0716156 -739125.702655865 1 0.907281862901677 3.30242802926151e-06 2 -0.253829825605913 "1"
"1314" "1" 10138244.9893644 -739217.99920717 110 FALSE "1" "1.1" "Andir" "Nov" 26 87.471 0.297 11 5 10139240.0716156 -739125.702655865 1 0.393179027829537 0 11 -0.185331230595199 "1"
"1315" "1" 10138244.9893644 -739217.99920717 110 FALSE "1" "1.1" "Andir" "Jul" 57 87.471 0.652 7 5 10139240.0716156 -739125.702655865 1 0.656136780603706 0 7 -0.489674271130741 "1"
"1316" "1" 10138244.9893644 -739217.99920717 110 FALSE "1" "1.1" "Andir" "Mar" 45 87.471 0.514 3 5 10139240.0716156 -739125.702655865 1 0.637915588444971 0 3 -0.504177843140049 "1"
"1317" "1" 10138244.9893644 -739217.99920717 110 FALSE "1" "1.1" "Andir" "Dec" 59 87.471 0.675 12 5 10139240.0716156 -739125.702655865 1 0.580864779203157 0 12 -0.0679520964914496 "1"
"1318" "1" 10138244.9893644 -739217.99920717 110 FALSE "1" "1.1" "Andir" "Aug" 40 87.471 0.457 8 5 10139240.0716156 -739125.702655865 1 0.499510351581542 0 8 -0.418414584429198 "1"
"1319" "1" 10138244.9893644 -739217.99920717 110 FALSE "1" "1.1" "Andir" "Apr" 60 87.471 0.686 4 5 10139240.0716156 -739125.702655865 1 0.721745063325974 0 4 -0.505966065346167 "1"
"1320" "1" 10138244.9893644 -739217.99920717 110 FALSE "1" "1.1" "Andir" "Sep" 37 87.471 0.423 9 5 10139240.0716156 -739125.702655865 1 0.44179336839047 0 9 -0.323133475142201 "1"
"1321" "1" 10138215.4838687 -739154.50506138 111 FALSE "1" "1.1" "Andir" "Jan" 90 87.471 1.029 1 5 10139240.0716156 -739125.702655865 1 0.961489423106493 0.000267180142988432 1 -0.201578371937587 "1.25"
"1322" "1" 10138215.4838687 -739154.50506138 111 FALSE "1" "1.1" "Andir" "May" 67 87.471 0.766 5 5 10139240.0716156 -739125.702655865 1 0.768137165158105 0 5 -0.579005009558247 "1"
"1323" "1" 10138215.4838687 -739154.50506138 111 FALSE "1" "1.1" "Andir" "Oct" 39 87.471 0.446 10 5 10139240.0716156 -739125.702655865 1 0.443178913400996 0 10 -0.216120741496233 "1"
"1324" "1" 10138215.4838687 -739154.50506138 111 FALSE "1" "1.1" "Andir" "Jun" 59 87.471 0.675 6 5 10139240.0716156 -739125.702655865 1 0.690780086798228 0 6 -0.481689621935628 "1"
"1325" "1" 10138215.4838687 -739154.50506138 111 FALSE "1" "1.1" "Andir" "Feb" 82 87.471 0.937 2 5 10139240.0716156 -739125.702655865 1 0.907281862901677 3.30242802926151e-06 2 -0.253829825605913 "1"
"1326" "1" 10138215.4838687 -739154.50506138 111 FALSE "1" "1.1" "Andir" "Nov" 26 87.471 0.297 11 5 10139240.0716156 -739125.702655865 1 0.393179027829537 0 11 -0.185331230595199 "1"
"1327" "1" 10138215.4838687 -739154.50506138 111 FALSE "1" "1.1" "Andir" "Jul" 57 87.471 0.652 7 5 10139240.0716156 -739125.702655865 1 0.656136780603706 0 7 -0.489674271130741 "1"
"1328" "1" 10138215.4838687 -739154.50506138 111 FALSE "1" "1.1" "Andir" "Mar" 45 87.471 0.514 3 5 10139240.0716156 -739125.702655865 1 0.637915588444971 0 3 -0.504177843140049 "1"
"1329" "1" 10138215.4838687 -739154.50506138 111 FALSE "1" "1.1" "Andir" "Dec" 59 87.471 0.675 12 5 10139240.0716156 -739125.702655865 1 0.580864779203157 0 12 -0.0679520964914496 "1"
"1330" "1" 10138215.4838687 -739154.50506138 111 FALSE "1" "1.1" "Andir" "Aug" 40 87.471 0.457 8 5 10139240.0716156 -739125.702655865 1 0.499510351581542 0 8 -0.418414584429198 "1"
"1331" "1" 10138215.4838687 -739154.50506138 111 FALSE "1" "1.1" "Andir" "Apr" 60 87.471 0.686 4 5 10139240.0716156 -739125.702655865 1 0.721745063325974 0 4 -0.505966065346167 "1"
"1332" "1" 10138215.4838687 -739154.50506138 111 FALSE "1" "1.1" "Andir" "Sep" 37 87.471 0.423 9 5 10139240.0716156 -739125.702655865 1 0.44179336839047 0 9 -0.323133475142201 "1"
"1333" "1" 10138210.9903172 -739144.91789135 112 FALSE "1" "1.1" "Andir" "Jan" 90 87.471 1.029 1 5 10139240.0716156 -739125.702655865 1 0.961489423106493 0.000267180142988432 1 -0.201578371937587 "1.25"
"1334" "1" 10138210.9903172 -739144.91789135 112 FALSE "1" "1.1" "Andir" "May" 67 87.471 0.766 5 5 10139240.0716156 -739125.702655865 1 0.768137165158105 0 5 -0.579005009558247 "1"
"1335" "1" 10138210.9903172 -739144.91789135 112 FALSE "1" "1.1" "Andir" "Oct" 39 87.471 0.446 10 5 10139240.0716156 -739125.702655865 1 0.443178913400996 0 10 -0.216120741496233 "1"
"1336" "1" 10138210.9903172 -739144.91789135 112 FALSE "1" "1.1" "Andir" "Jun" 59 87.471 0.675 6 5 10139240.0716156 -739125.702655865 1 0.690780086798228 0 6 -0.481689621935628 "1"
"1337" "1" 10138210.9903172 -739144.91789135 112 FALSE "1" "1.1" "Andir" "Feb" 82 87.471 0.937 2 5 10139240.0716156 -739125.702655865 1 0.907281862901677 3.30242802926151e-06 2 -0.253829825605913 "1"
"1338" "1" 10138210.9903172 -739144.91789135 112 FALSE "1" "1.1" "Andir" "Nov" 26 87.471 0.297 11 5 10139240.0716156 -739125.702655865 1 0.393179027829537 0 11 -0.185331230595199 "1"
"1339" "1" 10138210.9903172 -739144.91789135 112 FALSE "1" "1.1" "Andir" "Jul" 57 87.471 0.652 7 5 10139240.0716156 -739125.702655865 1 0.656136780603706 0 7 -0.489674271130741 "1"
"1340" "1" 10138210.9903172 -739144.91789135 112 FALSE "1" "1.1" "Andir" "Mar" 45 87.471 0.514 3 5 10139240.0716156 -739125.702655865 1 0.637915588444971 0 3 -0.504177843140049 "1"
"1341" "1" 10138210.9903172 -739144.91789135 112 FALSE "1" "1.1" "Andir" "Dec" 59 87.471 0.675 12 5 10139240.0716156 -739125.702655865 1 0.580864779203157 0 12 -0.0679520964914496 "1"
"1342" "1" 10138210.9903172 -739144.91789135 112 FALSE "1" "1.1" "Andir" "Aug" 40 87.471 0.457 8 5 10139240.0716156 -739125.702655865 1 0.499510351581542 0 8 -0.418414584429198 "1"
"1343" "1" 10138210.9903172 -739144.91789135 112 FALSE "1" "1.1" "Andir" "Apr" 60 87.471 0.686 4 5 10139240.0716156 -739125.702655865 1 0.721745063325974 0 4 -0.505966065346167 "1"
"1344" "1" 10138210.9903172 -739144.91789135 112 FALSE "1" "1.1" "Andir" "Sep" 37 87.471 0.423 9 5 10139240.0716156 -739125.702655865 1 0.44179336839047 0 9 -0.323133475142201 "1"
"1345" "1" 10138196.791578 -739116.10397484 113 FALSE "1" "1.1" "Andir" "Jan" 90 87.471 1.029 1 5 10139240.0716156 -739125.702655865 1 0.961489423106493 0.000267180142988432 1 -0.201578371937587 "1.25"
"1346" "1" 10138196.791578 -739116.10397484 113 FALSE "1" "1.1" "Andir" "May" 67 87.471 0.766 5 5 10139240.0716156 -739125.702655865 1 0.768137165158105 0 5 -0.579005009558247 "1"
"1347" "1" 10138196.791578 -739116.10397484 113 FALSE "1" "1.1" "Andir" "Oct" 39 87.471 0.446 10 5 10139240.0716156 -739125.702655865 1 0.443178913400996 0 10 -0.216120741496233 "1"
"1348" "1" 10138196.791578 -739116.10397484 113 FALSE "1" "1.1" "Andir" "Jun" 59 87.471 0.675 6 5 10139240.0716156 -739125.702655865 1 0.690780086798228 0 6 -0.481689621935628 "1"
"1349" "1" 10138196.791578 -739116.10397484 113 FALSE "1" "1.1" "Andir" "Feb" 82 87.471 0.937 2 5 10139240.0716156 -739125.702655865 1 0.907281862901677 3.30242802926151e-06 2 -0.253829825605913 "1"
"1350" "1" 10138196.791578 -739116.10397484 113 FALSE "1" "1.1" "Andir" "Nov" 26 87.471 0.297 11 5 10139240.0716156 -739125.702655865 1 0.393179027829537 0 11 -0.185331230595199 "1"
"1351" "1" 10138196.791578 -739116.10397484 113 FALSE "1" "1.1" "Andir" "Jul" 57 87.471 0.652 7 5 10139240.0716156 -739125.702655865 1 0.656136780603706 0 7 -0.489674271130741 "1"
"1352" "1" 10138196.791578 -739116.10397484 113 FALSE "1" "1.1" "Andir" "Mar" 45 87.471 0.514 3 5 10139240.0716156 -739125.702655865 1 0.637915588444971 0 3 -0.504177843140049 "1"
"1353" "1" 10138196.791578 -739116.10397484 113 FALSE "1" "1.1" "Andir" "Dec" 59 87.471 0.675 12 5 10139240.0716156 -739125.702655865 1 0.580864779203157 0 12 -0.0679520964914496 "1"
"1354" "1" 10138196.791578 -739116.10397484 113 FALSE "1" "1.1" "Andir" "Aug" 40 87.471 0.457 8 5 10139240.0716156 -739125.702655865 1 0.499510351581542 0 8 -0.418414584429198 "1"
"1355" "1" 10138196.791578 -739116.10397484 113 FALSE "1" "1.1" "Andir" "Apr" 60 87.471 0.686 4 5 10139240.0716156 -739125.702655865 1 0.721745063325974 0 4 -0.505966065346167 "1"
"1356" "1" 10138196.791578 -739116.10397484 113 FALSE "1" "1.1" "Andir" "Sep" 37 87.471 0.423 9 5 10139240.0716156 -739125.702655865 1 0.44179336839047 0 9 -0.323133475142201 "1"
"1357" "1" 10138190.338649 -739102.99701716 114 FALSE "1" "1.1" "Andir" "Jan" 90 87.471 1.029 1 5 10139240.0716156 -739125.702655865 1 0.961489423106493 0.000267180142988432 1 -0.201578371937587 "1.25"
"1358" "1" 10138190.338649 -739102.99701716 114 FALSE "1" "1.1" "Andir" "May" 67 87.471 0.766 5 5 10139240.0716156 -739125.702655865 1 0.768137165158105 0 5 -0.579005009558247 "1"
"1359" "1" 10138190.338649 -739102.99701716 114 FALSE "1" "1.1" "Andir" "Oct" 39 87.471 0.446 10 5 10139240.0716156 -739125.702655865 1 0.443178913400996 0 10 -0.216120741496233 "1"
"1360" "1" 10138190.338649 -739102.99701716 114 FALSE "1" "1.1" "Andir" "Jun" 59 87.471 0.675 6 5 10139240.0716156 -739125.702655865 1 0.690780086798228 0 6 -0.481689621935628 "1"
"1361" "1" 10138190.338649 -739102.99701716 114 FALSE "1" "1.1" "Andir" "Feb" 82 87.471 0.937 2 5 10139240.0716156 -739125.702655865 1 0.907281862901677 3.30242802926151e-06 2 -0.253829825605913 "1"
"1362" "1" 10138190.338649 -739102.99701716 114 FALSE "1" "1.1" "Andir" "Nov" 26 87.471 0.297 11 5 10139240.0716156 -739125.702655865 1 0.393179027829537 0 11 -0.185331230595199 "1"
"1363" "1" 10138190.338649 -739102.99701716 114 FALSE "1" "1.1" "Andir" "Jul" 57 87.471 0.652 7 5 10139240.0716156 -739125.702655865 1 0.656136780603706 0 7 -0.489674271130741 "1"
"1364" "1" 10138190.338649 -739102.99701716 114 FALSE "1" "1.1" "Andir" "Mar" 45 87.471 0.514 3 5 10139240.0716156 -739125.702655865 1 0.637915588444971 0 3 -0.504177843140049 "1"
"1365" "1" 10138190.338649 -739102.99701716 114 FALSE "1" "1.1" "Andir" "Dec" 59 87.471 0.675 12 5 10139240.0716156 -739125.702655865 1 0.580864779203157 0 12 -0.0679520964914496 "1"
"1366" "1" 10138190.338649 -739102.99701716 114 FALSE "1" "1.1" "Andir" "Aug" 40 87.471 0.457 8 5 10139240.0716156 -739125.702655865 1 0.499510351581542 0 8 -0.418414584429198 "1"
"1367" "1" 10138190.338649 -739102.99701716 114 FALSE "1" "1.1" "Andir" "Apr" 60 87.471 0.686 4 5 10139240.0716156 -739125.702655865 1 0.721745063325974 0 4 -0.505966065346167 "1"
"1368" "1" 10138190.338649 -739102.99701716 114 FALSE "1" "1.1" "Andir" "Sep" 37 87.471 0.423 9 5 10139240.0716156 -739125.702655865 1 0.44179336839047 0 9 -0.323133475142201 "1"
"1369" "1" 10138185.9015149 -739092.38952583 115 FALSE "1" "1.1" "Andir" "Jan" 90 87.471 1.029 1 5 10139240.0716156 -739125.702655865 1 0.961489423106493 0.000267180142988432 1 -0.201578371937587 "1.25"
"1370" "1" 10138185.9015149 -739092.38952583 115 FALSE "1" "1.1" "Andir" "May" 67 87.471 0.766 5 5 10139240.0716156 -739125.702655865 1 0.768137165158105 0 5 -0.579005009558247 "1"
"1371" "1" 10138185.9015149 -739092.38952583 115 FALSE "1" "1.1" "Andir" "Oct" 39 87.471 0.446 10 5 10139240.0716156 -739125.702655865 1 0.443178913400996 0 10 -0.216120741496233 "1"
"1372" "1" 10138185.9015149 -739092.38952583 115 FALSE "1" "1.1" "Andir" "Jun" 59 87.471 0.675 6 5 10139240.0716156 -739125.702655865 1 0.690780086798228 0 6 -0.481689621935628 "1"
"1373" "1" 10138185.9015149 -739092.38952583 115 FALSE "1" "1.1" "Andir" "Feb" 82 87.471 0.937 2 5 10139240.0716156 -739125.702655865 1 0.907281862901677 3.30242802926151e-06 2 -0.253829825605913 "1"
"1374" "1" 10138185.9015149 -739092.38952583 115 FALSE "1" "1.1" "Andir" "Nov" 26 87.471 0.297 11 5 10139240.0716156 -739125.702655865 1 0.393179027829537 0 11 -0.185331230595199 "1"
"1375" "1" 10138185.9015149 -739092.38952583 115 FALSE "1" "1.1" "Andir" "Jul" 57 87.471 0.652 7 5 10139240.0716156 -739125.702655865 1 0.656136780603706 0 7 -0.489674271130741 "1"
"1376" "1" 10138185.9015149 -739092.38952583 115 FALSE "1" "1.1" "Andir" "Mar" 45 87.471 0.514 3 5 10139240.0716156 -739125.702655865 1 0.637915588444971 0 3 -0.504177843140049 "1"
"1377" "1" 10138185.9015149 -739092.38952583 115 FALSE "1" "1.1" "Andir" "Dec" 59 87.471 0.675 12 5 10139240.0716156 -739125.702655865 1 0.580864779203157 0 12 -0.0679520964914496 "1"
"1378" "1" 10138185.9015149 -739092.38952583 115 FALSE "1" "1.1" "Andir" "Aug" 40 87.471 0.457 8 5 10139240.0716156 -739125.702655865 1 0.499510351581542 0 8 -0.418414584429198 "1"
"1379" "1" 10138185.9015149 -739092.38952583 115 FALSE "1" "1.1" "Andir" "Apr" 60 87.471 0.686 4 5 10139240.0716156 -739125.702655865 1 0.721745063325974 0 4 -0.505966065346167 "1"
"1380" "1" 10138185.9015149 -739092.38952583 115 FALSE "1" "1.1" "Andir" "Sep" 37 87.471 0.423 9 5 10139240.0716156 -739125.702655865 1 0.44179336839047 0 9 -0.323133475142201 "1"
"1381" "1" 10138175.584227 -739071.27614749 116 FALSE "1" "1.1" "Andir" "Jan" 90 87.471 1.029 1 5 10139240.0716156 -739125.702655865 1 0.961489423106493 0.000267180142988432 1 -0.201578371937587 "1.25"
"1382" "1" 10138175.584227 -739071.27614749 116 FALSE "1" "1.1" "Andir" "May" 67 87.471 0.766 5 5 10139240.0716156 -739125.702655865 1 0.768137165158105 0 5 -0.579005009558247 "1"
"1383" "1" 10138175.584227 -739071.27614749 116 FALSE "1" "1.1" "Andir" "Oct" 39 87.471 0.446 10 5 10139240.0716156 -739125.702655865 1 0.443178913400996 0 10 -0.216120741496233 "1"
"1384" "1" 10138175.584227 -739071.27614749 116 FALSE "1" "1.1" "Andir" "Jun" 59 87.471 0.675 6 5 10139240.0716156 -739125.702655865 1 0.690780086798228 0 6 -0.481689621935628 "1"
"1385" "1" 10138175.584227 -739071.27614749 116 FALSE "1" "1.1" "Andir" "Feb" 82 87.471 0.937 2 5 10139240.0716156 -739125.702655865 1 0.907281862901677 3.30242802926151e-06 2 -0.253829825605913 "1"
"1386" "1" 10138175.584227 -739071.27614749 116 FALSE "1" "1.1" "Andir" "Nov" 26 87.471 0.297 11 5 10139240.0716156 -739125.702655865 1 0.393179027829537 0 11 -0.185331230595199 "1"
"1387" "1" 10138175.584227 -739071.27614749 116 FALSE "1" "1.1" "Andir" "Jul" 57 87.471 0.652 7 5 10139240.0716156 -739125.702655865 1 0.656136780603706 0 7 -0.489674271130741 "1"
"1388" "1" 10138175.584227 -739071.27614749 116 FALSE "1" "1.1" "Andir" "Mar" 45 87.471 0.514 3 5 10139240.0716156 -739125.702655865 1 0.637915588444971 0 3 -0.504177843140049 "1"
"1389" "1" 10138175.584227 -739071.27614749 116 FALSE "1" "1.1" "Andir" "Dec" 59 87.471 0.675 12 5 10139240.0716156 -739125.702655865 1 0.580864779203157 0 12 -0.0679520964914496 "1"
"1390" "1" 10138175.584227 -739071.27614749 116 FALSE "1" "1.1" "Andir" "Aug" 40 87.471 0.457 8 5 10139240.0716156 -739125.702655865 1 0.499510351581542 0 8 -0.418414584429198 "1"
"1391" "1" 10138175.584227 -739071.27614749 116 FALSE "1" "1.1" "Andir" "Apr" 60 87.471 0.686 4 5 10139240.0716156 -739125.702655865 1 0.721745063325974 0 4 -0.505966065346167 "1"
"1392" "1" 10138175.584227 -739071.27614749 116 FALSE "1" "1.1" "Andir" "Sep" 37 87.471 0.423 9 5 10139240.0716156 -739125.702655865 1 0.44179336839047 0 9 -0.323133475142201 "1"
"1393" "1" 10138166.6019094 -739051.99806408 117 FALSE "1" "1.1" "Andir" "Jan" 90 87.471 1.029 1 5 10139240.0716156 -739125.702655865 1 0.961489423106493 0.000267180142988432 1 -0.201578371937587 "1.25"
"1394" "1" 10138166.6019094 -739051.99806408 117 FALSE "1" "1.1" "Andir" "May" 67 87.471 0.766 5 5 10139240.0716156 -739125.702655865 1 0.768137165158105 0 5 -0.579005009558247 "1"
"1395" "1" 10138166.6019094 -739051.99806408 117 FALSE "1" "1.1" "Andir" "Oct" 39 87.471 0.446 10 5 10139240.0716156 -739125.702655865 1 0.443178913400996 0 10 -0.216120741496233 "1"
"1396" "1" 10138166.6019094 -739051.99806408 117 FALSE "1" "1.1" "Andir" "Jun" 59 87.471 0.675 6 5 10139240.0716156 -739125.702655865 1 0.690780086798228 0 6 -0.481689621935628 "1"
"1397" "1" 10138166.6019094 -739051.99806408 117 FALSE "1" "1.1" "Andir" "Feb" 82 87.471 0.937 2 5 10139240.0716156 -739125.702655865 1 0.907281862901677 3.30242802926151e-06 2 -0.253829825605913 "1"
"1398" "1" 10138166.6019094 -739051.99806408 117 FALSE "1" "1.1" "Andir" "Nov" 26 87.471 0.297 11 5 10139240.0716156 -739125.702655865 1 0.393179027829537 0 11 -0.185331230595199 "1"
"1399" "1" 10138166.6019094 -739051.99806408 117 FALSE "1" "1.1" "Andir" "Jul" 57 87.471 0.652 7 5 10139240.0716156 -739125.702655865 1 0.656136780603706 0 7 -0.489674271130741 "1"
"1400" "1" 10138166.6019094 -739051.99806408 117 FALSE "1" "1.1" "Andir" "Mar" 45 87.471 0.514 3 5 10139240.0716156 -739125.702655865 1 0.637915588444971 0 3 -0.504177843140049 "1"
"1401" "1" 10138166.6019094 -739051.99806408 117 FALSE "1" "1.1" "Andir" "Dec" 59 87.471 0.675 12 5 10139240.0716156 -739125.702655865 1 0.580864779203157 0 12 -0.0679520964914496 "1"
"1402" "1" 10138166.6019094 -739051.99806408 117 FALSE "1" "1.1" "Andir" "Aug" 40 87.471 0.457 8 5 10139240.0716156 -739125.702655865 1 0.499510351581542 0 8 -0.418414584429198 "1"
"1403" "1" 10138166.6019094 -739051.99806408 117 FALSE "1" "1.1" "Andir" "Apr" 60 87.471 0.686 4 5 10139240.0716156 -739125.702655865 1 0.721745063325974 0 4 -0.505966065346167 "1"
"1404" "1" 10138166.6019094 -739051.99806408 117 FALSE "1" "1.1" "Andir" "Sep" 37 87.471 0.423 9 5 10139240.0716156 -739125.702655865 1 0.44179336839047 0 9 -0.323133475142201 "1"
"1405" "1" 10138158.9545085 -739034.55634513 118 FALSE "1" "1.1" "Andir" "Jan" 90 87.471 1.029 1 5 10139240.0716156 -739125.702655865 1 0.961489423106493 0.000267180142988432 1 -0.201578371937587 "1.25"
"1406" "1" 10138158.9545085 -739034.55634513 118 FALSE "1" "1.1" "Andir" "May" 67 87.471 0.766 5 5 10139240.0716156 -739125.702655865 1 0.768137165158105 0 5 -0.579005009558247 "1"
"1407" "1" 10138158.9545085 -739034.55634513 118 FALSE "1" "1.1" "Andir" "Oct" 39 87.471 0.446 10 5 10139240.0716156 -739125.702655865 1 0.443178913400996 0 10 -0.216120741496233 "1"
"1408" "1" 10138158.9545085 -739034.55634513 118 FALSE "1" "1.1" "Andir" "Jun" 59 87.471 0.675 6 5 10139240.0716156 -739125.702655865 1 0.690780086798228 0 6 -0.481689621935628 "1"
"1409" "1" 10138158.9545085 -739034.55634513 118 FALSE "1" "1.1" "Andir" "Feb" 82 87.471 0.937 2 5 10139240.0716156 -739125.702655865 1 0.907281862901677 3.30242802926151e-06 2 -0.253829825605913 "1"
"1410" "1" 10138158.9545085 -739034.55634513 118 FALSE "1" "1.1" "Andir" "Nov" 26 87.471 0.297 11 5 10139240.0716156 -739125.702655865 1 0.393179027829537 0 11 -0.185331230595199 "1"
"1411" "1" 10138158.9545085 -739034.55634513 118 FALSE "1" "1.1" "Andir" "Jul" 57 87.471 0.652 7 5 10139240.0716156 -739125.702655865 1 0.656136780603706 0 7 -0.489674271130741 "1"
"1412" "1" 10138158.9545085 -739034.55634513 118 FALSE "1" "1.1" "Andir" "Mar" 45 87.471 0.514 3 5 10139240.0716156 -739125.702655865 1 0.637915588444971 0 3 -0.504177843140049 "1"
"1413" "1" 10138158.9545085 -739034.55634513 118 FALSE "1" "1.1" "Andir" "Dec" 59 87.471 0.675 12 5 10139240.0716156 -739125.702655865 1 0.580864779203157 0 12 -0.0679520964914496 "1"
"1414" "1" 10138158.9545085 -739034.55634513 118 FALSE "1" "1.1" "Andir" "Aug" 40 87.471 0.457 8 5 10139240.0716156 -739125.702655865 1 0.499510351581542 0 8 -0.418414584429198 "1"
"1415" "1" 10138158.9545085 -739034.55634513 118 FALSE "1" "1.1" "Andir" "Apr" 60 87.471 0.686 4 5 10139240.0716156 -739125.702655865 1 0.721745063325974 0 4 -0.505966065346167 "1"
"1416" "1" 10138158.9545085 -739034.55634513 118 FALSE "1" "1.1" "Andir" "Sep" 37 87.471 0.423 9 5 10139240.0716156 -739125.702655865 1 0.44179336839047 0 9 -0.323133475142201 "1"
"1417" "1" 10138145.3140712 -739008.59804486 119 FALSE "1" "1.1" "Andir" "Jan" 90 87.471 1.029 1 5 10139240.0716156 -739125.702655865 1 0.961489423106493 0.000267180142988432 1 -0.201578371937587 "1.25"
"1418" "1" 10138145.3140712 -739008.59804486 119 FALSE "1" "1.1" "Andir" "May" 67 87.471 0.766 5 5 10139240.0716156 -739125.702655865 1 0.768137165158105 0 5 -0.579005009558247 "1"
"1419" "1" 10138145.3140712 -739008.59804486 119 FALSE "1" "1.1" "Andir" "Oct" 39 87.471 0.446 10 5 10139240.0716156 -739125.702655865 1 0.443178913400996 0 10 -0.216120741496233 "1"
"1420" "1" 10138145.3140712 -739008.59804486 119 FALSE "1" "1.1" "Andir" "Jun" 59 87.471 0.675 6 5 10139240.0716156 -739125.702655865 1 0.690780086798228 0 6 -0.481689621935628 "1"
"1421" "1" 10138145.3140712 -739008.59804486 119 FALSE "1" "1.1" "Andir" "Feb" 82 87.471 0.937 2 5 10139240.0716156 -739125.702655865 1 0.907281862901677 3.30242802926151e-06 2 -0.253829825605913 "1"
"1422" "1" 10138145.3140712 -739008.59804486 119 FALSE "1" "1.1" "Andir" "Nov" 26 87.471 0.297 11 5 10139240.0716156 -739125.702655865 1 0.393179027829537 0 11 -0.185331230595199 "1"
"1423" "1" 10138145.3140712 -739008.59804486 119 FALSE "1" "1.1" "Andir" "Jul" 57 87.471 0.652 7 5 10139240.0716156 -739125.702655865 1 0.656136780603706 0 7 -0.489674271130741 "1"
"1424" "1" 10138145.3140712 -739008.59804486 119 FALSE "1" "1.1" "Andir" "Mar" 45 87.471 0.514 3 5 10139240.0716156 -739125.702655865 1 0.637915588444971 0 3 -0.504177843140049 "1"
"1425" "1" 10138145.3140712 -739008.59804486 119 FALSE "1" "1.1" "Andir" "Dec" 59 87.471 0.675 12 5 10139240.0716156 -739125.702655865 1 0.580864779203157 0 12 -0.0679520964914496 "1"
"1426" "1" 10138145.3140712 -739008.59804486 119 FALSE "1" "1.1" "Andir" "Aug" 40 87.471 0.457 8 5 10139240.0716156 -739125.702655865 1 0.499510351581542 0 8 -0.418414584429198 "1"
"1427" "1" 10138145.3140712 -739008.59804486 119 FALSE "1" "1.1" "Andir" "Apr" 60 87.471 0.686 4 5 10139240.0716156 -739125.702655865 1 0.721745063325974 0 4 -0.505966065346167 "1"
"1428" "1" 10138145.3140712 -739008.59804486 119 FALSE "1" "1.1" "Andir" "Sep" 37 87.471 0.423 9 5 10139240.0716156 -739125.702655865 1 0.44179336839047 0 9 -0.323133475142201 "1"
"1429" "1" 10138129.0217824 -738978.66220272 120 FALSE "1" "1.1" "Andir" "Jan" 90 87.471 1.029 1 5 10139240.0716156 -739125.702655865 1 0.961489423106493 0.000267180142988432 1 -0.201578371937587 "1.25"
"1430" "1" 10138129.0217824 -738978.66220272 120 FALSE "1" "1.1" "Andir" "May" 67 87.471 0.766 5 5 10139240.0716156 -739125.702655865 1 0.768137165158105 0 5 -0.579005009558247 "1"
"1431" "1" 10138129.0217824 -738978.66220272 120 FALSE "1" "1.1" "Andir" "Oct" 39 87.471 0.446 10 5 10139240.0716156 -739125.702655865 1 0.443178913400996 0 10 -0.216120741496233 "1"
"1432" "1" 10138129.0217824 -738978.66220272 120 FALSE "1" "1.1" "Andir" "Jun" 59 87.471 0.675 6 5 10139240.0716156 -739125.702655865 1 0.690780086798228 0 6 -0.481689621935628 "1"
"1433" "1" 10138129.0217824 -738978.66220272 120 FALSE "1" "1.1" "Andir" "Feb" 82 87.471 0.937 2 5 10139240.0716156 -739125.702655865 1 0.907281862901677 3.30242802926151e-06 2 -0.253829825605913 "1"
"1434" "1" 10138129.0217824 -738978.66220272 120 FALSE "1" "1.1" "Andir" "Nov" 26 87.471 0.297 11 5 10139240.0716156 -739125.702655865 1 0.393179027829537 0 11 -0.185331230595199 "1"
"1435" "1" 10138129.0217824 -738978.66220272 120 FALSE "1" "1.1" "Andir" "Jul" 57 87.471 0.652 7 5 10139240.0716156 -739125.702655865 1 0.656136780603706 0 7 -0.489674271130741 "1"
"1436" "1" 10138129.0217824 -738978.66220272 120 FALSE "1" "1.1" "Andir" "Mar" 45 87.471 0.514 3 5 10139240.0716156 -739125.702655865 1 0.637915588444971 0 3 -0.504177843140049 "1"
"1437" "1" 10138129.0217824 -738978.66220272 120 FALSE "1" "1.1" "Andir" "Dec" 59 87.471 0.675 12 5 10139240.0716156 -739125.702655865 1 0.580864779203157 0 12 -0.0679520964914496 "1"
"1438" "1" 10138129.0217824 -738978.66220272 120 FALSE "1" "1.1" "Andir" "Aug" 40 87.471 0.457 8 5 10139240.0716156 -739125.702655865 1 0.499510351581542 0 8 -0.418414584429198 "1"
"1439" "1" 10138129.0217824 -738978.66220272 120 FALSE "1" "1.1" "Andir" "Apr" 60 87.471 0.686 4 5 10139240.0716156 -739125.702655865 1 0.721745063325974 0 4 -0.505966065346167 "1"
"1440" "1" 10138129.0217824 -738978.66220272 120 FALSE "1" "1.1" "Andir" "Sep" 37 87.471 0.423 9 5 10139240.0716156 -739125.702655865 1 0.44179336839047 0 9 -0.323133475142201 "1"
"1441" "1" 10138125.8048056 -738971.93064894 121 FALSE "1" "1.1" "Andir" "Jan" 90 87.471 1.029 1 5 10139240.0716156 -739125.702655865 1 0.961489423106493 0.000267180142988432 1 -0.201578371937587 "1.25"
"1442" "1" 10138125.8048056 -738971.93064894 121 FALSE "1" "1.1" "Andir" "May" 67 87.471 0.766 5 5 10139240.0716156 -739125.702655865 1 0.768137165158105 0 5 -0.579005009558247 "1"
"1443" "1" 10138125.8048056 -738971.93064894 121 FALSE "1" "1.1" "Andir" "Oct" 39 87.471 0.446 10 5 10139240.0716156 -739125.702655865 1 0.443178913400996 0 10 -0.216120741496233 "1"
"1444" "1" 10138125.8048056 -738971.93064894 121 FALSE "1" "1.1" "Andir" "Jun" 59 87.471 0.675 6 5 10139240.0716156 -739125.702655865 1 0.690780086798228 0 6 -0.481689621935628 "1"
"1445" "1" 10138125.8048056 -738971.93064894 121 FALSE "1" "1.1" "Andir" "Feb" 82 87.471 0.937 2 5 10139240.0716156 -739125.702655865 1 0.907281862901677 3.30242802926151e-06 2 -0.253829825605913 "1"
"1446" "1" 10138125.8048056 -738971.93064894 121 FALSE "1" "1.1" "Andir" "Nov" 26 87.471 0.297 11 5 10139240.0716156 -739125.702655865 1 0.393179027829537 0 11 -0.185331230595199 "1"
"1447" "1" 10138125.8048056 -738971.93064894 121 FALSE "1" "1.1" "Andir" "Jul" 57 87.471 0.652 7 5 10139240.0716156 -739125.702655865 1 0.656136780603706 0 7 -0.489674271130741 "1"
"1448" "1" 10138125.8048056 -738971.93064894 121 FALSE "1" "1.1" "Andir" "Mar" 45 87.471 0.514 3 5 10139240.0716156 -739125.702655865 1 0.637915588444971 0 3 -0.504177843140049 "1"
"1449" "1" 10138125.8048056 -738971.93064894 121 FALSE "1" "1.1" "Andir" "Dec" 59 87.471 0.675 12 5 10139240.0716156 -739125.702655865 1 0.580864779203157 0 12 -0.0679520964914496 "1"
"1450" "1" 10138125.8048056 -738971.93064894 121 FALSE "1" "1.1" "Andir" "Aug" 40 87.471 0.457 8 5 10139240.0716156 -739125.702655865 1 0.499510351581542 0 8 -0.418414584429198 "1"
"1451" "1" 10138125.8048056 -738971.93064894 121 FALSE "1" "1.1" "Andir" "Apr" 60 87.471 0.686 4 5 10139240.0716156 -739125.702655865 1 0.721745063325974 0 4 -0.505966065346167 "1"
"1452" "1" 10138125.8048056 -738971.93064894 121 FALSE "1" "1.1" "Andir" "Sep" 37 87.471 0.423 9 5 10139240.0716156 -739125.702655865 1 0.44179336839047 0 9 -0.323133475142201 "1"
"1453" "1" 10138120.66856 -738960.9659382 122 FALSE "1" "1.1" "Andir" "Jan" 90 87.471 1.029 1 5 10139240.0716156 -739125.702655865 1 0.961489423106493 0.000267180142988432 1 -0.201578371937587 "1.25"
"1454" "1" 10138120.66856 -738960.9659382 122 FALSE "1" "1.1" "Andir" "May" 67 87.471 0.766 5 5 10139240.0716156 -739125.702655865 1 0.768137165158105 0 5 -0.579005009558247 "1"
"1455" "1" 10138120.66856 -738960.9659382 122 FALSE "1" "1.1" "Andir" "Oct" 39 87.471 0.446 10 5 10139240.0716156 -739125.702655865 1 0.443178913400996 0 10 -0.216120741496233 "1"
"1456" "1" 10138120.66856 -738960.9659382 122 FALSE "1" "1.1" "Andir" "Jun" 59 87.471 0.675 6 5 10139240.0716156 -739125.702655865 1 0.690780086798228 0 6 -0.481689621935628 "1"
"1457" "1" 10138120.66856 -738960.9659382 122 FALSE "1" "1.1" "Andir" "Feb" 82 87.471 0.937 2 5 10139240.0716156 -739125.702655865 1 0.907281862901677 3.30242802926151e-06 2 -0.253829825605913 "1"
"1458" "1" 10138120.66856 -738960.9659382 122 FALSE "1" "1.1" "Andir" "Nov" 26 87.471 0.297 11 5 10139240.0716156 -739125.702655865 1 0.393179027829537 0 11 -0.185331230595199 "1"
"1459" "1" 10138120.66856 -738960.9659382 122 FALSE "1" "1.1" "Andir" "Jul" 57 87.471 0.652 7 5 10139240.0716156 -739125.702655865 1 0.656136780603706 0 7 -0.489674271130741 "1"
"1460" "1" 10138120.66856 -738960.9659382 122 FALSE "1" "1.1" "Andir" "Mar" 45 87.471 0.514 3 5 10139240.0716156 -739125.702655865 1 0.637915588444971 0 3 -0.504177843140049 "1"
"1461" "1" 10138120.66856 -738960.9659382 122 FALSE "1" "1.1" "Andir" "Dec" 59 87.471 0.675 12 5 10139240.0716156 -739125.702655865 1 0.580864779203157 0 12 -0.0679520964914496 "1"
"1462" "1" 10138120.66856 -738960.9659382 122 FALSE "1" "1.1" "Andir" "Aug" 40 87.471 0.457 8 5 10139240.0716156 -739125.702655865 1 0.499510351581542 0 8 -0.418414584429198 "1"
"1463" "1" 10138120.66856 -738960.9659382 122 FALSE "1" "1.1" "Andir" "Apr" 60 87.471 0.686 4 5 10139240.0716156 -739125.702655865 1 0.721745063325974 0 4 -0.505966065346167 "1"
"1464" "1" 10138120.66856 -738960.9659382 122 FALSE "1" "1.1" "Andir" "Sep" 37 87.471 0.423 9 5 10139240.0716156 -739125.702655865 1 0.44179336839047 0 9 -0.323133475142201 "1"
"1465" "1" 10138116.2294457 -738950.40871427 123 FALSE "1" "1.1" "Andir" "Jan" 90 87.471 1.029 1 5 10139240.0716156 -739125.702655865 1 0.961489423106493 0.000267180142988432 1 -0.201578371937587 "1.25"
"1466" "1" 10138116.2294457 -738950.40871427 123 FALSE "1" "1.1" "Andir" "May" 67 87.471 0.766 5 5 10139240.0716156 -739125.702655865 1 0.768137165158105 0 5 -0.579005009558247 "1"
"1467" "1" 10138116.2294457 -738950.40871427 123 FALSE "1" "1.1" "Andir" "Oct" 39 87.471 0.446 10 5 10139240.0716156 -739125.702655865 1 0.443178913400996 0 10 -0.216120741496233 "1"
"1468" "1" 10138116.2294457 -738950.40871427 123 FALSE "1" "1.1" "Andir" "Jun" 59 87.471 0.675 6 5 10139240.0716156 -739125.702655865 1 0.690780086798228 0 6 -0.481689621935628 "1"
"1469" "1" 10138116.2294457 -738950.40871427 123 FALSE "1" "1.1" "Andir" "Feb" 82 87.471 0.937 2 5 10139240.0716156 -739125.702655865 1 0.907281862901677 3.30242802926151e-06 2 -0.253829825605913 "1"
"1470" "1" 10138116.2294457 -738950.40871427 123 FALSE "1" "1.1" "Andir" "Nov" 26 87.471 0.297 11 5 10139240.0716156 -739125.702655865 1 0.393179027829537 0 11 -0.185331230595199 "1"
"1471" "1" 10138116.2294457 -738950.40871427 123 FALSE "1" "1.1" "Andir" "Jul" 57 87.471 0.652 7 5 10139240.0716156 -739125.702655865 1 0.656136780603706 0 7 -0.489674271130741 "1"
"1472" "1" 10138116.2294457 -738950.40871427 123 FALSE "1" "1.1" "Andir" "Mar" 45 87.471 0.514 3 5 10139240.0716156 -739125.702655865 1 0.637915588444971 0 3 -0.504177843140049 "1"
"1473" "1" 10138116.2294457 -738950.40871427 123 FALSE "1" "1.1" "Andir" "Dec" 59 87.471 0.675 12 5 10139240.0716156 -739125.702655865 1 0.580864779203157 0 12 -0.0679520964914496 "1"
"1474" "1" 10138116.2294457 -738950.40871427 123 FALSE "1" "1.1" "Andir" "Aug" 40 87.471 0.457 8 5 10139240.0716156 -739125.702655865 1 0.499510351581542 0 8 -0.418414584429198 "1"
"1475" "1" 10138116.2294457 -738950.40871427 123 FALSE "1" "1.1" "Andir" "Apr" 60 87.471 0.686 4 5 10139240.0716156 -739125.702655865 1 0.721745063325974 0 4 -0.505966065346167 "1"
"1476" "1" 10138116.2294457 -738950.40871427 123 FALSE "1" "1.1" "Andir" "Sep" 37 87.471 0.423 9 5 10139240.0716156 -739125.702655865 1 0.44179336839047 0 9 -0.323133475142201 "1"
"1477" "1" 10138103.8779291 -738927.1028216 124 FALSE "1" "1.1" "Andir" "Jan" 90 87.471 1.029 1 5 10139240.0716156 -739125.702655865 1 0.961489423106493 0.000267180142988432 1 -0.201578371937587 "1.25"
"1478" "1" 10138103.8779291 -738927.1028216 124 FALSE "1" "1.1" "Andir" "May" 67 87.471 0.766 5 5 10139240.0716156 -739125.702655865 1 0.768137165158105 0 5 -0.579005009558247 "1"
"1479" "1" 10138103.8779291 -738927.1028216 124 FALSE "1" "1.1" "Andir" "Oct" 39 87.471 0.446 10 5 10139240.0716156 -739125.702655865 1 0.443178913400996 0 10 -0.216120741496233 "1"
"1480" "1" 10138103.8779291 -738927.1028216 124 FALSE "1" "1.1" "Andir" "Jun" 59 87.471 0.675 6 5 10139240.0716156 -739125.702655865 1 0.690780086798228 0 6 -0.481689621935628 "1"
"1481" "1" 10138103.8779291 -738927.1028216 124 FALSE "1" "1.1" "Andir" "Feb" 82 87.471 0.937 2 5 10139240.0716156 -739125.702655865 1 0.907281862901677 3.30242802926151e-06 2 -0.253829825605913 "1"
"1482" "1" 10138103.8779291 -738927.1028216 124 FALSE "1" "1.1" "Andir" "Nov" 26 87.471 0.297 11 5 10139240.0716156 -739125.702655865 1 0.393179027829537 0 11 -0.185331230595199 "1"
"1483" "1" 10138103.8779291 -738927.1028216 124 FALSE "1" "1.1" "Andir" "Jul" 57 87.471 0.652 7 5 10139240.0716156 -739125.702655865 1 0.656136780603706 0 7 -0.489674271130741 "1"
"1484" "1" 10138103.8779291 -738927.1028216 124 FALSE "1" "1.1" "Andir" "Mar" 45 87.471 0.514 3 5 10139240.0716156 -739125.702655865 1 0.637915588444971 0 3 -0.504177843140049 "1"
"1485" "1" 10138103.8779291 -738927.1028216 124 FALSE "1" "1.1" "Andir" "Dec" 59 87.471 0.675 12 5 10139240.0716156 -739125.702655865 1 0.580864779203157 0 12 -0.0679520964914496 "1"
"1486" "1" 10138103.8779291 -738927.1028216 124 FALSE "1" "1.1" "Andir" "Aug" 40 87.471 0.457 8 5 10139240.0716156 -739125.702655865 1 0.499510351581542 0 8 -0.418414584429198 "1"
"1487" "1" 10138103.8779291 -738927.1028216 124 FALSE "1" "1.1" "Andir" "Apr" 60 87.471 0.686 4 5 10139240.0716156 -739125.702655865 1 0.721745063325974 0 4 -0.505966065346167 "1"
"1488" "1" 10138103.8779291 -738927.1028216 124 FALSE "1" "1.1" "Andir" "Sep" 37 87.471 0.423 9 5 10139240.0716156 -739125.702655865 1 0.44179336839047 0 9 -0.323133475142201 "1"
"1489" "1" 10138097.5099094 -738912.46645148 125 FALSE "1" "1.1" "Andir" "Jan" 90 87.471 1.029 1 5 10139240.0716156 -739125.702655865 1 0.961489423106493 0.000267180142988432 1 -0.201578371937587 "1.25"
"1490" "1" 10138097.5099094 -738912.46645148 125 FALSE "1" "1.1" "Andir" "May" 67 87.471 0.766 5 5 10139240.0716156 -739125.702655865 1 0.768137165158105 0 5 -0.579005009558247 "1"
"1491" "1" 10138097.5099094 -738912.46645148 125 FALSE "1" "1.1" "Andir" "Oct" 39 87.471 0.446 10 5 10139240.0716156 -739125.702655865 1 0.443178913400996 0 10 -0.216120741496233 "1"
"1492" "1" 10138097.5099094 -738912.46645148 125 FALSE "1" "1.1" "Andir" "Jun" 59 87.471 0.675 6 5 10139240.0716156 -739125.702655865 1 0.690780086798228 0 6 -0.481689621935628 "1"
"1493" "1" 10138097.5099094 -738912.46645148 125 FALSE "1" "1.1" "Andir" "Feb" 82 87.471 0.937 2 5 10139240.0716156 -739125.702655865 1 0.907281862901677 3.30242802926151e-06 2 -0.253829825605913 "1"
"1494" "1" 10138097.5099094 -738912.46645148 125 FALSE "1" "1.1" "Andir" "Nov" 26 87.471 0.297 11 5 10139240.0716156 -739125.702655865 1 0.393179027829537 0 11 -0.185331230595199 "1"
"1495" "1" 10138097.5099094 -738912.46645148 125 FALSE "1" "1.1" "Andir" "Jul" 57 87.471 0.652 7 5 10139240.0716156 -739125.702655865 1 0.656136780603706 0 7 -0.489674271130741 "1"
"1496" "1" 10138097.5099094 -738912.46645148 125 FALSE "1" "1.1" "Andir" "Mar" 45 87.471 0.514 3 5 10139240.0716156 -739125.702655865 1 0.637915588444971 0 3 -0.504177843140049 "1"
"1497" "1" 10138097.5099094 -738912.46645148 125 FALSE "1" "1.1" "Andir" "Dec" 59 87.471 0.675 12 5 10139240.0716156 -739125.702655865 1 0.580864779203157 0 12 -0.0679520964914496 "1"
"1498" "1" 10138097.5099094 -738912.46645148 125 FALSE "1" "1.1" "Andir" "Aug" 40 87.471 0.457 8 5 10139240.0716156 -739125.702655865 1 0.499510351581542 0 8 -0.418414584429198 "1"
"1499" "1" 10138097.5099094 -738912.46645148 125 FALSE "1" "1.1" "Andir" "Apr" 60 87.471 0.686 4 5 10139240.0716156 -739125.702655865 1 0.721745063325974 0 4 -0.505966065346167 "1"
"1500" "1" 10138097.5099094 -738912.46645148 125 FALSE "1" "1.1" "Andir" "Sep" 37 87.471 0.423 9 5 10139240.0716156 -739125.702655865 1 0.44179336839047 0 9 -0.323133475142201 "1"
"1501" "1" 10138084.5721236 -738886.8140337 126 FALSE "1" "1.1" "Andir" "Jan" 90 87.471 1.029 1 5 10139240.0716156 -739125.702655865 1 0.961489423106493 0.000267180142988432 1 -0.201578371937587 "1.25"
"1502" "1" 10138084.5721236 -738886.8140337 126 FALSE "1" "1.1" "Andir" "May" 67 87.471 0.766 5 5 10139240.0716156 -739125.702655865 1 0.768137165158105 0 5 -0.579005009558247 "1"
"1503" "1" 10138084.5721236 -738886.8140337 126 FALSE "1" "1.1" "Andir" "Oct" 39 87.471 0.446 10 5 10139240.0716156 -739125.702655865 1 0.443178913400996 0 10 -0.216120741496233 "1"
"1504" "1" 10138084.5721236 -738886.8140337 126 FALSE "1" "1.1" "Andir" "Jun" 59 87.471 0.675 6 5 10139240.0716156 -739125.702655865 1 0.690780086798228 0 6 -0.481689621935628 "1"
"1505" "1" 10138084.5721236 -738886.8140337 126 FALSE "1" "1.1" "Andir" "Feb" 82 87.471 0.937 2 5 10139240.0716156 -739125.702655865 1 0.907281862901677 3.30242802926151e-06 2 -0.253829825605913 "1"
"1506" "1" 10138084.5721236 -738886.8140337 126 FALSE "1" "1.1" "Andir" "Nov" 26 87.471 0.297 11 5 10139240.0716156 -739125.702655865 1 0.393179027829537 0 11 -0.185331230595199 "1"
"1507" "1" 10138084.5721236 -738886.8140337 126 FALSE "1" "1.1" "Andir" "Jul" 57 87.471 0.652 7 5 10139240.0716156 -739125.702655865 1 0.656136780603706 0 7 -0.489674271130741 "1"
"1508" "1" 10138084.5721236 -738886.8140337 126 FALSE "1" "1.1" "Andir" "Mar" 45 87.471 0.514 3 5 10139240.0716156 -739125.702655865 1 0.637915588444971 0 3 -0.504177843140049 "1"
"1509" "1" 10138084.5721236 -738886.8140337 126 FALSE "1" "1.1" "Andir" "Dec" 59 87.471 0.675 12 5 10139240.0716156 -739125.702655865 1 0.580864779203157 0 12 -0.0679520964914496 "1"
"1510" "1" 10138084.5721236 -738886.8140337 126 FALSE "1" "1.1" "Andir" "Aug" 40 87.471 0.457 8 5 10139240.0716156 -739125.702655865 1 0.499510351581542 0 8 -0.418414584429198 "1"
"1511" "1" 10138084.5721236 -738886.8140337 126 FALSE "1" "1.1" "Andir" "Apr" 60 87.471 0.686 4 5 10139240.0716156 -739125.702655865 1 0.721745063325974 0 4 -0.505966065346167 "1"
"1512" "1" 10138084.5721236 -738886.8140337 126 FALSE "1" "1.1" "Andir" "Sep" 37 87.471 0.423 9 5 10139240.0716156 -739125.702655865 1 0.44179336839047 0 9 -0.323133475142201 "1"
"1513" "1" 10138070.9917041 -738859.78407521 127 FALSE "1" "1.1" "Andir" "Jan" 90 87.471 1.029 1 5 10139240.0716156 -739125.702655865 1 0.961489423106493 0.000267180142988432 1 -0.201578371937587 "1.25"
"1514" "1" 10138070.9917041 -738859.78407521 127 FALSE "1" "1.1" "Andir" "May" 67 87.471 0.766 5 5 10139240.0716156 -739125.702655865 1 0.768137165158105 0 5 -0.579005009558247 "1"
"1515" "1" 10138070.9917041 -738859.78407521 127 FALSE "1" "1.1" "Andir" "Oct" 39 87.471 0.446 10 5 10139240.0716156 -739125.702655865 1 0.443178913400996 0 10 -0.216120741496233 "1"
"1516" "1" 10138070.9917041 -738859.78407521 127 FALSE "1" "1.1" "Andir" "Jun" 59 87.471 0.675 6 5 10139240.0716156 -739125.702655865 1 0.690780086798228 0 6 -0.481689621935628 "1"
"1517" "1" 10138070.9917041 -738859.78407521 127 FALSE "1" "1.1" "Andir" "Feb" 82 87.471 0.937 2 5 10139240.0716156 -739125.702655865 1 0.907281862901677 3.30242802926151e-06 2 -0.253829825605913 "1"
"1518" "1" 10138070.9917041 -738859.78407521 127 FALSE "1" "1.1" "Andir" "Nov" 26 87.471 0.297 11 5 10139240.0716156 -739125.702655865 1 0.393179027829537 0 11 -0.185331230595199 "1"
"1519" "1" 10138070.9917041 -738859.78407521 127 FALSE "1" "1.1" "Andir" "Jul" 57 87.471 0.652 7 5 10139240.0716156 -739125.702655865 1 0.656136780603706 0 7 -0.489674271130741 "1"
"1520" "1" 10138070.9917041 -738859.78407521 127 FALSE "1" "1.1" "Andir" "Mar" 45 87.471 0.514 3 5 10139240.0716156 -739125.702655865 1 0.637915588444971 0 3 -0.504177843140049 "1"
"1521" "1" 10138070.9917041 -738859.78407521 127 FALSE "1" "1.1" "Andir" "Dec" 59 87.471 0.675 12 5 10139240.0716156 -739125.702655865 1 0.580864779203157 0 12 -0.0679520964914496 "1"
"1522" "1" 10138070.9917041 -738859.78407521 127 FALSE "1" "1.1" "Andir" "Aug" 40 87.471 0.457 8 5 10139240.0716156 -739125.702655865 1 0.499510351581542 0 8 -0.418414584429198 "1"
"1523" "1" 10138070.9917041 -738859.78407521 127 FALSE "1" "1.1" "Andir" "Apr" 60 87.471 0.686 4 5 10139240.0716156 -739125.702655865 1 0.721745063325974 0 4 -0.505966065346167 "1"
"1524" "1" 10138070.9917041 -738859.78407521 127 FALSE "1" "1.1" "Andir" "Sep" 37 87.471 0.423 9 5 10139240.0716156 -739125.702655865 1 0.44179336839047 0 9 -0.323133475142201 "1"
"1525" "1" 10138064.5729621 -738846.06535256 128 FALSE "1" "1.1" "Andir" "Jan" 90 87.471 1.029 1 5 10139240.0716156 -739125.702655865 1 0.961489423106493 0.000267180142988432 1 -0.201578371937587 "1.25"
"1526" "1" 10138064.5729621 -738846.06535256 128 FALSE "1" "1.1" "Andir" "May" 67 87.471 0.766 5 5 10139240.0716156 -739125.702655865 1 0.768137165158105 0 5 -0.579005009558247 "1"
"1527" "1" 10138064.5729621 -738846.06535256 128 FALSE "1" "1.1" "Andir" "Oct" 39 87.471 0.446 10 5 10139240.0716156 -739125.702655865 1 0.443178913400996 0 10 -0.216120741496233 "1"
"1528" "1" 10138064.5729621 -738846.06535256 128 FALSE "1" "1.1" "Andir" "Jun" 59 87.471 0.675 6 5 10139240.0716156 -739125.702655865 1 0.690780086798228 0 6 -0.481689621935628 "1"
"1529" "1" 10138064.5729621 -738846.06535256 128 FALSE "1" "1.1" "Andir" "Feb" 82 87.471 0.937 2 5 10139240.0716156 -739125.702655865 1 0.907281862901677 3.30242802926151e-06 2 -0.253829825605913 "1"
"1530" "1" 10138064.5729621 -738846.06535256 128 FALSE "1" "1.1" "Andir" "Nov" 26 87.471 0.297 11 5 10139240.0716156 -739125.702655865 1 0.393179027829537 0 11 -0.185331230595199 "1"
"1531" "1" 10138064.5729621 -738846.06535256 128 FALSE "1" "1.1" "Andir" "Jul" 57 87.471 0.652 7 5 10139240.0716156 -739125.702655865 1 0.656136780603706 0 7 -0.489674271130741 "1"
"1532" "1" 10138064.5729621 -738846.06535256 128 FALSE "1" "1.1" "Andir" "Mar" 45 87.471 0.514 3 5 10139240.0716156 -739125.702655865 1 0.637915588444971 0 3 -0.504177843140049 "1"
"1533" "1" 10138064.5729621 -738846.06535256 128 FALSE "1" "1.1" "Andir" "Dec" 59 87.471 0.675 12 5 10139240.0716156 -739125.702655865 1 0.580864779203157 0 12 -0.0679520964914496 "1"
"1534" "1" 10138064.5729621 -738846.06535256 128 FALSE "1" "1.1" "Andir" "Aug" 40 87.471 0.457 8 5 10139240.0716156 -739125.702655865 1 0.499510351581542 0 8 -0.418414584429198 "1"
"1535" "1" 10138064.5729621 -738846.06535256 128 FALSE "1" "1.1" "Andir" "Apr" 60 87.471 0.686 4 5 10139240.0716156 -739125.702655865 1 0.721745063325974 0 4 -0.505966065346167 "1"
"1536" "1" 10138064.5729621 -738846.06535256 128 FALSE "1" "1.1" "Andir" "Sep" 37 87.471 0.423 9 5 10139240.0716156 -739125.702655865 1 0.44179336839047 0 9 -0.323133475142201 "1"
"1537" "1" 10138054.9448263 -738825.46213489 129 FALSE "1" "1.1" "Andir" "Jan" 90 87.471 1.029 1 5 10139240.0716156 -739125.702655865 1 0.961489423106493 0.000267180142988432 1 -0.201578371937587 "1.25"
"1538" "1" 10138054.9448263 -738825.46213489 129 FALSE "1" "1.1" "Andir" "May" 67 87.471 0.766 5 5 10139240.0716156 -739125.702655865 1 0.768137165158105 0 5 -0.579005009558247 "1"
"1539" "1" 10138054.9448263 -738825.46213489 129 FALSE "1" "1.1" "Andir" "Oct" 39 87.471 0.446 10 5 10139240.0716156 -739125.702655865 1 0.443178913400996 0 10 -0.216120741496233 "1"
"1540" "1" 10138054.9448263 -738825.46213489 129 FALSE "1" "1.1" "Andir" "Jun" 59 87.471 0.675 6 5 10139240.0716156 -739125.702655865 1 0.690780086798228 0 6 -0.481689621935628 "1"
"1541" "1" 10138054.9448263 -738825.46213489 129 FALSE "1" "1.1" "Andir" "Feb" 82 87.471 0.937 2 5 10139240.0716156 -739125.702655865 1 0.907281862901677 3.30242802926151e-06 2 -0.253829825605913 "1"
"1542" "1" 10138054.9448263 -738825.46213489 129 FALSE "1" "1.1" "Andir" "Nov" 26 87.471 0.297 11 5 10139240.0716156 -739125.702655865 1 0.393179027829537 0 11 -0.185331230595199 "1"
"1543" "1" 10138054.9448263 -738825.46213489 129 FALSE "1" "1.1" "Andir" "Jul" 57 87.471 0.652 7 5 10139240.0716156 -739125.702655865 1 0.656136780603706 0 7 -0.489674271130741 "1"
"1544" "1" 10138054.9448263 -738825.46213489 129 FALSE "1" "1.1" "Andir" "Mar" 45 87.471 0.514 3 5 10139240.0716156 -739125.702655865 1 0.637915588444971 0 3 -0.504177843140049 "1"
"1545" "1" 10138054.9448263 -738825.46213489 129 FALSE "1" "1.1" "Andir" "Dec" 59 87.471 0.675 12 5 10139240.0716156 -739125.702655865 1 0.580864779203157 0 12 -0.0679520964914496 "1"
"1546" "1" 10138054.9448263 -738825.46213489 129 FALSE "1" "1.1" "Andir" "Aug" 40 87.471 0.457 8 5 10139240.0716156 -739125.702655865 1 0.499510351581542 0 8 -0.418414584429198 "1"
"1547" "1" 10138054.9448263 -738825.46213489 129 FALSE "1" "1.1" "Andir" "Apr" 60 87.471 0.686 4 5 10139240.0716156 -739125.702655865 1 0.721745063325974 0 4 -0.505966065346167 "1"
"1548" "1" 10138054.9448263 -738825.46213489 129 FALSE "1" "1.1" "Andir" "Sep" 37 87.471 0.423 9 5 10139240.0716156 -739125.702655865 1 0.44179336839047 0 9 -0.323133475142201 "1"
"1549" "1" 10138047.1394267 -738810.82576477 130 FALSE "1" "1.1" "Andir" "Jan" 90 87.471 1.029 1 5 10139240.0716156 -739125.702655865 1 0.961489423106493 0.000267180142988432 1 -0.201578371937587 "1.25"
"1550" "1" 10138047.1394267 -738810.82576477 130 FALSE "1" "1.1" "Andir" "May" 67 87.471 0.766 5 5 10139240.0716156 -739125.702655865 1 0.768137165158105 0 5 -0.579005009558247 "1"
"1551" "1" 10138047.1394267 -738810.82576477 130 FALSE "1" "1.1" "Andir" "Oct" 39 87.471 0.446 10 5 10139240.0716156 -739125.702655865 1 0.443178913400996 0 10 -0.216120741496233 "1"
"1552" "1" 10138047.1394267 -738810.82576477 130 FALSE "1" "1.1" "Andir" "Jun" 59 87.471 0.675 6 5 10139240.0716156 -739125.702655865 1 0.690780086798228 0 6 -0.481689621935628 "1"
"1553" "1" 10138047.1394267 -738810.82576477 130 FALSE "1" "1.1" "Andir" "Feb" 82 87.471 0.937 2 5 10139240.0716156 -739125.702655865 1 0.907281862901677 3.30242802926151e-06 2 -0.253829825605913 "1"
"1554" "1" 10138047.1394267 -738810.82576477 130 FALSE "1" "1.1" "Andir" "Nov" 26 87.471 0.297 11 5 10139240.0716156 -739125.702655865 1 0.393179027829537 0 11 -0.185331230595199 "1"
"1555" "1" 10138047.1394267 -738810.82576477 130 FALSE "1" "1.1" "Andir" "Jul" 57 87.471 0.652 7 5 10139240.0716156 -739125.702655865 1 0.656136780603706 0 7 -0.489674271130741 "1"
"1556" "1" 10138047.1394267 -738810.82576477 130 FALSE "1" "1.1" "Andir" "Mar" 45 87.471 0.514 3 5 10139240.0716156 -739125.702655865 1 0.637915588444971 0 3 -0.504177843140049 "1"
"1557" "1" 10138047.1394267 -738810.82576477 130 FALSE "1" "1.1" "Andir" "Dec" 59 87.471 0.675 12 5 10139240.0716156 -739125.702655865 1 0.580864779203157 0 12 -0.0679520964914496 "1"
"1558" "1" 10138047.1394267 -738810.82576477 130 FALSE "1" "1.1" "Andir" "Aug" 40 87.471 0.457 8 5 10139240.0716156 -739125.702655865 1 0.499510351581542 0 8 -0.418414584429198 "1"
"1559" "1" 10138047.1394267 -738810.82576477 130 FALSE "1" "1.1" "Andir" "Apr" 60 87.471 0.686 4 5 10139240.0716156 -739125.702655865 1 0.721745063325974 0 4 -0.505966065346167 "1"
"1560" "1" 10138047.1394267 -738810.82576477 130 FALSE "1" "1.1" "Andir" "Sep" 37 87.471 0.423 9 5 10139240.0716156 -739125.702655865 1 0.44179336839047 0 9 -0.323133475142201 "1"
"1561" "1" 10138034.9454451 -738784.71452327 131 FALSE "1" "1.1" "Andir" "Jan" 90 87.471 1.029 1 5 10139240.0716156 -739125.702655865 1 0.961489423106493 0.000267180142988432 1 -0.201578371937587 "1.25"
"1562" "1" 10138034.9454451 -738784.71452327 131 FALSE "1" "1.1" "Andir" "May" 67 87.471 0.766 5 5 10139240.0716156 -739125.702655865 1 0.768137165158105 0 5 -0.579005009558247 "1"
"1563" "1" 10138034.9454451 -738784.71452327 131 FALSE "1" "1.1" "Andir" "Oct" 39 87.471 0.446 10 5 10139240.0716156 -739125.702655865 1 0.443178913400996 0 10 -0.216120741496233 "1"
"1564" "1" 10138034.9454451 -738784.71452327 131 FALSE "1" "1.1" "Andir" "Jun" 59 87.471 0.675 6 5 10139240.0716156 -739125.702655865 1 0.690780086798228 0 6 -0.481689621935628 "1"
"1565" "1" 10138034.9454451 -738784.71452327 131 FALSE "1" "1.1" "Andir" "Feb" 82 87.471 0.937 2 5 10139240.0716156 -739125.702655865 1 0.907281862901677 3.30242802926151e-06 2 -0.253829825605913 "1"
"1566" "1" 10138034.9454451 -738784.71452327 131 FALSE "1" "1.1" "Andir" "Nov" 26 87.471 0.297 11 5 10139240.0716156 -739125.702655865 1 0.393179027829537 0 11 -0.185331230595199 "1"
"1567" "1" 10138034.9454451 -738784.71452327 131 FALSE "1" "1.1" "Andir" "Jul" 57 87.471 0.652 7 5 10139240.0716156 -739125.702655865 1 0.656136780603706 0 7 -0.489674271130741 "1"
"1568" "1" 10138034.9454451 -738784.71452327 131 FALSE "1" "1.1" "Andir" "Mar" 45 87.471 0.514 3 5 10139240.0716156 -739125.702655865 1 0.637915588444971 0 3 -0.504177843140049 "1"
"1569" "1" 10138034.9454451 -738784.71452327 131 FALSE "1" "1.1" "Andir" "Dec" 59 87.471 0.675 12 5 10139240.0716156 -739125.702655865 1 0.580864779203157 0 12 -0.0679520964914496 "1"
"1570" "1" 10138034.9454451 -738784.71452327 131 FALSE "1" "1.1" "Andir" "Aug" 40 87.471 0.457 8 5 10139240.0716156 -739125.702655865 1 0.499510351581542 0 8 -0.418414584429198 "1"
"1571" "1" 10138034.9454451 -738784.71452327 131 FALSE "1" "1.1" "Andir" "Apr" 60 87.471 0.686 4 5 10139240.0716156 -739125.702655865 1 0.721745063325974 0 4 -0.505966065346167 "1"
"1572" "1" 10138034.9454451 -738784.71452327 131 FALSE "1" "1.1" "Andir" "Sep" 37 87.471 0.423 9 5 10139240.0716156 -739125.702655865 1 0.44179336839047 0 9 -0.323133475142201 "1"
"1573" "1" 10138007.16634 -738728.87064829 132 FALSE "1" "1.1" "Andir" "Jan" 90 87.471 1.029 1 5 10139240.0716156 -739125.702655865 1 0.961489423106493 0.000267180142988432 1 -0.201578371937587 "1.25"
"1574" "1" 10138007.16634 -738728.87064829 132 FALSE "1" "1.1" "Andir" "May" 67 87.471 0.766 5 5 10139240.0716156 -739125.702655865 1 0.768137165158105 0 5 -0.579005009558247 "1"
"1575" "1" 10138007.16634 -738728.87064829 132 FALSE "1" "1.1" "Andir" "Oct" 39 87.471 0.446 10 5 10139240.0716156 -739125.702655865 1 0.443178913400996 0 10 -0.216120741496233 "1"
"1576" "1" 10138007.16634 -738728.87064829 132 FALSE "1" "1.1" "Andir" "Jun" 59 87.471 0.675 6 5 10139240.0716156 -739125.702655865 1 0.690780086798228 0 6 -0.481689621935628 "1"
"1577" "1" 10138007.16634 -738728.87064829 132 FALSE "1" "1.1" "Andir" "Feb" 82 87.471 0.937 2 5 10139240.0716156 -739125.702655865 1 0.907281862901677 3.30242802926151e-06 2 -0.253829825605913 "1"
"1578" "1" 10138007.16634 -738728.87064829 132 FALSE "1" "1.1" "Andir" "Nov" 26 87.471 0.297 11 5 10139240.0716156 -739125.702655865 1 0.393179027829537 0 11 -0.185331230595199 "1"
"1579" "1" 10138007.16634 -738728.87064829 132 FALSE "1" "1.1" "Andir" "Jul" 57 87.471 0.652 7 5 10139240.0716156 -739125.702655865 1 0.656136780603706 0 7 -0.489674271130741 "1"
"1580" "1" 10138007.16634 -738728.87064829 132 FALSE "1" "1.1" "Andir" "Mar" 45 87.471 0.514 3 5 10139240.0716156 -739125.702655865 1 0.637915588444971 0 3 -0.504177843140049 "1"
"1581" "1" 10138007.16634 -738728.87064829 132 FALSE "1" "1.1" "Andir" "Dec" 59 87.471 0.675 12 5 10139240.0716156 -739125.702655865 1 0.580864779203157 0 12 -0.0679520964914496 "1"
"1582" "1" 10138007.16634 -738728.87064829 132 FALSE "1" "1.1" "Andir" "Aug" 40 87.471 0.457 8 5 10139240.0716156 -739125.702655865 1 0.499510351581542 0 8 -0.418414584429198 "1"
"1583" "1" 10138007.16634 -738728.87064829 132 FALSE "1" "1.1" "Andir" "Apr" 60 87.471 0.686 4 5 10139240.0716156 -739125.702655865 1 0.721745063325974 0 4 -0.505966065346167 "1"
"1584" "1" 10138007.16634 -738728.87064829 132 FALSE "1" "1.1" "Andir" "Sep" 37 87.471 0.423 9 5 10139240.0716156 -739125.702655865 1 0.44179336839047 0 9 -0.323133475142201 "1"
"1585" "1" 10137993.7634009 -738698.67919108 133 FALSE "1" "1.1" "Andir" "Jan" 90 87.471 1.029 1 5 10139240.0716156 -739125.702655865 1 0.961489423106493 0.000267180142988432 1 -0.201578371937587 "1.25"
"1586" "1" 10137993.7634009 -738698.67919108 133 FALSE "1" "1.1" "Andir" "May" 67 87.471 0.766 5 5 10139240.0716156 -739125.702655865 1 0.768137165158105 0 5 -0.579005009558247 "1"
"1587" "1" 10137993.7634009 -738698.67919108 133 FALSE "1" "1.1" "Andir" "Oct" 39 87.471 0.446 10 5 10139240.0716156 -739125.702655865 1 0.443178913400996 0 10 -0.216120741496233 "1"
"1588" "1" 10137993.7634009 -738698.67919108 133 FALSE "1" "1.1" "Andir" "Jun" 59 87.471 0.675 6 5 10139240.0716156 -739125.702655865 1 0.690780086798228 0 6 -0.481689621935628 "1"
"1589" "1" 10137993.7634009 -738698.67919108 133 FALSE "1" "1.1" "Andir" "Feb" 82 87.471 0.937 2 5 10139240.0716156 -739125.702655865 1 0.907281862901677 3.30242802926151e-06 2 -0.253829825605913 "1"
"1590" "1" 10137993.7634009 -738698.67919108 133 FALSE "1" "1.1" "Andir" "Nov" 26 87.471 0.297 11 5 10139240.0716156 -739125.702655865 1 0.393179027829537 0 11 -0.185331230595199 "1"
"1591" "1" 10137993.7634009 -738698.67919108 133 FALSE "1" "1.1" "Andir" "Jul" 57 87.471 0.652 7 5 10139240.0716156 -739125.702655865 1 0.656136780603706 0 7 -0.489674271130741 "1"
"1592" "1" 10137993.7634009 -738698.67919108 133 FALSE "1" "1.1" "Andir" "Mar" 45 87.471 0.514 3 5 10139240.0716156 -739125.702655865 1 0.637915588444971 0 3 -0.504177843140049 "1"
"1593" "1" 10137993.7634009 -738698.67919108 133 FALSE "1" "1.1" "Andir" "Dec" 59 87.471 0.675 12 5 10139240.0716156 -739125.702655865 1 0.580864779203157 0 12 -0.0679520964914496 "1"
"1594" "1" 10137993.7634009 -738698.67919108 133 FALSE "1" "1.1" "Andir" "Aug" 40 87.471 0.457 8 5 10139240.0716156 -739125.702655865 1 0.499510351581542 0 8 -0.418414584429198 "1"
"1595" "1" 10137993.7634009 -738698.67919108 133 FALSE "1" "1.1" "Andir" "Apr" 60 87.471 0.686 4 5 10139240.0716156 -739125.702655865 1 0.721745063325974 0 4 -0.505966065346167 "1"
"1596" "1" 10137993.7634009 -738698.67919108 133 FALSE "1" "1.1" "Andir" "Sep" 37 87.471 0.423 9 5 10139240.0716156 -739125.702655865 1 0.44179336839047 0 9 -0.323133475142201 "1"
"1597" "1" 10137980.3641727 -738668.43746647 134 FALSE "1" "1.1" "Andir" "Jan" 90 87.471 1.029 1 5 10139240.0716156 -739125.702655865 1 0.961489423106493 0.000267180142988432 1 -0.201578371937587 "1.25"
"1598" "1" 10137980.3641727 -738668.43746647 134 FALSE "1" "1.1" "Andir" "May" 67 87.471 0.766 5 5 10139240.0716156 -739125.702655865 1 0.768137165158105 0 5 -0.579005009558247 "1"
"1599" "1" 10137980.3641727 -738668.43746647 134 FALSE "1" "1.1" "Andir" "Oct" 39 87.471 0.446 10 5 10139240.0716156 -739125.702655865 1 0.443178913400996 0 10 -0.216120741496233 "1"
"1600" "1" 10137980.3641727 -738668.43746647 134 FALSE "1" "1.1" "Andir" "Jun" 59 87.471 0.675 6 5 10139240.0716156 -739125.702655865 1 0.690780086798228 0 6 -0.481689621935628 "1"
"1601" "1" 10137980.3641727 -738668.43746647 134 FALSE "1" "1.1" "Andir" "Feb" 82 87.471 0.937 2 5 10139240.0716156 -739125.702655865 1 0.907281862901677 3.30242802926151e-06 2 -0.253829825605913 "1"
"1602" "1" 10137980.3641727 -738668.43746647 134 FALSE "1" "1.1" "Andir" "Nov" 26 87.471 0.297 11 5 10139240.0716156 -739125.702655865 1 0.393179027829537 0 11 -0.185331230595199 "1"
"1603" "1" 10137980.3641727 -738668.43746647 134 FALSE "1" "1.1" "Andir" "Jul" 57 87.471 0.652 7 5 10139240.0716156 -739125.702655865 1 0.656136780603706 0 7 -0.489674271130741 "1"
"1604" "1" 10137980.3641727 -738668.43746647 134 FALSE "1" "1.1" "Andir" "Mar" 45 87.471 0.514 3 5 10139240.0716156 -739125.702655865 1 0.637915588444971 0 3 -0.504177843140049 "1"
"1605" "1" 10137980.3641727 -738668.43746647 134 FALSE "1" "1.1" "Andir" "Dec" 59 87.471 0.675 12 5 10139240.0716156 -739125.702655865 1 0.580864779203157 0 12 -0.0679520964914496 "1"
"1606" "1" 10137980.3641727 -738668.43746647 134 FALSE "1" "1.1" "Andir" "Aug" 40 87.471 0.457 8 5 10139240.0716156 -739125.702655865 1 0.499510351581542 0 8 -0.418414584429198 "1"
"1607" "1" 10137980.3641727 -738668.43746647 134 FALSE "1" "1.1" "Andir" "Apr" 60 87.471 0.686 4 5 10139240.0716156 -739125.702655865 1 0.721745063325974 0 4 -0.505966065346167 "1"
"1608" "1" 10137980.3641727 -738668.43746647 134 FALSE "1" "1.1" "Andir" "Sep" 37 87.471 0.423 9 5 10139240.0716156 -739125.702655865 1 0.44179336839047 0 9 -0.323133475142201 "1"
"1609" "1" 10137973.8927296 -738655.63639129 135 FALSE "1" "1.1" "Andir" "Jan" 90 87.471 1.029 1 5 10139240.0716156 -739125.702655865 1 0.961489423106493 0.000267180142988432 1 -0.201578371937587 "1.25"
"1610" "1" 10137973.8927296 -738655.63639129 135 FALSE "1" "1.1" "Andir" "May" 67 87.471 0.766 5 5 10139240.0716156 -739125.702655865 1 0.768137165158105 0 5 -0.579005009558247 "1"
"1611" "1" 10137973.8927296 -738655.63639129 135 FALSE "1" "1.1" "Andir" "Oct" 39 87.471 0.446 10 5 10139240.0716156 -739125.702655865 1 0.443178913400996 0 10 -0.216120741496233 "1"
"1612" "1" 10137973.8927296 -738655.63639129 135 FALSE "1" "1.1" "Andir" "Jun" 59 87.471 0.675 6 5 10139240.0716156 -739125.702655865 1 0.690780086798228 0 6 -0.481689621935628 "1"
"1613" "1" 10137973.8927296 -738655.63639129 135 FALSE "1" "1.1" "Andir" "Feb" 82 87.471 0.937 2 5 10139240.0716156 -739125.702655865 1 0.907281862901677 3.30242802926151e-06 2 -0.253829825605913 "1"
"1614" "1" 10137973.8927296 -738655.63639129 135 FALSE "1" "1.1" "Andir" "Nov" 26 87.471 0.297 11 5 10139240.0716156 -739125.702655865 1 0.393179027829537 0 11 -0.185331230595199 "1"
"1615" "1" 10137973.8927296 -738655.63639129 135 FALSE "1" "1.1" "Andir" "Jul" 57 87.471 0.652 7 5 10139240.0716156 -739125.702655865 1 0.656136780603706 0 7 -0.489674271130741 "1"
"1616" "1" 10137973.8927296 -738655.63639129 135 FALSE "1" "1.1" "Andir" "Mar" 45 87.471 0.514 3 5 10139240.0716156 -739125.702655865 1 0.637915588444971 0 3 -0.504177843140049 "1"
"1617" "1" 10137973.8927296 -738655.63639129 135 FALSE "1" "1.1" "Andir" "Dec" 59 87.471 0.675 12 5 10139240.0716156 -739125.702655865 1 0.580864779203157 0 12 -0.0679520964914496 "1"
"1618" "1" 10137973.8927296 -738655.63639129 135 FALSE "1" "1.1" "Andir" "Aug" 40 87.471 0.457 8 5 10139240.0716156 -739125.702655865 1 0.499510351581542 0 8 -0.418414584429198 "1"
"1619" "1" 10137973.8927296 -738655.63639129 135 FALSE "1" "1.1" "Andir" "Apr" 60 87.471 0.686 4 5 10139240.0716156 -739125.702655865 1 0.721745063325974 0 4 -0.505966065346167 "1"
"1620" "1" 10137973.8927296 -738655.63639129 135 FALSE "1" "1.1" "Andir" "Sep" 37 87.471 0.423 9 5 10139240.0716156 -739125.702655865 1 0.44179336839047 0 9 -0.323133475142201 "1"
"1621" "1" 10137964.8553647 -738637.3283618 136 FALSE "1" "1.1" "Andir" "Jan" 90 87.471 1.029 1 5 10139240.0716156 -739125.702655865 1 0.961489423106493 0.000267180142988432 1 -0.201578371937587 "1.25"
"1622" "1" 10137964.8553647 -738637.3283618 136 FALSE "1" "1.1" "Andir" "May" 67 87.471 0.766 5 5 10139240.0716156 -739125.702655865 1 0.768137165158105 0 5 -0.579005009558247 "1"
"1623" "1" 10137964.8553647 -738637.3283618 136 FALSE "1" "1.1" "Andir" "Oct" 39 87.471 0.446 10 5 10139240.0716156 -739125.702655865 1 0.443178913400996 0 10 -0.216120741496233 "1"
"1624" "1" 10137964.8553647 -738637.3283618 136 FALSE "1" "1.1" "Andir" "Jun" 59 87.471 0.675 6 5 10139240.0716156 -739125.702655865 1 0.690780086798228 0 6 -0.481689621935628 "1"
"1625" "1" 10137964.8553647 -738637.3283618 136 FALSE "1" "1.1" "Andir" "Feb" 82 87.471 0.937 2 5 10139240.0716156 -739125.702655865 1 0.907281862901677 3.30242802926151e-06 2 -0.253829825605913 "1"
"1626" "1" 10137964.8553647 -738637.3283618 136 FALSE "1" "1.1" "Andir" "Nov" 26 87.471 0.297 11 5 10139240.0716156 -739125.702655865 1 0.393179027829537 0 11 -0.185331230595199 "1"
"1627" "1" 10137964.8553647 -738637.3283618 136 FALSE "1" "1.1" "Andir" "Jul" 57 87.471 0.652 7 5 10139240.0716156 -739125.702655865 1 0.656136780603706 0 7 -0.489674271130741 "1"
"1628" "1" 10137964.8553647 -738637.3283618 136 FALSE "1" "1.1" "Andir" "Mar" 45 87.471 0.514 3 5 10139240.0716156 -739125.702655865 1 0.637915588444971 0 3 -0.504177843140049 "1"
"1629" "1" 10137964.8553647 -738637.3283618 136 FALSE "1" "1.1" "Andir" "Dec" 59 87.471 0.675 12 5 10139240.0716156 -739125.702655865 1 0.580864779203157 0 12 -0.0679520964914496 "1"
"1630" "1" 10137964.8553647 -738637.3283618 136 FALSE "1" "1.1" "Andir" "Aug" 40 87.471 0.457 8 5 10139240.0716156 -739125.702655865 1 0.499510351581542 0 8 -0.418414584429198 "1"
"1631" "1" 10137964.8553647 -738637.3283618 136 FALSE "1" "1.1" "Andir" "Apr" 60 87.471 0.686 4 5 10139240.0716156 -739125.702655865 1 0.721745063325974 0 4 -0.505966065346167 "1"
"1632" "1" 10137964.8553647 -738637.3283618 136 FALSE "1" "1.1" "Andir" "Sep" 37 87.471 0.423 9 5 10139240.0716156 -739125.702655865 1 0.44179336839047 0 9 -0.323133475142201 "1"
"1633" "1" 10137953.0447588 -738617.18396786 137 FALSE "1" "1.1" "Andir" "Jan" 90 87.471 1.029 1 5 10139240.0716156 -739125.702655865 1 0.961489423106493 0.000267180142988432 1 -0.201578371937587 "1.25"
"1634" "1" 10137953.0447588 -738617.18396786 137 FALSE "1" "1.1" "Andir" "May" 67 87.471 0.766 5 5 10139240.0716156 -739125.702655865 1 0.768137165158105 0 5 -0.579005009558247 "1"
"1635" "1" 10137953.0447588 -738617.18396786 137 FALSE "1" "1.1" "Andir" "Oct" 39 87.471 0.446 10 5 10139240.0716156 -739125.702655865 1 0.443178913400996 0 10 -0.216120741496233 "1"
"1636" "1" 10137953.0447588 -738617.18396786 137 FALSE "1" "1.1" "Andir" "Jun" 59 87.471 0.675 6 5 10139240.0716156 -739125.702655865 1 0.690780086798228 0 6 -0.481689621935628 "1"
"1637" "1" 10137953.0447588 -738617.18396786 137 FALSE "1" "1.1" "Andir" "Feb" 82 87.471 0.937 2 5 10139240.0716156 -739125.702655865 1 0.907281862901677 3.30242802926151e-06 2 -0.253829825605913 "1"
"1638" "1" 10137953.0447588 -738617.18396786 137 FALSE "1" "1.1" "Andir" "Nov" 26 87.471 0.297 11 5 10139240.0716156 -739125.702655865 1 0.393179027829537 0 11 -0.185331230595199 "1"
"1639" "1" 10137953.0447588 -738617.18396786 137 FALSE "1" "1.1" "Andir" "Jul" 57 87.471 0.652 7 5 10139240.0716156 -739125.702655865 1 0.656136780603706 0 7 -0.489674271130741 "1"
"1640" "1" 10137953.0447588 -738617.18396786 137 FALSE "1" "1.1" "Andir" "Mar" 45 87.471 0.514 3 5 10139240.0716156 -739125.702655865 1 0.637915588444971 0 3 -0.504177843140049 "1"
"1641" "1" 10137953.0447588 -738617.18396786 137 FALSE "1" "1.1" "Andir" "Dec" 59 87.471 0.675 12 5 10139240.0716156 -739125.702655865 1 0.580864779203157 0 12 -0.0679520964914496 "1"
"1642" "1" 10137953.0447588 -738617.18396786 137 FALSE "1" "1.1" "Andir" "Aug" 40 87.471 0.457 8 5 10139240.0716156 -739125.702655865 1 0.499510351581542 0 8 -0.418414584429198 "1"
"1643" "1" 10137953.0447588 -738617.18396786 137 FALSE "1" "1.1" "Andir" "Apr" 60 87.471 0.686 4 5 10139240.0716156 -739125.702655865 1 0.721745063325974 0 4 -0.505966065346167 "1"
"1644" "1" 10137953.0447588 -738617.18396786 137 FALSE "1" "1.1" "Andir" "Sep" 37 87.471 0.423 9 5 10139240.0716156 -739125.702655865 1 0.44179336839047 0 9 -0.323133475142201 "1"
"1645" "1" 10137939.5383696 -738588.82887511 138 FALSE "1" "1.1" "Andir" "Jan" 90 87.471 1.029 1 5 10139240.0716156 -739125.702655865 1 0.961489423106493 0.000267180142988432 1 -0.201578371937587 "1.25"
"1646" "1" 10137939.5383696 -738588.82887511 138 FALSE "1" "1.1" "Andir" "May" 67 87.471 0.766 5 5 10139240.0716156 -739125.702655865 1 0.768137165158105 0 5 -0.579005009558247 "1"
"1647" "1" 10137939.5383696 -738588.82887511 138 FALSE "1" "1.1" "Andir" "Oct" 39 87.471 0.446 10 5 10139240.0716156 -739125.702655865 1 0.443178913400996 0 10 -0.216120741496233 "1"
"1648" "1" 10137939.5383696 -738588.82887511 138 FALSE "1" "1.1" "Andir" "Jun" 59 87.471 0.675 6 5 10139240.0716156 -739125.702655865 1 0.690780086798228 0 6 -0.481689621935628 "1"
"1649" "1" 10137939.5383696 -738588.82887511 138 FALSE "1" "1.1" "Andir" "Feb" 82 87.471 0.937 2 5 10139240.0716156 -739125.702655865 1 0.907281862901677 3.30242802926151e-06 2 -0.253829825605913 "1"
"1650" "1" 10137939.5383696 -738588.82887511 138 FALSE "1" "1.1" "Andir" "Nov" 26 87.471 0.297 11 5 10139240.0716156 -739125.702655865 1 0.393179027829537 0 11 -0.185331230595199 "1"
"1651" "1" 10137939.5383696 -738588.82887511 138 FALSE "1" "1.1" "Andir" "Jul" 57 87.471 0.652 7 5 10139240.0716156 -739125.702655865 1 0.656136780603706 0 7 -0.489674271130741 "1"
"1652" "1" 10137939.5383696 -738588.82887511 138 FALSE "1" "1.1" "Andir" "Mar" 45 87.471 0.514 3 5 10139240.0716156 -739125.702655865 1 0.637915588444971 0 3 -0.504177843140049 "1"
"1653" "1" 10137939.5383696 -738588.82887511 138 FALSE "1" "1.1" "Andir" "Dec" 59 87.471 0.675 12 5 10139240.0716156 -739125.702655865 1 0.580864779203157 0 12 -0.0679520964914496 "1"
"1654" "1" 10137939.5383696 -738588.82887511 138 FALSE "1" "1.1" "Andir" "Aug" 40 87.471 0.457 8 5 10139240.0716156 -739125.702655865 1 0.499510351581542 0 8 -0.418414584429198 "1"
"1655" "1" 10137939.5383696 -738588.82887511 138 FALSE "1" "1.1" "Andir" "Apr" 60 87.471 0.686 4 5 10139240.0716156 -739125.702655865 1 0.721745063325974 0 4 -0.505966065346167 "1"
"1656" "1" 10137939.5383696 -738588.82887511 138 FALSE "1" "1.1" "Andir" "Sep" 37 87.471 0.423 9 5 10139240.0716156 -739125.702655865 1 0.44179336839047 0 9 -0.323133475142201 "1"
"1657" "1" 10137929.9108989 -738568.22458792 139 FALSE "1" "1.1" "Andir" "Jan" 90 87.471 1.029 1 5 10139240.0716156 -739125.702655865 1 0.961489423106493 0.000267180142988432 1 -0.201578371937587 "1.25"
"1658" "1" 10137929.9108989 -738568.22458792 139 FALSE "1" "1.1" "Andir" "May" 67 87.471 0.766 5 5 10139240.0716156 -739125.702655865 1 0.768137165158105 0 5 -0.579005009558247 "1"
"1659" "1" 10137929.9108989 -738568.22458792 139 FALSE "1" "1.1" "Andir" "Oct" 39 87.471 0.446 10 5 10139240.0716156 -739125.702655865 1 0.443178913400996 0 10 -0.216120741496233 "1"
"1660" "1" 10137929.9108989 -738568.22458792 139 FALSE "1" "1.1" "Andir" "Jun" 59 87.471 0.675 6 5 10139240.0716156 -739125.702655865 1 0.690780086798228 0 6 -0.481689621935628 "1"
"1661" "1" 10137929.9108989 -738568.22458792 139 FALSE "1" "1.1" "Andir" "Feb" 82 87.471 0.937 2 5 10139240.0716156 -739125.702655865 1 0.907281862901677 3.30242802926151e-06 2 -0.253829825605913 "1"
"1662" "1" 10137929.9108989 -738568.22458792 139 FALSE "1" "1.1" "Andir" "Nov" 26 87.471 0.297 11 5 10139240.0716156 -739125.702655865 1 0.393179027829537 0 11 -0.185331230595199 "1"
"1663" "1" 10137929.9108989 -738568.22458792 139 FALSE "1" "1.1" "Andir" "Jul" 57 87.471 0.652 7 5 10139240.0716156 -739125.702655865 1 0.656136780603706 0 7 -0.489674271130741 "1"
"1664" "1" 10137929.9108989 -738568.22458792 139 FALSE "1" "1.1" "Andir" "Mar" 45 87.471 0.514 3 5 10139240.0716156 -739125.702655865 1 0.637915588444971 0 3 -0.504177843140049 "1"
"1665" "1" 10137929.9108989 -738568.22458792 139 FALSE "1" "1.1" "Andir" "Dec" 59 87.471 0.675 12 5 10139240.0716156 -739125.702655865 1 0.580864779203157 0 12 -0.0679520964914496 "1"
"1666" "1" 10137929.9108989 -738568.22458792 139 FALSE "1" "1.1" "Andir" "Aug" 40 87.471 0.457 8 5 10139240.0716156 -739125.702655865 1 0.499510351581542 0 8 -0.418414584429198 "1"
"1667" "1" 10137929.9108989 -738568.22458792 139 FALSE "1" "1.1" "Andir" "Apr" 60 87.471 0.686 4 5 10139240.0716156 -739125.702655865 1 0.721745063325974 0 4 -0.505966065346167 "1"
"1668" "1" 10137929.9108989 -738568.22458792 139 FALSE "1" "1.1" "Andir" "Sep" 37 87.471 0.423 9 5 10139240.0716156 -739125.702655865 1 0.44179336839047 0 9 -0.323133475142201 "1"
"1669" "1" 10137900.8246365 -738510.03525738 140 FALSE "1" "1.1" "Andir" "Jan" 90 87.471 1.029 1 5 10139240.0716156 -739125.702655865 1 0.961489423106493 0.000267180142988432 1 -0.201578371937587 "1.25"
"1670" "1" 10137900.8246365 -738510.03525738 140 FALSE "1" "1.1" "Andir" "May" 67 87.471 0.766 5 5 10139240.0716156 -739125.702655865 1 0.768137165158105 0 5 -0.579005009558247 "1"
"1671" "1" 10137900.8246365 -738510.03525738 140 FALSE "1" "1.1" "Andir" "Oct" 39 87.471 0.446 10 5 10139240.0716156 -739125.702655865 1 0.443178913400996 0 10 -0.216120741496233 "1"
"1672" "1" 10137900.8246365 -738510.03525738 140 FALSE "1" "1.1" "Andir" "Jun" 59 87.471 0.675 6 5 10139240.0716156 -739125.702655865 1 0.690780086798228 0 6 -0.481689621935628 "1"
"1673" "1" 10137900.8246365 -738510.03525738 140 FALSE "1" "1.1" "Andir" "Feb" 82 87.471 0.937 2 5 10139240.0716156 -739125.702655865 1 0.907281862901677 3.30242802926151e-06 2 -0.253829825605913 "1"
"1674" "1" 10137900.8246365 -738510.03525738 140 FALSE "1" "1.1" "Andir" "Nov" 26 87.471 0.297 11 5 10139240.0716156 -739125.702655865 1 0.393179027829537 0 11 -0.185331230595199 "1"
"1675" "1" 10137900.8246365 -738510.03525738 140 FALSE "1" "1.1" "Andir" "Jul" 57 87.471 0.652 7 5 10139240.0716156 -739125.702655865 1 0.656136780603706 0 7 -0.489674271130741 "1"
"1676" "1" 10137900.8246365 -738510.03525738 140 FALSE "1" "1.1" "Andir" "Mar" 45 87.471 0.514 3 5 10139240.0716156 -739125.702655865 1 0.637915588444971 0 3 -0.504177843140049 "1"
"1677" "1" 10137900.8246365 -738510.03525738 140 FALSE "1" "1.1" "Andir" "Dec" 59 87.471 0.675 12 5 10139240.0716156 -739125.702655865 1 0.580864779203157 0 12 -0.0679520964914496 "1"
"1678" "1" 10137900.8246365 -738510.03525738 140 FALSE "1" "1.1" "Andir" "Aug" 40 87.471 0.457 8 5 10139240.0716156 -739125.702655865 1 0.499510351581542 0 8 -0.418414584429198 "1"
"1679" "1" 10137900.8246365 -738510.03525738 140 FALSE "1" "1.1" "Andir" "Apr" 60 87.471 0.686 4 5 10139240.0716156 -739125.702655865 1 0.721745063325974 0 4 -0.505966065346167 "1"
"1680" "1" 10137900.8246365 -738510.03525738 140 FALSE "1" "1.1" "Andir" "Sep" 37 87.471 0.423 9 5 10139240.0716156 -739125.702655865 1 0.44179336839047 0 9 -0.323133475142201 "1"
"1681" "1" 10137892.2941146 -738495.5004916 141 FALSE "1" "1.1" "Andir" "Jan" 90 87.471 1.029 1 5 10139240.0716156 -739125.702655865 1 0.961489423106493 0.000267180142988432 1 -0.201578371937587 "1.25"
"1682" "1" 10137892.2941146 -738495.5004916 141 FALSE "1" "1.1" "Andir" "May" 67 87.471 0.766 5 5 10139240.0716156 -739125.702655865 1 0.768137165158105 0 5 -0.579005009558247 "1"
"1683" "1" 10137892.2941146 -738495.5004916 141 FALSE "1" "1.1" "Andir" "Oct" 39 87.471 0.446 10 5 10139240.0716156 -739125.702655865 1 0.443178913400996 0 10 -0.216120741496233 "1"
"1684" "1" 10137892.2941146 -738495.5004916 141 FALSE "1" "1.1" "Andir" "Jun" 59 87.471 0.675 6 5 10139240.0716156 -739125.702655865 1 0.690780086798228 0 6 -0.481689621935628 "1"
"1685" "1" 10137892.2941146 -738495.5004916 141 FALSE "1" "1.1" "Andir" "Feb" 82 87.471 0.937 2 5 10139240.0716156 -739125.702655865 1 0.907281862901677 3.30242802926151e-06 2 -0.253829825605913 "1"
"1686" "1" 10137892.2941146 -738495.5004916 141 FALSE "1" "1.1" "Andir" "Nov" 26 87.471 0.297 11 5 10139240.0716156 -739125.702655865 1 0.393179027829537 0 11 -0.185331230595199 "1"
"1687" "1" 10137892.2941146 -738495.5004916 141 FALSE "1" "1.1" "Andir" "Jul" 57 87.471 0.652 7 5 10139240.0716156 -739125.702655865 1 0.656136780603706 0 7 -0.489674271130741 "1"
"1688" "1" 10137892.2941146 -738495.5004916 141 FALSE "1" "1.1" "Andir" "Mar" 45 87.471 0.514 3 5 10139240.0716156 -739125.702655865 1 0.637915588444971 0 3 -0.504177843140049 "1"
"1689" "1" 10137892.2941146 -738495.5004916 141 FALSE "1" "1.1" "Andir" "Dec" 59 87.471 0.675 12 5 10139240.0716156 -739125.702655865 1 0.580864779203157 0 12 -0.0679520964914496 "1"
"1690" "1" 10137892.2941146 -738495.5004916 141 FALSE "1" "1.1" "Andir" "Aug" 40 87.471 0.457 8 5 10139240.0716156 -739125.702655865 1 0.499510351581542 0 8 -0.418414584429198 "1"
"1691" "1" 10137892.2941146 -738495.5004916 141 FALSE "1" "1.1" "Andir" "Apr" 60 87.471 0.686 4 5 10139240.0716156 -739125.702655865 1 0.721745063325974 0 4 -0.505966065346167 "1"
"1692" "1" 10137892.2941146 -738495.5004916 141 FALSE "1" "1.1" "Andir" "Sep" 37 87.471 0.423 9 5 10139240.0716156 -739125.702655865 1 0.44179336839047 0 9 -0.323133475142201 "1"
"1693" "1" 10137866.5642767 -738441.54431802 142 FALSE "1" "1.1" "Andir" "Jan" 90 87.471 1.029 1 5 10139240.0716156 -739125.702655865 1 0.961489423106493 0.000267180142988432 1 -0.201578371937587 "1.25"
"1694" "1" 10137866.5642767 -738441.54431802 142 FALSE "1" "1.1" "Andir" "May" 67 87.471 0.766 5 5 10139240.0716156 -739125.702655865 1 0.768137165158105 0 5 -0.579005009558247 "1"
"1695" "1" 10137866.5642767 -738441.54431802 142 FALSE "1" "1.1" "Andir" "Oct" 39 87.471 0.446 10 5 10139240.0716156 -739125.702655865 1 0.443178913400996 0 10 -0.216120741496233 "1"
"1696" "1" 10137866.5642767 -738441.54431802 142 FALSE "1" "1.1" "Andir" "Jun" 59 87.471 0.675 6 5 10139240.0716156 -739125.702655865 1 0.690780086798228 0 6 -0.481689621935628 "1"
"1697" "1" 10137866.5642767 -738441.54431802 142 FALSE "1" "1.1" "Andir" "Feb" 82 87.471 0.937 2 5 10139240.0716156 -739125.702655865 1 0.907281862901677 3.30242802926151e-06 2 -0.253829825605913 "1"
"1698" "1" 10137866.5642767 -738441.54431802 142 FALSE "1" "1.1" "Andir" "Nov" 26 87.471 0.297 11 5 10139240.0716156 -739125.702655865 1 0.393179027829537 0 11 -0.185331230595199 "1"
"1699" "1" 10137866.5642767 -738441.54431802 142 FALSE "1" "1.1" "Andir" "Jul" 57 87.471 0.652 7 5 10139240.0716156 -739125.702655865 1 0.656136780603706 0 7 -0.489674271130741 "1"
"1700" "1" 10137866.5642767 -738441.54431802 142 FALSE "1" "1.1" "Andir" "Mar" 45 87.471 0.514 3 5 10139240.0716156 -739125.702655865 1 0.637915588444971 0 3 -0.504177843140049 "1"
"1701" "1" 10137866.5642767 -738441.54431802 142 FALSE "1" "1.1" "Andir" "Dec" 59 87.471 0.675 12 5 10139240.0716156 -739125.702655865 1 0.580864779203157 0 12 -0.0679520964914496 "1"
"1702" "1" 10137866.5642767 -738441.54431802 142 FALSE "1" "1.1" "Andir" "Aug" 40 87.471 0.457 8 5 10139240.0716156 -739125.702655865 1 0.499510351581542 0 8 -0.418414584429198 "1"
"1703" "1" 10137866.5642767 -738441.54431802 142 FALSE "1" "1.1" "Andir" "Apr" 60 87.471 0.686 4 5 10139240.0716156 -739125.702655865 1 0.721745063325974 0 4 -0.505966065346167 "1"
"1704" "1" 10137866.5642767 -738441.54431802 142 FALSE "1" "1.1" "Andir" "Sep" 37 87.471 0.423 9 5 10139240.0716156 -739125.702655865 1 0.44179336839047 0 9 -0.323133475142201 "1"
"1705" "1" 10137846.6269561 -738399.6747808 143 FALSE "1" "1.1" "Andir" "Jan" 90 87.471 1.029 1 5 10139240.0716156 -739125.702655865 1 0.961489423106493 0.000267180142988432 1 -0.201578371937587 "1.25"
"1706" "1" 10137846.6269561 -738399.6747808 143 FALSE "1" "1.1" "Andir" "May" 67 87.471 0.766 5 5 10139240.0716156 -739125.702655865 1 0.768137165158105 0 5 -0.579005009558247 "1"
"1707" "1" 10137846.6269561 -738399.6747808 143 FALSE "1" "1.1" "Andir" "Oct" 39 87.471 0.446 10 5 10139240.0716156 -739125.702655865 1 0.443178913400996 0 10 -0.216120741496233 "1"
"1708" "1" 10137846.6269561 -738399.6747808 143 FALSE "1" "1.1" "Andir" "Jun" 59 87.471 0.675 6 5 10139240.0716156 -739125.702655865 1 0.690780086798228 0 6 -0.481689621935628 "1"
"1709" "1" 10137846.6269561 -738399.6747808 143 FALSE "1" "1.1" "Andir" "Feb" 82 87.471 0.937 2 5 10139240.0716156 -739125.702655865 1 0.907281862901677 3.30242802926151e-06 2 -0.253829825605913 "1"
"1710" "1" 10137846.6269561 -738399.6747808 143 FALSE "1" "1.1" "Andir" "Nov" 26 87.471 0.297 11 5 10139240.0716156 -739125.702655865 1 0.393179027829537 0 11 -0.185331230595199 "1"
"1711" "1" 10137846.6269561 -738399.6747808 143 FALSE "1" "1.1" "Andir" "Jul" 57 87.471 0.652 7 5 10139240.0716156 -739125.702655865 1 0.656136780603706 0 7 -0.489674271130741 "1"
"1712" "1" 10137846.6269561 -738399.6747808 143 FALSE "1" "1.1" "Andir" "Mar" 45 87.471 0.514 3 5 10139240.0716156 -739125.702655865 1 0.637915588444971 0 3 -0.504177843140049 "1"
"1713" "1" 10137846.6269561 -738399.6747808 143 FALSE "1" "1.1" "Andir" "Dec" 59 87.471 0.675 12 5 10139240.0716156 -739125.702655865 1 0.580864779203157 0 12 -0.0679520964914496 "1"
"1714" "1" 10137846.6269561 -738399.6747808 143 FALSE "1" "1.1" "Andir" "Aug" 40 87.471 0.457 8 5 10139240.0716156 -739125.702655865 1 0.499510351581542 0 8 -0.418414584429198 "1"
"1715" "1" 10137846.6269561 -738399.6747808 143 FALSE "1" "1.1" "Andir" "Apr" 60 87.471 0.686 4 5 10139240.0716156 -739125.702655865 1 0.721745063325974 0 4 -0.505966065346167 "1"
"1716" "1" 10137846.6269561 -738399.6747808 143 FALSE "1" "1.1" "Andir" "Sep" 37 87.471 0.423 9 5 10139240.0716156 -739125.702655865 1 0.44179336839047 0 9 -0.323133475142201 "1"
"1717" "1" 10137833.1488471 -738370.8095274 144 FALSE "1" "1.1" "Andir" "Jan" 90 87.471 1.029 1 5 10139240.0716156 -739125.702655865 1 0.961489423106493 0.000267180142988432 1 -0.201578371937587 "1.25"
"1718" "1" 10137833.1488471 -738370.8095274 144 FALSE "1" "1.1" "Andir" "May" 67 87.471 0.766 5 5 10139240.0716156 -739125.702655865 1 0.768137165158105 0 5 -0.579005009558247 "1"
"1719" "1" 10137833.1488471 -738370.8095274 144 FALSE "1" "1.1" "Andir" "Oct" 39 87.471 0.446 10 5 10139240.0716156 -739125.702655865 1 0.443178913400996 0 10 -0.216120741496233 "1"
"1720" "1" 10137833.1488471 -738370.8095274 144 FALSE "1" "1.1" "Andir" "Jun" 59 87.471 0.675 6 5 10139240.0716156 -739125.702655865 1 0.690780086798228 0 6 -0.481689621935628 "1"
"1721" "1" 10137833.1488471 -738370.8095274 144 FALSE "1" "1.1" "Andir" "Feb" 82 87.471 0.937 2 5 10139240.0716156 -739125.702655865 1 0.907281862901677 3.30242802926151e-06 2 -0.253829825605913 "1"
"1722" "1" 10137833.1488471 -738370.8095274 144 FALSE "1" "1.1" "Andir" "Nov" 26 87.471 0.297 11 5 10139240.0716156 -739125.702655865 1 0.393179027829537 0 11 -0.185331230595199 "1"
"1723" "1" 10137833.1488471 -738370.8095274 144 FALSE "1" "1.1" "Andir" "Jul" 57 87.471 0.652 7 5 10139240.0716156 -739125.702655865 1 0.656136780603706 0 7 -0.489674271130741 "1"
"1724" "1" 10137833.1488471 -738370.8095274 144 FALSE "1" "1.1" "Andir" "Mar" 45 87.471 0.514 3 5 10139240.0716156 -739125.702655865 1 0.637915588444971 0 3 -0.504177843140049 "1"
"1725" "1" 10137833.1488471 -738370.8095274 144 FALSE "1" "1.1" "Andir" "Dec" 59 87.471 0.675 12 5 10139240.0716156 -739125.702655865 1 0.580864779203157 0 12 -0.0679520964914496 "1"
"1726" "1" 10137833.1488471 -738370.8095274 144 FALSE "1" "1.1" "Andir" "Aug" 40 87.471 0.457 8 5 10139240.0716156 -739125.702655865 1 0.499510351581542 0 8 -0.418414584429198 "1"
"1727" "1" 10137833.1488471 -738370.8095274 144 FALSE "1" "1.1" "Andir" "Apr" 60 87.471 0.686 4 5 10139240.0716156 -739125.702655865 1 0.721745063325974 0 4 -0.505966065346167 "1"
"1728" "1" 10137833.1488471 -738370.8095274 144 FALSE "1" "1.1" "Andir" "Sep" 37 87.471 0.423 9 5 10139240.0716156 -739125.702655865 1 0.44179336839047 0 9 -0.323133475142201 "1"
"1729" "1" 10137821.0602279 -738342.81058455 145 FALSE "1" "1.1" "Andir" "Jan" 90 87.471 1.029 1 5 10139240.0716156 -739125.702655865 1 0.961489423106493 0.000267180142988432 1 -0.201578371937587 "1.25"
"1730" "1" 10137821.0602279 -738342.81058455 145 FALSE "1" "1.1" "Andir" "May" 67 87.471 0.766 5 5 10139240.0716156 -739125.702655865 1 0.768137165158105 0 5 -0.579005009558247 "1"
"1731" "1" 10137821.0602279 -738342.81058455 145 FALSE "1" "1.1" "Andir" "Oct" 39 87.471 0.446 10 5 10139240.0716156 -739125.702655865 1 0.443178913400996 0 10 -0.216120741496233 "1"
"1732" "1" 10137821.0602279 -738342.81058455 145 FALSE "1" "1.1" "Andir" "Jun" 59 87.471 0.675 6 5 10139240.0716156 -739125.702655865 1 0.690780086798228 0 6 -0.481689621935628 "1"
"1733" "1" 10137821.0602279 -738342.81058455 145 FALSE "1" "1.1" "Andir" "Feb" 82 87.471 0.937 2 5 10139240.0716156 -739125.702655865 1 0.907281862901677 3.30242802926151e-06 2 -0.253829825605913 "1"
"1734" "1" 10137821.0602279 -738342.81058455 145 FALSE "1" "1.1" "Andir" "Nov" 26 87.471 0.297 11 5 10139240.0716156 -739125.702655865 1 0.393179027829537 0 11 -0.185331230595199 "1"
"1735" "1" 10137821.0602279 -738342.81058455 145 FALSE "1" "1.1" "Andir" "Jul" 57 87.471 0.652 7 5 10139240.0716156 -739125.702655865 1 0.656136780603706 0 7 -0.489674271130741 "1"
"1736" "1" 10137821.0602279 -738342.81058455 145 FALSE "1" "1.1" "Andir" "Mar" 45 87.471 0.514 3 5 10139240.0716156 -739125.702655865 1 0.637915588444971 0 3 -0.504177843140049 "1"
"1737" "1" 10137821.0602279 -738342.81058455 145 FALSE "1" "1.1" "Andir" "Dec" 59 87.471 0.675 12 5 10139240.0716156 -739125.702655865 1 0.580864779203157 0 12 -0.0679520964914496 "1"
"1738" "1" 10137821.0602279 -738342.81058455 145 FALSE "1" "1.1" "Andir" "Aug" 40 87.471 0.457 8 5 10139240.0716156 -739125.702655865 1 0.499510351581542 0 8 -0.418414584429198 "1"
"1739" "1" 10137821.0602279 -738342.81058455 145 FALSE "1" "1.1" "Andir" "Apr" 60 87.471 0.686 4 5 10139240.0716156 -739125.702655865 1 0.721745063325974 0 4 -0.505966065346167 "1"
"1740" "1" 10137821.0602279 -738342.81058455 145 FALSE "1" "1.1" "Andir" "Sep" 37 87.471 0.423 9 5 10139240.0716156 -739125.702655865 1 0.44179336839047 0 9 -0.323133475142201 "1"
"1741" "1" 10137813.1396883 -738330.21485706 146 FALSE "1" "1.1" "Andir" "Jan" 90 87.471 1.029 1 5 10139240.0716156 -739125.702655865 1 0.961489423106493 0.000267180142988432 1 -0.201578371937587 "1.25"
"1742" "1" 10137813.1396883 -738330.21485706 146 FALSE "1" "1.1" "Andir" "May" 67 87.471 0.766 5 5 10139240.0716156 -739125.702655865 1 0.768137165158105 0 5 -0.579005009558247 "1"
"1743" "1" 10137813.1396883 -738330.21485706 146 FALSE "1" "1.1" "Andir" "Oct" 39 87.471 0.446 10 5 10139240.0716156 -739125.702655865 1 0.443178913400996 0 10 -0.216120741496233 "1"
"1744" "1" 10137813.1396883 -738330.21485706 146 FALSE "1" "1.1" "Andir" "Jun" 59 87.471 0.675 6 5 10139240.0716156 -739125.702655865 1 0.690780086798228 0 6 -0.481689621935628 "1"
"1745" "1" 10137813.1396883 -738330.21485706 146 FALSE "1" "1.1" "Andir" "Feb" 82 87.471 0.937 2 5 10139240.0716156 -739125.702655865 1 0.907281862901677 3.30242802926151e-06 2 -0.253829825605913 "1"
"1746" "1" 10137813.1396883 -738330.21485706 146 FALSE "1" "1.1" "Andir" "Nov" 26 87.471 0.297 11 5 10139240.0716156 -739125.702655865 1 0.393179027829537 0 11 -0.185331230595199 "1"
"1747" "1" 10137813.1396883 -738330.21485706 146 FALSE "1" "1.1" "Andir" "Jul" 57 87.471 0.652 7 5 10139240.0716156 -739125.702655865 1 0.656136780603706 0 7 -0.489674271130741 "1"
"1748" "1" 10137813.1396883 -738330.21485706 146 FALSE "1" "1.1" "Andir" "Mar" 45 87.471 0.514 3 5 10139240.0716156 -739125.702655865 1 0.637915588444971 0 3 -0.504177843140049 "1"
"1749" "1" 10137813.1396883 -738330.21485706 146 FALSE "1" "1.1" "Andir" "Dec" 59 87.471 0.675 12 5 10139240.0716156 -739125.702655865 1 0.580864779203157 0 12 -0.0679520964914496 "1"
"1750" "1" 10137813.1396883 -738330.21485706 146 FALSE "1" "1.1" "Andir" "Aug" 40 87.471 0.457 8 5 10139240.0716156 -739125.702655865 1 0.499510351581542 0 8 -0.418414584429198 "1"
"1751" "1" 10137813.1396883 -738330.21485706 146 FALSE "1" "1.1" "Andir" "Apr" 60 87.471 0.686 4 5 10139240.0716156 -739125.702655865 1 0.721745063325974 0 4 -0.505966065346167 "1"
"1752" "1" 10137813.1396883 -738330.21485706 146 FALSE "1" "1.1" "Andir" "Sep" 37 87.471 0.423 9 5 10139240.0716156 -739125.702655865 1 0.44179336839047 0 9 -0.323133475142201 "1"
"1753" "1" 10137760.17006 -738210.77523211 147 FALSE "1" "1.1" "Andir" "Jan" 90 87.471 1.029 1 5 10139240.0716156 -739125.702655865 1 0.961489423106493 0.000267180142988432 1 -0.201578371937587 "1.25"
"1754" "1" 10137760.17006 -738210.77523211 147 FALSE "1" "1.1" "Andir" "May" 67 87.471 0.766 5 5 10139240.0716156 -739125.702655865 1 0.768137165158105 0 5 -0.579005009558247 "1"
"1755" "1" 10137760.17006 -738210.77523211 147 FALSE "1" "1.1" "Andir" "Oct" 39 87.471 0.446 10 5 10139240.0716156 -739125.702655865 1 0.443178913400996 0 10 -0.216120741496233 "1"
"1756" "1" 10137760.17006 -738210.77523211 147 FALSE "1" "1.1" "Andir" "Jun" 59 87.471 0.675 6 5 10139240.0716156 -739125.702655865 1 0.690780086798228 0 6 -0.481689621935628 "1"
"1757" "1" 10137760.17006 -738210.77523211 147 FALSE "1" "1.1" "Andir" "Feb" 82 87.471 0.937 2 5 10139240.0716156 -739125.702655865 1 0.907281862901677 3.30242802926151e-06 2 -0.253829825605913 "1"
"1758" "1" 10137760.17006 -738210.77523211 147 FALSE "1" "1.1" "Andir" "Nov" 26 87.471 0.297 11 5 10139240.0716156 -739125.702655865 1 0.393179027829537 0 11 -0.185331230595199 "1"
"1759" "1" 10137760.17006 -738210.77523211 147 FALSE "1" "1.1" "Andir" "Jul" 57 87.471 0.652 7 5 10139240.0716156 -739125.702655865 1 0.656136780603706 0 7 -0.489674271130741 "1"
"1760" "1" 10137760.17006 -738210.77523211 147 FALSE "1" "1.1" "Andir" "Mar" 45 87.471 0.514 3 5 10139240.0716156 -739125.702655865 1 0.637915588444971 0 3 -0.504177843140049 "1"
"1761" "1" 10137760.17006 -738210.77523211 147 FALSE "1" "1.1" "Andir" "Dec" 59 87.471 0.675 12 5 10139240.0716156 -739125.702655865 1 0.580864779203157 0 12 -0.0679520964914496 "1"
"1762" "1" 10137760.17006 -738210.77523211 147 FALSE "1" "1.1" "Andir" "Aug" 40 87.471 0.457 8 5 10139240.0716156 -739125.702655865 1 0.499510351581542 0 8 -0.418414584429198 "1"
"1763" "1" 10137760.17006 -738210.77523211 147 FALSE "1" "1.1" "Andir" "Apr" 60 87.471 0.686 4 5 10139240.0716156 -739125.702655865 1 0.721745063325974 0 4 -0.505966065346167 "1"
"1764" "1" 10137760.17006 -738210.77523211 147 FALSE "1" "1.1" "Andir" "Sep" 37 87.471 0.423 9 5 10139240.0716156 -739125.702655865 1 0.44179336839047 0 9 -0.323133475142201 "1"
"1765" "1" 10137756.3205242 -738202.51426589 148 FALSE "1" "1.1" "Andir" "Jan" 90 87.471 1.029 1 5 10139240.0716156 -739125.702655865 1 0.961489423106493 0.000267180142988432 1 -0.201578371937587 "1.25"
"1766" "1" 10137756.3205242 -738202.51426589 148 FALSE "1" "1.1" "Andir" "May" 67 87.471 0.766 5 5 10139240.0716156 -739125.702655865 1 0.768137165158105 0 5 -0.579005009558247 "1"
"1767" "1" 10137756.3205242 -738202.51426589 148 FALSE "1" "1.1" "Andir" "Oct" 39 87.471 0.446 10 5 10139240.0716156 -739125.702655865 1 0.443178913400996 0 10 -0.216120741496233 "1"
"1768" "1" 10137756.3205242 -738202.51426589 148 FALSE "1" "1.1" "Andir" "Jun" 59 87.471 0.675 6 5 10139240.0716156 -739125.702655865 1 0.690780086798228 0 6 -0.481689621935628 "1"
"1769" "1" 10137756.3205242 -738202.51426589 148 FALSE "1" "1.1" "Andir" "Feb" 82 87.471 0.937 2 5 10139240.0716156 -739125.702655865 1 0.907281862901677 3.30242802926151e-06 2 -0.253829825605913 "1"
"1770" "1" 10137756.3205242 -738202.51426589 148 FALSE "1" "1.1" "Andir" "Nov" 26 87.471 0.297 11 5 10139240.0716156 -739125.702655865 1 0.393179027829537 0 11 -0.185331230595199 "1"
"1771" "1" 10137756.3205242 -738202.51426589 148 FALSE "1" "1.1" "Andir" "Jul" 57 87.471 0.652 7 5 10139240.0716156 -739125.702655865 1 0.656136780603706 0 7 -0.489674271130741 "1"
"1772" "1" 10137756.3205242 -738202.51426589 148 FALSE "1" "1.1" "Andir" "Mar" 45 87.471 0.514 3 5 10139240.0716156 -739125.702655865 1 0.637915588444971 0 3 -0.504177843140049 "1"
"1773" "1" 10137756.3205242 -738202.51426589 148 FALSE "1" "1.1" "Andir" "Dec" 59 87.471 0.675 12 5 10139240.0716156 -739125.702655865 1 0.580864779203157 0 12 -0.0679520964914496 "1"
"1774" "1" 10137756.3205242 -738202.51426589 148 FALSE "1" "1.1" "Andir" "Aug" 40 87.471 0.457 8 5 10139240.0716156 -739125.702655865 1 0.499510351581542 0 8 -0.418414584429198 "1"
"1775" "1" 10137756.3205242 -738202.51426589 148 FALSE "1" "1.1" "Andir" "Apr" 60 87.471 0.686 4 5 10139240.0716156 -739125.702655865 1 0.721745063325974 0 4 -0.505966065346167 "1"
"1776" "1" 10137756.3205242 -738202.51426589 148 FALSE "1" "1.1" "Andir" "Sep" 37 87.471 0.423 9 5 10139240.0716156 -739125.702655865 1 0.44179336839047 0 9 -0.323133475142201 "1"
"1777" "1" 10137747.2874574 -738184.10356258 149 FALSE "1" "1.1" "Andir" "Jan" 90 87.471 1.029 1 5 10139240.0716156 -739125.702655865 1 0.961489423106493 0.000267180142988432 1 -0.201578371937587 "1.25"
"1778" "1" 10137747.2874574 -738184.10356258 149 FALSE "1" "1.1" "Andir" "May" 67 87.471 0.766 5 5 10139240.0716156 -739125.702655865 1 0.768137165158105 0 5 -0.579005009558247 "1"
"1779" "1" 10137747.2874574 -738184.10356258 149 FALSE "1" "1.1" "Andir" "Oct" 39 87.471 0.446 10 5 10139240.0716156 -739125.702655865 1 0.443178913400996 0 10 -0.216120741496233 "1"
"1780" "1" 10137747.2874574 -738184.10356258 149 FALSE "1" "1.1" "Andir" "Jun" 59 87.471 0.675 6 5 10139240.0716156 -739125.702655865 1 0.690780086798228 0 6 -0.481689621935628 "1"
"1781" "1" 10137747.2874574 -738184.10356258 149 FALSE "1" "1.1" "Andir" "Feb" 82 87.471 0.937 2 5 10139240.0716156 -739125.702655865 1 0.907281862901677 3.30242802926151e-06 2 -0.253829825605913 "1"
"1782" "1" 10137747.2874574 -738184.10356258 149 FALSE "1" "1.1" "Andir" "Nov" 26 87.471 0.297 11 5 10139240.0716156 -739125.702655865 1 0.393179027829537 0 11 -0.185331230595199 "1"
"1783" "1" 10137747.2874574 -738184.10356258 149 FALSE "1" "1.1" "Andir" "Jul" 57 87.471 0.652 7 5 10139240.0716156 -739125.702655865 1 0.656136780603706 0 7 -0.489674271130741 "1"
"1784" "1" 10137747.2874574 -738184.10356258 149 FALSE "1" "1.1" "Andir" "Mar" 45 87.471 0.514 3 5 10139240.0716156 -739125.702655865 1 0.637915588444971 0 3 -0.504177843140049 "1"
"1785" "1" 10137747.2874574 -738184.10356258 149 FALSE "1" "1.1" "Andir" "Dec" 59 87.471 0.675 12 5 10139240.0716156 -739125.702655865 1 0.580864779203157 0 12 -0.0679520964914496 "1"
"1786" "1" 10137747.2874574 -738184.10356258 149 FALSE "1" "1.1" "Andir" "Aug" 40 87.471 0.457 8 5 10139240.0716156 -739125.702655865 1 0.499510351581542 0 8 -0.418414584429198 "1"
"1787" "1" 10137747.2874574 -738184.10356258 149 FALSE "1" "1.1" "Andir" "Apr" 60 87.471 0.686 4 5 10139240.0716156 -739125.702655865 1 0.721745063325974 0 4 -0.505966065346167 "1"
"1788" "1" 10137747.2874574 -738184.10356258 149 FALSE "1" "1.1" "Andir" "Sep" 37 87.471 0.423 9 5 10139240.0716156 -739125.702655865 1 0.44179336839047 0 9 -0.323133475142201 "1"
"1789" "1" 10137738.286863 -738165.13136169 150 FALSE "1" "1.1" "Andir" "Jan" 90 87.471 1.029 1 5 10139240.0716156 -739125.702655865 1 0.961489423106493 0.000267180142988432 1 -0.201578371937587 "1.25"
"1790" "1" 10137738.286863 -738165.13136169 150 FALSE "1" "1.1" "Andir" "May" 67 87.471 0.766 5 5 10139240.0716156 -739125.702655865 1 0.768137165158105 0 5 -0.579005009558247 "1"
"1791" "1" 10137738.286863 -738165.13136169 150 FALSE "1" "1.1" "Andir" "Oct" 39 87.471 0.446 10 5 10139240.0716156 -739125.702655865 1 0.443178913400996 0 10 -0.216120741496233 "1"
"1792" "1" 10137738.286863 -738165.13136169 150 FALSE "1" "1.1" "Andir" "Jun" 59 87.471 0.675 6 5 10139240.0716156 -739125.702655865 1 0.690780086798228 0 6 -0.481689621935628 "1"
"1793" "1" 10137738.286863 -738165.13136169 150 FALSE "1" "1.1" "Andir" "Feb" 82 87.471 0.937 2 5 10139240.0716156 -739125.702655865 1 0.907281862901677 3.30242802926151e-06 2 -0.253829825605913 "1"
"1794" "1" 10137738.286863 -738165.13136169 150 FALSE "1" "1.1" "Andir" "Nov" 26 87.471 0.297 11 5 10139240.0716156 -739125.702655865 1 0.393179027829537 0 11 -0.185331230595199 "1"
"1795" "1" 10137738.286863 -738165.13136169 150 FALSE "1" "1.1" "Andir" "Jul" 57 87.471 0.652 7 5 10139240.0716156 -739125.702655865 1 0.656136780603706 0 7 -0.489674271130741 "1"
"1796" "1" 10137738.286863 -738165.13136169 150 FALSE "1" "1.1" "Andir" "Mar" 45 87.471 0.514 3 5 10139240.0716156 -739125.702655865 1 0.637915588444971 0 3 -0.504177843140049 "1"
"1797" "1" 10137738.286863 -738165.13136169 150 FALSE "1" "1.1" "Andir" "Dec" 59 87.471 0.675 12 5 10139240.0716156 -739125.702655865 1 0.580864779203157 0 12 -0.0679520964914496 "1"
"1798" "1" 10137738.286863 -738165.13136169 150 FALSE "1" "1.1" "Andir" "Aug" 40 87.471 0.457 8 5 10139240.0716156 -739125.702655865 1 0.499510351581542 0 8 -0.418414584429198 "1"
"1799" "1" 10137738.286863 -738165.13136169 150 FALSE "1" "1.1" "Andir" "Apr" 60 87.471 0.686 4 5 10139240.0716156 -739125.702655865 1 0.721745063325974 0 4 -0.505966065346167 "1"
"1800" "1" 10137738.286863 -738165.13136169 150 FALSE "1" "1.1" "Andir" "Sep" 37 87.471 0.423 9 5 10139240.0716156 -739125.702655865 1 0.44179336839047 0 9 -0.323133475142201 "1"
"1801" "1" 10137730.8906471 -738143.20194024 151 FALSE "1" "1.1" "Andir" "Jan" 90 87.471 1.029 1 5 10139240.0716156 -739125.702655865 1 0.961489423106493 0.000267180142988432 1 -0.201578371937587 "1.25"
"1802" "1" 10137730.8906471 -738143.20194024 151 FALSE "1" "1.1" "Andir" "May" 67 87.471 0.766 5 5 10139240.0716156 -739125.702655865 1 0.768137165158105 0 5 -0.579005009558247 "1"
"1803" "1" 10137730.8906471 -738143.20194024 151 FALSE "1" "1.1" "Andir" "Oct" 39 87.471 0.446 10 5 10139240.0716156 -739125.702655865 1 0.443178913400996 0 10 -0.216120741496233 "1"
"1804" "1" 10137730.8906471 -738143.20194024 151 FALSE "1" "1.1" "Andir" "Jun" 59 87.471 0.675 6 5 10139240.0716156 -739125.702655865 1 0.690780086798228 0 6 -0.481689621935628 "1"
"1805" "1" 10137730.8906471 -738143.20194024 151 FALSE "1" "1.1" "Andir" "Feb" 82 87.471 0.937 2 5 10139240.0716156 -739125.702655865 1 0.907281862901677 3.30242802926151e-06 2 -0.253829825605913 "1"
"1806" "1" 10137730.8906471 -738143.20194024 151 FALSE "1" "1.1" "Andir" "Nov" 26 87.471 0.297 11 5 10139240.0716156 -739125.702655865 1 0.393179027829537 0 11 -0.185331230595199 "1"
"1807" "1" 10137730.8906471 -738143.20194024 151 FALSE "1" "1.1" "Andir" "Jul" 57 87.471 0.652 7 5 10139240.0716156 -739125.702655865 1 0.656136780603706 0 7 -0.489674271130741 "1"
"1808" "1" 10137730.8906471 -738143.20194024 151 FALSE "1" "1.1" "Andir" "Mar" 45 87.471 0.514 3 5 10139240.0716156 -739125.702655865 1 0.637915588444971 0 3 -0.504177843140049 "1"
"1809" "1" 10137730.8906471 -738143.20194024 151 FALSE "1" "1.1" "Andir" "Dec" 59 87.471 0.675 12 5 10139240.0716156 -739125.702655865 1 0.580864779203157 0 12 -0.0679520964914496 "1"
"1810" "1" 10137730.8906471 -738143.20194024 151 FALSE "1" "1.1" "Andir" "Aug" 40 87.471 0.457 8 5 10139240.0716156 -739125.702655865 1 0.499510351581542 0 8 -0.418414584429198 "1"
"1811" "1" 10137730.8906471 -738143.20194024 151 FALSE "1" "1.1" "Andir" "Apr" 60 87.471 0.686 4 5 10139240.0716156 -739125.702655865 1 0.721745063325974 0 4 -0.505966065346167 "1"
"1812" "1" 10137730.8906471 -738143.20194024 151 FALSE "1" "1.1" "Andir" "Sep" 37 87.471 0.423 9 5 10139240.0716156 -739125.702655865 1 0.44179336839047 0 9 -0.323133475142201 "1"
"1813" "1" 10137699.5824933 -738073.33452972 152 FALSE "1" "1.1" "Andir" "Jan" 90 87.471 1.029 1 5 10139240.0716156 -739125.702655865 1 0.961489423106493 0.000267180142988432 1 -0.201578371937587 "1.25"
"1814" "1" 10137699.5824933 -738073.33452972 152 FALSE "1" "1.1" "Andir" "May" 67 87.471 0.766 5 5 10139240.0716156 -739125.702655865 1 0.768137165158105 0 5 -0.579005009558247 "1"
"1815" "1" 10137699.5824933 -738073.33452972 152 FALSE "1" "1.1" "Andir" "Oct" 39 87.471 0.446 10 5 10139240.0716156 -739125.702655865 1 0.443178913400996 0 10 -0.216120741496233 "1"
"1816" "1" 10137699.5824933 -738073.33452972 152 FALSE "1" "1.1" "Andir" "Jun" 59 87.471 0.675 6 5 10139240.0716156 -739125.702655865 1 0.690780086798228 0 6 -0.481689621935628 "1"
"1817" "1" 10137699.5824933 -738073.33452972 152 FALSE "1" "1.1" "Andir" "Feb" 82 87.471 0.937 2 5 10139240.0716156 -739125.702655865 1 0.907281862901677 3.30242802926151e-06 2 -0.253829825605913 "1"
"1818" "1" 10137699.5824933 -738073.33452972 152 FALSE "1" "1.1" "Andir" "Nov" 26 87.471 0.297 11 5 10139240.0716156 -739125.702655865 1 0.393179027829537 0 11 -0.185331230595199 "1"
"1819" "1" 10137699.5824933 -738073.33452972 152 FALSE "1" "1.1" "Andir" "Jul" 57 87.471 0.652 7 5 10139240.0716156 -739125.702655865 1 0.656136780603706 0 7 -0.489674271130741 "1"
"1820" "1" 10137699.5824933 -738073.33452972 152 FALSE "1" "1.1" "Andir" "Mar" 45 87.471 0.514 3 5 10139240.0716156 -739125.702655865 1 0.637915588444971 0 3 -0.504177843140049 "1"
"1821" "1" 10137699.5824933 -738073.33452972 152 FALSE "1" "1.1" "Andir" "Dec" 59 87.471 0.675 12 5 10139240.0716156 -739125.702655865 1 0.580864779203157 0 12 -0.0679520964914496 "1"
"1822" "1" 10137699.5824933 -738073.33452972 152 FALSE "1" "1.1" "Andir" "Aug" 40 87.471 0.457 8 5 10139240.0716156 -739125.702655865 1 0.499510351581542 0 8 -0.418414584429198 "1"
"1823" "1" 10137699.5824933 -738073.33452972 152 FALSE "1" "1.1" "Andir" "Apr" 60 87.471 0.686 4 5 10139240.0716156 -739125.702655865 1 0.721745063325974 0 4 -0.505966065346167 "1"
"1824" "1" 10137699.5824933 -738073.33452972 152 FALSE "1" "1.1" "Andir" "Sep" 37 87.471 0.423 9 5 10139240.0716156 -739125.702655865 1 0.44179336839047 0 9 -0.323133475142201 "1"
"1825" "1" 10137683.0220737 -738035.33986055 153 FALSE "1" "1.1" "Andir" "Jan" 90 87.471 1.029 1 5 10139240.0716156 -739125.702655865 1 0.961489423106493 0.000267180142988432 1 -0.201578371937587 "1.25"
"1826" "1" 10137683.0220737 -738035.33986055 153 FALSE "1" "1.1" "Andir" "May" 67 87.471 0.766 5 5 10139240.0716156 -739125.702655865 1 0.768137165158105 0 5 -0.579005009558247 "1"
"1827" "1" 10137683.0220737 -738035.33986055 153 FALSE "1" "1.1" "Andir" "Oct" 39 87.471 0.446 10 5 10139240.0716156 -739125.702655865 1 0.443178913400996 0 10 -0.216120741496233 "1"
"1828" "1" 10137683.0220737 -738035.33986055 153 FALSE "1" "1.1" "Andir" "Jun" 59 87.471 0.675 6 5 10139240.0716156 -739125.702655865 1 0.690780086798228 0 6 -0.481689621935628 "1"
"1829" "1" 10137683.0220737 -738035.33986055 153 FALSE "1" "1.1" "Andir" "Feb" 82 87.471 0.937 2 5 10139240.0716156 -739125.702655865 1 0.907281862901677 3.30242802926151e-06 2 -0.253829825605913 "1"
"1830" "1" 10137683.0220737 -738035.33986055 153 FALSE "1" "1.1" "Andir" "Nov" 26 87.471 0.297 11 5 10139240.0716156 -739125.702655865 1 0.393179027829537 0 11 -0.185331230595199 "1"
"1831" "1" 10137683.0220737 -738035.33986055 153 FALSE "1" "1.1" "Andir" "Jul" 57 87.471 0.652 7 5 10139240.0716156 -739125.702655865 1 0.656136780603706 0 7 -0.489674271130741 "1"
"1832" "1" 10137683.0220737 -738035.33986055 153 FALSE "1" "1.1" "Andir" "Mar" 45 87.471 0.514 3 5 10139240.0716156 -739125.702655865 1 0.637915588444971 0 3 -0.504177843140049 "1"
"1833" "1" 10137683.0220737 -738035.33986055 153 FALSE "1" "1.1" "Andir" "Dec" 59 87.471 0.675 12 5 10139240.0716156 -739125.702655865 1 0.580864779203157 0 12 -0.0679520964914496 "1"
"1834" "1" 10137683.0220737 -738035.33986055 153 FALSE "1" "1.1" "Andir" "Aug" 40 87.471 0.457 8 5 10139240.0716156 -739125.702655865 1 0.499510351581542 0 8 -0.418414584429198 "1"
"1835" "1" 10137683.0220737 -738035.33986055 153 FALSE "1" "1.1" "Andir" "Apr" 60 87.471 0.686 4 5 10139240.0716156 -739125.702655865 1 0.721745063325974 0 4 -0.505966065346167 "1"
"1836" "1" 10137683.0220737 -738035.33986055 153 FALSE "1" "1.1" "Andir" "Sep" 37 87.471 0.423 9 5 10139240.0716156 -739125.702655865 1 0.44179336839047 0 9 -0.323133475142201 "1"
"1837" "1" 10137636.8822834 -737935.07671471 154 FALSE "1" "1.1" "Andir" "Jan" 90 87.471 1.029 1 5 10139240.0716156 -739125.702655865 1 0.961489423106493 0.000267180142988432 1 -0.201578371937587 "1.25"
"1838" "1" 10137636.8822834 -737935.07671471 154 FALSE "1" "1.1" "Andir" "May" 67 87.471 0.766 5 5 10139240.0716156 -739125.702655865 1 0.768137165158105 0 5 -0.579005009558247 "1"
"1839" "1" 10137636.8822834 -737935.07671471 154 FALSE "1" "1.1" "Andir" "Oct" 39 87.471 0.446 10 5 10139240.0716156 -739125.702655865 1 0.443178913400996 0 10 -0.216120741496233 "1"
"1840" "1" 10137636.8822834 -737935.07671471 154 FALSE "1" "1.1" "Andir" "Jun" 59 87.471 0.675 6 5 10139240.0716156 -739125.702655865 1 0.690780086798228 0 6 -0.481689621935628 "1"
"1841" "1" 10137636.8822834 -737935.07671471 154 FALSE "1" "1.1" "Andir" "Feb" 82 87.471 0.937 2 5 10139240.0716156 -739125.702655865 1 0.907281862901677 3.30242802926151e-06 2 -0.253829825605913 "1"
"1842" "1" 10137636.8822834 -737935.07671471 154 FALSE "1" "1.1" "Andir" "Nov" 26 87.471 0.297 11 5 10139240.0716156 -739125.702655865 1 0.393179027829537 0 11 -0.185331230595199 "1"
"1843" "1" 10137636.8822834 -737935.07671471 154 FALSE "1" "1.1" "Andir" "Jul" 57 87.471 0.652 7 5 10139240.0716156 -739125.702655865 1 0.656136780603706 0 7 -0.489674271130741 "1"
"1844" "1" 10137636.8822834 -737935.07671471 154 FALSE "1" "1.1" "Andir" "Mar" 45 87.471 0.514 3 5 10139240.0716156 -739125.702655865 1 0.637915588444971 0 3 -0.504177843140049 "1"
"1845" "1" 10137636.8822834 -737935.07671471 154 FALSE "1" "1.1" "Andir" "Dec" 59 87.471 0.675 12 5 10139240.0716156 -739125.702655865 1 0.580864779203157 0 12 -0.0679520964914496 "1"
"1846" "1" 10137636.8822834 -737935.07671471 154 FALSE "1" "1.1" "Andir" "Aug" 40 87.471 0.457 8 5 10139240.0716156 -739125.702655865 1 0.499510351581542 0 8 -0.418414584429198 "1"
"1847" "1" 10137636.8822834 -737935.07671471 154 FALSE "1" "1.1" "Andir" "Apr" 60 87.471 0.686 4 5 10139240.0716156 -739125.702655865 1 0.721745063325974 0 4 -0.505966065346167 "1"
"1848" "1" 10137636.8822834 -737935.07671471 154 FALSE "1" "1.1" "Andir" "Sep" 37 87.471 0.423 9 5 10139240.0716156 -739125.702655865 1 0.44179336839047 0 9 -0.323133475142201 "1"
"1849" "1" 10137605.8655245 -737872.80716853 155 FALSE "1" "1.1" "Andir" "Jan" 90 87.471 1.029 1 5 10139240.0716156 -739125.702655865 1 0.961489423106493 0.000267180142988432 1 -0.201578371937587 "1.25"
"1850" "1" 10137605.8655245 -737872.80716853 155 FALSE "1" "1.1" "Andir" "May" 67 87.471 0.766 5 5 10139240.0716156 -739125.702655865 1 0.768137165158105 0 5 -0.579005009558247 "1"
"1851" "1" 10137605.8655245 -737872.80716853 155 FALSE "1" "1.1" "Andir" "Oct" 39 87.471 0.446 10 5 10139240.0716156 -739125.702655865 1 0.443178913400996 0 10 -0.216120741496233 "1"
"1852" "1" 10137605.8655245 -737872.80716853 155 FALSE "1" "1.1" "Andir" "Jun" 59 87.471 0.675 6 5 10139240.0716156 -739125.702655865 1 0.690780086798228 0 6 -0.481689621935628 "1"
"1853" "1" 10137605.8655245 -737872.80716853 155 FALSE "1" "1.1" "Andir" "Feb" 82 87.471 0.937 2 5 10139240.0716156 -739125.702655865 1 0.907281862901677 3.30242802926151e-06 2 -0.253829825605913 "1"
"1854" "1" 10137605.8655245 -737872.80716853 155 FALSE "1" "1.1" "Andir" "Nov" 26 87.471 0.297 11 5 10139240.0716156 -739125.702655865 1 0.393179027829537 0 11 -0.185331230595199 "1"
"1855" "1" 10137605.8655245 -737872.80716853 155 FALSE "1" "1.1" "Andir" "Jul" 57 87.471 0.652 7 5 10139240.0716156 -739125.702655865 1 0.656136780603706 0 7 -0.489674271130741 "1"
"1856" "1" 10137605.8655245 -737872.80716853 155 FALSE "1" "1.1" "Andir" "Mar" 45 87.471 0.514 3 5 10139240.0716156 -739125.702655865 1 0.637915588444971 0 3 -0.504177843140049 "1"
"1857" "1" 10137605.8655245 -737872.80716853 155 FALSE "1" "1.1" "Andir" "Dec" 59 87.471 0.675 12 5 10139240.0716156 -739125.702655865 1 0.580864779203157 0 12 -0.0679520964914496 "1"
"1858" "1" 10137605.8655245 -737872.80716853 155 FALSE "1" "1.1" "Andir" "Aug" 40 87.471 0.457 8 5 10139240.0716156 -739125.702655865 1 0.499510351581542 0 8 -0.418414584429198 "1"
"1859" "1" 10137605.8655245 -737872.80716853 155 FALSE "1" "1.1" "Andir" "Apr" 60 87.471 0.686 4 5 10139240.0716156 -739125.702655865 1 0.721745063325974 0 4 -0.505966065346167 "1"
"1860" "1" 10137605.8655245 -737872.80716853 155 FALSE "1" "1.1" "Andir" "Sep" 37 87.471 0.423 9 5 10139240.0716156 -739125.702655865 1 0.44179336839047 0 9 -0.323133475142201 "1"
"1861" "1" 10137592.9279186 -737847.1044834 156 FALSE "1" "1.1" "Andir" "Jan" 90 87.471 1.029 1 5 10139240.0716156 -739125.702655865 1 0.961489423106493 0.000267180142988432 1 -0.201578371937587 "1.25"
"1862" "1" 10137592.9279186 -737847.1044834 156 FALSE "1" "1.1" "Andir" "May" 67 87.471 0.766 5 5 10139240.0716156 -739125.702655865 1 0.768137165158105 0 5 -0.579005009558247 "1"
"1863" "1" 10137592.9279186 -737847.1044834 156 FALSE "1" "1.1" "Andir" "Oct" 39 87.471 0.446 10 5 10139240.0716156 -739125.702655865 1 0.443178913400996 0 10 -0.216120741496233 "1"
"1864" "1" 10137592.9279186 -737847.1044834 156 FALSE "1" "1.1" "Andir" "Jun" 59 87.471 0.675 6 5 10139240.0716156 -739125.702655865 1 0.690780086798228 0 6 -0.481689621935628 "1"
"1865" "1" 10137592.9279186 -737847.1044834 156 FALSE "1" "1.1" "Andir" "Feb" 82 87.471 0.937 2 5 10139240.0716156 -739125.702655865 1 0.907281862901677 3.30242802926151e-06 2 -0.253829825605913 "1"
"1866" "1" 10137592.9279186 -737847.1044834 156 FALSE "1" "1.1" "Andir" "Nov" 26 87.471 0.297 11 5 10139240.0716156 -739125.702655865 1 0.393179027829537 0 11 -0.185331230595199 "1"
"1867" "1" 10137592.9279186 -737847.1044834 156 FALSE "1" "1.1" "Andir" "Jul" 57 87.471 0.652 7 5 10139240.0716156 -739125.702655865 1 0.656136780603706 0 7 -0.489674271130741 "1"
"1868" "1" 10137592.9279186 -737847.1044834 156 FALSE "1" "1.1" "Andir" "Mar" 45 87.471 0.514 3 5 10139240.0716156 -739125.702655865 1 0.637915588444971 0 3 -0.504177843140049 "1"
"1869" "1" 10137592.9279186 -737847.1044834 156 FALSE "1" "1.1" "Andir" "Dec" 59 87.471 0.675 12 5 10139240.0716156 -739125.702655865 1 0.580864779203157 0 12 -0.0679520964914496 "1"
"1870" "1" 10137592.9279186 -737847.1044834 156 FALSE "1" "1.1" "Andir" "Aug" 40 87.471 0.457 8 5 10139240.0716156 -739125.702655865 1 0.499510351581542 0 8 -0.418414584429198 "1"
"1871" "1" 10137592.9279186 -737847.1044834 156 FALSE "1" "1.1" "Andir" "Apr" 60 87.471 0.686 4 5 10139240.0716156 -739125.702655865 1 0.721745063325974 0 4 -0.505966065346167 "1"
"1872" "1" 10137592.9279186 -737847.1044834 156 FALSE "1" "1.1" "Andir" "Sep" 37 87.471 0.423 9 5 10139240.0716156 -739125.702655865 1 0.44179336839047 0 9 -0.323133475142201 "1"
"1873" "1" 10137587.075597 -737836.08843576 157 FALSE "1" "1.1" "Andir" "Jan" 90 87.471 1.029 1 5 10139240.0716156 -739125.702655865 1 0.961489423106493 0.000267180142988432 1 -0.201578371937587 "1.25"
"1874" "1" 10137587.075597 -737836.08843576 157 FALSE "1" "1.1" "Andir" "May" 67 87.471 0.766 5 5 10139240.0716156 -739125.702655865 1 0.768137165158105 0 5 -0.579005009558247 "1"
"1875" "1" 10137587.075597 -737836.08843576 157 FALSE "1" "1.1" "Andir" "Oct" 39 87.471 0.446 10 5 10139240.0716156 -739125.702655865 1 0.443178913400996 0 10 -0.216120741496233 "1"
"1876" "1" 10137587.075597 -737836.08843576 157 FALSE "1" "1.1" "Andir" "Jun" 59 87.471 0.675 6 5 10139240.0716156 -739125.702655865 1 0.690780086798228 0 6 -0.481689621935628 "1"
"1877" "1" 10137587.075597 -737836.08843576 157 FALSE "1" "1.1" "Andir" "Feb" 82 87.471 0.937 2 5 10139240.0716156 -739125.702655865 1 0.907281862901677 3.30242802926151e-06 2 -0.253829825605913 "1"
"1878" "1" 10137587.075597 -737836.08843576 157 FALSE "1" "1.1" "Andir" "Nov" 26 87.471 0.297 11 5 10139240.0716156 -739125.702655865 1 0.393179027829537 0 11 -0.185331230595199 "1"
"1879" "1" 10137587.075597 -737836.08843576 157 FALSE "1" "1.1" "Andir" "Jul" 57 87.471 0.652 7 5 10139240.0716156 -739125.702655865 1 0.656136780603706 0 7 -0.489674271130741 "1"
"1880" "1" 10137587.075597 -737836.08843576 157 FALSE "1" "1.1" "Andir" "Mar" 45 87.471 0.514 3 5 10139240.0716156 -739125.702655865 1 0.637915588444971 0 3 -0.504177843140049 "1"
"1881" "1" 10137587.075597 -737836.08843576 157 FALSE "1" "1.1" "Andir" "Dec" 59 87.471 0.675 12 5 10139240.0716156 -739125.702655865 1 0.580864779203157 0 12 -0.0679520964914496 "1"
"1882" "1" 10137587.075597 -737836.08843576 157 FALSE "1" "1.1" "Andir" "Aug" 40 87.471 0.457 8 5 10139240.0716156 -739125.702655865 1 0.499510351581542 0 8 -0.418414584429198 "1"
"1883" "1" 10137587.075597 -737836.08843576 157 FALSE "1" "1.1" "Andir" "Apr" 60 87.471 0.686 4 5 10139240.0716156 -739125.702655865 1 0.721745063325974 0 4 -0.505966065346167 "1"
"1884" "1" 10137587.075597 -737836.08843576 157 FALSE "1" "1.1" "Andir" "Sep" 37 87.471 0.423 9 5 10139240.0716156 -739125.702655865 1 0.44179336839047 0 9 -0.323133475142201 "1"
"1885" "1" 10137577.4662035 -737815.12799871 158 FALSE "1" "1.1" "Andir" "Jan" 90 87.471 1.029 1 5 10139240.0716156 -739125.702655865 1 0.961489423106493 0.000267180142988432 1 -0.201578371937587 "1.25"
"1886" "1" 10137577.4662035 -737815.12799871 158 FALSE "1" "1.1" "Andir" "May" 67 87.471 0.766 5 5 10139240.0716156 -739125.702655865 1 0.768137165158105 0 5 -0.579005009558247 "1"
"1887" "1" 10137577.4662035 -737815.12799871 158 FALSE "1" "1.1" "Andir" "Oct" 39 87.471 0.446 10 5 10139240.0716156 -739125.702655865 1 0.443178913400996 0 10 -0.216120741496233 "1"
"1888" "1" 10137577.4662035 -737815.12799871 158 FALSE "1" "1.1" "Andir" "Jun" 59 87.471 0.675 6 5 10139240.0716156 -739125.702655865 1 0.690780086798228 0 6 -0.481689621935628 "1"
"1889" "1" 10137577.4662035 -737815.12799871 158 FALSE "1" "1.1" "Andir" "Feb" 82 87.471 0.937 2 5 10139240.0716156 -739125.702655865 1 0.907281862901677 3.30242802926151e-06 2 -0.253829825605913 "1"
"1890" "1" 10137577.4662035 -737815.12799871 158 FALSE "1" "1.1" "Andir" "Nov" 26 87.471 0.297 11 5 10139240.0716156 -739125.702655865 1 0.393179027829537 0 11 -0.185331230595199 "1"
"1891" "1" 10137577.4662035 -737815.12799871 158 FALSE "1" "1.1" "Andir" "Jul" 57 87.471 0.652 7 5 10139240.0716156 -739125.702655865 1 0.656136780603706 0 7 -0.489674271130741 "1"
"1892" "1" 10137577.4662035 -737815.12799871 158 FALSE "1" "1.1" "Andir" "Mar" 45 87.471 0.514 3 5 10139240.0716156 -739125.702655865 1 0.637915588444971 0 3 -0.504177843140049 "1"
"1893" "1" 10137577.4662035 -737815.12799871 158 FALSE "1" "1.1" "Andir" "Dec" 59 87.471 0.675 12 5 10139240.0716156 -739125.702655865 1 0.580864779203157 0 12 -0.0679520964914496 "1"
"1894" "1" 10137577.4662035 -737815.12799871 158 FALSE "1" "1.1" "Andir" "Aug" 40 87.471 0.457 8 5 10139240.0716156 -739125.702655865 1 0.499510351581542 0 8 -0.418414584429198 "1"
"1895" "1" 10137577.4662035 -737815.12799871 158 FALSE "1" "1.1" "Andir" "Apr" 60 87.471 0.686 4 5 10139240.0716156 -739125.702655865 1 0.721745063325974 0 4 -0.505966065346167 "1"
"1896" "1" 10137577.4662035 -737815.12799871 158 FALSE "1" "1.1" "Andir" "Sep" 37 87.471 0.423 9 5 10139240.0716156 -739125.702655865 1 0.44179336839047 0 9 -0.323133475142201 "1"
"1897" "1" 10137567.7975903 -737795.23815037 159 FALSE "1" "1.1" "Andir" "Jan" 90 87.471 1.029 1 5 10139240.0716156 -739125.702655865 1 0.961489423106493 0.000267180142988432 1 -0.201578371937587 "1.25"
"1898" "1" 10137567.7975903 -737795.23815037 159 FALSE "1" "1.1" "Andir" "May" 67 87.471 0.766 5 5 10139240.0716156 -739125.702655865 1 0.768137165158105 0 5 -0.579005009558247 "1"
"1899" "1" 10137567.7975903 -737795.23815037 159 FALSE "1" "1.1" "Andir" "Oct" 39 87.471 0.446 10 5 10139240.0716156 -739125.702655865 1 0.443178913400996 0 10 -0.216120741496233 "1"
"1900" "1" 10137567.7975903 -737795.23815037 159 FALSE "1" "1.1" "Andir" "Jun" 59 87.471 0.675 6 5 10139240.0716156 -739125.702655865 1 0.690780086798228 0 6 -0.481689621935628 "1"
"1901" "1" 10137567.7975903 -737795.23815037 159 FALSE "1" "1.1" "Andir" "Feb" 82 87.471 0.937 2 5 10139240.0716156 -739125.702655865 1 0.907281862901677 3.30242802926151e-06 2 -0.253829825605913 "1"
"1902" "1" 10137567.7975903 -737795.23815037 159 FALSE "1" "1.1" "Andir" "Nov" 26 87.471 0.297 11 5 10139240.0716156 -739125.702655865 1 0.393179027829537 0 11 -0.185331230595199 "1"
"1903" "1" 10137567.7975903 -737795.23815037 159 FALSE "1" "1.1" "Andir" "Jul" 57 87.471 0.652 7 5 10139240.0716156 -739125.702655865 1 0.656136780603706 0 7 -0.489674271130741 "1"
"1904" "1" 10137567.7975903 -737795.23815037 159 FALSE "1" "1.1" "Andir" "Mar" 45 87.471 0.514 3 5 10139240.0716156 -739125.702655865 1 0.637915588444971 0 3 -0.504177843140049 "1"
"1905" "1" 10137567.7975903 -737795.23815037 159 FALSE "1" "1.1" "Andir" "Dec" 59 87.471 0.675 12 5 10139240.0716156 -739125.702655865 1 0.580864779203157 0 12 -0.0679520964914496 "1"
"1906" "1" 10137567.7975903 -737795.23815037 159 FALSE "1" "1.1" "Andir" "Aug" 40 87.471 0.457 8 5 10139240.0716156 -739125.702655865 1 0.499510351581542 0 8 -0.418414584429198 "1"
"1907" "1" 10137567.7975903 -737795.23815037 159 FALSE "1" "1.1" "Andir" "Apr" 60 87.471 0.686 4 5 10139240.0716156 -739125.702655865 1 0.721745063325974 0 4 -0.505966065346167 "1"
"1908" "1" 10137567.7975903 -737795.23815037 159 FALSE "1" "1.1" "Andir" "Sep" 37 87.471 0.423 9 5 10139240.0716156 -739125.702655865 1 0.44179336839047 0 9 -0.323133475142201 "1"
"1909" "1" 10137561.4265792 -737780.6531172 160 FALSE "1" "1.1" "Andir" "Jan" 90 87.471 1.029 1 5 10139240.0716156 -739125.702655865 1 0.961489423106493 0.000267180142988432 1 -0.201578371937587 "1.25"
"1910" "1" 10137561.4265792 -737780.6531172 160 FALSE "1" "1.1" "Andir" "May" 67 87.471 0.766 5 5 10139240.0716156 -739125.702655865 1 0.768137165158105 0 5 -0.579005009558247 "1"
"1911" "1" 10137561.4265792 -737780.6531172 160 FALSE "1" "1.1" "Andir" "Oct" 39 87.471 0.446 10 5 10139240.0716156 -739125.702655865 1 0.443178913400996 0 10 -0.216120741496233 "1"
"1912" "1" 10137561.4265792 -737780.6531172 160 FALSE "1" "1.1" "Andir" "Jun" 59 87.471 0.675 6 5 10139240.0716156 -739125.702655865 1 0.690780086798228 0 6 -0.481689621935628 "1"
"1913" "1" 10137561.4265792 -737780.6531172 160 FALSE "1" "1.1" "Andir" "Feb" 82 87.471 0.937 2 5 10139240.0716156 -739125.702655865 1 0.907281862901677 3.30242802926151e-06 2 -0.253829825605913 "1"
"1914" "1" 10137561.4265792 -737780.6531172 160 FALSE "1" "1.1" "Andir" "Nov" 26 87.471 0.297 11 5 10139240.0716156 -739125.702655865 1 0.393179027829537 0 11 -0.185331230595199 "1"
"1915" "1" 10137561.4265792 -737780.6531172 160 FALSE "1" "1.1" "Andir" "Jul" 57 87.471 0.652 7 5 10139240.0716156 -739125.702655865 1 0.656136780603706 0 7 -0.489674271130741 "1"
"1916" "1" 10137561.4265792 -737780.6531172 160 FALSE "1" "1.1" "Andir" "Mar" 45 87.471 0.514 3 5 10139240.0716156 -739125.702655865 1 0.637915588444971 0 3 -0.504177843140049 "1"
"1917" "1" 10137561.4265792 -737780.6531172 160 FALSE "1" "1.1" "Andir" "Dec" 59 87.471 0.675 12 5 10139240.0716156 -739125.702655865 1 0.580864779203157 0 12 -0.0679520964914496 "1"
"1918" "1" 10137561.4265792 -737780.6531172 160 FALSE "1" "1.1" "Andir" "Aug" 40 87.471 0.457 8 5 10139240.0716156 -739125.702655865 1 0.499510351581542 0 8 -0.418414584429198 "1"
"1919" "1" 10137561.4265792 -737780.6531172 160 FALSE "1" "1.1" "Andir" "Apr" 60 87.471 0.686 4 5 10139240.0716156 -739125.702655865 1 0.721745063325974 0 4 -0.505966065346167 "1"
"1920" "1" 10137561.4265792 -737780.6531172 160 FALSE "1" "1.1" "Andir" "Sep" 37 87.471 0.423 9 5 10139240.0716156 -739125.702655865 1 0.44179336839047 0 9 -0.323133475142201 "1"
"1921" "1" 10137552.3882539 -737762.34401822 161 FALSE "1" "1.1" "Andir" "Jan" 90 87.471 1.029 1 5 10139240.0716156 -739125.702655865 1 0.961489423106493 0.000267180142988432 1 -0.201578371937587 "1.25"
"1922" "1" 10137552.3882539 -737762.34401822 161 FALSE "1" "1.1" "Andir" "May" 67 87.471 0.766 5 5 10139240.0716156 -739125.702655865 1 0.768137165158105 0 5 -0.579005009558247 "1"
"1923" "1" 10137552.3882539 -737762.34401822 161 FALSE "1" "1.1" "Andir" "Oct" 39 87.471 0.446 10 5 10139240.0716156 -739125.702655865 1 0.443178913400996 0 10 -0.216120741496233 "1"
"1924" "1" 10137552.3882539 -737762.34401822 161 FALSE "1" "1.1" "Andir" "Jun" 59 87.471 0.675 6 5 10139240.0716156 -739125.702655865 1 0.690780086798228 0 6 -0.481689621935628 "1"
"1925" "1" 10137552.3882539 -737762.34401822 161 FALSE "1" "1.1" "Andir" "Feb" 82 87.471 0.937 2 5 10139240.0716156 -739125.702655865 1 0.907281862901677 3.30242802926151e-06 2 -0.253829825605913 "1"
"1926" "1" 10137552.3882539 -737762.34401822 161 FALSE "1" "1.1" "Andir" "Nov" 26 87.471 0.297 11 5 10139240.0716156 -739125.702655865 1 0.393179027829537 0 11 -0.185331230595199 "1"
"1927" "1" 10137552.3882539 -737762.34401822 161 FALSE "1" "1.1" "Andir" "Jul" 57 87.471 0.652 7 5 10139240.0716156 -739125.702655865 1 0.656136780603706 0 7 -0.489674271130741 "1"
"1928" "1" 10137552.3882539 -737762.34401822 161 FALSE "1" "1.1" "Andir" "Mar" 45 87.471 0.514 3 5 10139240.0716156 -739125.702655865 1 0.637915588444971 0 3 -0.504177843140049 "1"
"1929" "1" 10137552.3882539 -737762.34401822 161 FALSE "1" "1.1" "Andir" "Dec" 59 87.471 0.675 12 5 10139240.0716156 -739125.702655865 1 0.580864779203157 0 12 -0.0679520964914496 "1"
"1930" "1" 10137552.3882539 -737762.34401822 161 FALSE "1" "1.1" "Andir" "Aug" 40 87.471 0.457 8 5 10139240.0716156 -739125.702655865 1 0.499510351581542 0 8 -0.418414584429198 "1"
"1931" "1" 10137552.3882539 -737762.34401822 161 FALSE "1" "1.1" "Andir" "Apr" 60 87.471 0.686 4 5 10139240.0716156 -739125.702655865 1 0.721745063325974 0 4 -0.505966065346167 "1"
"1932" "1" 10137552.3882539 -737762.34401822 161 FALSE "1" "1.1" "Andir" "Sep" 37 87.471 0.423 9 5 10139240.0716156 -739125.702655865 1 0.44179336839047 0 9 -0.323133475142201 "1"
"1933" "1" 10137533.5951841 -737725.67662238 162 FALSE "1" "1.1" "Andir" "Jan" 90 87.471 1.029 1 5 10139240.0716156 -739125.702655865 1 0.961489423106493 0.000267180142988432 1 -0.201578371937587 "1.25"
"1934" "1" 10137533.5951841 -737725.67662238 162 FALSE "1" "1.1" "Andir" "May" 67 87.471 0.766 5 5 10139240.0716156 -739125.702655865 1 0.768137165158105 0 5 -0.579005009558247 "1"
"1935" "1" 10137533.5951841 -737725.67662238 162 FALSE "1" "1.1" "Andir" "Oct" 39 87.471 0.446 10 5 10139240.0716156 -739125.702655865 1 0.443178913400996 0 10 -0.216120741496233 "1"
"1936" "1" 10137533.5951841 -737725.67662238 162 FALSE "1" "1.1" "Andir" "Jun" 59 87.471 0.675 6 5 10139240.0716156 -739125.702655865 1 0.690780086798228 0 6 -0.481689621935628 "1"
"1937" "1" 10137533.5951841 -737725.67662238 162 FALSE "1" "1.1" "Andir" "Feb" 82 87.471 0.937 2 5 10139240.0716156 -739125.702655865 1 0.907281862901677 3.30242802926151e-06 2 -0.253829825605913 "1"
"1938" "1" 10137533.5951841 -737725.67662238 162 FALSE "1" "1.1" "Andir" "Nov" 26 87.471 0.297 11 5 10139240.0716156 -739125.702655865 1 0.393179027829537 0 11 -0.185331230595199 "1"
"1939" "1" 10137533.5951841 -737725.67662238 162 FALSE "1" "1.1" "Andir" "Jul" 57 87.471 0.652 7 5 10139240.0716156 -739125.702655865 1 0.656136780603706 0 7 -0.489674271130741 "1"
"1940" "1" 10137533.5951841 -737725.67662238 162 FALSE "1" "1.1" "Andir" "Mar" 45 87.471 0.514 3 5 10139240.0716156 -739125.702655865 1 0.637915588444971 0 3 -0.504177843140049 "1"
"1941" "1" 10137533.5951841 -737725.67662238 162 FALSE "1" "1.1" "Andir" "Dec" 59 87.471 0.675 12 5 10139240.0716156 -739125.702655865 1 0.580864779203157 0 12 -0.0679520964914496 "1"
"1942" "1" 10137533.5951841 -737725.67662238 162 FALSE "1" "1.1" "Andir" "Aug" 40 87.471 0.457 8 5 10139240.0716156 -739125.702655865 1 0.499510351581542 0 8 -0.418414584429198 "1"
"1943" "1" 10137533.5951841 -737725.67662238 162 FALSE "1" "1.1" "Andir" "Apr" 60 87.471 0.686 4 5 10139240.0716156 -739125.702655865 1 0.721745063325974 0 4 -0.505966065346167 "1"
"1944" "1" 10137533.5951841 -737725.67662238 162 FALSE "1" "1.1" "Andir" "Sep" 37 87.471 0.423 9 5 10139240.0716156 -739125.702655865 1 0.44179336839047 0 9 -0.323133475142201 "1"
"1945" "1" 10137467.605891 -737594.71185879 163 FALSE "1" "1.1" "Andir" "Jan" 90 87.471 1.029 1 5 10139240.0716156 -739125.702655865 1 0.961489423106493 0.000267180142988432 1 -0.201578371937587 "1.25"
"1946" "1" 10137467.605891 -737594.71185879 163 FALSE "1" "1.1" "Andir" "May" 67 87.471 0.766 5 5 10139240.0716156 -739125.702655865 1 0.768137165158105 0 5 -0.579005009558247 "1"
"1947" "1" 10137467.605891 -737594.71185879 163 FALSE "1" "1.1" "Andir" "Oct" 39 87.471 0.446 10 5 10139240.0716156 -739125.702655865 1 0.443178913400996 0 10 -0.216120741496233 "1"
"1948" "1" 10137467.605891 -737594.71185879 163 FALSE "1" "1.1" "Andir" "Jun" 59 87.471 0.675 6 5 10139240.0716156 -739125.702655865 1 0.690780086798228 0 6 -0.481689621935628 "1"
"1949" "1" 10137467.605891 -737594.71185879 163 FALSE "1" "1.1" "Andir" "Feb" 82 87.471 0.937 2 5 10139240.0716156 -739125.702655865 1 0.907281862901677 3.30242802926151e-06 2 -0.253829825605913 "1"
"1950" "1" 10137467.605891 -737594.71185879 163 FALSE "1" "1.1" "Andir" "Nov" 26 87.471 0.297 11 5 10139240.0716156 -739125.702655865 1 0.393179027829537 0 11 -0.185331230595199 "1"
"1951" "1" 10137467.605891 -737594.71185879 163 FALSE "1" "1.1" "Andir" "Jul" 57 87.471 0.652 7 5 10139240.0716156 -739125.702655865 1 0.656136780603706 0 7 -0.489674271130741 "1"
"1952" "1" 10137467.605891 -737594.71185879 163 FALSE "1" "1.1" "Andir" "Mar" 45 87.471 0.514 3 5 10139240.0716156 -739125.702655865 1 0.637915588444971 0 3 -0.504177843140049 "1"
"1953" "1" 10137467.605891 -737594.71185879 163 FALSE "1" "1.1" "Andir" "Dec" 59 87.471 0.675 12 5 10139240.0716156 -739125.702655865 1 0.580864779203157 0 12 -0.0679520964914496 "1"
"1954" "1" 10137467.605891 -737594.71185879 163 FALSE "1" "1.1" "Andir" "Aug" 40 87.471 0.457 8 5 10139240.0716156 -739125.702655865 1 0.499510351581542 0 8 -0.418414584429198 "1"
"1955" "1" 10137467.605891 -737594.71185879 163 FALSE "1" "1.1" "Andir" "Apr" 60 87.471 0.686 4 5 10139240.0716156 -739125.702655865 1 0.721745063325974 0 4 -0.505966065346167 "1"
"1956" "1" 10137467.605891 -737594.71185879 163 FALSE "1" "1.1" "Andir" "Sep" 37 87.471 0.423 9 5 10139240.0716156 -739125.702655865 1 0.44179336839047 0 9 -0.323133475142201 "1"
"1957" "1" 10137463.1620378 -737584.20597181 164 FALSE "1" "1.1" "Andir" "Jan" 90 87.471 1.029 1 5 10139240.0716156 -739125.702655865 1 0.961489423106493 0.000267180142988432 1 -0.201578371937587 "1.25"
"1958" "1" 10137463.1620378 -737584.20597181 164 FALSE "1" "1.1" "Andir" "May" 67 87.471 0.766 5 5 10139240.0716156 -739125.702655865 1 0.768137165158105 0 5 -0.579005009558247 "1"
"1959" "1" 10137463.1620378 -737584.20597181 164 FALSE "1" "1.1" "Andir" "Oct" 39 87.471 0.446 10 5 10139240.0716156 -739125.702655865 1 0.443178913400996 0 10 -0.216120741496233 "1"
"1960" "1" 10137463.1620378 -737584.20597181 164 FALSE "1" "1.1" "Andir" "Jun" 59 87.471 0.675 6 5 10139240.0716156 -739125.702655865 1 0.690780086798228 0 6 -0.481689621935628 "1"
"1961" "1" 10137463.1620378 -737584.20597181 164 FALSE "1" "1.1" "Andir" "Feb" 82 87.471 0.937 2 5 10139240.0716156 -739125.702655865 1 0.907281862901677 3.30242802926151e-06 2 -0.253829825605913 "1"
"1962" "1" 10137463.1620378 -737584.20597181 164 FALSE "1" "1.1" "Andir" "Nov" 26 87.471 0.297 11 5 10139240.0716156 -739125.702655865 1 0.393179027829537 0 11 -0.185331230595199 "1"
"1963" "1" 10137463.1620378 -737584.20597181 164 FALSE "1" "1.1" "Andir" "Jul" 57 87.471 0.652 7 5 10139240.0716156 -739125.702655865 1 0.656136780603706 0 7 -0.489674271130741 "1"
"1964" "1" 10137463.1620378 -737584.20597181 164 FALSE "1" "1.1" "Andir" "Mar" 45 87.471 0.514 3 5 10139240.0716156 -739125.702655865 1 0.637915588444971 0 3 -0.504177843140049 "1"
"1965" "1" 10137463.1620378 -737584.20597181 164 FALSE "1" "1.1" "Andir" "Dec" 59 87.471 0.675 12 5 10139240.0716156 -739125.702655865 1 0.580864779203157 0 12 -0.0679520964914496 "1"
"1966" "1" 10137463.1620378 -737584.20597181 164 FALSE "1" "1.1" "Andir" "Aug" 40 87.471 0.457 8 5 10139240.0716156 -739125.702655865 1 0.499510351581542 0 8 -0.418414584429198 "1"
"1967" "1" 10137463.1620378 -737584.20597181 164 FALSE "1" "1.1" "Andir" "Apr" 60 87.471 0.686 4 5 10139240.0716156 -739125.702655865 1 0.721745063325974 0 4 -0.505966065346167 "1"
"1968" "1" 10137463.1620378 -737584.20597181 164 FALSE "1" "1.1" "Andir" "Sep" 37 87.471 0.423 9 5 10139240.0716156 -739125.702655865 1 0.44179336839047 0 9 -0.323133475142201 "1"
"1969" "1" 10137455.3784191 -737569.1610454 165 FALSE "1" "1.1" "Andir" "Jan" 90 87.471 1.029 1 5 10139240.0716156 -739125.702655865 1 0.961489423106493 0.000267180142988432 1 -0.201578371937587 "1.25"
"1970" "1" 10137455.3784191 -737569.1610454 165 FALSE "1" "1.1" "Andir" "May" 67 87.471 0.766 5 5 10139240.0716156 -739125.702655865 1 0.768137165158105 0 5 -0.579005009558247 "1"
"1971" "1" 10137455.3784191 -737569.1610454 165 FALSE "1" "1.1" "Andir" "Oct" 39 87.471 0.446 10 5 10139240.0716156 -739125.702655865 1 0.443178913400996 0 10 -0.216120741496233 "1"
"1972" "1" 10137455.3784191 -737569.1610454 165 FALSE "1" "1.1" "Andir" "Jun" 59 87.471 0.675 6 5 10139240.0716156 -739125.702655865 1 0.690780086798228 0 6 -0.481689621935628 "1"
"1973" "1" 10137455.3784191 -737569.1610454 165 FALSE "1" "1.1" "Andir" "Feb" 82 87.471 0.937 2 5 10139240.0716156 -739125.702655865 1 0.907281862901677 3.30242802926151e-06 2 -0.253829825605913 "1"
"1974" "1" 10137455.3784191 -737569.1610454 165 FALSE "1" "1.1" "Andir" "Nov" 26 87.471 0.297 11 5 10139240.0716156 -739125.702655865 1 0.393179027829537 0 11 -0.185331230595199 "1"
"1975" "1" 10137455.3784191 -737569.1610454 165 FALSE "1" "1.1" "Andir" "Jul" 57 87.471 0.652 7 5 10139240.0716156 -739125.702655865 1 0.656136780603706 0 7 -0.489674271130741 "1"
"1976" "1" 10137455.3784191 -737569.1610454 165 FALSE "1" "1.1" "Andir" "Mar" 45 87.471 0.514 3 5 10139240.0716156 -739125.702655865 1 0.637915588444971 0 3 -0.504177843140049 "1"
"1977" "1" 10137455.3784191 -737569.1610454 165 FALSE "1" "1.1" "Andir" "Dec" 59 87.471 0.675 12 5 10139240.0716156 -739125.702655865 1 0.580864779203157 0 12 -0.0679520964914496 "1"
"1978" "1" 10137455.3784191 -737569.1610454 165 FALSE "1" "1.1" "Andir" "Aug" 40 87.471 0.457 8 5 10139240.0716156 -739125.702655865 1 0.499510351581542 0 8 -0.418414584429198 "1"
"1979" "1" 10137455.3784191 -737569.1610454 165 FALSE "1" "1.1" "Andir" "Apr" 60 87.471 0.686 4 5 10139240.0716156 -739125.702655865 1 0.721745063325974 0 4 -0.505966065346167 "1"
"1980" "1" 10137455.3784191 -737569.1610454 165 FALSE "1" "1.1" "Andir" "Sep" 37 87.471 0.423 9 5 10139240.0716156 -739125.702655865 1 0.44179336839047 0 9 -0.323133475142201 "1"
"1981" "1" 10137426.2512162 -737511.63481685 166 FALSE "1" "1.1" "Andir" "Jan" 90 87.471 1.029 1 5 10139240.0716156 -739125.702655865 1 0.961489423106493 0.000267180142988432 1 -0.201578371937587 "1.25"
"1982" "1" 10137426.2512162 -737511.63481685 166 FALSE "1" "1.1" "Andir" "May" 67 87.471 0.766 5 5 10139240.0716156 -739125.702655865 1 0.768137165158105 0 5 -0.579005009558247 "1"
"1983" "1" 10137426.2512162 -737511.63481685 166 FALSE "1" "1.1" "Andir" "Oct" 39 87.471 0.446 10 5 10139240.0716156 -739125.702655865 1 0.443178913400996 0 10 -0.216120741496233 "1"
"1984" "1" 10137426.2512162 -737511.63481685 166 FALSE "1" "1.1" "Andir" "Jun" 59 87.471 0.675 6 5 10139240.0716156 -739125.702655865 1 0.690780086798228 0 6 -0.481689621935628 "1"
"1985" "1" 10137426.2512162 -737511.63481685 166 FALSE "1" "1.1" "Andir" "Feb" 82 87.471 0.937 2 5 10139240.0716156 -739125.702655865 1 0.907281862901677 3.30242802926151e-06 2 -0.253829825605913 "1"
"1986" "1" 10137426.2512162 -737511.63481685 166 FALSE "1" "1.1" "Andir" "Nov" 26 87.471 0.297 11 5 10139240.0716156 -739125.702655865 1 0.393179027829537 0 11 -0.185331230595199 "1"
"1987" "1" 10137426.2512162 -737511.63481685 166 FALSE "1" "1.1" "Andir" "Jul" 57 87.471 0.652 7 5 10139240.0716156 -739125.702655865 1 0.656136780603706 0 7 -0.489674271130741 "1"
"1988" "1" 10137426.2512162 -737511.63481685 166 FALSE "1" "1.1" "Andir" "Mar" 45 87.471 0.514 3 5 10139240.0716156 -739125.702655865 1 0.637915588444971 0 3 -0.504177843140049 "1"
"1989" "1" 10137426.2512162 -737511.63481685 166 FALSE "1" "1.1" "Andir" "Dec" 59 87.471 0.675 12 5 10139240.0716156 -739125.702655865 1 0.580864779203157 0 12 -0.0679520964914496 "1"
"1990" "1" 10137426.2512162 -737511.63481685 166 FALSE "1" "1.1" "Andir" "Aug" 40 87.471 0.457 8 5 10139240.0716156 -739125.702655865 1 0.499510351581542 0 8 -0.418414584429198 "1"
"1991" "1" 10137426.2512162 -737511.63481685 166 FALSE "1" "1.1" "Andir" "Apr" 60 87.471 0.686 4 5 10139240.0716156 -739125.702655865 1 0.721745063325974 0 4 -0.505966065346167 "1"
"1992" "1" 10137426.2512162 -737511.63481685 166 FALSE "1" "1.1" "Andir" "Sep" 37 87.471 0.423 9 5 10139240.0716156 -739125.702655865 1 0.44179336839047 0 9 -0.323133475142201 "1"
"1993" "1" 10137414.8654424 -737471.09148349 167 FALSE "1" "1.1" "Andir" "Jan" 90 87.471 1.029 1 5 10139240.0716156 -739125.702655865 1 0.961489423106493 0.000267180142988432 1 -0.201578371937587 "1.25"
"1994" "1" 10137414.8654424 -737471.09148349 167 FALSE "1" "1.1" "Andir" "May" 67 87.471 0.766 5 5 10139240.0716156 -739125.702655865 1 0.768137165158105 0 5 -0.579005009558247 "1"
"1995" "1" 10137414.8654424 -737471.09148349 167 FALSE "1" "1.1" "Andir" "Oct" 39 87.471 0.446 10 5 10139240.0716156 -739125.702655865 1 0.443178913400996 0 10 -0.216120741496233 "1"
"1996" "1" 10137414.8654424 -737471.09148349 167 FALSE "1" "1.1" "Andir" "Jun" 59 87.471 0.675 6 5 10139240.0716156 -739125.702655865 1 0.690780086798228 0 6 -0.481689621935628 "1"
"1997" "1" 10137414.8654424 -737471.09148349 167 FALSE "1" "1.1" "Andir" "Feb" 82 87.471 0.937 2 5 10139240.0716156 -739125.702655865 1 0.907281862901677 3.30242802926151e-06 2 -0.253829825605913 "1"
"1998" "1" 10137414.8654424 -737471.09148349 167 FALSE "1" "1.1" "Andir" "Nov" 26 87.471 0.297 11 5 10139240.0716156 -739125.702655865 1 0.393179027829537 0 11 -0.185331230595199 "1"
"1999" "1" 10137414.8654424 -737471.09148349 167 FALSE "1" "1.1" "Andir" "Jul" 57 87.471 0.652 7 5 10139240.0716156 -739125.702655865 1 0.656136780603706 0 7 -0.489674271130741 "1"
"2000" "1" 10137414.8654424 -737471.09148349 167 FALSE "1" "1.1" "Andir" "Mar" 45 87.471 0.514 3 5 10139240.0716156 -739125.702655865 1 0.637915588444971 0 3 -0.504177843140049 "1"
"2001" "1" 10137414.8654424 -737471.09148349 167 FALSE "1" "1.1" "Andir" "Dec" 59 87.471 0.675 12 5 10139240.0716156 -739125.702655865 1 0.580864779203157 0 12 -0.0679520964914496 "1"
"2002" "1" 10137414.8654424 -737471.09148349 167 FALSE "1" "1.1" "Andir" "Aug" 40 87.471 0.457 8 5 10139240.0716156 -739125.702655865 1 0.499510351581542 0 8 -0.418414584429198 "1"
"2003" "1" 10137414.8654424 -737471.09148349 167 FALSE "1" "1.1" "Andir" "Apr" 60 87.471 0.686 4 5 10139240.0716156 -739125.702655865 1 0.721745063325974 0 4 -0.505966065346167 "1"
"2004" "1" 10137414.8654424 -737471.09148349 167 FALSE "1" "1.1" "Andir" "Sep" 37 87.471 0.423 9 5 10139240.0716156 -739125.702655865 1 0.44179336839047 0 9 -0.323133475142201 "1"
"2005" "1" 10137427.6597748 -737473.74282156 168 FALSE "1" "1.1" "Andir" "Jan" 90 87.471 1.029 1 5 10139240.0716156 -739125.702655865 1 0.961489423106493 0.000267180142988432 1 -0.201578371937587 "1.25"
"2006" "1" 10137427.6597748 -737473.74282156 168 FALSE "1" "1.1" "Andir" "May" 67 87.471 0.766 5 5 10139240.0716156 -739125.702655865 1 0.768137165158105 0 5 -0.579005009558247 "1"
"2007" "1" 10137427.6597748 -737473.74282156 168 FALSE "1" "1.1" "Andir" "Oct" 39 87.471 0.446 10 5 10139240.0716156 -739125.702655865 1 0.443178913400996 0 10 -0.216120741496233 "1"
"2008" "1" 10137427.6597748 -737473.74282156 168 FALSE "1" "1.1" "Andir" "Jun" 59 87.471 0.675 6 5 10139240.0716156 -739125.702655865 1 0.690780086798228 0 6 -0.481689621935628 "1"
"2009" "1" 10137427.6597748 -737473.74282156 168 FALSE "1" "1.1" "Andir" "Feb" 82 87.471 0.937 2 5 10139240.0716156 -739125.702655865 1 0.907281862901677 3.30242802926151e-06 2 -0.253829825605913 "1"
"2010" "1" 10137427.6597748 -737473.74282156 168 FALSE "1" "1.1" "Andir" "Nov" 26 87.471 0.297 11 5 10139240.0716156 -739125.702655865 1 0.393179027829537 0 11 -0.185331230595199 "1"
"2011" "1" 10137427.6597748 -737473.74282156 168 FALSE "1" "1.1" "Andir" "Jul" 57 87.471 0.652 7 5 10139240.0716156 -739125.702655865 1 0.656136780603706 0 7 -0.489674271130741 "1"
"2012" "1" 10137427.6597748 -737473.74282156 168 FALSE "1" "1.1" "Andir" "Mar" 45 87.471 0.514 3 5 10139240.0716156 -739125.702655865 1 0.637915588444971 0 3 -0.504177843140049 "1"
"2013" "1" 10137427.6597748 -737473.74282156 168 FALSE "1" "1.1" "Andir" "Dec" 59 87.471 0.675 12 5 10139240.0716156 -739125.702655865 1 0.580864779203157 0 12 -0.0679520964914496 "1"
"2014" "1" 10137427.6597748 -737473.74282156 168 FALSE "1" "1.1" "Andir" "Aug" 40 87.471 0.457 8 5 10139240.0716156 -739125.702655865 1 0.499510351581542 0 8 -0.418414584429198 "1"
"2015" "1" 10137427.6597748 -737473.74282156 168 FALSE "1" "1.1" "Andir" "Apr" 60 87.471 0.686 4 5 10139240.0716156 -739125.702655865 1 0.721745063325974 0 4 -0.505966065346167 "1"
"2016" "1" 10137427.6597748 -737473.74282156 168 FALSE "1" "1.1" "Andir" "Sep" 37 87.471 0.423 9 5 10139240.0716156 -739125.702655865 1 0.44179336839047 0 9 -0.323133475142201 "1"
"2017" "1" 10137439.5774659 -737479.19950845 169 FALSE "1" "1.1" "Andir" "Jan" 90 87.471 1.029 1 5 10139240.0716156 -739125.702655865 1 0.961489423106493 0.000267180142988432 1 -0.201578371937587 "1.25"
"2018" "1" 10137439.5774659 -737479.19950845 169 FALSE "1" "1.1" "Andir" "May" 67 87.471 0.766 5 5 10139240.0716156 -739125.702655865 1 0.768137165158105 0 5 -0.579005009558247 "1"
"2019" "1" 10137439.5774659 -737479.19950845 169 FALSE "1" "1.1" "Andir" "Oct" 39 87.471 0.446 10 5 10139240.0716156 -739125.702655865 1 0.443178913400996 0 10 -0.216120741496233 "1"
"2020" "1" 10137439.5774659 -737479.19950845 169 FALSE "1" "1.1" "Andir" "Jun" 59 87.471 0.675 6 5 10139240.0716156 -739125.702655865 1 0.690780086798228 0 6 -0.481689621935628 "1"
"2021" "1" 10137439.5774659 -737479.19950845 169 FALSE "1" "1.1" "Andir" "Feb" 82 87.471 0.937 2 5 10139240.0716156 -739125.702655865 1 0.907281862901677 3.30242802926151e-06 2 -0.253829825605913 "1"
"2022" "1" 10137439.5774659 -737479.19950845 169 FALSE "1" "1.1" "Andir" "Nov" 26 87.471 0.297 11 5 10139240.0716156 -739125.702655865 1 0.393179027829537 0 11 -0.185331230595199 "1"
"2023" "1" 10137439.5774659 -737479.19950845 169 FALSE "1" "1.1" "Andir" "Jul" 57 87.471 0.652 7 5 10139240.0716156 -739125.702655865 1 0.656136780603706 0 7 -0.489674271130741 "1"
"2024" "1" 10137439.5774659 -737479.19950845 169 FALSE "1" "1.1" "Andir" "Mar" 45 87.471 0.514 3 5 10139240.0716156 -739125.702655865 1 0.637915588444971 0 3 -0.504177843140049 "1"
"2025" "1" 10137439.5774659 -737479.19950845 169 FALSE "1" "1.1" "Andir" "Dec" 59 87.471 0.675 12 5 10139240.0716156 -739125.702655865 1 0.580864779203157 0 12 -0.0679520964914496 "1"
"2026" "1" 10137439.5774659 -737479.19950845 169 FALSE "1" "1.1" "Andir" "Aug" 40 87.471 0.457 8 5 10139240.0716156 -739125.702655865 1 0.499510351581542 0 8 -0.418414584429198 "1"
"2027" "1" 10137439.5774659 -737479.19950845 169 FALSE "1" "1.1" "Andir" "Apr" 60 87.471 0.686 4 5 10139240.0716156 -739125.702655865 1 0.721745063325974 0 4 -0.505966065346167 "1"
"2028" "1" 10137439.5774659 -737479.19950845 169 FALSE "1" "1.1" "Andir" "Sep" 37 87.471 0.423 9 5 10139240.0716156 -739125.702655865 1 0.44179336839047 0 9 -0.323133475142201 "1"
"2029" "1" 10137447.8537368 -737485.47223848 170 FALSE "1" "1.1" "Andir" "Jan" 90 87.471 1.029 1 5 10139240.0716156 -739125.702655865 1 0.961489423106493 0.000267180142988432 1 -0.201578371937587 "1.25"
"2030" "1" 10137447.8537368 -737485.47223848 170 FALSE "1" "1.1" "Andir" "May" 67 87.471 0.766 5 5 10139240.0716156 -739125.702655865 1 0.768137165158105 0 5 -0.579005009558247 "1"
"2031" "1" 10137447.8537368 -737485.47223848 170 FALSE "1" "1.1" "Andir" "Oct" 39 87.471 0.446 10 5 10139240.0716156 -739125.702655865 1 0.443178913400996 0 10 -0.216120741496233 "1"
"2032" "1" 10137447.8537368 -737485.47223848 170 FALSE "1" "1.1" "Andir" "Jun" 59 87.471 0.675 6 5 10139240.0716156 -739125.702655865 1 0.690780086798228 0 6 -0.481689621935628 "1"
"2033" "1" 10137447.8537368 -737485.47223848 170 FALSE "1" "1.1" "Andir" "Feb" 82 87.471 0.937 2 5 10139240.0716156 -739125.702655865 1 0.907281862901677 3.30242802926151e-06 2 -0.253829825605913 "1"
"2034" "1" 10137447.8537368 -737485.47223848 170 FALSE "1" "1.1" "Andir" "Nov" 26 87.471 0.297 11 5 10139240.0716156 -739125.702655865 1 0.393179027829537 0 11 -0.185331230595199 "1"
"2035" "1" 10137447.8537368 -737485.47223848 170 FALSE "1" "1.1" "Andir" "Jul" 57 87.471 0.652 7 5 10139240.0716156 -739125.702655865 1 0.656136780603706 0 7 -0.489674271130741 "1"
"2036" "1" 10137447.8537368 -737485.47223848 170 FALSE "1" "1.1" "Andir" "Mar" 45 87.471 0.514 3 5 10139240.0716156 -739125.702655865 1 0.637915588444971 0 3 -0.504177843140049 "1"
"2037" "1" 10137447.8537368 -737485.47223848 170 FALSE "1" "1.1" "Andir" "Dec" 59 87.471 0.675 12 5 10139240.0716156 -739125.702655865 1 0.580864779203157 0 12 -0.0679520964914496 "1"
"2038" "1" 10137447.8537368 -737485.47223848 170 FALSE "1" "1.1" "Andir" "Aug" 40 87.471 0.457 8 5 10139240.0716156 -739125.702655865 1 0.499510351581542 0 8 -0.418414584429198 "1"
"2039" "1" 10137447.8537368 -737485.47223848 170 FALSE "1" "1.1" "Andir" "Apr" 60 87.471 0.686 4 5 10139240.0716156 -739125.702655865 1 0.721745063325974 0 4 -0.505966065346167 "1"
"2040" "1" 10137447.8537368 -737485.47223848 170 FALSE "1" "1.1" "Andir" "Sep" 37 87.471 0.423 9 5 10139240.0716156 -739125.702655865 1 0.44179336839047 0 9 -0.323133475142201 "1"
"2041" "1" 10137488.3994011 -737518.92786819 171 FALSE "1" "1.1" "Andir" "Jan" 90 87.471 1.029 1 5 10139240.0716156 -739125.702655865 1 0.961489423106493 0.000267180142988432 1 -0.201578371937587 "1.25"
"2042" "1" 10137488.3994011 -737518.92786819 171 FALSE "1" "1.1" "Andir" "May" 67 87.471 0.766 5 5 10139240.0716156 -739125.702655865 1 0.768137165158105 0 5 -0.579005009558247 "1"
"2043" "1" 10137488.3994011 -737518.92786819 171 FALSE "1" "1.1" "Andir" "Oct" 39 87.471 0.446 10 5 10139240.0716156 -739125.702655865 1 0.443178913400996 0 10 -0.216120741496233 "1"
"2044" "1" 10137488.3994011 -737518.92786819 171 FALSE "1" "1.1" "Andir" "Jun" 59 87.471 0.675 6 5 10139240.0716156 -739125.702655865 1 0.690780086798228 0 6 -0.481689621935628 "1"
"2045" "1" 10137488.3994011 -737518.92786819 171 FALSE "1" "1.1" "Andir" "Feb" 82 87.471 0.937 2 5 10139240.0716156 -739125.702655865 1 0.907281862901677 3.30242802926151e-06 2 -0.253829825605913 "1"
"2046" "1" 10137488.3994011 -737518.92786819 171 FALSE "1" "1.1" "Andir" "Nov" 26 87.471 0.297 11 5 10139240.0716156 -739125.702655865 1 0.393179027829537 0 11 -0.185331230595199 "1"
"2047" "1" 10137488.3994011 -737518.92786819 171 FALSE "1" "1.1" "Andir" "Jul" 57 87.471 0.652 7 5 10139240.0716156 -739125.702655865 1 0.656136780603706 0 7 -0.489674271130741 "1"
"2048" "1" 10137488.3994011 -737518.92786819 171 FALSE "1" "1.1" "Andir" "Mar" 45 87.471 0.514 3 5 10139240.0716156 -739125.702655865 1 0.637915588444971 0 3 -0.504177843140049 "1"
"2049" "1" 10137488.3994011 -737518.92786819 171 FALSE "1" "1.1" "Andir" "Dec" 59 87.471 0.675 12 5 10139240.0716156 -739125.702655865 1 0.580864779203157 0 12 -0.0679520964914496 "1"
"2050" "1" 10137488.3994011 -737518.92786819 171 FALSE "1" "1.1" "Andir" "Aug" 40 87.471 0.457 8 5 10139240.0716156 -739125.702655865 1 0.499510351581542 0 8 -0.418414584429198 "1"
"2051" "1" 10137488.3994011 -737518.92786819 171 FALSE "1" "1.1" "Andir" "Apr" 60 87.471 0.686 4 5 10139240.0716156 -739125.702655865 1 0.721745063325974 0 4 -0.505966065346167 "1"
"2052" "1" 10137488.3994011 -737518.92786819 171 FALSE "1" "1.1" "Andir" "Sep" 37 87.471 0.423 9 5 10139240.0716156 -739125.702655865 1 0.44179336839047 0 9 -0.323133475142201 "1"
"2053" "1" 10137493.9118262 -737523.21129254 172 FALSE "1" "1.1" "Andir" "Jan" 90 87.471 1.029 1 5 10139240.0716156 -739125.702655865 1 0.961489423106493 0.000267180142988432 1 -0.201578371937587 "1.25"
"2054" "1" 10137493.9118262 -737523.21129254 172 FALSE "1" "1.1" "Andir" "May" 67 87.471 0.766 5 5 10139240.0716156 -739125.702655865 1 0.768137165158105 0 5 -0.579005009558247 "1"
"2055" "1" 10137493.9118262 -737523.21129254 172 FALSE "1" "1.1" "Andir" "Oct" 39 87.471 0.446 10 5 10139240.0716156 -739125.702655865 1 0.443178913400996 0 10 -0.216120741496233 "1"
"2056" "1" 10137493.9118262 -737523.21129254 172 FALSE "1" "1.1" "Andir" "Jun" 59 87.471 0.675 6 5 10139240.0716156 -739125.702655865 1 0.690780086798228 0 6 -0.481689621935628 "1"
"2057" "1" 10137493.9118262 -737523.21129254 172 FALSE "1" "1.1" "Andir" "Feb" 82 87.471 0.937 2 5 10139240.0716156 -739125.702655865 1 0.907281862901677 3.30242802926151e-06 2 -0.253829825605913 "1"
"2058" "1" 10137493.9118262 -737523.21129254 172 FALSE "1" "1.1" "Andir" "Nov" 26 87.471 0.297 11 5 10139240.0716156 -739125.702655865 1 0.393179027829537 0 11 -0.185331230595199 "1"
"2059" "1" 10137493.9118262 -737523.21129254 172 FALSE "1" "1.1" "Andir" "Jul" 57 87.471 0.652 7 5 10139240.0716156 -739125.702655865 1 0.656136780603706 0 7 -0.489674271130741 "1"
"2060" "1" 10137493.9118262 -737523.21129254 172 FALSE "1" "1.1" "Andir" "Mar" 45 87.471 0.514 3 5 10139240.0716156 -739125.702655865 1 0.637915588444971 0 3 -0.504177843140049 "1"
"2061" "1" 10137493.9118262 -737523.21129254 172 FALSE "1" "1.1" "Andir" "Dec" 59 87.471 0.675 12 5 10139240.0716156 -739125.702655865 1 0.580864779203157 0 12 -0.0679520964914496 "1"
"2062" "1" 10137493.9118262 -737523.21129254 172 FALSE "1" "1.1" "Andir" "Aug" 40 87.471 0.457 8 5 10139240.0716156 -739125.702655865 1 0.499510351581542 0 8 -0.418414584429198 "1"
"2063" "1" 10137493.9118262 -737523.21129254 172 FALSE "1" "1.1" "Andir" "Apr" 60 87.471 0.686 4 5 10139240.0716156 -739125.702655865 1 0.721745063325974 0 4 -0.505966065346167 "1"
"2064" "1" 10137493.9118262 -737523.21129254 172 FALSE "1" "1.1" "Andir" "Sep" 37 87.471 0.423 9 5 10139240.0716156 -739125.702655865 1 0.44179336839047 0 9 -0.323133475142201 "1"
"2065" "1" 10137503.5661377 -737530.5556808 173 FALSE "1" "1.1" "Andir" "Jan" 90 87.471 1.029 1 5 10139240.0716156 -739125.702655865 1 0.961489423106493 0.000267180142988432 1 -0.201578371937587 "1.25"
"2066" "1" 10137503.5661377 -737530.5556808 173 FALSE "1" "1.1" "Andir" "May" 67 87.471 0.766 5 5 10139240.0716156 -739125.702655865 1 0.768137165158105 0 5 -0.579005009558247 "1"
"2067" "1" 10137503.5661377 -737530.5556808 173 FALSE "1" "1.1" "Andir" "Oct" 39 87.471 0.446 10 5 10139240.0716156 -739125.702655865 1 0.443178913400996 0 10 -0.216120741496233 "1"
"2068" "1" 10137503.5661377 -737530.5556808 173 FALSE "1" "1.1" "Andir" "Jun" 59 87.471 0.675 6 5 10139240.0716156 -739125.702655865 1 0.690780086798228 0 6 -0.481689621935628 "1"
"2069" "1" 10137503.5661377 -737530.5556808 173 FALSE "1" "1.1" "Andir" "Feb" 82 87.471 0.937 2 5 10139240.0716156 -739125.702655865 1 0.907281862901677 3.30242802926151e-06 2 -0.253829825605913 "1"
"2070" "1" 10137503.5661377 -737530.5556808 173 FALSE "1" "1.1" "Andir" "Nov" 26 87.471 0.297 11 5 10139240.0716156 -739125.702655865 1 0.393179027829537 0 11 -0.185331230595199 "1"
"2071" "1" 10137503.5661377 -737530.5556808 173 FALSE "1" "1.1" "Andir" "Jul" 57 87.471 0.652 7 5 10139240.0716156 -739125.702655865 1 0.656136780603706 0 7 -0.489674271130741 "1"
"2072" "1" 10137503.5661377 -737530.5556808 173 FALSE "1" "1.1" "Andir" "Mar" 45 87.471 0.514 3 5 10139240.0716156 -739125.702655865 1 0.637915588444971 0 3 -0.504177843140049 "1"
"2073" "1" 10137503.5661377 -737530.5556808 173 FALSE "1" "1.1" "Andir" "Dec" 59 87.471 0.675 12 5 10139240.0716156 -739125.702655865 1 0.580864779203157 0 12 -0.0679520964914496 "1"
"2074" "1" 10137503.5661377 -737530.5556808 173 FALSE "1" "1.1" "Andir" "Aug" 40 87.471 0.457 8 5 10139240.0716156 -739125.702655865 1 0.499510351581542 0 8 -0.418414584429198 "1"
"2075" "1" 10137503.5661377 -737530.5556808 173 FALSE "1" "1.1" "Andir" "Apr" 60 87.471 0.686 4 5 10139240.0716156 -739125.702655865 1 0.721745063325974 0 4 -0.505966065346167 "1"
"2076" "1" 10137503.5661377 -737530.5556808 173 FALSE "1" "1.1" "Andir" "Sep" 37 87.471 0.423 9 5 10139240.0716156 -739125.702655865 1 0.44179336839047 0 9 -0.323133475142201 "1"
"2077" "1" 10137513.2634468 -737537.13429332 174 FALSE "1" "1.1" "Andir" "Jan" 90 87.471 1.029 1 5 10139240.0716156 -739125.702655865 1 0.961489423106493 0.000267180142988432 1 -0.201578371937587 "1.25"
"2078" "1" 10137513.2634468 -737537.13429332 174 FALSE "1" "1.1" "Andir" "May" 67 87.471 0.766 5 5 10139240.0716156 -739125.702655865 1 0.768137165158105 0 5 -0.579005009558247 "1"
"2079" "1" 10137513.2634468 -737537.13429332 174 FALSE "1" "1.1" "Andir" "Oct" 39 87.471 0.446 10 5 10139240.0716156 -739125.702655865 1 0.443178913400996 0 10 -0.216120741496233 "1"
"2080" "1" 10137513.2634468 -737537.13429332 174 FALSE "1" "1.1" "Andir" "Jun" 59 87.471 0.675 6 5 10139240.0716156 -739125.702655865 1 0.690780086798228 0 6 -0.481689621935628 "1"
"2081" "1" 10137513.2634468 -737537.13429332 174 FALSE "1" "1.1" "Andir" "Feb" 82 87.471 0.937 2 5 10139240.0716156 -739125.702655865 1 0.907281862901677 3.30242802926151e-06 2 -0.253829825605913 "1"
"2082" "1" 10137513.2634468 -737537.13429332 174 FALSE "1" "1.1" "Andir" "Nov" 26 87.471 0.297 11 5 10139240.0716156 -739125.702655865 1 0.393179027829537 0 11 -0.185331230595199 "1"
"2083" "1" 10137513.2634468 -737537.13429332 174 FALSE "1" "1.1" "Andir" "Jul" 57 87.471 0.652 7 5 10139240.0716156 -739125.702655865 1 0.656136780603706 0 7 -0.489674271130741 "1"
"2084" "1" 10137513.2634468 -737537.13429332 174 FALSE "1" "1.1" "Andir" "Mar" 45 87.471 0.514 3 5 10139240.0716156 -739125.702655865 1 0.637915588444971 0 3 -0.504177843140049 "1"
"2085" "1" 10137513.2634468 -737537.13429332 174 FALSE "1" "1.1" "Andir" "Dec" 59 87.471 0.675 12 5 10139240.0716156 -739125.702655865 1 0.580864779203157 0 12 -0.0679520964914496 "1"
"2086" "1" 10137513.2634468 -737537.13429332 174 FALSE "1" "1.1" "Andir" "Aug" 40 87.471 0.457 8 5 10139240.0716156 -739125.702655865 1 0.499510351581542 0 8 -0.418414584429198 "1"
"2087" "1" 10137513.2634468 -737537.13429332 174 FALSE "1" "1.1" "Andir" "Apr" 60 87.471 0.686 4 5 10139240.0716156 -739125.702655865 1 0.721745063325974 0 4 -0.505966065346167 "1"
"2088" "1" 10137513.2634468 -737537.13429332 174 FALSE "1" "1.1" "Andir" "Sep" 37 87.471 0.423 9 5 10139240.0716156 -739125.702655865 1 0.44179336839047 0 9 -0.323133475142201 "1"
"2089" "1" 10137518.7643951 -737541.62199583 175 FALSE "1" "1.1" "Andir" "Jan" 90 87.471 1.029 1 5 10139240.0716156 -739125.702655865 1 0.961489423106493 0.000267180142988432 1 -0.201578371937587 "1.25"
"2090" "1" 10137518.7643951 -737541.62199583 175 FALSE "1" "1.1" "Andir" "May" 67 87.471 0.766 5 5 10139240.0716156 -739125.702655865 1 0.768137165158105 0 5 -0.579005009558247 "1"
"2091" "1" 10137518.7643951 -737541.62199583 175 FALSE "1" "1.1" "Andir" "Oct" 39 87.471 0.446 10 5 10139240.0716156 -739125.702655865 1 0.443178913400996 0 10 -0.216120741496233 "1"
"2092" "1" 10137518.7643951 -737541.62199583 175 FALSE "1" "1.1" "Andir" "Jun" 59 87.471 0.675 6 5 10139240.0716156 -739125.702655865 1 0.690780086798228 0 6 -0.481689621935628 "1"
"2093" "1" 10137518.7643951 -737541.62199583 175 FALSE "1" "1.1" "Andir" "Feb" 82 87.471 0.937 2 5 10139240.0716156 -739125.702655865 1 0.907281862901677 3.30242802926151e-06 2 -0.253829825605913 "1"
"2094" "1" 10137518.7643951 -737541.62199583 175 FALSE "1" "1.1" "Andir" "Nov" 26 87.471 0.297 11 5 10139240.0716156 -739125.702655865 1 0.393179027829537 0 11 -0.185331230595199 "1"
"2095" "1" 10137518.7643951 -737541.62199583 175 FALSE "1" "1.1" "Andir" "Jul" 57 87.471 0.652 7 5 10139240.0716156 -739125.702655865 1 0.656136780603706 0 7 -0.489674271130741 "1"
"2096" "1" 10137518.7643951 -737541.62199583 175 FALSE "1" "1.1" "Andir" "Mar" 45 87.471 0.514 3 5 10139240.0716156 -739125.702655865 1 0.637915588444971 0 3 -0.504177843140049 "1"
"2097" "1" 10137518.7643951 -737541.62199583 175 FALSE "1" "1.1" "Andir" "Dec" 59 87.471 0.675 12 5 10139240.0716156 -739125.702655865 1 0.580864779203157 0 12 -0.0679520964914496 "1"
"2098" "1" 10137518.7643951 -737541.62199583 175 FALSE "1" "1.1" "Andir" "Aug" 40 87.471 0.457 8 5 10139240.0716156 -739125.702655865 1 0.499510351581542 0 8 -0.418414584429198 "1"
"2099" "1" 10137518.7643951 -737541.62199583 175 FALSE "1" "1.1" "Andir" "Apr" 60 87.471 0.686 4 5 10139240.0716156 -739125.702655865 1 0.721745063325974 0 4 -0.505966065346167 "1"
"2100" "1" 10137518.7643951 -737541.62199583 175 FALSE "1" "1.1" "Andir" "Sep" 37 87.471 0.423 9 5 10139240.0716156 -739125.702655865 1 0.44179336839047 0 9 -0.323133475142201 "1"
"2101" "1" 10137525.6482244 -737547.07868273 176 FALSE "1" "1.1" "Andir" "Jan" 90 87.471 1.029 1 5 10139240.0716156 -739125.702655865 1 0.961489423106493 0.000267180142988432 1 -0.201578371937587 "1.25"
"2102" "1" 10137525.6482244 -737547.07868273 176 FALSE "1" "1.1" "Andir" "May" 67 87.471 0.766 5 5 10139240.0716156 -739125.702655865 1 0.768137165158105 0 5 -0.579005009558247 "1"
"2103" "1" 10137525.6482244 -737547.07868273 176 FALSE "1" "1.1" "Andir" "Oct" 39 87.471 0.446 10 5 10139240.0716156 -739125.702655865 1 0.443178913400996 0 10 -0.216120741496233 "1"
"2104" "1" 10137525.6482244 -737547.07868273 176 FALSE "1" "1.1" "Andir" "Jun" 59 87.471 0.675 6 5 10139240.0716156 -739125.702655865 1 0.690780086798228 0 6 -0.481689621935628 "1"
"2105" "1" 10137525.6482244 -737547.07868273 176 FALSE "1" "1.1" "Andir" "Feb" 82 87.471 0.937 2 5 10139240.0716156 -739125.702655865 1 0.907281862901677 3.30242802926151e-06 2 -0.253829825605913 "1"
"2106" "1" 10137525.6482244 -737547.07868273 176 FALSE "1" "1.1" "Andir" "Nov" 26 87.471 0.297 11 5 10139240.0716156 -739125.702655865 1 0.393179027829537 0 11 -0.185331230595199 "1"
"2107" "1" 10137525.6482244 -737547.07868273 176 FALSE "1" "1.1" "Andir" "Jul" 57 87.471 0.652 7 5 10139240.0716156 -739125.702655865 1 0.656136780603706 0 7 -0.489674271130741 "1"
"2108" "1" 10137525.6482244 -737547.07868273 176 FALSE "1" "1.1" "Andir" "Mar" 45 87.471 0.514 3 5 10139240.0716156 -739125.702655865 1 0.637915588444971 0 3 -0.504177843140049 "1"
"2109" "1" 10137525.6482244 -737547.07868273 176 FALSE "1" "1.1" "Andir" "Dec" 59 87.471 0.675 12 5 10139240.0716156 -739125.702655865 1 0.580864779203157 0 12 -0.0679520964914496 "1"
"2110" "1" 10137525.6482244 -737547.07868273 176 FALSE "1" "1.1" "Andir" "Aug" 40 87.471 0.457 8 5 10139240.0716156 -739125.702655865 1 0.499510351581542 0 8 -0.418414584429198 "1"
"2111" "1" 10137525.6482244 -737547.07868273 176 FALSE "1" "1.1" "Andir" "Apr" 60 87.471 0.686 4 5 10139240.0716156 -739125.702655865 1 0.721745063325974 0 4 -0.505966065346167 "1"
"2112" "1" 10137525.6482244 -737547.07868273 176 FALSE "1" "1.1" "Andir" "Sep" 37 87.471 0.423 9 5 10139240.0716156 -739125.702655865 1 0.44179336839047 0 9 -0.323133475142201 "1"
"2113" "1" 10137533.228228 -737552.94392595 177 FALSE "1" "1.1" "Andir" "Jan" 90 87.471 1.029 1 5 10139240.0716156 -739125.702655865 1 0.961489423106493 0.000267180142988432 1 -0.201578371937587 "1.25"
"2114" "1" 10137533.228228 -737552.94392595 177 FALSE "1" "1.1" "Andir" "May" 67 87.471 0.766 5 5 10139240.0716156 -739125.702655865 1 0.768137165158105 0 5 -0.579005009558247 "1"
"2115" "1" 10137533.228228 -737552.94392595 177 FALSE "1" "1.1" "Andir" "Oct" 39 87.471 0.446 10 5 10139240.0716156 -739125.702655865 1 0.443178913400996 0 10 -0.216120741496233 "1"
"2116" "1" 10137533.228228 -737552.94392595 177 FALSE "1" "1.1" "Andir" "Jun" 59 87.471 0.675 6 5 10139240.0716156 -739125.702655865 1 0.690780086798228 0 6 -0.481689621935628 "1"
"2117" "1" 10137533.228228 -737552.94392595 177 FALSE "1" "1.1" "Andir" "Feb" 82 87.471 0.937 2 5 10139240.0716156 -739125.702655865 1 0.907281862901677 3.30242802926151e-06 2 -0.253829825605913 "1"
"2118" "1" 10137533.228228 -737552.94392595 177 FALSE "1" "1.1" "Andir" "Nov" 26 87.471 0.297 11 5 10139240.0716156 -739125.702655865 1 0.393179027829537 0 11 -0.185331230595199 "1"
"2119" "1" 10137533.228228 -737552.94392595 177 FALSE "1" "1.1" "Andir" "Jul" 57 87.471 0.652 7 5 10139240.0716156 -739125.702655865 1 0.656136780603706 0 7 -0.489674271130741 "1"
"2120" "1" 10137533.228228 -737552.94392595 177 FALSE "1" "1.1" "Andir" "Mar" 45 87.471 0.514 3 5 10139240.0716156 -739125.702655865 1 0.637915588444971 0 3 -0.504177843140049 "1"
"2121" "1" 10137533.228228 -737552.94392595 177 FALSE "1" "1.1" "Andir" "Dec" 59 87.471 0.675 12 5 10139240.0716156 -739125.702655865 1 0.580864779203157 0 12 -0.0679520964914496 "1"
"2122" "1" 10137533.228228 -737552.94392595 177 FALSE "1" "1.1" "Andir" "Aug" 40 87.471 0.457 8 5 10139240.0716156 -739125.702655865 1 0.499510351581542 0 8 -0.418414584429198 "1"
"2123" "1" 10137533.228228 -737552.94392595 177 FALSE "1" "1.1" "Andir" "Apr" 60 87.471 0.686 4 5 10139240.0716156 -739125.702655865 1 0.721745063325974 0 4 -0.505966065346167 "1"
"2124" "1" 10137533.228228 -737552.94392595 177 FALSE "1" "1.1" "Andir" "Sep" 37 87.471 0.423 9 5 10139240.0716156 -739125.702655865 1 0.44179336839047 0 9 -0.323133475142201 "1"
"2125" "1" 10137541.4738765 -737559.77815356 178 FALSE "1" "1.1" "Andir" "Jan" 90 87.471 1.029 1 5 10139240.0716156 -739125.702655865 1 0.961489423106493 0.000267180142988432 1 -0.201578371937587 "1.25"
"2126" "1" 10137541.4738765 -737559.77815356 178 FALSE "1" "1.1" "Andir" "May" 67 87.471 0.766 5 5 10139240.0716156 -739125.702655865 1 0.768137165158105 0 5 -0.579005009558247 "1"
"2127" "1" 10137541.4738765 -737559.77815356 178 FALSE "1" "1.1" "Andir" "Oct" 39 87.471 0.446 10 5 10139240.0716156 -739125.702655865 1 0.443178913400996 0 10 -0.216120741496233 "1"
"2128" "1" 10137541.4738765 -737559.77815356 178 FALSE "1" "1.1" "Andir" "Jun" 59 87.471 0.675 6 5 10139240.0716156 -739125.702655865 1 0.690780086798228 0 6 -0.481689621935628 "1"
"2129" "1" 10137541.4738765 -737559.77815356 178 FALSE "1" "1.1" "Andir" "Feb" 82 87.471 0.937 2 5 10139240.0716156 -739125.702655865 1 0.907281862901677 3.30242802926151e-06 2 -0.253829825605913 "1"
"2130" "1" 10137541.4738765 -737559.77815356 178 FALSE "1" "1.1" "Andir" "Nov" 26 87.471 0.297 11 5 10139240.0716156 -739125.702655865 1 0.393179027829537 0 11 -0.185331230595199 "1"
"2131" "1" 10137541.4738765 -737559.77815356 178 FALSE "1" "1.1" "Andir" "Jul" 57 87.471 0.652 7 5 10139240.0716156 -739125.702655865 1 0.656136780603706 0 7 -0.489674271130741 "1"
"2132" "1" 10137541.4738765 -737559.77815356 178 FALSE "1" "1.1" "Andir" "Mar" 45 87.471 0.514 3 5 10139240.0716156 -739125.702655865 1 0.637915588444971 0 3 -0.504177843140049 "1"
"2133" "1" 10137541.4738765 -737559.77815356 178 FALSE "1" "1.1" "Andir" "Dec" 59 87.471 0.675 12 5 10139240.0716156 -739125.702655865 1 0.580864779203157 0 12 -0.0679520964914496 "1"
"2134" "1" 10137541.4738765 -737559.77815356 178 FALSE "1" "1.1" "Andir" "Aug" 40 87.471 0.457 8 5 10139240.0716156 -739125.702655865 1 0.499510351581542 0 8 -0.418414584429198 "1"
"2135" "1" 10137541.4738765 -737559.77815356 178 FALSE "1" "1.1" "Andir" "Apr" 60 87.471 0.686 4 5 10139240.0716156 -739125.702655865 1 0.721745063325974 0 4 -0.505966065346167 "1"
"2136" "1" 10137541.4738765 -737559.77815356 178 FALSE "1" "1.1" "Andir" "Sep" 37 87.471 0.423 9 5 10139240.0716156 -739125.702655865 1 0.44179336839047 0 9 -0.323133475142201 "1"
"2137" "1" 10137549.0224033 -737566.20382484 179 FALSE "1" "1.1" "Andir" "Jan" 90 87.471 1.029 1 5 10139240.0716156 -739125.702655865 1 0.961489423106493 0.000267180142988432 1 -0.201578371937587 "1.25"
"2138" "1" 10137549.0224033 -737566.20382484 179 FALSE "1" "1.1" "Andir" "May" 67 87.471 0.766 5 5 10139240.0716156 -739125.702655865 1 0.768137165158105 0 5 -0.579005009558247 "1"
"2139" "1" 10137549.0224033 -737566.20382484 179 FALSE "1" "1.1" "Andir" "Oct" 39 87.471 0.446 10 5 10139240.0716156 -739125.702655865 1 0.443178913400996 0 10 -0.216120741496233 "1"
"2140" "1" 10137549.0224033 -737566.20382484 179 FALSE "1" "1.1" "Andir" "Jun" 59 87.471 0.675 6 5 10139240.0716156 -739125.702655865 1 0.690780086798228 0 6 -0.481689621935628 "1"
"2141" "1" 10137549.0224033 -737566.20382484 179 FALSE "1" "1.1" "Andir" "Feb" 82 87.471 0.937 2 5 10139240.0716156 -739125.702655865 1 0.907281862901677 3.30242802926151e-06 2 -0.253829825605913 "1"
"2142" "1" 10137549.0224033 -737566.20382484 179 FALSE "1" "1.1" "Andir" "Nov" 26 87.471 0.297 11 5 10139240.0716156 -739125.702655865 1 0.393179027829537 0 11 -0.185331230595199 "1"
"2143" "1" 10137549.0224033 -737566.20382484 179 FALSE "1" "1.1" "Andir" "Jul" 57 87.471 0.652 7 5 10139240.0716156 -739125.702655865 1 0.656136780603706 0 7 -0.489674271130741 "1"
"2144" "1" 10137549.0224033 -737566.20382484 179 FALSE "1" "1.1" "Andir" "Mar" 45 87.471 0.514 3 5 10139240.0716156 -739125.702655865 1 0.637915588444971 0 3 -0.504177843140049 "1"
"2145" "1" 10137549.0224033 -737566.20382484 179 FALSE "1" "1.1" "Andir" "Dec" 59 87.471 0.675 12 5 10139240.0716156 -739125.702655865 1 0.580864779203157 0 12 -0.0679520964914496 "1"
"2146" "1" 10137549.0224033 -737566.20382484 179 FALSE "1" "1.1" "Andir" "Aug" 40 87.471 0.457 8 5 10139240.0716156 -739125.702655865 1 0.499510351581542 0 8 -0.418414584429198 "1"
"2147" "1" 10137549.0224033 -737566.20382484 179 FALSE "1" "1.1" "Andir" "Apr" 60 87.471 0.686 4 5 10139240.0716156 -739125.702655865 1 0.721745063325974 0 4 -0.505966065346167 "1"
"2148" "1" 10137549.0224033 -737566.20382484 179 FALSE "1" "1.1" "Andir" "Sep" 37 87.471 0.423 9 5 10139240.0716156 -739125.702655865 1 0.44179336839047 0 9 -0.323133475142201 "1"
"2149" "1" 10137556.6539905 -737571.15035108 180 FALSE "1" "1.1" "Andir" "Jan" 90 87.471 1.029 1 5 10139240.0716156 -739125.702655865 1 0.961489423106493 0.000267180142988432 1 -0.201578371937587 "1.25"
"2150" "1" 10137556.6539905 -737571.15035108 180 FALSE "1" "1.1" "Andir" "May" 67 87.471 0.766 5 5 10139240.0716156 -739125.702655865 1 0.768137165158105 0 5 -0.579005009558247 "1"
"2151" "1" 10137556.6539905 -737571.15035108 180 FALSE "1" "1.1" "Andir" "Oct" 39 87.471 0.446 10 5 10139240.0716156 -739125.702655865 1 0.443178913400996 0 10 -0.216120741496233 "1"
"2152" "1" 10137556.6539905 -737571.15035108 180 FALSE "1" "1.1" "Andir" "Jun" 59 87.471 0.675 6 5 10139240.0716156 -739125.702655865 1 0.690780086798228 0 6 -0.481689621935628 "1"
"2153" "1" 10137556.6539905 -737571.15035108 180 FALSE "1" "1.1" "Andir" "Feb" 82 87.471 0.937 2 5 10139240.0716156 -739125.702655865 1 0.907281862901677 3.30242802926151e-06 2 -0.253829825605913 "1"
"2154" "1" 10137556.6539905 -737571.15035108 180 FALSE "1" "1.1" "Andir" "Nov" 26 87.471 0.297 11 5 10139240.0716156 -739125.702655865 1 0.393179027829537 0 11 -0.185331230595199 "1"
"2155" "1" 10137556.6539905 -737571.15035108 180 FALSE "1" "1.1" "Andir" "Jul" 57 87.471 0.652 7 5 10139240.0716156 -739125.702655865 1 0.656136780603706 0 7 -0.489674271130741 "1"
"2156" "1" 10137556.6539905 -737571.15035108 180 FALSE "1" "1.1" "Andir" "Mar" 45 87.471 0.514 3 5 10139240.0716156 -739125.702655865 1 0.637915588444971 0 3 -0.504177843140049 "1"
"2157" "1" 10137556.6539905 -737571.15035108 180 FALSE "1" "1.1" "Andir" "Dec" 59 87.471 0.675 12 5 10139240.0716156 -739125.702655865 1 0.580864779203157 0 12 -0.0679520964914496 "1"
"2158" "1" 10137556.6539905 -737571.15035108 180 FALSE "1" "1.1" "Andir" "Aug" 40 87.471 0.457 8 5 10139240.0716156 -739125.702655865 1 0.499510351581542 0 8 -0.418414584429198 "1"
"2159" "1" 10137556.6539905 -737571.15035108 180 FALSE "1" "1.1" "Andir" "Apr" 60 87.471 0.686 4 5 10139240.0716156 -739125.702655865 1 0.721745063325974 0 4 -0.505966065346167 "1"
"2160" "1" 10137556.6539905 -737571.15035108 180 FALSE "1" "1.1" "Andir" "Sep" 37 87.471 0.423 9 5 10139240.0716156 -739125.702655865 1 0.44179336839047 0 9 -0.323133475142201 "1"
"2161" "1" 10137569.1017477 -737579.97281486 181 FALSE "1" "1.1" "Andir" "Jan" 90 87.471 1.029 1 5 10139240.0716156 -739125.702655865 1 0.961489423106493 0.000267180142988432 1 -0.201578371937587 "1.25"
"2162" "1" 10137569.1017477 -737579.97281486 181 FALSE "1" "1.1" "Andir" "May" 67 87.471 0.766 5 5 10139240.0716156 -739125.702655865 1 0.768137165158105 0 5 -0.579005009558247 "1"
"2163" "1" 10137569.1017477 -737579.97281486 181 FALSE "1" "1.1" "Andir" "Oct" 39 87.471 0.446 10 5 10139240.0716156 -739125.702655865 1 0.443178913400996 0 10 -0.216120741496233 "1"
"2164" "1" 10137569.1017477 -737579.97281486 181 FALSE "1" "1.1" "Andir" "Jun" 59 87.471 0.675 6 5 10139240.0716156 -739125.702655865 1 0.690780086798228 0 6 -0.481689621935628 "1"
"2165" "1" 10137569.1017477 -737579.97281486 181 FALSE "1" "1.1" "Andir" "Feb" 82 87.471 0.937 2 5 10139240.0716156 -739125.702655865 1 0.907281862901677 3.30242802926151e-06 2 -0.253829825605913 "1"
"2166" "1" 10137569.1017477 -737579.97281486 181 FALSE "1" "1.1" "Andir" "Nov" 26 87.471 0.297 11 5 10139240.0716156 -739125.702655865 1 0.393179027829537 0 11 -0.185331230595199 "1"
"2167" "1" 10137569.1017477 -737579.97281486 181 FALSE "1" "1.1" "Andir" "Jul" 57 87.471 0.652 7 5 10139240.0716156 -739125.702655865 1 0.656136780603706 0 7 -0.489674271130741 "1"
"2168" "1" 10137569.1017477 -737579.97281486 181 FALSE "1" "1.1" "Andir" "Mar" 45 87.471 0.514 3 5 10139240.0716156 -739125.702655865 1 0.637915588444971 0 3 -0.504177843140049 "1"
"2169" "1" 10137569.1017477 -737579.97281486 181 FALSE "1" "1.1" "Andir" "Dec" 59 87.471 0.675 12 5 10139240.0716156 -739125.702655865 1 0.580864779203157 0 12 -0.0679520964914496 "1"
"2170" "1" 10137569.1017477 -737579.97281486 181 FALSE "1" "1.1" "Andir" "Aug" 40 87.471 0.457 8 5 10139240.0716156 -739125.702655865 1 0.499510351581542 0 8 -0.418414584429198 "1"
"2171" "1" 10137569.1017477 -737579.97281486 181 FALSE "1" "1.1" "Andir" "Apr" 60 87.471 0.686 4 5 10139240.0716156 -739125.702655865 1 0.721745063325974 0 4 -0.505966065346167 "1"
"2172" "1" 10137569.1017477 -737579.97281486 181 FALSE "1" "1.1" "Andir" "Sep" 37 87.471 0.423 9 5 10139240.0716156 -739125.702655865 1 0.44179336839047 0 9 -0.323133475142201 "1"
"2173" "1" 10137584.3228485 -737590.63164309 182 FALSE "1" "1.1" "Andir" "Jan" 90 87.471 1.029 1 5 10139240.0716156 -739125.702655865 1 0.961489423106493 0.000267180142988432 1 -0.201578371937587 "1.25"
"2174" "1" 10137584.3228485 -737590.63164309 182 FALSE "1" "1.1" "Andir" "May" 67 87.471 0.766 5 5 10139240.0716156 -739125.702655865 1 0.768137165158105 0 5 -0.579005009558247 "1"
"2175" "1" 10137584.3228485 -737590.63164309 182 FALSE "1" "1.1" "Andir" "Oct" 39 87.471 0.446 10 5 10139240.0716156 -739125.702655865 1 0.443178913400996 0 10 -0.216120741496233 "1"
"2176" "1" 10137584.3228485 -737590.63164309 182 FALSE "1" "1.1" "Andir" "Jun" 59 87.471 0.675 6 5 10139240.0716156 -739125.702655865 1 0.690780086798228 0 6 -0.481689621935628 "1"
"2177" "1" 10137584.3228485 -737590.63164309 182 FALSE "1" "1.1" "Andir" "Feb" 82 87.471 0.937 2 5 10139240.0716156 -739125.702655865 1 0.907281862901677 3.30242802926151e-06 2 -0.253829825605913 "1"
[truncated: 44,073,586 more chars]
