# Supplementary material for: Spatiotemporal high-resolution prediction and mapping: methodology and application to dengue disease
Source: J Geogr Syst. 2022 Feb 19;24(4):527–81. doi: 10.1007/s10109-021-00368-0 (PMC8857957; doi:10.1007/s10109-021-00368-0)
Supplement: Supplementary file 2 — (ZIP 5354 KB) [file 10109_2021_368_MOESM2_ESM.zip › Online 2/DengueP3.csv]

District	Month	Cases	Expected	SIR	Group	Label
Andir	Jan	90	87.471	1.029	1	5
Antapani	Jan	114	65.781	1.733	1	26
Arcamanik	Jan	85	61.405	1.384	1	30
Astanaanyar	Jan	65	62.167	1.046	1	18
Babakan Ciparay	Jan	108	126.099	0.856	1	6
Bandung Kidul	Jan	72	51.726	1.392	1	17
Bandung Kulon	Jan	90	123.173	0.731	1	4
Bandung Wetan	Jan	51	27.443	1.858	1	12
Batununggal	Jan	117	105.934	1.104	1	14
Bojongloa Kaler	Jan	72	106.889	0.674	1	7
Bojongloa Kidul	Jan	59	75.353	0.783	1	23
Buahbatu	Jan	168	84.609	1.986	1	20
Cibeunying Kaler	Jan	93	62.037	1.499	1	24
Cibeunying Kidul	Jan	133	95.788	1.388	1	15
Cibiru	Jan	64	62.821	1.019	1	22
Cicendo	Jan	92	86.742	1.061	1	11
Cidadap	Jan	94	50.152	1.874	1	9
Cinambo	Jan	26	21.853	1.19	1	3
Coblong	Jan	194	111.162	1.745	1	10
Gedebage	Jan	35	32.611	1.073	1	1
Kiaracondong	Jan	131	114.312	1.146	1	19
Lengkong	Jan	147	63.191	2.326	1	27
Mandalajati	Jan	52	56.843	0.915	1	21
Panyileukan	Jan	42	34.642	1.212	1	25
Rancasari	Jan	108	68.259	1.582	1	29
Regol	Jan	116	72.277	1.605	1	16
Sukajadi	Jan	148	93.505	1.583	1	8
Sukasari	Jan	140	70.064	1.998	1	28
Sumurbandung	Jan	48	31.92	1.504	1	13
Ujungberung	Jan	65	68.358	0.951	1	2
Andir	Feb	82	87.471	0.937	2	5
Antapani	Feb	105	65.781	1.596	2	26
Arcamanik	Feb	91	61.405	1.482	2	30
Astanaanyar	Feb	72	62.167	1.158	2	18
Babakan Ciparay	Feb	87	126.099	0.69	2	6
Bandung Kidul	Feb	70	51.726	1.353	2	17
Bandung Kulon	Feb	96	123.173	0.779	2	4
Bandung Wetan	Feb	44	27.443	1.603	2	12
Batununggal	Feb	92	105.934	0.868	2	14
Bojongloa Kaler	Feb	85	106.889	0.795	2	7
Bojongloa Kidul	Feb	57	75.353	0.756	2	23
Buahbatu	Feb	189	84.609	2.234	2	20
Cibeunying Kaler	Feb	91	62.037	1.467	2	24
Cibeunying Kidul	Feb	113	95.788	1.18	2	15
Cibiru	Feb	51	62.821	0.812	2	22
Cicendo	Feb	108	86.742	1.245	2	11
Cidadap	Feb	76	50.152	1.515	2	9
Cinambo	Feb	13	21.853	0.595	2	3
Coblong	Feb	202	111.162	1.817	2	10
Gedebage	Feb	39	32.611	1.196	2	1
Kiaracondong	Feb	123	114.312	1.076	2	19
Lengkong	Feb	134	63.191	2.121	2	27
Mandalajati	Feb	43	56.843	0.756	2	21
Panyileukan	Feb	26	34.642	0.751	2	25
Rancasari	Feb	117	68.259	1.714	2	29
Regol	Feb	101	72.277	1.397	2	16
Sukajadi	Feb	123	93.505	1.315	2	8
Sukasari	Feb	157	70.064	2.241	2	28
Sumurbandung	Feb	57	31.92	1.786	2	13
Ujungberung	Feb	67	68.358	0.98	2	2
Andir	Mar	45	87.471	0.514	3	5
Antapani	Mar	113	65.781	1.718	3	26
Arcamanik	Mar	106	61.405	1.726	3	30
Astanaanyar	Mar	58	62.167	0.933	3	18
Babakan Ciparay	Mar	67	126.099	0.531	3	6
Bandung Kidul	Mar	74	51.726	1.431	3	17
Bandung Kulon	Mar	56	123.173	0.455	3	4
Bandung Wetan	Mar	44	27.443	1.603	3	12
Batununggal	Mar	136	105.934	1.284	3	14
Bojongloa Kaler	Mar	65	106.889	0.608	3	7
Bojongloa Kidul	Mar	40	75.353	0.531	3	23
Buahbatu	Mar	241	84.609	2.848	3	20
Cibeunying Kaler	Mar	101	62.037	1.628	3	24
Cibeunying Kidul	Mar	120	95.788	1.253	3	15
Cibiru	Mar	92	62.821	1.464	3	22
Cicendo	Mar	61	86.742	0.703	3	11
Cidadap	Mar	37	50.152	0.738	3	9
Cinambo	Mar	19	21.853	0.869	3	3
Coblong	Mar	163	111.162	1.466	3	10
Gedebage	Mar	62	32.611	1.901	3	1
Kiaracondong	Mar	150	114.312	1.312	3	19
Lengkong	Mar	157	63.191	2.485	3	27
Mandalajati	Mar	57	56.843	1.003	3	21
Panyileukan	Mar	49	34.642	1.414	3	25
Rancasari	Mar	168	68.259	2.461	3	29
Regol	Mar	85	72.277	1.176	3	16
Sukajadi	Mar	74	93.505	0.791	3	8
Sukasari	Mar	96	70.064	1.37	3	28
Sumurbandung	Mar	46	31.92	1.441	3	13
Ujungberung	Mar	75	68.358	1.097	3	2
Andir	Apr	60	87.471	0.686	4	5
Antapani	Apr	108	65.781	1.642	4	26
Arcamanik	Apr	128	61.405	2.085	4	30
Astanaanyar	Apr	74	62.167	1.19	4	18
Babakan Ciparay	Apr	87	126.099	0.69	4	6
Bandung Kidul	Apr	79	51.726	1.527	4	17
Bandung Kulon	Apr	73	123.173	0.593	4	4
Bandung Wetan	Apr	37	27.443	1.348	4	12
Batununggal	Apr	118	105.934	1.114	4	14
Bojongloa Kaler	Apr	83	106.889	0.777	4	7
Bojongloa Kidul	Apr	46	75.353	0.61	4	23
Buahbatu	Apr	265	84.609	3.132	4	20
Cibeunying Kaler	Apr	92	62.037	1.483	4	24
Cibeunying Kidul	Apr	131	95.788	1.368	4	15
Cibiru	Apr	80	62.821	1.273	4	22
Cicendo	Apr	73	86.742	0.842	4	11
Cidadap	Apr	53	50.152	1.057	4	9
Cinambo	Apr	26	21.853	1.19	4	3
Coblong	Apr	147	111.162	1.322	4	10
Gedebage	Apr	57	32.611	1.748	4	1
Kiaracondong	Apr	132	114.312	1.155	4	19
Lengkong	Apr	110	63.191	1.741	4	27
Mandalajati	Apr	51	56.843	0.897	4	21
Panyileukan	Apr	58	34.642	1.674	4	25
Rancasari	Apr	144	68.259	2.11	4	29
Regol	Apr	89	72.277	1.231	4	16
Sukajadi	Apr	80	93.505	0.856	4	8
Sukasari	Apr	77	70.064	1.099	4	28
Sumurbandung	Apr	45	31.92	1.41	4	13
Ujungberung	Apr	93	68.358	1.36	4	2
Andir	May	67	87.471	0.766	5	5
Antapani	May	150	65.781	2.28	5	26
Arcamanik	May	165	61.405	2.687	5	30
Astanaanyar	May	69	62.167	1.11	5	18
Babakan Ciparay	May	71	126.099	0.563	5	6
Bandung Kidul	May	89	51.726	1.721	5	17
Bandung Kulon	May	67	123.173	0.544	5	4
Bandung Wetan	May	45	27.443	1.64	5	12
Batununggal	May	185	105.934	1.746	5	14
Bojongloa Kaler	May	63	106.889	0.589	5	7
Bojongloa Kidul	May	77	75.353	1.022	5	23
Buahbatu	May	251	84.609	2.967	5	20
Cibeunying Kaler	May	99	62.037	1.596	5	24
Cibeunying Kidul	May	132	95.788	1.378	5	15
Cibiru	May	120	62.821	1.91	5	22
Cicendo	May	76	86.742	0.876	5	11
Cidadap	May	55	50.152	1.097	5	9
Cinambo	May	49	21.853	2.242	5	3
Coblong	May	188	111.162	1.691	5	10
Gedebage	May	71	32.611	2.177	5	1
Kiaracondong	May	167	114.312	1.461	5	19
Lengkong	May	180	63.191	2.849	5	27
Mandalajati	May	74	56.843	1.302	5	21
Panyileukan	May	80	34.642	2.309	5	25
Rancasari	May	185	68.259	2.71	5	29
Regol	May	117	72.277	1.619	5	16
Sukajadi	May	85	93.505	0.909	5	8
Sukasari	May	73	70.064	1.042	5	28
Sumurbandung	May	43	31.92	1.347	5	13
Ujungberung	May	111	68.358	1.624	5	2
Andir	Jun	59	87.471	0.675	6	5
Antapani	Jun	146	65.781	2.219	6	26
Arcamanik	Jun	142	61.405	2.313	6	30
Astanaanyar	Jun	58	62.167	0.933	6	18
Babakan Ciparay	Jun	91	126.099	0.722	6	6
Bandung Kidul	Jun	109	51.726	2.107	6	17
Bandung Kulon	Jun	66	123.173	0.536	6	4
Bandung Wetan	Jun	34	27.443	1.239	6	12
Batununggal	Jun	150	105.934	1.416	6	14
Bojongloa Kaler	Jun	63	106.889	0.589	6	7
Bojongloa Kidul	Jun	79	75.353	1.048	6	23
Buahbatu	Jun	248	84.609	2.931	6	20
Cibeunying Kaler	Jun	76	62.037	1.225	6	24
Cibeunying Kidul	Jun	94	95.788	0.981	6	15
Cibiru	Jun	65	62.821	1.035	6	22
Cicendo	Jun	76	86.742	0.876	6	11
Cidadap	Jun	43	50.152	0.857	6	9
Cinambo	Jun	34	21.853	1.556	6	3
Coblong	Jun	153	111.162	1.376	6	10
Gedebage	Jun	65	32.611	1.993	6	1
Kiaracondong	Jun	123	114.312	1.076	6	19
Lengkong	Jun	179	63.191	2.833	6	27
Mandalajati	Jun	69	56.843	1.214	6	21
Panyileukan	Jun	67	34.642	1.934	6	25
Rancasari	Jun	197	68.259	2.886	6	29
Regol	Jun	103	72.277	1.425	6	16
Sukajadi	Jun	99	93.505	1.059	6	8
Sukasari	Jun	97	70.064	1.384	6	28
Sumurbandung	Jun	48	31.92	1.504	6	13
Ujungberung	Jun	79	68.358	1.156	6	2
Andir	Jul	57	87.471	0.652	7	5
Antapani	Jul	108	65.781	1.642	7	26
Arcamanik	Jul	105	61.405	1.71	7	30
Astanaanyar	Jul	60	62.167	0.965	7	18
Babakan Ciparay	Jul	73	126.099	0.579	7	6
Bandung Kidul	Jul	79	51.726	1.527	7	17
Bandung Kulon	Jul	50	123.173	0.406	7	4
Bandung Wetan	Jul	39	27.443	1.421	7	12
Batununggal	Jul	127	105.934	1.199	7	14
Bojongloa Kaler	Jul	66	106.889	0.617	7	7
Bojongloa Kidul	Jul	56	75.353	0.743	7	23
Buahbatu	Jul	168	84.609	1.986	7	20
Cibeunying Kaler	Jul	79	62.037	1.273	7	24
Cibeunying Kidul	Jul	101	95.788	1.054	7	15
Cibiru	Jul	51	62.821	0.812	7	22
Cicendo	Jul	70	86.742	0.807	7	11
Cidadap	Jul	29	50.152	0.578	7	9
Cinambo	Jul	29	21.853	1.327	7	3
Coblong	Jul	119	111.162	1.071	7	10
Gedebage	Jul	58	32.611	1.779	7	1
Kiaracondong	Jul	127	114.312	1.111	7	19
Lengkong	Jul	150	63.191	2.374	7	27
Mandalajati	Jul	39	56.843	0.686	7	21
Panyileukan	Jul	53	34.642	1.53	7	25
Rancasari	Jul	98	68.259	1.436	7	29
Regol	Jul	76	72.277	1.052	7	16
Sukajadi	Jul	83	93.505	0.888	7	8
Sukasari	Jul	80	70.064	1.142	7	28
Sumurbandung	Jul	42	31.92	1.316	7	13
Ujungberung	Jul	64	68.358	0.936	7	2
Andir	Aug	40	87.471	0.457	8	5
Antapani	Aug	67	65.781	1.019	8	26
Arcamanik	Aug	58	61.405	0.945	8	30
Astanaanyar	Aug	45	62.167	0.724	8	18
Babakan Ciparay	Aug	51	126.099	0.404	8	6
Bandung Kidul	Aug	50	51.726	0.967	8	17
Bandung Kulon	Aug	43	123.173	0.349	8	4
Bandung Wetan	Aug	28	27.443	1.02	8	12
Batununggal	Aug	82	105.934	0.774	8	14
Bojongloa Kaler	Aug	33	106.889	0.309	8	7
Bojongloa Kidul	Aug	58	75.353	0.77	8	23
Buahbatu	Aug	116	84.609	1.371	8	20
Cibeunying Kaler	Aug	46	62.037	0.741	8	24
Cibeunying Kidul	Aug	81	95.788	0.846	8	15
Cibiru	Aug	36	62.821	0.573	8	22
Cicendo	Aug	47	86.742	0.542	8	11
Cidadap	Aug	43	50.152	0.857	8	9
Cinambo	Aug	18	21.853	0.824	8	3
Coblong	Aug	85	111.162	0.765	8	10
Gedebage	Aug	28	32.611	0.859	8	1
Kiaracondong	Aug	88	114.312	0.77	8	19
Lengkong	Aug	80	63.191	1.266	8	27
Mandalajati	Aug	23	56.843	0.405	8	21
Panyileukan	Aug	30	34.642	0.866	8	25
Rancasari	Aug	51	68.259	0.747	8	29
Regol	Aug	80	72.277	1.107	8	16
Sukajadi	Aug	56	93.505	0.599	8	8
Sukasari	Aug	51	70.064	0.728	8	28
Sumurbandung	Aug	28	31.92	0.877	8	13
Ujungberung	Aug	44	68.358	0.644	8	2
Andir	Sep	37	87.471	0.423	9	5
Antapani	Sep	47	65.781	0.714	9	26
Arcamanik	Sep	43	61.405	0.7	9	30
Astanaanyar	Sep	34	62.167	0.547	9	18
Babakan Ciparay	Sep	55	126.099	0.436	9	6
Bandung Kidul	Sep	30	51.726	0.58	9	17
Bandung Kulon	Sep	41	123.173	0.333	9	4
Bandung Wetan	Sep	17	27.443	0.619	9	12
Batununggal	Sep	58	105.934	0.548	9	14
Bojongloa Kaler	Sep	49	106.889	0.458	9	7
Bojongloa Kidul	Sep	29	75.353	0.385	9	23
Buahbatu	Sep	91	84.609	1.076	9	20
Cibeunying Kaler	Sep	28	62.037	0.451	9	24
Cibeunying Kidul	Sep	47	95.788	0.491	9	15
Cibiru	Sep	43	62.821	0.684	9	22
Cicendo	Sep	38	86.742	0.438	9	11
Cidadap	Sep	29	50.152	0.578	9	9
Cinambo	Sep	6	21.853	0.275	9	3
Coblong	Sep	72	111.162	0.648	9	10
Gedebage	Sep	17	32.611	0.521	9	1
Kiaracondong	Sep	64	114.312	0.56	9	19
Lengkong	Sep	63	63.191	0.997	9	27
Mandalajati	Sep	30	56.843	0.528	9	21
Panyileukan	Sep	16	34.642	0.462	9	25
Rancasari	Sep	41	68.259	0.601	9	29
Regol	Sep	63	72.277	0.872	9	16
Sukajadi	Sep	52	93.505	0.556	9	8
Sukasari	Sep	60	70.064	0.856	9	28
Sumurbandung	Sep	23	31.92	0.721	9	13
Ujungberung	Sep	43	68.358	0.629	9	2
Andir	Oct	39	87.471	0.446	10	5
Antapani	Oct	25	65.781	0.38	10	26
Arcamanik	Oct	38	61.405	0.619	10	30
Astanaanyar	Oct	44	62.167	0.708	10	18
Babakan Ciparay	Oct	45	126.099	0.357	10	6
Bandung Kidul	Oct	32	51.726	0.619	10	17
Bandung Kulon	Oct	30	123.173	0.244	10	4
Bandung Wetan	Oct	15	27.443	0.547	10	12
Batununggal	Oct	56	105.934	0.529	10	14
Bojongloa Kaler	Oct	48	106.889	0.449	10	7
Bojongloa Kidul	Oct	32	75.353	0.425	10	23
Buahbatu	Oct	66	84.609	0.78	10	20
Cibeunying Kaler	Oct	36	62.037	0.58	10	24
Cibeunying Kidul	Oct	53	95.788	0.553	10	15
Cibiru	Oct	27	62.821	0.43	10	22
Cicendo	Oct	47	86.742	0.542	10	11
Cidadap	Oct	23	50.152	0.459	10	9
Cinambo	Oct	6	21.853	0.275	10	3
Coblong	Oct	82	111.162	0.738	10	10
Gedebage	Oct	18	32.611	0.552	10	1
Kiaracondong	Oct	49	114.312	0.429	10	19
Lengkong	Oct	59	63.191	0.934	10	27
Mandalajati	Oct	25	56.843	0.44	10	21
Panyileukan	Oct	17	34.642	0.491	10	25
Rancasari	Oct	37	68.259	0.542	10	29
Regol	Oct	59	72.277	0.816	10	16
Sukajadi	Oct	78	93.505	0.834	10	8
Sukasari	Oct	55	70.064	0.785	10	28
Sumurbandung	Oct	30	31.92	0.94	10	13
Ujungberung	Oct	21	68.358	0.307	10	2
Andir	Nov	26	87.471	0.297	11	5
Antapani	Nov	33	65.781	0.502	11	26
Arcamanik	Nov	33	61.405	0.537	11	30
Astanaanyar	Nov	35	62.167	0.563	11	18
Babakan Ciparay	Nov	42	126.099	0.333	11	6
Bandung Kidul	Nov	44	51.726	0.851	11	17
Bandung Kulon	Nov	45	123.173	0.365	11	4
Bandung Wetan	Nov	13	27.443	0.474	11	12
Batununggal	Nov	58	105.934	0.548	11	14
Bojongloa Kaler	Nov	28	106.889	0.262	11	7
Bojongloa Kidul	Nov	30	75.353	0.398	11	23
Buahbatu	Nov	97	84.609	1.146	11	20
Cibeunying Kaler	Nov	37	62.037	0.596	11	24
Cibeunying Kidul	Nov	54	95.788	0.564	11	15
Cibiru	Nov	31	62.821	0.493	11	22
Cicendo	Nov	45	86.742	0.519	11	11
Cidadap	Nov	37	50.152	0.738	11	9
Cinambo	Nov	5	21.853	0.229	11	3
Coblong	Nov	93	111.162	0.837	11	10
Gedebage	Nov	31	32.611	0.951	11	1
Kiaracondong	Nov	63	114.312	0.551	11	19
Lengkong	Nov	65	63.191	1.029	11	27
Mandalajati	Nov	31	56.843	0.545	11	21
Panyileukan	Nov	35	34.642	1.01	11	25
Rancasari	Nov	46	68.259	0.674	11	29
Regol	Nov	53	72.277	0.733	11	16
Sukajadi	Nov	50	93.505	0.535	11	8
Sukasari	Nov	58	70.064	0.828	11	28
Sumurbandung	Nov	14	31.92	0.439	11	13
Ujungberung	Nov	37	68.358	0.541	11	2
Andir	Dec	59	87.471	0.675	12	5
Antapani	Dec	37	65.781	0.562	12	26
Arcamanik	Dec	31	61.405	0.505	12	30
Astanaanyar	Dec	49	62.167	0.788	12	18
Babakan Ciparay	Dec	54	126.099	0.428	12	6
Bandung Kidul	Dec	48	51.726	0.928	12	17
Bandung Kulon	Dec	52	123.173	0.422	12	4
Bandung Wetan	Dec	27	27.443	0.984	12	12
Batununggal	Dec	61	105.934	0.576	12	14
Bojongloa Kaler	Dec	50	106.889	0.468	12	7
Bojongloa Kidul	Dec	39	75.353	0.518	12	23
Buahbatu	Dec	77	84.609	0.91	12	20
Cibeunying Kaler	Dec	54	62.037	0.87	12	24
Cibeunying Kidul	Dec	67	95.788	0.699	12	15
Cibiru	Dec	22	62.821	0.35	12	22
Cicendo	Dec	50	86.742	0.576	12	11
Cidadap	Dec	41	50.152	0.818	12	9
Cinambo	Dec	10	21.853	0.458	12	3
Coblong	Dec	107	111.162	0.963	12	10
Gedebage	Dec	9	32.611	0.276	12	1
Kiaracondong	Dec	75	114.312	0.656	12	19
Lengkong	Dec	68	63.191	1.076	12	27
Mandalajati	Dec	23	56.843	0.405	12	21
Panyileukan	Dec	21	34.642	0.606	12	25
Rancasari	Dec	35	68.259	0.513	12	29
Regol	Dec	72	72.277	0.996	12	16
Sukajadi	Dec	53	93.505	0.567	12	8
Sukasari	Dec	97	70.064	1.384	12	28
Sumurbandung	Dec	35	31.92	1.097	12	13
Ujungberung	Dec	24	68.358	0.351	12	2
