# Supplementary material for: Spatiotemporal high-resolution prediction and mapping: methodology and application to dengue disease
Source: J Geogr Syst. 2022 Feb 19;24(4):527–81. doi: 10.1007/s10109-021-00368-0 (PMC8857957; doi:10.1007/s10109-021-00368-0)
Supplement: Supplementary file 2 — (ZIP 5354 KB) [file 10109_2021_368_MOESM2_ESM.zip › Online 2/FullProjection.txt]

"x" "y" "variable" "value" "Fill" "Group"
"18787" 10148977.958091 -745359.740358414 "Group1" 0.00162587700670652 0.00162587700670652 1
"18788" 10149076.2792523 -745359.740358414 "Group1" 0.00120661121390343 0.00120661121390343 1
"18789" 10149174.6004135 -745359.740358414 "Group1" 0.00078734542110034 0.00078734542110034 1
"18790" 10149272.9215748 -745359.740358414 "Group1" 0.000368079628289309 0.000368079628289309 1
"18791" 10149371.2427361 -745359.740358414 "Group1" -5.11861645137793e-05 -5.11861645137793e-05 1
"18792" 10149469.5638974 -745359.740358414 "Group1" -0.000470451957316868 -0.000470451957316868 1
"18793" 10149567.8850586 -745359.740358414 "Group1" -0.000889717750119956 -0.000889717750119956 1
"18794" 10149666.2062199 -745359.740358414 "Group1" -0.00130922839607556 -0.00130922839607556 1
"18795" 10149764.5273812 -745359.740358414 "Group1" -0.00220398378620561 -0.00220398378620561 1
"18796" 10149862.8485424 -745359.740358414 "Group1" -0.00314716353118009 -0.00314716353118009 1
"18797" 10149961.1697037 -745359.740358414 "Group1" -0.00418422332779752 -0.00418422332779752 1
"18798" 10150059.490865 -745359.740358414 "Group1" -0.00522128312441494 -0.00522128312441494 1
"19079" 10148191.3888009 -745274.791771692 "Group1" 0.00351688173197413 0.00351688173197413 1
"19080" 10148289.7099621 -745274.791771692 "Group1" 0.00335186682935352 0.00335186682935352 1
"19081" 10148388.0311234 -745274.791771692 "Group1" 0.00311440846587941 0.00311440846587941 1
"19082" 10148486.3522847 -745274.791771692 "Group1" 0.0028769501024008 0.0028769501024008 1
"19083" 10148584.6734459 -745274.791771692 "Group1" 0.00263949173892669 0.00263949173892669 1
"19084" 10148682.9946072 -745274.791771692 "Group1" 0.00240203337545258 0.00240203337545258 1
"19085" 10148781.3157685 -745274.791771692 "Group1" 0.00202736905172878 0.00202736905172878 1
"19086" 10148879.6369297 -745274.791771692 "Group1" 0.00163202311063957 0.00163202311063957 1
"19087" 10148977.958091 -745274.791771692 "Group1" 0.00123012214242639 0.00123012214242639 1
"19088" 10149076.2792523 -745274.791771692 "Group1" 0.000810856349623299 0.000810856349623299 1
"19089" 10149174.6004135 -745274.791771692 "Group1" 0.00039159055682021 0.00039159055682021 1
"19090" 10149272.9215748 -745274.791771692 "Group1" -2.76752359908206e-05 -2.76752359908206e-05 1
"19091" 10149371.2427361 -745274.791771692 "Group1" -0.000446941028793909 -0.000446941028793909 1
"19092" 10149469.5638974 -745274.791771692 "Group1" -0.000866206821596998 -0.000866206821596998 1
"19093" 10149567.8850586 -745274.791771692 "Group1" -0.00128547261440009 -0.00128547261440009 1
"19094" 10149666.2062199 -745274.791771692 "Group1" -0.0017587960246378 -0.0017587960246378 1
"19095" 10149764.5273812 -745274.791771692 "Group1" -0.00265355141476784 -0.00265355141476784 1
"19096" 10149862.8485424 -745274.791771692 "Group1" -0.00354830680488094 -0.00354830680488094 1
"19097" 10149961.1697037 -745274.791771692 "Group1" -0.0045690366903236 -0.0045690366903236 1
"19098" 10150059.490865 -745274.791771692 "Group1" -0.00560609648694102 -0.00560609648694102 1
"19099" 10150157.8120262 -745274.791771692 "Group1" -0.00664315628357809 -0.00664315628357809 1
"19100" 10150256.1331875 -745274.791771692 "Group1" -0.00768021608019552 -0.00768021608019552 1
"19101" 10150354.4543488 -745274.791771692 "Group1" -0.00871727587681295 -0.00871727587681295 1
"19366" 10146913.2137044 -745189.84318497 "Group1" 0.00394443725789336 0.00394443725789336 1
"19367" 10147011.5348656 -745189.84318497 "Group1" 0.00392748044293361 0.00392748044293361 1
"19368" 10147109.8560269 -745189.84318497 "Group1" 0.00393685230760557 0.00393685230760557 1
"19369" 10147208.1771882 -745189.84318497 "Group1" 0.00396485215341963 0.00396485215341963 1
"19370" 10147306.4983494 -745189.84318497 "Group1" 0.00399285199923422 0.00399285199923422 1
"19371" 10147404.8195107 -745189.84318497 "Group1" 0.00402085184504828 0.00402085184504828 1
"19372" 10147503.140672 -745189.84318497 "Group1" 0.004034539102174 0.004034539102174 1
"19373" 10147601.4618332 -745189.84318497 "Group1" 0.00399893620786699 0.00399893620786699 1
"19374" 10147699.7829945 -745189.84318497 "Group1" 0.00386038813607838 0.00386038813607838 1
"19375" 10147798.1041558 -745189.84318497 "Group1" 0.0037218400642924 0.0037218400642924 1
"19376" 10147896.4253171 -745189.84318497 "Group1" 0.00358329199250642 0.00358329199250642 1
"19377" 10147994.7464783 -745189.84318497 "Group1" 0.00344474392072044 0.00344474392072044 1
"19378" 10148093.0676396 -745189.84318497 "Group1" 0.00330619584893184 0.00330619584893184 1
"19379" 10148191.3888009 -745189.84318497 "Group1" 0.00316764777714586 0.00316764777714586 1
"19380" 10148289.7099621 -745189.84318497 "Group1" 0.00302274002080962 0.00302274002080962 1
"19381" 10148388.0311234 -745189.84318497 "Group1" 0.00278528165733551 0.00278528165733551 1
"19382" 10148486.3522847 -745189.84318497 "Group1" 0.0025478232938569 0.0025478232938569 1
"19383" 10148584.6734459 -745189.84318497 "Group1" 0.00231036493038279 0.00231036493038279 1
"19384" 10148682.9946072 -745189.84318497 "Group1" 0.00201558657783173 0.00201558657783173 1
"19385" 10148781.3157685 -745189.84318497 "Group1" 0.00162024063675001 0.00162024063675001 1
"19386" 10148879.6369297 -745189.84318497 "Group1" 0.00122489469566079 0.00122489469566079 1
"19387" 10148977.958091 -745189.84318497 "Group1" 0.000829548754579069 0.000829548754579069 1
"19388" 10149076.2792523 -745189.84318497 "Group1" 0.000415101485342627 0.000415101485342627 1
"19389" 10149174.6004135 -745189.84318497 "Group1" -4.16430746046168e-06 -4.16430746046168e-06 1
"19390" 10149272.9215748 -745189.84318497 "Group1" -0.000423430100271493 -0.000423430100271493 1
"19391" 10149371.2427361 -745189.84318497 "Group1" -0.000842695893074581 -0.000842695893074581 1
"19392" 10149469.5638974 -745189.84318497 "Group1" -0.00126196168587767 -0.00126196168587767 1
"19393" 10149567.8850586 -745189.84318497 "Group1" -0.00168122747868076 -0.00168122747868076 1
"19394" 10149666.2062199 -745189.84318497 "Group1" -0.00220836365320065 -0.00220836365320065 1
"19395" 10149764.5273812 -745189.84318497 "Group1" -0.00310311904333069 -0.00310311904333069 1
"19396" 10149862.8485424 -745189.84318497 "Group1" -0.00399787443344379 -0.00399787443344379 1
"19397" 10149961.1697037 -745189.84318497 "Group1" -0.0049538500528502 -0.0049538500528502 1
"19398" 10150059.490865 -745189.84318497 "Group1" -0.00599090984946763 -0.00599090984946763 1
"19399" 10150157.8120262 -745189.84318497 "Group1" -0.0070279696461047 -0.0070279696461047 1
"19400" 10150256.1331875 -745189.84318497 "Group1" -0.00806502944272213 -0.00806502944272213 1
"19401" 10150354.4543488 -745189.84318497 "Group1" -0.00910208923933956 -0.00910208923933956 1
"19402" 10150452.77551 -745189.84318497 "Group1" -0.010139149035957 -0.010139149035957 1
"19403" 10150551.0966713 -745189.84318497 "Group1" -0.0111762088325941 -0.0111762088325941 1
"19663" 10146618.2502206 -745104.894598248 "Group1" 0.00383120734667835 0.00383120734667835 1
"19664" 10146716.5713818 -745104.894598248 "Group1" 0.00381425053171861 0.00381425053171861 1
"19665" 10146814.8925431 -745104.894598248 "Group1" 0.00379729371675887 0.00379729371675887 1
"19666" 10146913.2137044 -745104.894598248 "Group1" 0.0037803369017988 0.0037803369017988 1
"19667" 10147011.5348656 -745104.894598248 "Group1" 0.00376338008683906 0.00376338008683906 1
"19668" 10147109.8560269 -745104.894598248 "Group1" 0.00374642327187932 0.00374642327187932 1
"19669" 10147208.1771882 -745104.894598248 "Group1" 0.00372946645691958 0.00372946645691958 1
"19670" 10147306.4983494 -745104.894598248 "Group1" 0.00371816197197941 0.00371816197197941 1
"19671" 10147404.8195107 -745104.894598248 "Group1" 0.00374616181779347 0.00374616181779347 1
"19672" 10147503.140672 -745104.894598248 "Group1" 0.00376422862067743 0.00376422862067743 1
"19673" 10147601.4618332 -745104.894598248 "Group1" 0.00364970225303871 0.00364970225303871 1
"19674" 10147699.7829945 -745104.894598248 "Group1" 0.00351115418125011 0.00351115418125011 1
"19675" 10147798.1041558 -745104.894598248 "Group1" 0.00337260610946413 0.00337260610946413 1
"19676" 10147896.4253171 -745104.894598248 "Group1" 0.00323405803767815 0.00323405803767815 1
"19677" 10147994.7464783 -745104.894598248 "Group1" 0.00309550996589217 0.00309550996589217 1
"19678" 10148093.0676396 -745104.894598248 "Group1" 0.00295696189410356 0.00295696189410356 1
"19679" 10148191.3888009 -745104.894598248 "Group1" 0.00281841382231758 0.00281841382231758 1
"19680" 10148289.7099621 -745104.894598248 "Group1" 0.0026798657505316 0.0026798657505316 1
"19681" 10148388.0311234 -745104.894598248 "Group1" 0.00245615484879161 0.00245615484879161 1
"19682" 10148486.3522847 -745104.894598248 "Group1" 0.002218696485313 0.002218696485313 1
"19683" 10148584.6734459 -745104.894598248 "Group1" 0.00198123812183889 0.00198123812183889 1
"19684" 10148682.9946072 -745104.894598248 "Group1" 0.00160845816285296 0.00160845816285296 1
"19685" 10148781.3157685 -745104.894598248 "Group1" 0.00121311222177124 0.00121311222177124 1
"19686" 10148879.6369297 -745104.894598248 "Group1" 0.000817766280682022 0.000817766280682022 1
"19687" 10148977.958091 -745104.894598248 "Group1" 0.000422420339600298 0.000422420339600298 1
"19688" 10149076.2792523 -745104.894598248 "Group1" 1.93466210619542e-05 1.93466210619542e-05 1
"19689" 10149174.6004135 -745104.894598248 "Group1" -0.000399919171741133 -0.000399919171741133 1
"19690" 10149272.9215748 -745104.894598248 "Group1" -0.000819184964552165 -0.000819184964552165 1
"19691" 10149371.2427361 -745104.894598248 "Group1" -0.00123845075735525 -0.00123845075735525 1
"19692" 10149469.5638974 -745104.894598248 "Group1" -0.00165771655015834 -0.00165771655015834 1
"19693" 10149567.8850586 -745104.894598248 "Group1" -0.00207698234296143 -0.00207698234296143 1
"19694" 10149666.2062199 -745104.894598248 "Group1" -0.0026579312817635 -0.0026579312817635 1
"19695" 10149764.5273812 -745104.894598248 "Group1" -0.00355268667189355 -0.00355268667189355 1
"19696" 10149862.8485424 -745104.894598248 "Group1" -0.00444744206200664 -0.00444744206200664 1
"19697" 10149961.1697037 -745104.894598248 "Group1" -0.00534219745211974 -0.00534219745211974 1
"19698" 10150059.490865 -745104.894598248 "Group1" -0.00637572321199423 -0.00637572321199423 1
"19699" 10150157.8120262 -745104.894598248 "Group1" -0.00741278300863131 -0.00741278300863131 1
"19700" 10150256.1331875 -745104.894598248 "Group1" -0.00844984280524873 -0.00844984280524873 1
"19701" 10150354.4543488 -745104.894598248 "Group1" -0.00948690260186616 -0.00948690260186616 1
"19702" 10150452.77551 -745104.894598248 "Group1" -0.0105239623984836 -0.0105239623984836 1
"19703" 10150551.0966713 -745104.894598248 "Group1" -0.0115610221951207 -0.0115610221951207 1
"19704" 10150649.4178326 -745104.894598248 "Group1" -0.0125980819917381 -0.0125980819917381 1
"19705" 10150747.7389938 -745104.894598248 "Group1" -0.0136351417883555 -0.0136351417883555 1
"19942" 10144553.5058339 -745019.946011526 "Group1" 0.00201595000665555 0.00201595000665555 1
"19959" 10146224.9655755 -745019.946011526 "Group1" 0.00348600078203328 0.00348600078203328 1
"19960" 10146323.2867368 -745019.946011526 "Group1" 0.00356533694110272 0.00356533694110272 1
"19961" 10146421.607898 -745019.946011526 "Group1" 0.00364467310017365 0.00364467310017365 1
"19962" 10146519.9290593 -745019.946011526 "Group1" 0.00368406380554376 0.00368406380554376 1
"19963" 10146618.2502206 -745019.946011526 "Group1" 0.00366710699058402 0.00366710699058402 1
"19964" 10146716.5713818 -745019.946011526 "Group1" 0.00365015017562428 0.00365015017562428 1
"19965" 10146814.8925431 -745019.946011526 "Group1" 0.00363319336066454 0.00363319336066454 1
"19966" 10146913.2137044 -745019.946011526 "Group1" 0.00361623654570447 0.00361623654570447 1
"19967" 10147011.5348656 -745019.946011526 "Group1" 0.00359927973074473 0.00359927973074473 1
"19968" 10147109.8560269 -745019.946011526 "Group1" 0.00358232291578499 0.00358232291578499 1
"19969" 10147208.1771882 -745019.946011526 "Group1" 0.00356536610082525 0.00356536610082525 1
"19970" 10147306.4983494 -745019.946011526 "Group1" 0.00354840928586518 0.00354840928586518 1
"19971" 10147404.8195107 -745019.946011526 "Group1" 0.00353145247090544 0.00353145247090544 1
"19972" 10147503.140672 -745019.946011526 "Group1" 0.0034597672121509 0.0034597672121509 1
"19973" 10147601.4618332 -745019.946011526 "Group1" 0.00330046829821092 0.00330046829821092 1
"19974" 10147699.7829945 -745019.946011526 "Group1" 0.00316192022642231 0.00316192022642231 1
"19975" 10147798.1041558 -745019.946011526 "Group1" 0.00302337215463633 0.00302337215463633 1
"19976" 10147896.4253171 -745019.946011526 "Group1" 0.00288482408285035 0.00288482408285035 1
"19977" 10147994.7464783 -745019.946011526 "Group1" 0.00274627601106437 0.00274627601106437 1
"19978" 10148093.0676396 -745019.946011526 "Group1" 0.00260772793927577 0.00260772793927577 1
"19979" 10148191.3888009 -745019.946011526 "Group1" 0.00246917986748979 0.00246917986748979 1
"19980" 10148289.7099621 -745019.946011526 "Group1" 0.00233063179570381 0.00233063179570381 1
"19981" 10148388.0311234 -745019.946011526 "Group1" 0.00212702804024816 0.00212702804024816 1
"19982" 10148486.3522847 -745019.946011526 "Group1" 0.00188956967676955 0.00188956967676955 1
"19983" 10148584.6734459 -745019.946011526 "Group1" 0.00159667568895647 0.00159667568895647 1
"19984" 10148682.9946072 -745019.946011526 "Group1" 0.00120132974787475 0.00120132974787475 1
"19985" 10148781.3157685 -745019.946011526 "Group1" 0.000805983806793021 0.000805983806793021 1
"19986" 10148879.6369297 -745019.946011526 "Group1" 0.000410637865703808 0.000410637865703808 1
"19987" 10148977.958091 -745019.946011526 "Group1" 1.52919246220839e-05 1.52919246220839e-05 1
"19988" 10149076.2792523 -745019.946011526 "Group1" -0.00038005401645964 -0.00038005401645964 1
"19989" 10149174.6004135 -745019.946011526 "Group1" -0.000795674036021264 -0.000795674036021264 1
"19990" 10149272.9215748 -745019.946011526 "Group1" -0.00121493982883229 -0.00121493982883229 1
"19991" 10149371.2427361 -745019.946011526 "Group1" -0.00163420562163538 -0.00163420562163538 1
"19992" 10149469.5638974 -745019.946011526 "Group1" -0.00205347141443847 -0.00205347141443847 1
"19993" 10149567.8850586 -745019.946011526 "Group1" -0.00247273720724156 -0.00247273720724156 1
"19994" 10149666.2062199 -745019.946011526 "Group1" -0.00310749891032573 -0.00310749891032573 1
"19995" 10149764.5273812 -745019.946011526 "Group1" -0.00400225430045578 -0.00400225430045578 1
"19996" 10149862.8485424 -745019.946011526 "Group1" -0.00489700969056888 -0.00489700969056888 1
"19997" 10149961.1697037 -745019.946011526 "Group1" -0.00579176508068197 -0.00579176508068197 1
"19998" 10150059.490865 -745019.946011526 "Group1" -0.00676053657452032 -0.00676053657452032 1
"19999" 10150157.8120262 -745019.946011526 "Group1" -0.00779759637115739 -0.00779759637115739 1
"20000" 10150256.1331875 -745019.946011526 "Group1" -0.00883465616777481 -0.00883465616777481 1
"20001" 10150354.4543488 -745019.946011526 "Group1" -0.00987171596439224 -0.00987171596439224 1
"20002" 10150452.77551 -745019.946011526 "Group1" -0.0109087757610097 -0.0109087757610097 1
"20003" 10150551.0966713 -745019.946011526 "Group1" -0.0119458355576467 -0.0119458355576467 1
"20004" 10150649.4178326 -745019.946011526 "Group1" -0.0129828953542642 -0.0129828953542642 1
"20005" 10150747.7389938 -745019.946011526 "Group1" -0.0140199551508816 -0.0140199551508816 1
"20006" 10150846.0601551 -745019.946011526 "Group1" -0.0150150768972184 -0.0150150768972184 1
"20236" 10143963.5788663 -744934.997424804 "Group1" 0.0013776964019607 0.0013776964019607 1
"20237" 10144061.9000276 -744934.997424804 "Group1" 0.00147764471921863 0.00147764471921863 1
"20238" 10144160.2211888 -744934.997424804 "Group1" 0.00157759303647656 0.00157759303647656 1
"20239" 10144258.5423501 -744934.997424804 "Group1" 0.00167568494872502 0.00167568494872502 1
"20240" 10144356.8635114 -744934.997424804 "Group1" 0.00177355609778443 0.00177355609778443 1
"20241" 10144455.1846726 -744934.997424804 "Group1" 0.0018714272468457 0.0018714272468457 1
"20242" 10144553.5058339 -744934.997424804 "Group1" 0.00196929839590511 0.00196929839590511 1
"20243" 10144651.8269952 -744934.997424804 "Group1" 0.00206415558382383 0.00206415558382383 1
"20244" 10144750.1481565 -744934.997424804 "Group1" 0.00212941169096911 0.00212941169096911 1
"20245" 10144848.4693177 -744934.997424804 "Group1" 0.00219466779811564 0.00219466779811564 1
"20246" 10144946.790479 -744934.997424804 "Group1" 0.00227497187188809 0.00227497187188809 1
"20255" 10145831.6809304 -744934.997424804 "Group1" 0.00311877956887289 0.00311877956887289 1
"20256" 10145930.0020917 -744934.997424804 "Group1" 0.00316663032855698 0.00316663032855698 1
"20257" 10146028.3232529 -744934.997424804 "Group1" 0.00321448108824197 0.00321448108824197 1
"20258" 10146126.6444142 -744934.997424804 "Group1" 0.00326544668936369 0.00326544668936369 1
"20259" 10146224.9655755 -744934.997424804 "Group1" 0.00334478284843312 0.00334478284843312 1
"20260" 10146323.2867368 -744934.997424804 "Group1" 0.00342411900750256 0.00342411900750256 1
"20261" 10146421.607898 -744934.997424804 "Group1" 0.00350345516657349 0.00350345516657349 1
"20262" 10146519.9290593 -744934.997424804 "Group1" 0.00351996344944921 0.00351996344944921 1
"20263" 10146618.2502206 -744934.997424804 "Group1" 0.00350300663448947 0.00350300663448947 1
"20264" 10146716.5713818 -744934.997424804 "Group1" 0.00348604981952973 0.00348604981952973 1
"20265" 10146814.8925431 -744934.997424804 "Group1" 0.00346909300456998 0.00346909300456998 1
"20266" 10146913.2137044 -744934.997424804 "Group1" 0.00345213618960992 0.00345213618960992 1
"20267" 10147011.5348656 -744934.997424804 "Group1" 0.00343517937465018 0.00343517937465018 1
"20268" 10147109.8560269 -744934.997424804 "Group1" 0.00341822255969044 0.00341822255969044 1
"20269" 10147208.1771882 -744934.997424804 "Group1" 0.00340126574473069 0.00340126574473069 1
"20270" 10147306.4983494 -744934.997424804 "Group1" 0.00338114729078686 0.00338114729078686 1
"20271" 10147404.8195107 -744934.997424804 "Group1" 0.00334642990814688 0.00334642990814688 1
"20272" 10147503.140672 -744934.997424804 "Group1" 0.00324688783852633 0.00324688783852633 1
"20273" 10147601.4618332 -744934.997424804 "Group1" 0.00306222877555628 0.00306222877555628 1
"20274" 10147699.7829945 -744934.997424804 "Group1" 0.00286773743279242 0.00286773743279242 1
"20275" 10147798.1041558 -744934.997424804 "Group1" 0.00267413819980806 0.00267413819980806 1
"20276" 10147896.4253171 -744934.997424804 "Group1" 0.00253559012802208 0.00253559012802208 1
"20277" 10147994.7464783 -744934.997424804 "Group1" 0.0023970420562361 0.0023970420562361 1
"20278" 10148093.0676396 -744934.997424804 "Group1" 0.00225849398444749 0.00225849398444749 1
"20279" 10148191.3888009 -744934.997424804 "Group1" 0.00211994591266151 0.00211994591266151 1
"20280" 10148289.7099621 -744934.997424804 "Group1" 0.00198139784087553 0.00198139784087553 1
"20281" 10148388.0311234 -744934.997424804 "Group1" 0.00179790123170426 0.00179790123170426 1
"20282" 10148486.3522847 -744934.997424804 "Group1" 0.00156044286822565 0.00156044286822565 1
"20283" 10148584.6734459 -744934.997424804 "Group1" 0.0011895472739777 0.0011895472739777 1
"20284" 10148682.9946072 -744934.997424804 "Group1" 0.000794201332895973 0.000794201332895973 1
"20285" 10148781.3157685 -744934.997424804 "Group1" 0.00039885539181425 0.00039885539181425 1
"20286" 10148879.6369297 -744934.997424804 "Group1" 3.50945072503592e-06 3.50945072503592e-06 1
"20287" 10148977.958091 -744934.997424804 "Group1" -0.000391836490356687 -0.000391836490356687 1
"20288" 10149076.2792523 -744934.997424804 "Group1" -0.000787182431438411 -0.000787182431438411 1
"20289" 10149174.6004135 -744934.997424804 "Group1" -0.00119142890030194 -0.00119142890030194 1
"20290" 10149272.9215748 -744934.997424804 "Group1" -0.00161069469311297 -0.00161069469311297 1
"20291" 10149371.2427361 -744934.997424804 "Group1" -0.00202996048591605 -0.00202996048591605 1
"20292" 10149469.5638974 -744934.997424804 "Group1" -0.00244922627871914 -0.00244922627871914 1
"20293" 10149567.8850586 -744934.997424804 "Group1" -0.00286849207152223 -0.00286849207152223 1
"20294" 10149666.2062199 -744934.997424804 "Group1" -0.00355706653888858 -0.00355706653888858 1
"20295" 10149764.5273812 -744934.997424804 "Group1" -0.00445182192901863 -0.00445182192901863 1
"20296" 10149862.8485424 -744934.997424804 "Group1" -0.00534657731913173 -0.00534657731913173 1
"20297" 10149961.1697037 -744934.997424804 "Group1" -0.00624133270924482 -0.00624133270924482 1
"20298" 10150059.490865 -744934.997424804 "Group1" -0.00714534993704692 -0.00714534993704692 1
"20299" 10150157.8120262 -744934.997424804 "Group1" -0.00818240973368399 -0.00818240973368399 1
"20300" 10150256.1331875 -744934.997424804 "Group1" -0.00921946953030142 -0.00921946953030142 1
"20301" 10150354.4543488 -744934.997424804 "Group1" -0.0102565293269188 -0.0102565293269188 1
"20302" 10150452.77551 -744934.997424804 "Group1" -0.0112684159454571 -0.0112684159454571 1
"20303" 10150551.0966713 -744934.997424804 "Group1" -0.0122548129195136 -0.0122548129195136 1
"20304" 10150649.4178326 -744934.997424804 "Group1" -0.0132412098935515 -0.0132412098935515 1
"20305" 10150747.7389938 -744934.997424804 "Group1" -0.0142276068675893 -0.0142276068675893 1
"20306" 10150846.0601551 -744934.997424804 "Group1" -0.0152140038416271 -0.0152140038416271 1
"20307" 10150944.3813164 -744934.997424804 "Group1" -0.0164102669603491 -0.0164102669603491 1
"20308" 10151042.7024777 -744934.997424804 "Group1" -0.0177668729407622 -0.0177668729407622 1
"20530" 10143373.6518987 -744850.048838082 "Group1" 0.000840027869253895 0.000840027869253895 1
"20531" 10143471.97306 -744850.048838082 "Group1" 0.000915554055943304 0.000915554055943304 1
"20532" 10143570.2942212 -744850.048838082 "Group1" 0.000991080242634143 0.000991080242634143 1
"20533" 10143668.6153825 -744850.048838082 "Group1" 0.00106660642932355 0.00106660642932355 1
"20534" 10143766.9365438 -744850.048838082 "Group1" 0.00114213261601296 0.00114213261601296 1
"20535" 10143865.257705 -744850.048838082 "Group1" 0.0012253660528939 0.0012253660528939 1
"20536" 10143963.5788663 -744850.048838082 "Group1" 0.00133497121623952 0.00133497121623952 1
"20537" 10144061.9000276 -744850.048838082 "Group1" 0.00143329103985581 0.00143329103985581 1
"20538" 10144160.2211888 -744850.048838082 "Group1" 0.00153116218891523 0.00153116218891523 1
"20539" 10144258.5423501 -744850.048838082 "Group1" 0.00162903333797464 0.00162903333797464 1
"20540" 10144356.8635114 -744850.048838082 "Group1" 0.00172690448703406 0.00172690448703406 1
"20541" 10144455.1846726 -744850.048838082 "Group1" 0.00182477563609533 0.00182477563609533 1
"20542" 10144553.5058339 -744850.048838082 "Group1" 0.00192264678515474 0.00192264678515474 1
"20543" 10144651.8269952 -744850.048838082 "Group1" 0.00201249181706503 0.00201249181706503 1
"20544" 10144750.1481565 -744850.048838082 "Group1" 0.00207774792421032 0.00207774792421032 1
"20545" 10144848.4693177 -744850.048838082 "Group1" 0.00214300403135684 0.00214300403135684 1
"20546" 10144946.790479 -744850.048838082 "Group1" 0.00220826013850213 0.00220826013850213 1
"20547" 10145045.1116403 -744850.048838082 "Group1" 0.00229606966096202 0.00229606966096202 1
"20548" 10145143.4328015 -744850.048838082 "Group1" 0.00241997189411176 0.00241997189411176 1
"20549" 10145241.7539628 -744850.048838082 "Group1" 0.00254387412726385 0.00254387412726385 1
"20550" 10145340.0751241 -744850.048838082 "Group1" 0.00266777636041359 0.00266777636041359 1
"20551" 10145438.3962853 -744850.048838082 "Group1" 0.00279167859356333 0.00279167859356333 1
"20552" 10145536.7174466 -744850.048838082 "Group1" 0.00284333892899913 0.00284333892899913 1
"20553" 10145635.0386079 -744850.048838082 "Group1" 0.00289118968868412 0.00289118968868412 1
"20554" 10145733.3597691 -744850.048838082 "Group1" 0.00293904044836821 0.00293904044836821 1
"20555" 10145831.6809304 -744850.048838082 "Group1" 0.00298689120805229 0.00298689120805229 1
"20556" 10145930.0020917 -744850.048838082 "Group1" 0.00303474196773638 0.00303474196773638 1
"20557" 10146028.3232529 -744850.048838082 "Group1" 0.00308259272742137 0.00308259272742137 1
"20558" 10146126.6444142 -744850.048838082 "Group1" 0.00313044348710546 0.00313044348710546 1
"20559" 10146224.9655755 -744850.048838082 "Group1" 0.00320356491483316 0.00320356491483316 1
"20560" 10146323.2867368 -744850.048838082 "Group1" 0.00328290107390259 0.00328290107390259 1
"20561" 10146421.607898 -744850.048838082 "Group1" 0.00336223723297352 0.00336223723297352 1
"20562" 10146519.9290593 -744850.048838082 "Group1" 0.00335586309335488 0.00335586309335488 1
"20563" 10146618.2502206 -744850.048838082 "Group1" 0.00333890627839514 0.00333890627839514 1
"20564" 10146716.5713818 -744850.048838082 "Group1" 0.0033219494634354 0.0033219494634354 1
"20565" 10146814.8925431 -744850.048838082 "Group1" 0.00330499264847565 0.00330499264847565 1
"20566" 10146913.2137044 -744850.048838082 "Group1" 0.00328803583351559 0.00328803583351559 1
"20567" 10147011.5348656 -744850.048838082 "Group1" 0.00327107901855585 0.00327107901855585 1
"20568" 10147109.8560269 -744850.048838082 "Group1" 0.00325412220359611 0.00325412220359611 1
"20569" 10147208.1771882 -744850.048838082 "Group1" 0.00322422570375471 0.00322422570375471 1
"20570" 10147306.4983494 -744850.048838082 "Group1" 0.00318950832111408 0.00318950832111408 1
"20571" 10147404.8195107 -744850.048838082 "Group1" 0.00315479093847411 0.00315479093847411 1
"20572" 10147503.140672 -744850.048838082 "Group1" 0.00303018601814451 0.00303018601814451 1
"20573" 10147601.4618332 -744850.048838082 "Group1" 0.0028591816817221 0.0028591816817221 1
"20574" 10147699.7829945 -744850.048838082 "Group1" 0.00266469033895825 0.00266469033895825 1
"20575" 10147798.1041558 -744850.048838082 "Group1" 0.00247019899619807 0.00247019899619807 1
"20576" 10147896.4253171 -744850.048838082 "Group1" 0.0022757076534379 0.0022757076534379 1
"20577" 10147994.7464783 -744850.048838082 "Group1" 0.00208121631067773 0.00208121631067773 1
"20578" 10148093.0676396 -744850.048838082 "Group1" 0.0019092600296197 0.0019092600296197 1
"20579" 10148191.3888009 -744850.048838082 "Group1" 0.00177071195783372 0.00177071195783372 1
"20580" 10148289.7099621 -744850.048838082 "Group1" 0.00163216388604774 0.00163216388604774 1
"20581" 10148388.0311234 -744850.048838082 "Group1" 0.0014687744231608 0.0014687744231608 1
"20582" 10148486.3522847 -744850.048838082 "Group1" 0.00117776480008121 0.00117776480008121 1
"20583" 10148584.6734459 -744850.048838082 "Group1" 0.000782418858999483 0.000782418858999483 1
"20584" 10148682.9946072 -744850.048838082 "Group1" 0.00038707291791776 0.00038707291791776 1
"20585" 10148781.3157685 -744850.048838082 "Group1" -8.27302316396428e-06 -8.27302316396428e-06 1
"20586" 10148879.6369297 -744850.048838082 "Group1" -0.000403618964253178 -0.000403618964253178 1
"20587" 10148977.958091 -744850.048838082 "Group1" -0.000798964905334901 -0.000798964905334901 1
"20588" 10149076.2792523 -744850.048838082 "Group1" -0.00119431084641663 -0.00119431084641663 1
"20589" 10149174.6004135 -744850.048838082 "Group1" -0.00158965678749835 -0.00158965678749835 1
"20590" 10149272.9215748 -744850.048838082 "Group1" -0.0020064495573931 -0.0020064495573931 1
"20591" 10149371.2427361 -744850.048838082 "Group1" -0.00242571535019618 -0.00242571535019618 1
"20592" 10149469.5638974 -744850.048838082 "Group1" -0.00284498114299927 -0.00284498114299927 1
"20593" 10149567.8850586 -744850.048838082 "Group1" -0.00326424693580236 -0.00326424693580236 1
"20594" 10149666.2062199 -744850.048838082 "Group1" -0.00400663416745082 -0.00400663416745082 1
"20595" 10149764.5273812 -744850.048838082 "Group1" -0.00490138955758086 -0.00490138955758086 1
"20596" 10149862.8485424 -744850.048838082 "Group1" -0.00579614494769396 -0.00579614494769396 1
"20597" 10149961.1697037 -744850.048838082 "Group1" -0.00669090033780706 -0.00669090033780706 1
"20598" 10150059.490865 -744850.048838082 "Group1" -0.00758565572792015 -0.00758565572792015 1
"20599" 10150157.8120262 -744850.048838082 "Group1" -0.00850815196775206 -0.00850815196775206 1
"20600" 10150256.1331875 -744850.048838082 "Group1" -0.00949454894178989 -0.00949454894178989 1
"20601" 10150354.4543488 -744850.048838082 "Group1" -0.0104809459158277 -0.0104809459158277 1
"20602" 10150452.77551 -744850.048838082 "Group1" -0.0114673428898655 -0.0114673428898655 1
"20603" 10150551.0966713 -744850.048838082 "Group1" -0.0124537398639221 -0.0124537398639221 1
"20604" 10150649.4178326 -744850.048838082 "Group1" -0.0134401368379599 -0.0134401368379599 1
"20605" 10150747.7389938 -744850.048838082 "Group1" -0.0144265338119977 -0.0144265338119977 1
"20606" 10150846.0601551 -744850.048838082 "Group1" -0.0154129307860355 -0.0154129307860355 1
"20607" 10150944.3813164 -744850.048838082 "Group1" -0.0166741421912516 -0.0166741421912516 1
"20608" 10151042.7024777 -744850.048838082 "Group1" -0.0180307481716647 -0.0180307481716647 1
"20609" 10151141.0236389 -744850.048838082 "Group1" -0.0193873541520778 -0.0193873541520778 1
"20827" 10143078.6884149 -744765.10025136 "Group1" 0.000610623452798212 0.000610623452798212 1
"20828" 10143177.0095762 -744765.10025136 "Group1" 0.000686149639489051 0.000686149639489051 1
"20829" 10143275.3307374 -744765.10025136 "Group1" 0.00076167582617846 0.00076167582617846 1
"20830" 10143373.6518987 -744765.10025136 "Group1" 0.000837202012867868 0.000837202012867868 1
"20831" 10143471.97306 -744765.10025136 "Group1" 0.000912728199557277 0.000912728199557277 1
"20832" 10143570.2942212 -744765.10025136 "Group1" 0.000988254386248116 0.000988254386248116 1
"20833" 10143668.6153825 -744765.10025136 "Group1" 0.00106378057293752 0.00106378057293752 1
"20834" 10143766.9365438 -744765.10025136 "Group1" 0.00113610482478398 0.00113610482478398 1
"20835" 10143865.257705 -744765.10025136 "Group1" 0.00120783630288655 0.00120783630288655 1
"20836" 10143963.5788663 -744765.10025136 "Group1" 0.00128876828004596 0.00128876828004596 1
"20837" 10144061.9000276 -744765.10025136 "Group1" 0.00138663942910538 0.00138663942910538 1
"20838" 10144160.2211888 -744765.10025136 "Group1" 0.00148451057816479 0.00148451057816479 1
"20839" 10144258.5423501 -744765.10025136 "Group1" 0.00158238172722421 0.00158238172722421 1
"20840" 10144356.8635114 -744765.10025136 "Group1" 0.00168025287628362 0.00168025287628362 1
"20841" 10144455.1846726 -744765.10025136 "Group1" 0.00177812402534489 0.00177812402534489 1
"20842" 10144553.5058339 -744765.10025136 "Group1" 0.00187599517440431 0.00187599517440431 1
"20843" 10144651.8269952 -744765.10025136 "Group1" 0.00196082805030617 0.00196082805030617 1
"20844" 10144750.1481565 -744765.10025136 "Group1" 0.00202608415745145 0.00202608415745145 1
"20845" 10144848.4693177 -744765.10025136 "Group1" 0.00209134026459798 0.00209134026459798 1
"20846" 10144946.790479 -744765.10025136 "Group1" 0.00215659637174326 0.00215659637174326 1
"20847" 10145045.1116403 -744765.10025136 "Group1" 0.00222185247888855 0.00222185247888855 1
"20848" 10145143.4328015 -744765.10025136 "Group1" 0.00231716745003581 0.00231716745003581 1
"20849" 10145241.7539628 -744765.10025136 "Group1" 0.00244106968318789 0.00244106968318789 1
"20850" 10145340.0751241 -744765.10025136 "Group1" 0.00256497191633763 0.00256497191633763 1
"20851" 10145438.3962853 -744765.10025136 "Group1" 0.00266359980849426 0.00266359980849426 1
"20852" 10145536.7174466 -744765.10025136 "Group1" 0.00271145056817834 0.00271145056817834 1
"20853" 10145635.0386079 -744765.10025136 "Group1" 0.00275930132786334 0.00275930132786334 1
"20854" 10145733.3597691 -744765.10025136 "Group1" 0.00280715208754742 0.00280715208754742 1
"20855" 10145831.6809304 -744765.10025136 "Group1" 0.00285500284723151 0.00285500284723151 1
"20856" 10145930.0020917 -744765.10025136 "Group1" 0.00290285360691559 0.00290285360691559 1
"20857" 10146028.3232529 -744765.10025136 "Group1" 0.00295070436660059 0.00295070436660059 1
"20858" 10146126.6444142 -744765.10025136 "Group1" 0.00299855512628467 0.00299855512628467 1
"20859" 10146224.9655755 -744765.10025136 "Group1" 0.003062346981233 0.003062346981233 1
"20860" 10146323.2867368 -744765.10025136 "Group1" 0.00314168314030243 0.00314168314030243 1
"20861" 10146421.607898 -744765.10025136 "Group1" 0.00320871955222007 0.00320871955222007 1
"20862" 10146519.9290593 -744765.10025136 "Group1" 0.00319176273726033 0.00319176273726033 1
"20863" 10146618.2502206 -744765.10025136 "Group1" 0.00317480592230058 0.00317480592230058 1
"20864" 10146716.5713818 -744765.10025136 "Group1" 0.00315784910734084 0.00315784910734084 1
"20865" 10146814.8925431 -744765.10025136 "Group1" 0.0031408922923811 0.0031408922923811 1
"20866" 10146913.2137044 -744765.10025136 "Group1" 0.00312393547742104 0.00312393547742104 1
"20867" 10147011.5348656 -744765.10025136 "Group1" 0.00310202149936162 0.00310202149936162 1
"20868" 10147109.8560269 -744765.10025136 "Group1" 0.00306730411672164 0.00306730411672164 1
"20869" 10147208.1771882 -744765.10025136 "Group1" 0.00303258673408167 0.00303258673408167 1
"20870" 10147306.4983494 -744765.10025136 "Group1" 0.00299786935144104 0.00299786935144104 1
"20871" 10147404.8195107 -744765.10025136 "Group1" 0.00296315196880106 0.00296315196880106 1
"20872" 10147503.140672 -744765.10025136 "Group1" 0.00281348419776238 0.00281348419776238 1
"20873" 10147601.4618332 -744765.10025136 "Group1" 0.00264675042061696 0.00264675042061696 1
"20874" 10147699.7829945 -744765.10025136 "Group1" 0.00246164324512379 0.00246164324512379 1
"20875" 10147798.1041558 -744765.10025136 "Group1" 0.00226715190236362 0.00226715190236362 1
"20876" 10147896.4253171 -744765.10025136 "Group1" 0.00207266055960345 0.00207266055960345 1
"20877" 10147994.7464783 -744765.10025136 "Group1" 0.00187816921684328 0.00187816921684328 1
"20878" 10148093.0676396 -744765.10025136 "Group1" 0.00168367787407942 0.00168367787407942 1
"20879" 10148191.3888009 -744765.10025136 "Group1" 0.00148918653131925 0.00148918653131925 1
"20880" 10148289.7099621 -744765.10025136 "Group1" 0.00129469518855908 0.00129469518855908 1
"20881" 10148388.0311234 -744765.10025136 "Group1" 0.0011396476146169 0.0011396476146169 1
"20882" 10148486.3522847 -744765.10025136 "Group1" 0.000770636385102436 0.000770636385102436 1
"20883" 10148584.6734459 -744765.10025136 "Group1" 0.000375290444020712 0.000375290444020712 1
"20884" 10148682.9946072 -744765.10025136 "Group1" -2.00554970610122e-05 -2.00554970610122e-05 1
"20885" 10148781.3157685 -744765.10025136 "Group1" -0.000415401438142736 -0.000415401438142736 1
"20886" 10148879.6369297 -744765.10025136 "Group1" -0.00081074737923195 -0.00081074737923195 1
"20887" 10148977.958091 -744765.10025136 "Group1" -0.00120609332031367 -0.00120609332031367 1
"20888" 10149076.2792523 -744765.10025136 "Group1" -0.0016014392613954 -0.0016014392613954 1
"20889" 10149174.6004135 -744765.10025136 "Group1" -0.00199678520247712 -0.00199678520247712 1
"20890" 10149272.9215748 -744765.10025136 "Group1" -0.00240220442167377 -0.00240220442167377 1
"20891" 10149371.2427361 -744765.10025136 "Group1" -0.00282147021447686 -0.00282147021447686 1
"20892" 10149469.5638974 -744765.10025136 "Group1" -0.00324073600727995 -0.00324073600727995 1
"20893" 10149567.8850586 -744765.10025136 "Group1" -0.00366000180008303 -0.00366000180008303 1
"20894" 10149666.2062199 -744765.10025136 "Group1" -0.00445620179601367 -0.00445620179601367 1
"20895" 10149764.5273812 -744765.10025136 "Group1" -0.00535095718614371 -0.00535095718614371 1
"20896" 10149862.8485424 -744765.10025136 "Group1" -0.00624571257625681 -0.00624571257625681 1
"20897" 10149961.1697037 -744765.10025136 "Group1" -0.00714046796636991 -0.00714046796636991 1
"20898" 10150059.490865 -744765.10025136 "Group1" -0.00793511626427646 -0.00793511626427646 1
"20899" 10150157.8120262 -744765.10025136 "Group1" -0.00870707891216074 -0.00870707891216074 1
"20900" 10150256.1331875 -744765.10025136 "Group1" -0.00969347588619857 -0.00969347588619857 1
"20901" 10150354.4543488 -744765.10025136 "Group1" -0.0106798728602364 -0.0106798728602364 1
"20902" 10150452.77551 -744765.10025136 "Group1" -0.0116662698342742 -0.0116662698342742 1
"20903" 10150551.0966713 -744765.10025136 "Group1" -0.0126526668083307 -0.0126526668083307 1
"20904" 10150649.4178326 -744765.10025136 "Group1" -0.0136390637823686 -0.0136390637823686 1
"20905" 10150747.7389938 -744765.10025136 "Group1" -0.0146254607564064 -0.0146254607564064 1
"20906" 10150846.0601551 -744765.10025136 "Group1" -0.0156118577304442 -0.0156118577304442 1
"20907" 10150944.3813164 -744765.10025136 "Group1" -0.0169380174221545 -0.0169380174221545 1
"20908" 10151042.7024777 -744765.10025136 "Group1" -0.0182946234025676 -0.0182946234025676 1
"20909" 10151141.0236389 -744765.10025136 "Group1" -0.0196512293829807 -0.0196512293829807 1
"20910" 10151239.3448002 -744765.10025136 "Group1" -0.0210078353633937 -0.0210078353633937 1
"20911" 10151337.6659615 -744765.10025136 "Group1" -0.0223644413438325 -0.0223644413438325 1
"21125" 10142882.0460923 -744680.151664638 "Group1" 0.000503705307182802 0.000503705307182802 1
"21126" 10142980.3672536 -744680.151664638 "Group1" 0.000540465824355194 0.000540465824355194 1
"21127" 10143078.6884149 -744680.151664638 "Group1" 0.000607797596412188 0.000607797596412188 1
"21128" 10143177.0095762 -744680.151664638 "Group1" 0.000683323783103028 0.000683323783103028 1
"21129" 10143275.3307374 -744680.151664638 "Group1" 0.00075765558028154 0.00075765558028154 1
"21130" 10143373.6518987 -744680.151664638 "Group1" 0.000829387058384105 0.000829387058384105 1
"21131" 10143471.97306 -744680.151664638 "Group1" 0.000901118536486669 0.000901118536486669 1
"21132" 10143570.2942212 -744680.151664638 "Group1" 0.000972850014590593 0.000972850014590593 1
"21133" 10143668.6153825 -744680.151664638 "Group1" 0.00104458149269316 0.00104458149269316 1
"21134" 10143766.9365438 -744680.151664638 "Group1" 0.00111631297079572 0.00111631297079572 1
"21135" 10143865.257705 -744680.151664638 "Group1" 0.00118470200574505 0.00118470200574505 1
"21136" 10143963.5788663 -744680.151664638 "Group1" 0.00124482811109355 0.00124482811109355 1
"21137" 10144061.9000276 -744680.151664638 "Group1" 0.00133998781835501 0.00133998781835501 1
"21138" 10144160.2211888 -744680.151664638 "Group1" 0.00143785896741442 0.00143785896741442 1
"21139" 10144258.5423501 -744680.151664638 "Group1" 0.00153573011647384 0.00153573011647384 1
"21140" 10144356.8635114 -744680.151664638 "Group1" 0.00163360126553325 0.00163360126553325 1
"21141" 10144455.1846726 -744680.151664638 "Group1" 0.00173147241459452 0.00173147241459452 1
"21142" 10144553.5058339 -744680.151664638 "Group1" 0.00182934356365393 0.00182934356365393 1
"21143" 10144651.8269952 -744680.151664638 "Group1" 0.00190916428354737 0.00190916428354737 1
"21144" 10144750.1481565 -744680.151664638 "Group1" 0.00197442039069266 0.00197442039069266 1
"21145" 10144848.4693177 -744680.151664638 "Group1" 0.00203967649783918 0.00203967649783918 1
"21146" 10144946.790479 -744680.151664638 "Group1" 0.00210493260498447 0.00210493260498447 1
"21147" 10145045.1116403 -744680.151664638 "Group1" 0.00217018871212975 0.00217018871212975 1
"21148" 10145143.4328015 -744680.151664638 "Group1" 0.00223544481927504 0.00223544481927504 1
"21149" 10145241.7539628 -744680.151664638 "Group1" 0.00233826523911208 0.00233826523911208 1
"21150" 10145340.0751241 -744680.151664638 "Group1" 0.00246216747226182 0.00246216747226182 1
"21151" 10145438.3962853 -744680.151664638 "Group1" 0.00253171144767366 0.00253171144767366 1
"21152" 10145536.7174466 -744680.151664638 "Group1" 0.00257956220735774 0.00257956220735774 1
"21153" 10145635.0386079 -744680.151664638 "Group1" 0.00262741296704273 0.00262741296704273 1
"21154" 10145733.3597691 -744680.151664638 "Group1" 0.00267526372672682 0.00267526372672682 1
"21155" 10145831.6809304 -744680.151664638 "Group1" 0.00272311448641091 0.00272311448641091 1
"21156" 10145930.0020917 -744680.151664638 "Group1" 0.00277096524609499 0.00277096524609499 1
"21157" 10146028.3232529 -744680.151664638 "Group1" 0.00281881600577999 0.00281881600577999 1
"21158" 10146126.6444142 -744680.151664638 "Group1" 0.00286666676546407 0.00286666676546407 1
"21159" 10146224.9655755 -744680.151664638 "Group1" 0.00292112904763303 0.00292112904763303 1
"21160" 10146323.2867368 -744680.151664638 "Group1" 0.00300046520670246 0.00300046520670246 1
"21161" 10146421.607898 -744680.151664638 "Group1" 0.00304461919612574 0.00304461919612574 1
"21162" 10146519.9290593 -744680.151664638 "Group1" 0.003027662381166 0.003027662381166 1
"21163" 10146618.2502206 -744680.151664638 "Group1" 0.00301070556620626 0.00301070556620626 1
"21164" 10146716.5713818 -744680.151664638 "Group1" 0.00299374875124651 0.00299374875124651 1
"21165" 10146814.8925431 -744680.151664638 "Group1" 0.00297679193628677 0.00297679193628677 1
"21166" 10146913.2137044 -744680.151664638 "Group1" 0.00294509991232881 0.00294509991232881 1
"21167" 10147011.5348656 -744680.151664638 "Group1" 0.00291038252968884 0.00291038252968884 1
"21168" 10147109.8560269 -744680.151664638 "Group1" 0.00287566514704886 0.00287566514704886 1
"21169" 10147208.1771882 -744680.151664638 "Group1" 0.00284094776440889 0.00284094776440889 1
"21170" 10147306.4983494 -744680.151664638 "Group1" 0.00280623038176826 0.00280623038176826 1
"21171" 10147404.8195107 -744680.151664638 "Group1" 0.00276351615452598 0.00276351615452598 1
"21172" 10147503.140672 -744680.151664638 "Group1" 0.00259678237738056 0.00259678237738056 1
"21173" 10147601.4618332 -744680.151664638 "Group1" 0.00243004860023513 0.00243004860023513 1
"21174" 10147699.7829945 -744680.151664638 "Group1" 0.00225859615128962 0.00225859615128962 1
"21175" 10147798.1041558 -744680.151664638 "Group1" 0.00206410480852945 0.00206410480852945 1
"21176" 10147896.4253171 -744680.151664638 "Group1" 0.00186961346576928 0.00186961346576928 1
"21177" 10147994.7464783 -744680.151664638 "Group1" 0.00167512212300911 0.00167512212300911 1
"21178" 10148093.0676396 -744680.151664638 "Group1" 0.00148063078024525 0.00148063078024525 1
"21179" 10148191.3888009 -744680.151664638 "Group1" 0.00128613943748508 0.00128613943748508 1
"21180" 10148289.7099621 -744680.151664638 "Group1" 0.00109164809472491 0.00109164809472491 1
"21181" 10148388.0311234 -744680.151664638 "Group1" 0.000879726310685598 0.000879726310685598 1
"21182" 10148486.3522847 -744680.151664638 "Group1" 0.000402653163151003 0.000402653163151003 1
"21183" 10148584.6734459 -744680.151664638 "Group1" -3.18379709575022e-05 -3.18379709575022e-05 1
"21184" 10148682.9946072 -744680.151664638 "Group1" -0.000427183912039226 -0.000427183912039226 1
"21185" 10148781.3157685 -744680.151664638 "Group1" -0.00082252985312095 -0.00082252985312095 1
"21186" 10148879.6369297 -744680.151664638 "Group1" -0.00121787579421016 -0.00121787579421016 1
"21187" 10148977.958091 -744680.151664638 "Group1" -0.00161322173529189 -0.00161322173529189 1
"21188" 10149076.2792523 -744680.151664638 "Group1" -0.00200856767637361 -0.00200856767637361 1
"21189" 10149174.6004135 -744680.151664638 "Group1" -0.00240391361745533 -0.00240391361745533 1
"21190" 10149272.9215748 -744680.151664638 "Group1" -0.00279925955854455 -0.00279925955854455 1
"21191" 10149371.2427361 -744680.151664638 "Group1" -0.00321722507875699 -0.00321722507875699 1
"21192" 10149469.5638974 -744680.151664638 "Group1" -0.00363649087156008 -0.00363649087156008 1
"21193" 10149567.8850586 -744680.151664638 "Group1" -0.00405575666436316 -0.00405575666436316 1
"21194" 10149666.2062199 -744680.151664638 "Group1" -0.0049057694245759 -0.0049057694245759 1
"21195" 10149764.5273812 -744680.151664638 "Group1" -0.00580052481470595 -0.00580052481470595 1
"21196" 10149862.8485424 -744680.151664638 "Group1" -0.00669528020481905 -0.00669528020481905 1
"21197" 10149961.1697037 -744680.151664638 "Group1" -0.00752515661733578 -0.00752515661733578 1
"21198" 10150059.490865 -744680.151664638 "Group1" -0.0082461494536995 -0.0082461494536995 1
"21199" 10150157.8120262 -744680.151664638 "Group1" -0.00896714229007687 -0.00896714229007687 1
"21200" 10150256.1331875 -744680.151664638 "Group1" -0.00989240283060698 -0.00989240283060698 1
"21201" 10150354.4543488 -744680.151664638 "Group1" -0.0108787998046448 -0.0108787998046448 1
"21202" 10150452.77551 -744680.151664638 "Group1" -0.0118651967786826 -0.0118651967786826 1
"21203" 10150551.0966713 -744680.151664638 "Group1" -0.0128515937527391 -0.0128515937527391 1
"21204" 10150649.4178326 -744680.151664638 "Group1" -0.013837990726777 -0.013837990726777 1
"21205" 10150747.7389938 -744680.151664638 "Group1" -0.0148243877008148 -0.0148243877008148 1
"21206" 10150846.0601551 -744680.151664638 "Group1" -0.0158452866726183 -0.0158452866726183 1
"21207" 10150944.3813164 -744680.151664638 "Group1" -0.0172018926530571 -0.0172018926530571 1
"21208" 10151042.7024777 -744680.151664638 "Group1" -0.0185584986334701 -0.0185584986334701 1
"21209" 10151141.0236389 -744680.151664638 "Group1" -0.0199151046138832 -0.0199151046138832 1
"21210" 10151239.3448002 -744680.151664638 "Group1" -0.0212717105942963 -0.0212717105942963 1
"21211" 10151337.6659615 -744680.151664638 "Group1" -0.022628316574735 -0.022628316574735 1
"21212" 10151435.9871227 -744680.151664638 "Group1" -0.0239849225551481 -0.0239849225551481 1
"21388" 10139244.1631254 -744595.203077916 "Group1" 0.00417326305115397 0.00417326305115397 1
"21389" 10139342.4842867 -744595.203077916 "Group1" 0.00392635396458033 0.00392635396458033 1
"21390" 10139440.8054479 -744595.203077916 "Group1" 0.00367944487800669 0.00367944487800669 1
"21391" 10139539.1266092 -744595.203077916 "Group1" 0.00346149834363598 0.00346149834363598 1
"21392" 10139637.4477705 -744595.203077916 "Group1" 0.00325470775260882 0.00325470775260882 1
"21393" 10139735.7689317 -744595.203077916 "Group1" 0.00304791716158166 0.00304791716158166 1
"21394" 10139834.090093 -744595.203077916 "Group1" 0.0028411265705545 0.0028411265705545 1
"21395" 10139932.4112543 -744595.203077916 "Group1" 0.00258666467854521 0.00258666467854521 1
"21396" 10140030.7324156 -744595.203077916 "Group1" 0.00225012502570437 0.00225012502570437 1
"21397" 10140129.0535768 -744595.203077916 "Group1" 0.00202557684766937 0.00202557684766937 1
"21398" 10140227.3747381 -744595.203077916 "Group1" 0.00185999422969093 0.00185999422969093 1
"21399" 10140325.6958994 -744595.203077916 "Group1" 0.00169464659375526 0.00169464659375526 1
"21400" 10140424.0170606 -744595.203077916 "Group1" 0.00152930442295498 0.00152930442295498 1
"21401" 10140522.3382219 -744595.203077916 "Group1" 0.0013639622521547 0.0013639622521547 1
"21402" 10140620.6593832 -744595.203077916 "Group1" 0.00119862008135443 0.00119862008135443 1
"21403" 10140718.9805444 -744595.203077916 "Group1" 0.00103327791055102 0.00103327791055102 1
"21424" 10142783.7249311 -744595.203077916 "Group1" 0.000472451425510329 0.000472451425510329 1
"21425" 10142882.0460923 -744595.203077916 "Group1" 0.000510347026114269 0.000510347026114269 1
"21426" 10142980.3672536 -744595.203077916 "Group1" 0.000548242626718209 0.000548242626718209 1
"21427" 10143078.6884149 -744595.203077916 "Group1" 0.000594400770086766 0.000594400770086766 1
"21428" 10143177.0095762 -744595.203077916 "Group1" 0.000666132248190689 0.000666132248190689 1
"21429" 10143275.3307374 -744595.203077916 "Group1" 0.000737863726293254 0.000737863726293254 1
"21430" 10143373.6518987 -744595.203077916 "Group1" 0.000809595204395819 0.000809595204395819 1
"21431" 10143471.97306 -744595.203077916 "Group1" 0.000881326682498383 0.000881326682498383 1
"21432" 10143570.2942212 -744595.203077916 "Group1" 0.000953058160602307 0.000953058160602307 1
"21433" 10143668.6153825 -744595.203077916 "Group1" 0.00102478963870487 0.00102478963870487 1
"21434" 10143766.9365438 -744595.203077916 "Group1" 0.00109652111680744 0.00109652111680744 1
"21435" 10143865.257705 -744595.203077916 "Group1" 0.00116115369038659 0.00116115369038659 1
"21436" 10143963.5788663 -744595.203077916 "Group1" 0.00122127979573509 0.00122127979573509 1
"21437" 10144061.9000276 -744595.203077916 "Group1" 0.00129333620760457 0.00129333620760457 1
"21438" 10144160.2211888 -744595.203077916 "Group1" 0.00139120735666398 0.00139120735666398 1
"21439" 10144258.5423501 -744595.203077916 "Group1" 0.0014890785057234 0.0014890785057234 1
"21440" 10144356.8635114 -744595.203077916 "Group1" 0.00158694965478281 0.00158694965478281 1
"21441" 10144455.1846726 -744595.203077916 "Group1" 0.00168482080384408 0.00168482080384408 1
"21442" 10144553.5058339 -744595.203077916 "Group1" 0.0017826919529035 0.0017826919529035 1
"21443" 10144651.8269952 -744595.203077916 "Group1" 0.00185750051678851 0.00185750051678851 1
"21444" 10144750.1481565 -744595.203077916 "Group1" 0.00192275662393379 0.00192275662393379 1
"21445" 10144848.4693177 -744595.203077916 "Group1" 0.00198801273108032 0.00198801273108032 1
"21446" 10144946.790479 -744595.203077916 "Group1" 0.0020532688382256 0.0020532688382256 1
"21447" 10145045.1116403 -744595.203077916 "Group1" 0.00211852494537089 0.00211852494537089 1
"21448" 10145143.4328015 -744595.203077916 "Group1" 0.00218378105251617 0.00218378105251617 1
"21449" 10145241.7539628 -744595.203077916 "Group1" 0.0022490371596627 0.0022490371596627 1
"21450" 10145340.0751241 -744595.203077916 "Group1" 0.00235197232716879 0.00235197232716879 1
"21451" 10145438.3962853 -744595.203077916 "Group1" 0.00239982308685287 0.00239982308685287 1
"21452" 10145536.7174466 -744595.203077916 "Group1" 0.00244767384653696 0.00244767384653696 1
"21453" 10145635.0386079 -744595.203077916 "Group1" 0.00249552460622195 0.00249552460622195 1
"21454" 10145733.3597691 -744595.203077916 "Group1" 0.00254337536590604 0.00254337536590604 1
"21455" 10145831.6809304 -744595.203077916 "Group1" 0.00259122612559012 0.00259122612559012 1
"21456" 10145930.0020917 -744595.203077916 "Group1" 0.00263907688527421 0.00263907688527421 1
"21457" 10146028.3232529 -744595.203077916 "Group1" 0.0026869276449592 0.0026869276449592 1
"21458" 10146126.6444142 -744595.203077916 "Group1" 0.00273477840464329 0.00273477840464329 1
"21459" 10146224.9655755 -744595.203077916 "Group1" 0.00278262916432738 0.00278262916432738 1
"21460" 10146323.2867368 -744595.203077916 "Group1" 0.0028592472731023 0.0028592472731023 1
"21461" 10146421.607898 -744595.203077916 "Group1" 0.00288051884003119 0.00288051884003119 1
"21462" 10146519.9290593 -744595.203077916 "Group1" 0.00286356202507144 0.00286356202507144 1
"21463" 10146618.2502206 -744595.203077916 "Group1" 0.0028466052101117 0.0028466052101117 1
"21464" 10146716.5713818 -744595.203077916 "Group1" 0.00282289570793637 0.00282289570793637 1
"21465" 10146814.8925431 -744595.203077916 "Group1" 0.0027881783252964 0.0027881783252964 1
"21466" 10146913.2137044 -744595.203077916 "Group1" 0.00275346094265577 0.00275346094265577 1
"21467" 10147011.5348656 -744595.203077916 "Group1" 0.0027187435600158 0.0027187435600158 1
"21468" 10147109.8560269 -744595.203077916 "Group1" 0.00268402617737582 0.00268402617737582 1
"21469" 10147208.1771882 -744595.203077916 "Group1" 0.00264930879473585 0.00264930879473585 1
"21470" 10147306.4983494 -744595.203077916 "Group1" 0.00261459141209522 0.00261459141209522 1
"21471" 10147404.8195107 -744595.203077916 "Group1" 0.00254681433414386 0.00254681433414386 1
"21472" 10147503.140672 -744595.203077916 "Group1" 0.00238008055699843 0.00238008055699843 1
"21473" 10147601.4618332 -744595.203077916 "Group1" 0.00221334677985301 0.00221334677985301 1
"21474" 10147699.7829945 -744595.203077916 "Group1" 0.00204661300270443 0.00204661300270443 1
"21475" 10147798.1041558 -744595.203077916 "Group1" 0.001861057714695 0.001861057714695 1
"21476" 10147896.4253171 -744595.203077916 "Group1" 0.00166656637193483 0.00166656637193483 1
"21477" 10147994.7464783 -744595.203077916 "Group1" 0.00147207502917465 0.00147207502917465 1
"21478" 10148093.0676396 -744595.203077916 "Group1" 0.0012775836864108 0.0012775836864108 1
"21479" 10148191.3888009 -744595.203077916 "Group1" 0.00108309234365063 0.00108309234365063 1
"21480" 10148289.7099621 -744595.203077916 "Group1" 0.000888601000890454 0.000888601000890454 1
"21481" 10148388.0311234 -744595.203077916 "Group1" 0.000650183367350339 0.000650183367350339 1
"21482" 10148486.3522847 -744595.203077916 "Group1" 0.000201310829803684 0.000201310829803684 1
"21483" 10148584.6734459 -744595.203077916 "Group1" -0.000298870782932223 -0.000298870782932223 1
"21484" 10148682.9946072 -744595.203077916 "Group1" -0.000799052395668129 -0.000799052395668129 1
"21485" 10148781.3157685 -744595.203077916 "Group1" -0.00122965826809972 -0.00122965826809972 1
"21486" 10148879.6369297 -744595.203077916 "Group1" -0.00162500420918894 -0.00162500420918894 1
"21487" 10148977.958091 -744595.203077916 "Group1" -0.00202035015027066 -0.00202035015027066 1
"21488" 10149076.2792523 -744595.203077916 "Group1" -0.00241569609135238 -0.00241569609135238 1
"21489" 10149174.6004135 -744595.203077916 "Group1" -0.00281104203243411 -0.00281104203243411 1
"21490" 10149272.9215748 -744595.203077916 "Group1" -0.00320638797352332 -0.00320638797352332 1
"21491" 10149371.2427361 -744595.203077916 "Group1" -0.00361297994303766 -0.00361297994303766 1
"21492" 10149469.5638974 -744595.203077916 "Group1" -0.00403224573584075 -0.00403224573584075 1
"21493" 10149567.8850586 -744595.203077916 "Group1" -0.00446058166302566 -0.00446058166302566 1
"21494" 10149666.2062199 -744595.203077916 "Group1" -0.00535533705313875 -0.00535533705313875 1
"21495" 10149764.5273812 -744595.203077916 "Group1" -0.0062500924432688 -0.0062500924432688 1
"21496" 10149862.8485424 -744595.203077916 "Group1" -0.00711519697039553 -0.00711519697039553 1
"21497" 10149961.1697037 -744595.203077916 "Group1" -0.00783618980675924 -0.00783618980675924 1
"21498" 10150059.490865 -744595.203077916 "Group1" -0.00855718264312295 -0.00855718264312295 1
"21499" 10150157.8120262 -744595.203077916 "Group1" -0.00927817547950033 -0.00927817547950033 1
"21500" 10150256.1331875 -744595.203077916 "Group1" -0.0100913297750157 -0.0100913297750157 1
"21501" 10150354.4543488 -744595.203077916 "Group1" -0.0110777267490535 -0.0110777267490535 1
"21502" 10150452.77551 -744595.203077916 "Group1" -0.0120641237230913 -0.0120641237230913 1
"21503" 10150551.0966713 -744595.203077916 "Group1" -0.0130505206971478 -0.0130505206971478 1
"21504" 10150649.4178326 -744595.203077916 "Group1" -0.0140369176711856 -0.0140369176711856 1
"21505" 10150747.7389938 -744595.203077916 "Group1" -0.0150233146452235 -0.0150233146452235 1
"21506" 10150846.0601551 -744595.203077916 "Group1" -0.0161091619035212 -0.0161091619035212 1
"21507" 10150944.3813164 -744595.203077916 "Group1" -0.01746576788396 -0.01746576788396 1
"21508" 10151042.7024777 -744595.203077916 "Group1" -0.018822373864373 -0.018822373864373 1
"21509" 10151141.0236389 -744595.203077916 "Group1" -0.0201789798447861 -0.0201789798447861 1
"21510" 10151239.3448002 -744595.203077916 "Group1" -0.0215355858251992 -0.0215355858251992 1
"21511" 10151337.6659615 -744595.203077916 "Group1" -0.0228921918056379 -0.0228921918056379 1
"21512" 10151435.9871227 -744595.203077916 "Group1" -0.024248797786051 -0.024248797786051 1
"21513" 10151534.308284 -744595.203077916 "Group1" -0.0256054037664641 -0.0256054037664641 1
"21514" 10151632.6294453 -744595.203077916 "Group1" -0.0269656803000492 -0.0269656803000492 1
"21686" 10139047.5208029 -744510.254491194 "Group1" 0.00452954547433067 0.00452954547433067 1
"21687" 10139145.8419641 -744510.254491194 "Group1" 0.00428263638775236 0.00428263638775236 1
"21688" 10139244.1631254 -744510.254491194 "Group1" 0.00403572730117872 0.00403572730117872 1
"21689" 10139342.4842867 -744510.254491194 "Group1" 0.00378881821460508 0.00378881821460508 1
"21690" 10139440.8054479 -744510.254491194 "Group1" 0.00354190912803143 0.00354190912803143 1
"21691" 10139539.1266092 -744510.254491194 "Group1" 0.00332081726191532 0.00332081726191532 1
"21692" 10139637.4477705 -744510.254491194 "Group1" 0.00311402667088816 0.00311402667088816 1
"21693" 10139735.7689317 -744510.254491194 "Group1" 0.002907236079861 0.002907236079861 1
"21694" 10139834.090093 -744510.254491194 "Group1" 0.00270044548883384 0.00270044548883384 1
"21695" 10139932.4112543 -744510.254491194 "Group1" 0.00249365489780276 0.00249365489780276 1
"21696" 10140030.7324156 -744510.254491194 "Group1" 0.00223149717281481 0.00223149717281481 1
"21697" 10140129.0535768 -744510.254491194 "Group1" 0.00201216717660268 0.00201216717660268 1
"21698" 10140227.3747381 -744510.254491194 "Group1" 0.00184681525085367 0.00184681525085367 1
"21699" 10140325.6958994 -744510.254491194 "Group1" 0.00168147308005026 0.00168147308005026 1
"21700" 10140424.0170606 -744510.254491194 "Group1" 0.00151613090924998 0.00151613090924998 1
"21701" 10140522.3382219 -744510.254491194 "Group1" 0.00135078873844971 0.00135078873844971 1
"21702" 10140620.6593832 -744510.254491194 "Group1" 0.00118544656764943 0.00118544656764943 1
"21703" 10140718.9805444 -744510.254491194 "Group1" 0.00102010439684602 0.00102010439684602 1
"21704" 10140817.3017057 -744510.254491194 "Group1" 0.00086884430824363 0.00086884430824363 1
"21705" 10140915.622867 -744510.254491194 "Group1" 0.000802605011869536 0.000802605011869536 1
"21706" 10141013.9440282 -744510.254491194 "Group1" 0.000736365715495441 0.000736365715495441 1
"21707" 10141112.2651895 -744510.254491194 "Group1" 0.000670126419120092 0.000670126419120092 1
"21708" 10141210.5863508 -744510.254491194 "Group1" 0.000603887122745997 0.000603887122745997 1
"21709" 10141308.907512 -744510.254491194 "Group1" 0.000537647826371903 0.000537647826371903 1
"21710" 10141407.2286733 -744510.254491194 "Group1" 0.000447647733267756 0.000447647733267756 1
"21711" 10141505.5498346 -744510.254491194 "Group1" 0.000413773695712742 0.000413773695712742 1
"21712" 10141603.8709959 -744510.254491194 "Group1" 0.000396508509134646 0.000396508509134646 1
"21713" 10141702.1921571 -744510.254491194 "Group1" 0.000377116162127578 0.000377116162127578 1
"21722" 10142587.0826085 -744510.254491194 "Group1" 0.000392962095536897 0.000392962095536897 1
"21723" 10142685.4037698 -744510.254491194 "Group1" 0.000430857696140837 0.000430857696140837 1
"21724" 10142783.7249311 -744510.254491194 "Group1" 0.000468753296745495 0.000468753296745495 1
"21725" 10142882.0460923 -744510.254491194 "Group1" 0.000506648897349436 0.000506648897349436 1
"21726" 10142980.3672536 -744510.254491194 "Group1" 0.000544544497953376 0.000544544497953376 1
"21727" 10143078.6884149 -744510.254491194 "Group1" 0.000588331636488848 0.000588331636488848 1
"21728" 10143177.0095762 -744510.254491194 "Group1" 0.00064634039420243 0.00064634039420243 1
"21729" 10143275.3307374 -744510.254491194 "Group1" 0.000718071872304995 0.000718071872304995 1
"21730" 10143373.6518987 -744510.254491194 "Group1" 0.00078980335040756 0.00078980335040756 1
"21731" 10143471.97306 -744510.254491194 "Group1" 0.000861534828510124 0.000861534828510124 1
"21732" 10143570.2942212 -744510.254491194 "Group1" 0.000933266306614048 0.000933266306614048 1
"21733" 10143668.6153825 -744510.254491194 "Group1" 0.00100499778471661 0.00100499778471661 1
"21734" 10143766.9365438 -744510.254491194 "Group1" 0.00107672926281918 0.00107672926281918 1
"21735" 10143865.257705 -744510.254491194 "Group1" 0.00113760537502817 0.00113760537502817 1
"21736" 10143963.5788663 -744510.254491194 "Group1" 0.00119773148037667 0.00119773148037667 1
"21737" 10144061.9000276 -744510.254491194 "Group1" 0.00125785758572403 0.00125785758572403 1
"21738" 10144160.2211888 -744510.254491194 "Group1" 0.00134455574591361 0.00134455574591361 1
"21739" 10144258.5423501 -744510.254491194 "Group1" 0.00144242689497303 0.00144242689497303 1
"21740" 10144356.8635114 -744510.254491194 "Group1" 0.00154029804403244 0.00154029804403244 1
"21741" 10144455.1846726 -744510.254491194 "Group1" 0.00163816919309371 0.00163816919309371 1
"21742" 10144553.5058339 -744510.254491194 "Group1" 0.00173604034215312 0.00173604034215312 1
"21743" 10144651.8269952 -744510.254491194 "Group1" 0.00180583675002971 0.00180583675002971 1
"21744" 10144750.1481565 -744510.254491194 "Group1" 0.001871092857175 0.001871092857175 1
"21745" 10144848.4693177 -744510.254491194 "Group1" 0.00193634896432152 0.00193634896432152 1
"21746" 10144946.790479 -744510.254491194 "Group1" 0.00200160507146681 0.00200160507146681 1
"21747" 10145045.1116403 -744510.254491194 "Group1" 0.00206686117861209 0.00206686117861209 1
"21748" 10145143.4328015 -744510.254491194 "Group1" 0.00213211728575738 0.00213211728575738 1
"21749" 10145241.7539628 -744510.254491194 "Group1" 0.0021973733929039 0.0021973733929039 1
"21750" 10145340.0751241 -744510.254491194 "Group1" 0.00224885038825787 0.00224885038825787 1
"21751" 10145438.3962853 -744510.254491194 "Group1" 0.00228330769333589 0.00228330769333589 1
"21752" 10145536.7174466 -744510.254491194 "Group1" 0.00231776499841391 0.00231776499841391 1
"21753" 10145635.0386079 -744510.254491194 "Group1" 0.00236363624540135 0.00236363624540135 1
"21754" 10145733.3597691 -744510.254491194 "Group1" 0.00241148700508544 0.00241148700508544 1
"21755" 10145831.6809304 -744510.254491194 "Group1" 0.00245933776476952 0.00245933776476952 1
"21756" 10145930.0020917 -744510.254491194 "Group1" 0.00250718852445361 0.00250718852445361 1
"21757" 10146028.3232529 -744510.254491194 "Group1" 0.0025550392841386 0.0025550392841386 1
"21758" 10146126.6444142 -744510.254491194 "Group1" 0.00260289004382269 0.00260289004382269 1
"21759" 10146224.9655755 -744510.254491194 "Group1" 0.00265074080350677 0.00265074080350677 1
"21760" 10146323.2867368 -744510.254491194 "Group1" 0.00271802933950233 0.00271802933950233 1
"21761" 10146421.607898 -744510.254491194 "Group1" 0.00271641848393686 0.00271641848393686 1
"21762" 10146519.9290593 -744510.254491194 "Group1" 0.00269946166897712 0.00269946166897712 1
"21763" 10146618.2502206 -744510.254491194 "Group1" 0.00266597412090357 0.00266597412090357 1
"21764" 10146716.5713818 -744510.254491194 "Group1" 0.0026312567382636 0.0026312567382636 1
"21765" 10146814.8925431 -744510.254491194 "Group1" 0.00259653935562362 0.00259653935562362 1
"21766" 10146913.2137044 -744510.254491194 "Group1" 0.00256182197298299 0.00256182197298299 1
"21767" 10147011.5348656 -744510.254491194 "Group1" 0.00252710459034302 0.00252710459034302 1
"21768" 10147109.8560269 -744510.254491194 "Group1" 0.00249238720770305 0.00249238720770305 1
"21769" 10147208.1771882 -744510.254491194 "Group1" 0.00245766982506307 0.00245766982506307 1
"21770" 10147306.4983494 -744510.254491194 "Group1" 0.00242295244242244 0.00242295244242244 1
"21771" 10147404.8195107 -744510.254491194 "Group1" 0.00233011251376203 0.00233011251376203 1
"21772" 10147503.140672 -744510.254491194 "Group1" 0.00216337873661661 0.00216337873661661 1
"21773" 10147601.4618332 -744510.254491194 "Group1" 0.00199664495947118 0.00199664495947118 1
"21774" 10147699.7829945 -744510.254491194 "Group1" 0.0018299111823226 0.0018299111823226 1
"21775" 10147798.1041558 -744510.254491194 "Group1" 0.00165801062086083 0.00165801062086083 1
"21776" 10147896.4253171 -744510.254491194 "Group1" 0.00146351927810065 0.00146351927810065 1
"21777" 10147994.7464783 -744510.254491194 "Group1" 0.00126902793534048 0.00126902793534048 1
"21778" 10148093.0676396 -744510.254491194 "Group1" 0.00107453659257663 0.00107453659257663 1
"21779" 10148191.3888009 -744510.254491194 "Group1" 0.000880045249816454 0.000880045249816454 1
"21780" 10148289.7099621 -744510.254491194 "Group1" 0.000676915051844148 0.000676915051844148 1
"21781" 10148388.0311234 -744510.254491194 "Group1" 0.000420640424015394 0.000420640424015394 1
"21782" 10148486.3522847 -744510.254491194 "Group1" -3.15035433602747e-08 -3.15035433602747e-08 1
"21783" 10148584.6734459 -744510.254491194 "Group1" -0.000500213116279266 -0.000500213116279266 1
"21784" 10148682.9946072 -744510.254491194 "Group1" -0.00100039472901517 -0.00100039472901517 1
"21785" 10148781.3157685 -744510.254491194 "Group1" -0.00150057634175108 -0.00150057634175108 1
"21786" 10148879.6369297 -744510.254491194 "Group1" -0.00200075795449646 -0.00200075795449646 1
"21787" 10148977.958091 -744510.254491194 "Group1" -0.00242747856524887 -0.00242747856524887 1
"21788" 10149076.2792523 -744510.254491194 "Group1" -0.0028228245063306 -0.0028228245063306 1
"21789" 10149174.6004135 -744510.254491194 "Group1" -0.00321817044741232 -0.00321817044741232 1
"21790" 10149272.9215748 -744510.254491194 "Group1" -0.00361351638850153 -0.00361351638850153 1
"21791" 10149371.2427361 -744510.254491194 "Group1" -0.00400886232958326 -0.00400886232958326 1
"21792" 10149469.5638974 -744510.254491194 "Group1" -0.00442800060012088 -0.00442800060012088 1
"21793" 10149567.8850586 -744510.254491194 "Group1" -0.00491014929158789 -0.00491014929158789 1
"21794" 10149666.2062199 -744510.254491194 "Group1" -0.00580490468170099 -0.00580490468170099 1
"21795" 10149764.5273812 -744510.254491194 "Group1" -0.00669966007183103 -0.00669966007183103 1
"21796" 10149862.8485424 -744510.254491194 "Group1" -0.00742623015981856 -0.00742623015981856 1
"21797" 10149961.1697037 -744510.254491194 "Group1" -0.00814722299618227 -0.00814722299618227 1
"21798" 10150059.490865 -744510.254491194 "Group1" -0.00886821583254599 -0.00886821583254599 1
"21799" 10150157.8120262 -744510.254491194 "Group1" -0.00958920866892336 -0.00958920866892336 1
"21800" 10150256.1331875 -744510.254491194 "Group1" -0.0103102015052871 -0.0103102015052871 1
"21801" 10150354.4543488 -744510.254491194 "Group1" -0.0112766536934619 -0.0112766536934619 1
"21802" 10150452.77551 -744510.254491194 "Group1" -0.0122630506674997 -0.0122630506674997 1
"21803" 10150551.0966713 -744510.254491194 "Group1" -0.0132494476415562 -0.0132494476415562 1
"21804" 10150649.4178326 -744510.254491194 "Group1" -0.0142358446155941 -0.0142358446155941 1
"21805" 10150747.7389938 -744510.254491194 "Group1" -0.0152222415896319 -0.0152222415896319 1
"21806" 10150846.0601551 -744510.254491194 "Group1" -0.0163730371344237 -0.0163730371344237 1
"21807" 10150944.3813164 -744510.254491194 "Group1" -0.0177296431148625 -0.0177296431148625 1
"21808" 10151042.7024777 -744510.254491194 "Group1" -0.0190862490952756 -0.0190862490952756 1
"21809" 10151141.0236389 -744510.254491194 "Group1" -0.0204428550756886 -0.0204428550756886 1
"21810" 10151239.3448002 -744510.254491194 "Group1" -0.0217994610561017 -0.0217994610561017 1
"21811" 10151337.6659615 -744510.254491194 "Group1" -0.0231560670365405 -0.0231560670365405 1
"21812" 10151435.9871227 -744510.254491194 "Group1" -0.0245126730169535 -0.0245126730169535 1
"21813" 10151534.308284 -744510.254491194 "Group1" -0.0258692789973666 -0.0258692789973666 1
"21814" 10151632.6294453 -744510.254491194 "Group1" -0.0272258849777796 -0.0272258849777796 1
"21985" 10138949.1996416 -744425.305904472 "Group1" 0.00463891881092887 0.00463891881092887 1
"21986" 10139047.5208029 -744425.305904472 "Group1" 0.00439200972435523 0.00439200972435523 1
"21987" 10139145.8419641 -744425.305904472 "Group1" 0.00414510063777691 0.00414510063777691 1
"21988" 10139244.1631254 -744425.305904472 "Group1" 0.00389819155120327 0.00389819155120327 1
"21989" 10139342.4842867 -744425.305904472 "Group1" 0.00365128246462963 0.00365128246462963 1
"21990" 10139440.8054479 -744425.305904472 "Group1" 0.00340437337805599 0.00340437337805599 1
"21991" 10139539.1266092 -744425.305904472 "Group1" 0.00318013618019447 0.00318013618019447 1
"21992" 10139637.4477705 -744425.305904472 "Group1" 0.00297334558916731 0.00297334558916731 1
"21993" 10139735.7689317 -744425.305904472 "Group1" 0.00276655499814015 0.00276655499814015 1
"21994" 10139834.090093 -744425.305904472 "Group1" 0.00255976440711299 0.00255976440711299 1
"21995" 10139932.4112543 -744425.305904472 "Group1" 0.00235297381608191 0.00235297381608191 1
"21996" 10140030.7324156 -744425.305904472 "Group1" 0.00214618322505475 0.00214618322505475 1
"21997" 10140129.0535768 -744425.305904472 "Group1" 0.00199898390794893 0.00199898390794893 1
"21998" 10140227.3747381 -744425.305904472 "Group1" 0.00183364173714865 0.00183364173714865 1
"21999" 10140325.6958994 -744425.305904472 "Group1" 0.00166829956634524 0.00166829956634524 1
"22000" 10140424.0170606 -744425.305904472 "Group1" 0.00150295739554497 0.00150295739554497 1
"22001" 10140522.3382219 -744425.305904472 "Group1" 0.00133761522474469 0.00133761522474469 1
"22002" 10140620.6593832 -744425.305904472 "Group1" 0.00117227305394442 0.00117227305394442 1
"22003" 10140718.9805444 -744425.305904472 "Group1" 0.00100693088314101 0.00100693088314101 1
"22004" 10140817.3017057 -744425.305904472 "Group1" 0.000863743052141681 0.000863743052141681 1
"22005" 10140915.622867 -744425.305904472 "Group1" 0.000797503755767587 0.000797503755767587 1
"22006" 10141013.9440282 -744425.305904472 "Group1" 0.000731264459393492 0.000731264459393492 1
"22007" 10141112.2651895 -744425.305904472 "Group1" 0.000665025163018143 0.000665025163018143 1
"22008" 10141210.5863508 -744425.305904472 "Group1" 0.000598785866644049 0.000598785866644049 1
"22009" 10141308.907512 -744425.305904472 "Group1" 0.000532546570269954 0.000532546570269954 1
"22010" 10141407.2286733 -744425.305904472 "Group1" 0.000463218215026548 0.000463218215026548 1
"22011" 10141505.5498346 -744425.305904472 "Group1" 0.000436044639012468 0.000436044639012468 1
"22012" 10141603.8709959 -744425.305904472 "Group1" 0.000403751428355851 0.000403751428355851 1
"22013" 10141702.1921571 -744425.305904472 "Group1" 0.000371458217699846 0.000371458217699846 1
"22014" 10141800.5133184 -744425.305904472 "Group1" 0.000339165007043841 0.000339165007043841 1
"22015" 10141898.8344797 -744425.305904472 "Group1" 0.000306871796387836 0.000306871796387836 1
"22016" 10141997.1556409 -744425.305904472 "Group1" 0.000274578585731219 0.000274578585731219 1
"22017" 10142095.4768022 -744425.305904472 "Group1" 0.000255961278172289 0.000255961278172289 1
"22018" 10142193.7979635 -744425.305904472 "Group1" 0.000266100710603375 0.000266100710603375 1
"22019" 10142292.1191247 -744425.305904472 "Group1" 0.000276240143034461 0.000276240143034461 1
"22020" 10142390.440286 -744425.305904472 "Group1" 0.000313472765564179 0.000313472765564179 1
"22021" 10142488.7614473 -744425.305904472 "Group1" 0.000351368366168119 0.000351368366168119 1
"22022" 10142587.0826085 -744425.305904472 "Group1" 0.000389263966772059 0.000389263966772059 1
"22023" 10142685.4037698 -744425.305904472 "Group1" 0.000427159567375999 0.000427159567375999 1
"22024" 10142783.7249311 -744425.305904472 "Group1" 0.000465055167980657 0.000465055167980657 1
"22025" 10142882.0460923 -744425.305904472 "Group1" 0.000502950768584598 0.000502950768584598 1
"22026" 10142980.3672536 -744425.305904472 "Group1" 0.000540846369188538 0.000540846369188538 1
"22027" 10143078.6884149 -744425.305904472 "Group1" 0.000585917677005524 0.000585917677005524 1
"22028" 10143177.0095762 -744425.305904472 "Group1" 0.00063189305639241 0.00063189305639241 1
"22029" 10143275.3307374 -744425.305904472 "Group1" 0.000698280018316709 0.000698280018316709 1
"22030" 10143373.6518987 -744425.305904472 "Group1" 0.000770011496419274 0.000770011496419274 1
"22031" 10143471.97306 -744425.305904472 "Group1" 0.000841742974521838 0.000841742974521838 1
"22032" 10143570.2942212 -744425.305904472 "Group1" 0.000913474452625762 0.000913474452625762 1
"22033" 10143668.6153825 -744425.305904472 "Group1" 0.000985205930728326 0.000985205930728326 1
"22034" 10143766.9365438 -744425.305904472 "Group1" 0.00105393095432236 0.00105393095432236 1
"22035" 10143865.257705 -744425.305904472 "Group1" 0.00111405705966972 0.00111405705966972 1
"22036" 10143963.5788663 -744425.305904472 "Group1" 0.00117418316501821 0.00117418316501821 1
"22037" 10144061.9000276 -744425.305904472 "Group1" 0.00123430927036557 0.00123430927036557 1
"22038" 10144160.2211888 -744425.305904472 "Group1" 0.00129790413516318 0.00129790413516318 1
"22039" 10144258.5423501 -744425.305904472 "Group1" 0.00139577528422259 0.00139577528422259 1
"22040" 10144356.8635114 -744425.305904472 "Group1" 0.00149364643328201 0.00149364643328201 1
"22041" 10144455.1846726 -744425.305904472 "Group1" 0.00159151758234327 0.00159151758234327 1
"22042" 10144553.5058339 -744425.305904472 "Group1" 0.00168891687612556 0.00168891687612556 1
"22043" 10144651.8269952 -744425.305904472 "Group1" 0.00175417298327085 0.00175417298327085 1
"22044" 10144750.1481565 -744425.305904472 "Group1" 0.00181942909041613 0.00181942909041613 1
"22045" 10144848.4693177 -744425.305904472 "Group1" 0.00188468519756266 0.00188468519756266 1
"22046" 10144946.790479 -744425.305904472 "Group1" 0.00194994130470794 0.00194994130470794 1
"22047" 10145045.1116403 -744425.305904472 "Group1" 0.00201519741185323 0.00201519741185323 1
"22048" 10145143.4328015 -744425.305904472 "Group1" 0.00207891881182174 0.00207891881182174 1
"22049" 10145241.7539628 -744425.305904472 "Group1" 0.00213339682071141 0.00213339682071141 1
"22050" 10145340.0751241 -744425.305904472 "Group1" 0.00218754273889942 0.00218754273889942 1
"22051" 10145438.3962853 -744425.305904472 "Group1" 0.00222200004397744 0.00222200004397744 1
"22052" 10145536.7174466 -744425.305904472 "Group1" 0.00225645734905546 0.00225645734905546 1
"22053" 10145635.0386079 -744425.305904472 "Group1" 0.00229091465413413 0.00229091465413413 1
"22054" 10145733.3597691 -744425.305904472 "Group1" 0.00232537195921215 0.00232537195921215 1
"22055" 10145831.6809304 -744425.305904472 "Group1" 0.00235982926429017 0.00235982926429017 1
"22056" 10145930.0020917 -744425.305904472 "Group1" 0.0023942865693682 0.0023942865693682 1
"22057" 10146028.3232529 -744425.305904472 "Group1" 0.00242874387444687 0.00242874387444687 1
"22058" 10146126.6444142 -744425.305904472 "Group1" 0.0024710016830019 0.0024710016830019 1
"22059" 10146224.9655755 -744425.305904472 "Group1" 0.00251885244268599 0.00251885244268599 1
"22060" 10146323.2867368 -744425.305904472 "Group1" 0.00256927494280237 0.00256927494280237 1
"22061" 10146421.607898 -744425.305904472 "Group1" 0.00254376991651048 0.00254376991651048 1
"22062" 10146519.9290593 -744425.305904472 "Group1" 0.0025090525338705 0.0025090525338705 1
"22063" 10146618.2502206 -744425.305904472 "Group1" 0.00247433515123053 0.00247433515123053 1
"22064" 10146716.5713818 -744425.305904472 "Group1" 0.00243961776859056 0.00243961776859056 1
"22065" 10146814.8925431 -744425.305904472 "Group1" 0.00240490038595058 0.00240490038595058 1
"22066" 10146913.2137044 -744425.305904472 "Group1" 0.00237018300330995 0.00237018300330995 1
"22067" 10147011.5348656 -744425.305904472 "Group1" 0.00233546562066998 0.00233546562066998 1
"22068" 10147109.8560269 -744425.305904472 "Group1" 0.00230074823803 0.00230074823803 1
"22069" 10147208.1771882 -744425.305904472 "Group1" 0.00226603085539003 0.00226603085539003 1
"22070" 10147306.4983494 -744425.305904472 "Group1" 0.0022313134727494 0.0022313134727494 1
"22071" 10147404.8195107 -744425.305904472 "Group1" 0.00211341069337991 0.00211341069337991 1
"22072" 10147503.140672 -744425.305904472 "Group1" 0.00194667691623449 0.00194667691623449 1
"22073" 10147601.4618332 -744425.305904472 "Group1" 0.00177994313908906 0.00177994313908906 1
"22074" 10147699.7829945 -744425.305904472 "Group1" 0.00161320936194048 0.00161320936194048 1
"22075" 10147798.1041558 -744425.305904472 "Group1" 0.00144647558479506 0.00144647558479506 1
"22076" 10147896.4253171 -744425.305904472 "Group1" 0.0012604721842662 0.0012604721842662 1
"22077" 10147994.7464783 -744425.305904472 "Group1" 0.00106598084150603 0.00106598084150603 1
"22078" 10148093.0676396 -744425.305904472 "Group1" 0.000871489498742174 0.000871489498742174 1
"22079" 10148191.3888009 -744425.305904472 "Group1" 0.000676998155982002 0.000676998155982002 1
"22080" 10148289.7099621 -744425.305904472 "Group1" 0.000447372108508888 0.000447372108508888 1
"22081" 10148388.0311234 -744425.305904472 "Group1" 0.000191097480680135 0.000191097480680135 1
"22082" 10148486.3522847 -744425.305904472 "Group1" -0.000201373836890679 -0.000201373836890679 1
"22083" 10148584.6734459 -744425.305904472 "Group1" -0.000701555449626585 -0.000701555449626585 1
"22084" 10148682.9946072 -744425.305904472 "Group1" -0.00120173706236249 -0.00120173706236249 1
"22085" 10148781.3157685 -744425.305904472 "Group1" -0.0017019186750984 -0.0017019186750984 1
"22086" 10148879.6369297 -744425.305904472 "Group1" -0.00220210028784378 -0.00220210028784378 1
"22087" 10148977.958091 -744425.305904472 "Group1" -0.00270228190057969 -0.00270228190057969 1
"22088" 10149076.2792523 -744425.305904472 "Group1" -0.00320246351331559 -0.00320246351331559 1
"22089" 10149174.6004135 -744425.305904472 "Group1" -0.00362529886239109 -0.00362529886239109 1
"22090" 10149272.9215748 -744425.305904472 "Group1" -0.00402064480348031 -0.00402064480348031 1
"22091" 10149371.2427361 -744425.305904472 "Group1" -0.00441599074456203 -0.00441599074456203 1
"22092" 10149469.5638974 -744425.305904472 "Group1" -0.00482375546440155 -0.00482375546440155 1
"22093" 10149567.8850586 -744425.305904472 "Group1" -0.00535971692015074 -0.00535971692015074 1
"22094" 10149666.2062199 -744425.305904472 "Group1" -0.00625447231026384 -0.00625447231026384 1
"22095" 10149764.5273812 -744425.305904472 "Group1" -0.00701627051287831 -0.00701627051287831 1
"22096" 10149862.8485424 -744425.305904472 "Group1" -0.00773726334924202 -0.00773726334924202 1
"22097" 10149961.1697037 -744425.305904472 "Group1" -0.00845825618560573 -0.00845825618560573 1
"22098" 10150059.490865 -744425.305904472 "Group1" -0.00917924902196945 -0.00917924902196945 1
"22099" 10150157.8120262 -744425.305904472 "Group1" -0.00990024185834682 -0.00990024185834682 1
"22100" 10150256.1331875 -744425.305904472 "Group1" -0.0106212346947105 -0.0106212346947105 1
"22101" 10150354.4543488 -744425.305904472 "Group1" -0.0114755806378706 -0.0114755806378706 1
"22102" 10150452.77551 -744425.305904472 "Group1" -0.0124619776119084 -0.0124619776119084 1
"22103" 10150551.0966713 -744425.305904472 "Group1" -0.0134483745859649 -0.0134483745859649 1
"22104" 10150649.4178326 -744425.305904472 "Group1" -0.0144347715600027 -0.0144347715600027 1
"22105" 10150747.7389938 -744425.305904472 "Group1" -0.0154211685340406 -0.0154211685340406 1
"22106" 10150846.0601551 -744425.305904472 "Group1" -0.0166369123653266 -0.0166369123653266 1
"22107" 10150944.3813164 -744425.305904472 "Group1" -0.0179935183457654 -0.0179935183457654 1
"22108" 10151042.7024777 -744425.305904472 "Group1" -0.0193501243261785 -0.0193501243261785 1
"22109" 10151141.0236389 -744425.305904472 "Group1" -0.0207067303065915 -0.0207067303065915 1
"22110" 10151239.3448002 -744425.305904472 "Group1" -0.0220633362870046 -0.0220633362870046 1
"22111" 10151337.6659615 -744425.305904472 "Group1" -0.0234199422674433 -0.0234199422674433 1
"22112" 10151435.9871227 -744425.305904472 "Group1" -0.0247765482478564 -0.0247765482478564 1
"22113" 10151534.308284 -744425.305904472 "Group1" -0.0261331542282695 -0.0261331542282695 1
"22114" 10151632.6294453 -744425.305904472 "Group1" -0.0274897602086825 -0.0274897602086825 1
"22283" 10138752.5573191 -744340.35731775 "Group1" 0.0049952012341007 0.0049952012341007 1
"22284" 10138850.8784803 -744340.35731775 "Group1" 0.00474829214752706 0.00474829214752706 1
"22285" 10138949.1996416 -744340.35731775 "Group1" 0.00450138306095342 0.00450138306095342 1
"22286" 10139047.5208029 -744340.35731775 "Group1" 0.00425447397437978 0.00425447397437978 1
"22287" 10139145.8419641 -744340.35731775 "Group1" 0.00400756488780146 0.00400756488780146 1
"22288" 10139244.1631254 -744340.35731775 "Group1" 0.00376065580122782 0.00376065580122782 1
"22289" 10139342.4842867 -744340.35731775 "Group1" 0.00351374671465418 0.00351374671465418 1
"22290" 10139440.8054479 -744340.35731775 "Group1" 0.00326683762808054 0.00326683762808054 1
"22291" 10139539.1266092 -744340.35731775 "Group1" 0.00303945509847362 0.00303945509847362 1
"22292" 10139637.4477705 -744340.35731775 "Group1" 0.00283266450744646 0.00283266450744646 1
"22293" 10139735.7689317 -744340.35731775 "Group1" 0.0026258739164193 0.0026258739164193 1
"22294" 10139834.090093 -744340.35731775 "Group1" 0.00241908332539214 0.00241908332539214 1
"22295" 10139932.4112543 -744340.35731775 "Group1" 0.00221229273436106 0.00221229273436106 1
"22296" 10140030.7324156 -744340.35731775 "Group1" 0.00205108965548991 0.00205108965548991 1
"22297" 10140129.0535768 -744340.35731775 "Group1" 0.00194027296254291 0.00194027296254291 1
"22298" 10140227.3747381 -744340.35731775 "Group1" 0.00182046822344364 0.00182046822344364 1
"22299" 10140325.6958994 -744340.35731775 "Group1" 0.00165512605264023 0.00165512605264023 1
"22300" 10140424.0170606 -744340.35731775 "Group1" 0.00148978388183995 0.00148978388183995 1
"22301" 10140522.3382219 -744340.35731775 "Group1" 0.00132444171103968 0.00132444171103968 1
"22302" 10140620.6593832 -744340.35731775 "Group1" 0.0011590995402394 0.0011590995402394 1
"22303" 10140718.9805444 -744340.35731775 "Group1" 0.000993757369435993 0.000993757369435993 1
"22304" 10140817.3017057 -744340.35731775 "Group1" 0.000858641796039732 0.000858641796039732 1
"22305" 10140915.622867 -744340.35731775 "Group1" 0.000792402499665638 0.000792402499665638 1
"22306" 10141013.9440282 -744340.35731775 "Group1" 0.000726163203291543 0.000726163203291543 1
"22307" 10141112.2651895 -744340.35731775 "Group1" 0.000659923906916194 0.000659923906916194 1
"22308" 10141210.5863508 -744340.35731775 "Group1" 0.000593684610542099 0.000593684610542099 1
"22309" 10141308.907512 -744340.35731775 "Group1" 0.000527999049732962 0.000527999049732962 1
"22310" 10141407.2286733 -744340.35731775 "Group1" 0.000470690040675739 0.000470690040675739 1
"22311" 10141505.5498346 -744340.35731775 "Group1" 0.000430386694584737 0.000430386694584737 1
"22312" 10141603.8709959 -744340.35731775 "Group1" 0.00039809348392812 0.00039809348392812 1
"22313" 10141702.1921571 -744340.35731775 "Group1" 0.000365800273272115 0.000365800273272115 1
"22314" 10141800.5133184 -744340.35731775 "Group1" 0.00033350706261611 0.00033350706261611 1
"22315" 10141898.8344797 -744340.35731775 "Group1" 0.000301213851960105 0.000301213851960105 1
"22316" 10141997.1556409 -744340.35731775 "Group1" 0.000268920641303488 0.000268920641303488 1
"22317" 10142095.4768022 -744340.35731775 "Group1" 0.000264980966069057 0.000264980966069057 1
"22318" 10142193.7979635 -744340.35731775 "Group1" 0.000275120398500143 0.000275120398500143 1
"22319" 10142292.1191247 -744340.35731775 "Group1" 0.000285259830931229 0.000285259830931229 1
"22320" 10142390.440286 -744340.35731775 "Group1" 0.000309774636799341 0.000309774636799341 1
"22321" 10142488.7614473 -744340.35731775 "Group1" 0.000347670237403281 0.000347670237403281 1
"22322" 10142587.0826085 -744340.35731775 "Group1" 0.000385565838007221 0.000385565838007221 1
"22323" 10142685.4037698 -744340.35731775 "Group1" 0.000423461438611161 0.000423461438611161 1
"22324" 10142783.7249311 -744340.35731775 "Group1" 0.000461357039215819 0.000461357039215819 1
"22325" 10142882.0460923 -744340.35731775 "Group1" 0.00049925263981976 0.00049925263981976 1
"22326" 10142980.3672536 -744340.35731775 "Group1" 0.000537528338136184 0.000537528338136184 1
"22327" 10143078.6884149 -744340.35731775 "Group1" 0.0005835037175222 0.0005835037175222 1
"22328" 10143177.0095762 -744340.35731775 "Group1" 0.000629479096909086 0.000629479096909086 1
"22329" 10143275.3307374 -744340.35731775 "Group1" 0.000678488164328423 0.000678488164328423 1
"22330" 10143373.6518987 -744340.35731775 "Group1" 0.000750219642430987 0.000750219642430987 1
"22331" 10143471.97306 -744340.35731775 "Group1" 0.000821951120533552 0.000821951120533552 1
"22332" 10143570.2942212 -744340.35731775 "Group1" 0.000893682598637476 0.000893682598637476 1
"22333" 10143668.6153825 -744340.35731775 "Group1" 0.00096541407674004 0.00096541407674004 1
"22334" 10143766.9365438 -744340.35731775 "Group1" 0.0010303826389639 0.0010303826389639 1
"22335" 10143865.257705 -744340.35731775 "Group1" 0.00109050874431126 0.00109050874431126 1
"22336" 10143963.5788663 -744340.35731775 "Group1" 0.00115063484965976 0.00115063484965976 1
"22337" 10144061.9000276 -744340.35731775 "Group1" 0.00121076095500712 0.00121076095500712 1
"22338" 10144160.2211888 -744340.35731775 "Group1" 0.00127088706035448 0.00127088706035448 1
"22339" 10144258.5423501 -744340.35731775 "Group1" 0.00134912367347215 0.00134912367347215 1
"22340" 10144356.8635114 -744340.35731775 "Group1" 0.00144699482253157 0.00144699482253157 1
"22341" 10144455.1846726 -744340.35731775 "Group1" 0.00154486597159284 0.00154486597159284 1
"22342" 10144553.5058339 -744340.35731775 "Group1" 0.00163725310936669 0.00163725310936669 1
"22343" 10144651.8269952 -744340.35731775 "Group1" 0.00170250921651198 0.00170250921651198 1
"22344" 10144750.1481565 -744340.35731775 "Group1" 0.00176776532365727 0.00176776532365727 1
"22345" 10144848.4693177 -744340.35731775 "Group1" 0.00183302143080379 0.00183302143080379 1
"22346" 10144946.790479 -744340.35731775 "Group1" 0.00189827753794908 0.00189827753794908 1
"22347" 10145045.1116403 -744340.35731775 "Group1" 0.00195923452099792 0.00195923452099792 1
"22348" 10145143.4328015 -744340.35731775 "Group1" 0.00201371252988656 0.00201371252988656 1
"22349" 10145241.7539628 -744340.35731775 "Group1" 0.00206819053877623 0.00206819053877623 1
"22350" 10145340.0751241 -744340.35731775 "Group1" 0.00212266854766486 0.00212266854766486 1
"22351" 10145438.3962853 -744340.35731775 "Group1" 0.00216069239461898 0.00216069239461898 1
"22352" 10145536.7174466 -744340.35731775 "Group1" 0.002195149699697 0.002195149699697 1
"22353" 10145635.0386079 -744340.35731775 "Group1" 0.00222960700477568 0.00222960700477568 1
"22354" 10145733.3597691 -744340.35731775 "Group1" 0.0022640643098537 0.0022640643098537 1
"22355" 10145831.6809304 -744340.35731775 "Group1" 0.00229852161493172 0.00229852161493172 1
"22356" 10145930.0020917 -744340.35731775 "Group1" 0.00233297892000974 0.00233297892000974 1
"22357" 10146028.3232529 -744340.35731775 "Group1" 0.00236743622508842 0.00236743622508842 1
"22358" 10146126.6444142 -744340.35731775 "Group1" 0.00240189353016644 0.00240189353016644 1
"22359" 10146224.9655755 -744340.35731775 "Group1" 0.00243635083524446 0.00243635083524446 1
"22360" 10146323.2867368 -744340.35731775 "Group1" 0.00243414126389217 0.00243414126389217 1
"22361" 10146421.607898 -744340.35731775 "Group1" 0.002366070058318 0.002366070058318 1
"22362" 10146519.9290593 -744340.35731775 "Group1" 0.00231741356419746 0.00231741356419746 1
"22363" 10146618.2502206 -744340.35731775 "Group1" 0.00228269618155749 0.00228269618155749 1
"22364" 10146716.5713818 -744340.35731775 "Group1" 0.00224797879891752 0.00224797879891752 1
"22365" 10146814.8925431 -744340.35731775 "Group1" 0.00221326141627754 0.00221326141627754 1
"22366" 10146913.2137044 -744340.35731775 "Group1" 0.00217854403363691 0.00217854403363691 1
"22367" 10147011.5348656 -744340.35731775 "Group1" 0.00214382665099694 0.00214382665099694 1
"22368" 10147109.8560269 -744340.35731775 "Group1" 0.00210910926835696 0.00210910926835696 1
"22369" 10147208.1771882 -744340.35731775 "Group1" 0.00207439188571699 0.00207439188571699 1
"22370" 10147306.4983494 -744340.35731775 "Group1" 0.00203967450307636 0.00203967450307636 1
"22371" 10147404.8195107 -744340.35731775 "Group1" 0.00189670887299779 0.00189670887299779 1
"22372" 10147503.140672 -744340.35731775 "Group1" 0.00172997509585236 0.00172997509585236 1
"22373" 10147601.4618332 -744340.35731775 "Group1" 0.00156324131870694 0.00156324131870694 1
"22374" 10147699.7829945 -744340.35731775 "Group1" 0.00139650754155836 0.00139650754155836 1
"22375" 10147798.1041558 -744340.35731775 "Group1" 0.00122977376441293 0.00122977376441293 1
"22376" 10147896.4253171 -744340.35731775 "Group1" 0.00105742509043175 0.00105742509043175 1
"22377" 10147994.7464783 -744340.35731775 "Group1" 0.000862933747671579 0.000862933747671579 1
"22378" 10148093.0676396 -744340.35731775 "Group1" 0.000668442404907723 0.000668442404907723 1
"22379" 10148191.3888009 -744340.35731775 "Group1" 0.000473951062147551 0.000473951062147551 1
"22380" 10148289.7099621 -744340.35731775 "Group1" 0.000217829165173629 0.000217829165173629 1
"22381" 10148388.0311234 -744340.35731775 "Group1" -3.84454626551247e-05 -3.84454626551247e-05 1
"22382" 10148486.3522847 -744340.35731775 "Group1" -0.000402716170237999 -0.000402716170237999 1
"22383" 10148584.6734459 -744340.35731775 "Group1" -0.000902897782973905 -0.000902897782973905 1
"22384" 10148682.9946072 -744340.35731775 "Group1" -0.00140307939570981 -0.00140307939570981 1
"22385" 10148781.3157685 -744340.35731775 "Group1" -0.00190326100844572 -0.00190326100844572 1
"22386" 10148879.6369297 -744340.35731775 "Group1" -0.0024034426211911 -0.0024034426211911 1
"22387" 10148977.958091 -744340.35731775 "Group1" -0.00290362423392701 -0.00290362423392701 1
"22388" 10149076.2792523 -744340.35731775 "Group1" -0.00340380584666291 -0.00340380584666291 1
"22389" 10149174.6004135 -744340.35731775 "Group1" -0.00390398745939882 -0.00390398745939882 1
"22390" 10149272.9215748 -744340.35731775 "Group1" -0.0044041690721442 -0.0044041690721442 1
"22391" 10149371.2427361 -744340.35731775 "Group1" -0.0048231191595408 -0.0048231191595408 1
"22392" 10149469.5638974 -744340.35731775 "Group1" -0.00521951032868222 -0.00521951032868222 1
"22393" 10149567.8850586 -744340.35731775 "Group1" -0.00580928454871359 -0.00580928454871359 1
"22394" 10149666.2062199 -744340.35731775 "Group1" -0.00660631086592439 -0.00660631086592439 1
"22395" 10149764.5273812 -744340.35731775 "Group1" -0.00732730370230176 -0.00732730370230176 1
"22396" 10149862.8485424 -744340.35731775 "Group1" -0.00804829653866548 -0.00804829653866548 1
"22397" 10149961.1697037 -744340.35731775 "Group1" -0.00876928937502919 -0.00876928937502919 1
"22398" 10150059.490865 -744340.35731775 "Group1" -0.00949028221139291 -0.00949028221139291 1
"22399" 10150157.8120262 -744340.35731775 "Group1" -0.0102112750477703 -0.0102112750477703 1
"22400" 10150256.1331875 -744340.35731775 "Group1" -0.010932267884134 -0.010932267884134 1
"22401" 10150354.4543488 -744340.35731775 "Group1" -0.0116745075822793 -0.0116745075822793 1
"22402" 10150452.77551 -744340.35731775 "Group1" -0.0126609045563171 -0.0126609045563171 1
"22403" 10150551.0966713 -744340.35731775 "Group1" -0.0136473015303736 -0.0136473015303736 1
"22404" 10150649.4178326 -744340.35731775 "Group1" -0.0146336985044114 -0.0146336985044114 1
"22405" 10150747.7389938 -744340.35731775 "Group1" -0.0156200954784492 -0.0156200954784492 1
"22406" 10150846.0601551 -744340.35731775 "Group1" -0.0169007875962295 -0.0169007875962295 1
"22407" 10150944.3813164 -744340.35731775 "Group1" -0.0182573935766683 -0.0182573935766683 1
"22408" 10151042.7024777 -744340.35731775 "Group1" -0.0196139995570813 -0.0196139995570813 1
"22409" 10151141.0236389 -744340.35731775 "Group1" -0.0209706055374944 -0.0209706055374944 1
"22410" 10151239.3448002 -744340.35731775 "Group1" -0.0223272115179075 -0.0223272115179075 1
"22411" 10151337.6659615 -744340.35731775 "Group1" -0.0236838174983462 -0.0236838174983462 1
"22412" 10151435.9871227 -744340.35731775 "Group1" -0.0250404234787593 -0.0250404234787593 1
"22413" 10151534.308284 -744340.35731775 "Group1" -0.0263970294591724 -0.0263970294591724 1
"22414" 10151632.6294453 -744340.35731775 "Group1" -0.0277536354395854 -0.0277536354395854 1
"22415" 10151730.9506065 -744340.35731775 "Group1" -0.0291102414200242 -0.0291102414200242 1
"22582" 10138654.2361578 -744255.408731028 "Group1" 0.00510457457069908 0.00510457457069908 1
"22583" 10138752.5573191 -744255.408731028 "Group1" 0.00485766548412544 0.00485766548412544 1
"22584" 10138850.8784803 -744255.408731028 "Group1" 0.0046107563975518 0.0046107563975518 1
"22585" 10138949.1996416 -744255.408731028 "Group1" 0.00436384731097816 0.00436384731097816 1
"22586" 10139047.5208029 -744255.408731028 "Group1" 0.00411693822440452 0.00411693822440452 1
"22587" 10139145.8419641 -744255.408731028 "Group1" 0.00387002913782621 0.00387002913782621 1
"22588" 10139244.1631254 -744255.408731028 "Group1" 0.00362312005125257 0.00362312005125257 1
"22589" 10139342.4842867 -744255.408731028 "Group1" 0.00337621096467893 0.00337621096467893 1
"22590" 10139440.8054479 -744255.408731028 "Group1" 0.00312930187810529 0.00312930187810529 1
"22591" 10139539.1266092 -744255.408731028 "Group1" 0.00289877401675296 0.00289877401675296 1
"22592" 10139637.4477705 -744255.408731028 "Group1" 0.0026919834257258 0.0026919834257258 1
"22593" 10139735.7689317 -744255.408731028 "Group1" 0.00248519283469864 0.00248519283469864 1
"22594" 10139834.090093 -744255.408731028 "Group1" 0.00227840224367148 0.00227840224367148 1
"22595" 10139932.4112543 -744255.408731028 "Group1" 0.00208650846537076 0.00208650846537076 1
"22596" 10140030.7324156 -744255.408731028 "Group1" 0.00196805357456134 0.00196805357456134 1
"22597" 10140129.0535768 -744255.408731028 "Group1" 0.00185548083453547 0.00185548083453547 1
"22598" 10140227.3747381 -744255.408731028 "Group1" 0.00175086466324552 0.00175086466324552 1
"22599" 10140325.6958994 -744255.408731028 "Group1" 0.00164195253893523 0.00164195253893523 1
"22600" 10140424.0170606 -744255.408731028 "Group1" 0.00147661036813496 0.00147661036813496 1
"22601" 10140522.3382219 -744255.408731028 "Group1" 0.00131126819733468 0.00131126819733468 1
"22602" 10140620.6593832 -744255.408731028 "Group1" 0.0011459260265344 0.0011459260265344 1
"22603" 10140718.9805444 -744255.408731028 "Group1" 0.000980583855730996 0.000980583855730996 1
"22604" 10140817.3017057 -744255.408731028 "Group1" 0.00085354053993779 0.00085354053993779 1
"22605" 10140915.622867 -744255.408731028 "Group1" 0.000787301243563696 0.000787301243563696 1
"22606" 10141013.9440282 -744255.408731028 "Group1" 0.000721061947189601 0.000721061947189601 1
"22607" 10141112.2651895 -744255.408731028 "Group1" 0.000654822650814252 0.000654822650814252 1
"22608" 10141210.5863508 -744255.408731028 "Group1" 0.000590863994125275 0.000590863994125275 1
"22609" 10141308.907512 -744255.408731028 "Group1" 0.000533554985068052 0.000533554985068052 1
"22610" 10141407.2286733 -744255.408731028 "Group1" 0.000476245976010828 0.000476245976010828 1
"22611" 10141505.5498346 -744255.408731028 "Group1" 0.000424728750157013 0.000424728750157013 1
"22612" 10141603.8709959 -744255.408731028 "Group1" 0.000392435539500396 0.000392435539500396 1
"22613" 10141702.1921571 -744255.408731028 "Group1" 0.000360142328844391 0.000360142328844391 1
"22614" 10141800.5133184 -744255.408731028 "Group1" 0.000327849118188386 0.000327849118188386 1
"22615" 10141898.8344797 -744255.408731028 "Group1" 0.000295555907532381 0.000295555907532381 1
"22616" 10141997.1556409 -744255.408731028 "Group1" 0.000263861221534725 0.000263861221534725 1
"22617" 10142095.4768022 -744255.408731028 "Group1" 0.000274000653965812 0.000274000653965812 1
"22618" 10142193.7979635 -744255.408731028 "Group1" 0.000284140086396898 0.000284140086396898 1
"22619" 10142292.1191247 -744255.408731028 "Group1" 0.000294279518827984 0.000294279518827984 1
"22620" 10142390.440286 -744255.408731028 "Group1" 0.000306076508034508 0.000306076508034508 1
"22621" 10142488.7614473 -744255.408731028 "Group1" 0.000343972108638448 0.000343972108638448 1
"22622" 10142587.0826085 -744255.408731028 "Group1" 0.000381867709242388 0.000381867709242388 1
"22623" 10142685.4037698 -744255.408731028 "Group1" 0.000419763309846328 0.000419763309846328 1
"22624" 10142783.7249311 -744255.408731028 "Group1" 0.000457658910450986 0.000457658910450986 1
"22625" 10142882.0460923 -744255.408731028 "Group1" 0.000495554511054927 0.000495554511054927 1
"22626" 10142980.3672536 -744255.408731028 "Group1" 0.000535114378652863 0.000535114378652863 1
"22627" 10143078.6884149 -744255.408731028 "Group1" 0.000581089758038879 0.000581089758038879 1
"22628" 10143177.0095762 -744255.408731028 "Group1" 0.000627065137425765 0.000627065137425765 1
"22629" 10143275.3307374 -744255.408731028 "Group1" 0.000673040516811781 0.000673040516811781 1
"22630" 10143373.6518987 -744255.408731028 "Group1" 0.000730427788442729 0.000730427788442729 1
"22631" 10143471.97306 -744255.408731028 "Group1" 0.000802159266545293 0.000802159266545293 1
"22632" 10143570.2942212 -744255.408731028 "Group1" 0.000873890744649217 0.000873890744649217 1
"22633" 10143668.6153825 -744255.408731028 "Group1" 0.000945622222751781 0.000945622222751781 1
"22634" 10143766.9365438 -744255.408731028 "Group1" 0.00100683432360548 0.00100683432360548 1
"22635" 10143865.257705 -744255.408731028 "Group1" 0.00106696042895284 0.00106696042895284 1
"22636" 10143963.5788663 -744255.408731028 "Group1" 0.00112708653430133 0.00112708653430133 1
"22637" 10144061.9000276 -744255.408731028 "Group1" 0.00118721263964869 0.00118721263964869 1
"22638" 10144160.2211888 -744255.408731028 "Group1" 0.00124733874499605 0.00124733874499605 1
"22639" 10144258.5423501 -744255.408731028 "Group1" 0.00130746485034341 0.00130746485034341 1
"22640" 10144356.8635114 -744255.408731028 "Group1" 0.0014003432117812 0.0014003432117812 1
"22641" 10144455.1846726 -744255.408731028 "Group1" 0.00149821436084246 0.00149821436084246 1
"22642" 10144553.5058339 -744255.408731028 "Group1" 0.0015855893426079 0.0015855893426079 1
"22643" 10144651.8269952 -744255.408731028 "Group1" 0.00165084544975319 0.00165084544975319 1
"22644" 10144750.1481565 -744255.408731028 "Group1" 0.00171610155689847 0.00171610155689847 1
"22645" 10144848.4693177 -744255.408731028 "Group1" 0.001781357664045 0.001781357664045 1
"22646" 10144946.790479 -744255.408731028 "Group1" 0.00183955023017419 0.00183955023017419 1
"22647" 10145045.1116403 -744255.408731028 "Group1" 0.00189402823906283 0.00189402823906283 1
"22648" 10145143.4328015 -744255.408731028 "Group1" 0.00194850624795146 0.00194850624795146 1
"22649" 10145241.7539628 -744255.408731028 "Group1" 0.00200298425684113 0.00200298425684113 1
"22650" 10145340.0751241 -744255.408731028 "Group1" 0.00205746226572977 0.00205746226572977 1
"22651" 10145438.3962853 -744255.408731028 "Group1" 0.00209938474526061 0.00209938474526061 1
"22652" 10145536.7174466 -744255.408731028 "Group1" 0.00213384205033863 0.00213384205033863 1
"22653" 10145635.0386079 -744255.408731028 "Group1" 0.00216829935541731 0.00216829935541731 1
"22654" 10145733.3597691 -744255.408731028 "Group1" 0.00220275666049533 0.00220275666049533 1
"22655" 10145831.6809304 -744255.408731028 "Group1" 0.00223721396557335 0.00223721396557335 1
"22656" 10145930.0020917 -744255.408731028 "Group1" 0.00227167127065137 0.00227167127065137 1
"22657" 10146028.3232529 -744255.408731028 "Group1" 0.00230612857573005 0.00230612857573005 1
"22658" 10146126.6444142 -744255.408731028 "Group1" 0.00234058588080807 0.00234058588080807 1
"22659" 10146224.9655755 -744255.408731028 "Group1" 0.00237504318588609 0.00237504318588609 1
"22660" 10146323.2867368 -744255.408731028 "Group1" 0.00233689121127035 0.00233689121127035 1
"22661" 10146421.607898 -744255.408731028 "Group1" 0.00227255285551062 0.00227255285551062 1
"22662" 10146519.9290593 -744255.408731028 "Group1" 0.00220448164993774 0.00220448164993774 1
"22663" 10146618.2502206 -744255.408731028 "Group1" 0.00213641044436485 0.00213641044436485 1
"22664" 10146716.5713818 -744255.408731028 "Group1" 0.00206833923879197 0.00206833923879197 1
"22665" 10146814.8925431 -744255.408731028 "Group1" 0.00202162244660476 0.00202162244660476 1
"22666" 10146913.2137044 -744255.408731028 "Group1" 0.00198690506396413 0.00198690506396413 1
"22667" 10147011.5348656 -744255.408731028 "Group1" 0.00195218768132416 0.00195218768132416 1
"22668" 10147109.8560269 -744255.408731028 "Group1" 0.00191747029868419 0.00191747029868419 1
"22669" 10147208.1771882 -744255.408731028 "Group1" 0.00188275291604421 0.00188275291604421 1
"22670" 10147306.4983494 -744255.408731028 "Group1" 0.00184674082976138 0.00184674082976138 1
"22671" 10147404.8195107 -744255.408731028 "Group1" 0.00168000705261596 0.00168000705261596 1
"22672" 10147503.140672 -744255.408731028 "Group1" 0.00151327327547054 0.00151327327547054 1
"22673" 10147601.4618332 -744255.408731028 "Group1" 0.00134653949832511 0.00134653949832511 1
"22674" 10147699.7829945 -744255.408731028 "Group1" 0.00117980572117653 0.00117980572117653 1
"22675" 10147798.1041558 -744255.408731028 "Group1" 0.00101307194403111 0.00101307194403111 1
"22676" 10147896.4253171 -744255.408731028 "Group1" 0.000846338166885684 0.000846338166885684 1
"22677" 10147994.7464783 -744255.408731028 "Group1" 0.000659886653837406 0.000659886653837406 1
"22678" 10148093.0676396 -744255.408731028 "Group1" 0.00046539531107355 0.00046539531107355 1
"22679" 10148191.3888009 -744255.408731028 "Group1" 0.000244560849667438 0.000244560849667438 1
"22680" 10148289.7099621 -744255.408731028 "Group1" -1.17137781613157e-05 -1.17137781613157e-05 1
"22681" 10148388.0311234 -744255.408731028 "Group1" -0.000267988405990069 -0.000267988405990069 1
"22682" 10148486.3522847 -744255.408731028 "Group1" -0.000604058503585043 -0.000604058503585043 1
"22683" 10148584.6734459 -744255.408731028 "Group1" -0.00110424011632095 -0.00110424011632095 1
"22684" 10148682.9946072 -744255.408731028 "Group1" -0.00160442172905685 -0.00160442172905685 1
"22685" 10148781.3157685 -744255.408731028 "Group1" -0.00210460334179276 -0.00210460334179276 1
"22686" 10148879.6369297 -744255.408731028 "Group1" -0.00260478495453814 -0.00260478495453814 1
"22687" 10148977.958091 -744255.408731028 "Group1" -0.00310496656727405 -0.00310496656727405 1
"22688" 10149076.2792523 -744255.408731028 "Group1" -0.00360514818000996 -0.00360514818000996 1
"22689" 10149174.6004135 -744255.408731028 "Group1" -0.00410532979274586 -0.00410532979274586 1
"22690" 10149272.9215748 -744255.408731028 "Group1" -0.00460551140549124 -0.00460551140549124 1
"22691" 10149371.2427361 -744255.408731028 "Group1" -0.00510569301822715 -0.00510569301822715 1
"22692" 10149469.5638974 -744255.408731028 "Group1" -0.00560587463096306 -0.00560587463096306 1
"22693" 10149567.8850586 -744255.408731028 "Group1" -0.00619635121898371 -0.00619635121898371 1
"22694" 10149666.2062199 -744255.408731028 "Group1" -0.00691734405534742 -0.00691734405534742 1
"22695" 10149764.5273812 -744255.408731028 "Group1" -0.0076383368917248 -0.0076383368917248 1
"22696" 10149862.8485424 -744255.408731028 "Group1" -0.00835932972808851 -0.00835932972808851 1
"22697" 10149961.1697037 -744255.408731028 "Group1" -0.00908032256445222 -0.00908032256445222 1
"22698" 10150059.490865 -744255.408731028 "Group1" -0.00980131540081594 -0.00980131540081594 1
"22699" 10150157.8120262 -744255.408731028 "Group1" -0.0105223082371933 -0.0105223082371933 1
"22700" 10150256.1331875 -744255.408731028 "Group1" -0.011243301073557 -0.011243301073557 1
"22701" 10150354.4543488 -744255.408731028 "Group1" -0.0119642939099207 -0.0119642939099207 1
"22702" 10150452.77551 -744255.408731028 "Group1" -0.0128598315007255 -0.0128598315007255 1
"22703" 10150551.0966713 -744255.408731028 "Group1" -0.013846228474782 -0.013846228474782 1
"22704" 10150649.4178326 -744255.408731028 "Group1" -0.0148326254488198 -0.0148326254488198 1
"22705" 10150747.7389938 -744255.408731028 "Group1" -0.0158190224228577 -0.0158190224228577 1
"22706" 10150846.0601551 -744255.408731028 "Group1" -0.0171646628271321 -0.0171646628271321 1
"22707" 10150944.3813164 -744255.408731028 "Group1" -0.0185212688075708 -0.0185212688075708 1
"22708" 10151042.7024777 -744255.408731028 "Group1" -0.0198778747879839 -0.0198778747879839 1
"22709" 10151141.0236389 -744255.408731028 "Group1" -0.0212344807683969 -0.0212344807683969 1
"22710" 10151239.3448002 -744255.408731028 "Group1" -0.02259108674881 -0.02259108674881 1
"22711" 10151337.6659615 -744255.408731028 "Group1" -0.0239476927292488 -0.0239476927292488 1
"22712" 10151435.9871227 -744255.408731028 "Group1" -0.0253042987096618 -0.0253042987096618 1
"22713" 10151534.308284 -744255.408731028 "Group1" -0.0266609046900749 -0.0266609046900749 1
"22714" 10151632.6294453 -744255.408731028 "Group1" -0.028017510670488 -0.028017510670488 1
"22715" 10151730.9506065 -744255.408731028 "Group1" -0.0292690588544791 -0.0292690588544791 1
"22881" 10138555.9149965 -744170.460144306 "Group1" 0.00496080730408339 0.00496080730408339 1
"22882" 10138654.2361578 -744170.460144306 "Group1" 0.00481682500761855 0.00481682500761855 1
"22883" 10138752.5573191 -744170.460144306 "Group1" 0.00467284271115644 0.00467284271115644 1
"22884" 10138850.8784803 -744170.460144306 "Group1" 0.00447322064757636 0.00447322064757636 1
"22885" 10138949.1996416 -744170.460144306 "Group1" 0.00422631156100272 0.00422631156100272 1
"22886" 10139047.5208029 -744170.460144306 "Group1" 0.00397940247442908 0.00397940247442908 1
"22887" 10139145.8419641 -744170.460144306 "Group1" 0.00373249338785076 0.00373249338785076 1
"22888" 10139244.1631254 -744170.460144306 "Group1" 0.00348558430127712 0.00348558430127712 1
"22889" 10139342.4842867 -744170.460144306 "Group1" 0.00323867521470348 0.00323867521470348 1
"22890" 10139440.8054479 -744170.460144306 "Group1" 0.00299176612812984 0.00299176612812984 1
"22891" 10139539.1266092 -744170.460144306 "Group1" 0.00275809293503211 0.00275809293503211 1
"22892" 10139637.4477705 -744170.460144306 "Group1" 0.00255130234400495 0.00255130234400495 1
"22893" 10139735.7689317 -744170.460144306 "Group1" 0.00234451175297779 0.00234451175297779 1
"22894" 10139834.090093 -744170.460144306 "Group1" 0.00213772116195062 0.00213772116195062 1
"22895" 10139932.4112543 -744170.460144306 "Group1" 0.00200347238444207 0.00200347238444207 1
"22896" 10140030.7324156 -744170.460144306 "Group1" 0.00188501749363265 0.00188501749363265 1
"22897" 10140129.0535768 -744170.460144306 "Group1" 0.00177068870652791 0.00177068870652791 1
"22898" 10140227.3747381 -744170.460144306 "Group1" 0.00166607253523796 0.00166607253523796 1
"22899" 10140325.6958994 -744170.460144306 "Group1" 0.00156145636394604 0.00156145636394604 1
"22900" 10140424.0170606 -744170.460144306 "Group1" 0.00145684019265609 0.00145684019265609 1
"22901" 10140522.3382219 -744170.460144306 "Group1" 0.00129809468362966 0.00129809468362966 1
"22902" 10140620.6593832 -744170.460144306 "Group1" 0.00113275251282939 0.00113275251282939 1
"22903" 10140718.9805444 -744170.460144306 "Group1" 0.000967410342025981 0.000967410342025981 1
"22904" 10140817.3017057 -744170.460144306 "Group1" 0.000848439283835841 0.000848439283835841 1
"22905" 10140915.622867 -744170.460144306 "Group1" 0.000782199987461747 0.000782199987461747 1
"22906" 10141013.9440282 -744170.460144306 "Group1" 0.000715960691087652 0.000715960691087652 1
"22907" 10141112.2651895 -744170.460144306 "Group1" 0.000653728938517596 0.000653728938517596 1
"22908" 10141210.5863508 -744170.460144306 "Group1" 0.000596419929460373 0.000596419929460373 1
"22909" 10141308.907512 -744170.460144306 "Group1" 0.000539110920403149 0.000539110920403149 1
"22910" 10141407.2286733 -744170.460144306 "Group1" 0.000481801911345926 0.000481801911345926 1
"22911" 10141505.5498346 -744170.460144306 "Group1" 0.000424492902288702 0.000424492902288702 1
"22912" 10141603.8709959 -744170.460144306 "Group1" 0.000386777595072665 0.000386777595072665 1
"22913" 10141702.1921571 -744170.460144306 "Group1" 0.00035448438441666 0.00035448438441666 1
"22914" 10141800.5133184 -744170.460144306 "Group1" 0.000322191173760655 0.000322191173760655 1
"22915" 10141898.8344797 -744170.460144306 "Group1" 0.00028989796310465 0.00028989796310465 1
"22916" 10141997.1556409 -744170.460144306 "Group1" 0.000272880909431493 0.000272880909431493 1
"22917" 10142095.4768022 -744170.460144306 "Group1" 0.000283020341862579 0.000283020341862579 1
"22918" 10142193.7979635 -744170.460144306 "Group1" 0.000293159774293665 0.000293159774293665 1
"22919" 10142292.1191247 -744170.460144306 "Group1" 0.000303299206724752 0.000303299206724752 1
"22920" 10142390.440286 -744170.460144306 "Group1" 0.00031343863915603 0.00031343863915603 1
"22921" 10142488.7614473 -744170.460144306 "Group1" 0.00034027397987361 0.00034027397987361 1
"22922" 10142587.0826085 -744170.460144306 "Group1" 0.00037816958047755 0.00037816958047755 1
"22923" 10142685.4037698 -744170.460144306 "Group1" 0.00041606518108149 0.00041606518108149 1
"22924" 10142783.7249311 -744170.460144306 "Group1" 0.000453960781686148 0.000453960781686148 1
"22925" 10142882.0460923 -744170.460144306 "Group1" 0.000491856382290089 0.000491856382290089 1
"22926" 10142980.3672536 -744170.460144306 "Group1" 0.000532700419169539 0.000532700419169539 1
"22927" 10143078.6884149 -744170.460144306 "Group1" 0.000578675798555555 0.000578675798555555 1
"22928" 10143177.0095762 -744170.460144306 "Group1" 0.000624651177942441 0.000624651177942441 1
"22929" 10143275.3307374 -744170.460144306 "Group1" 0.000670626557328457 0.000670626557328457 1
"22930" 10143373.6518987 -744170.460144306 "Group1" 0.000716601936714472 0.000716601936714472 1
"22931" 10143471.97306 -744170.460144306 "Group1" 0.000782367412557007 0.000782367412557007 1
"22932" 10143570.2942212 -744170.460144306 "Group1" 0.00085409889066093 0.00085409889066093 1
"22933" 10143668.6153825 -744170.460144306 "Group1" 0.000923159902899664 0.000923159902899664 1
"22934" 10143766.9365438 -744170.460144306 "Group1" 0.000983286008247023 0.000983286008247023 1
"22935" 10143865.257705 -744170.460144306 "Group1" 0.00104341211359438 0.00104341211359438 1
"22936" 10143963.5788663 -744170.460144306 "Group1" 0.00110353821894288 0.00110353821894288 1
"22937" 10144061.9000276 -744170.460144306 "Group1" 0.00116366432429024 0.00116366432429024 1
"22938" 10144160.2211888 -744170.460144306 "Group1" 0.0012237904296376 0.0012237904296376 1
"22939" 10144258.5423501 -744170.460144306 "Group1" 0.00128391653498496 0.00128391653498496 1
"22940" 10144356.8635114 -744170.460144306 "Group1" 0.00135369160103076 0.00135369160103076 1
"22941" 10144455.1846726 -744170.460144306 "Group1" 0.00145156275009203 0.00145156275009203 1
"22942" 10144553.5058339 -744170.460144306 "Group1" 0.00153392557584903 0.00153392557584903 1
"22943" 10144651.8269952 -744170.460144306 "Group1" 0.00159918168299432 0.00159918168299432 1
"22944" 10144750.1481565 -744170.460144306 "Group1" 0.00166443779013961 0.00166443779013961 1
"22945" 10144848.4693177 -744170.460144306 "Group1" 0.00171986593935037 0.00171986593935037 1
"22946" 10144946.790479 -744170.460144306 "Group1" 0.00177434394823901 0.00177434394823901 1
"22947" 10145045.1116403 -744170.460144306 "Group1" 0.00182882195712765 0.00182882195712765 1
"22948" 10145143.4328015 -744170.460144306 "Group1" 0.00188329996601628 0.00188329996601628 1
"22949" 10145241.7539628 -744170.460144306 "Group1" 0.00193777797490595 0.00193777797490595 1
"22950" 10145340.0751241 -744170.460144306 "Group1" 0.00199225598379459 0.00199225598379459 1
"22951" 10145438.3962853 -744170.460144306 "Group1" 0.00203807709590216 0.00203807709590216 1
"22952" 10145536.7174466 -744170.460144306 "Group1" 0.00207253440098018 0.00207253440098018 1
"22953" 10145635.0386079 -744170.460144306 "Group1" 0.00210699170605885 0.00210699170605885 1
"22954" 10145733.3597691 -744170.460144306 "Group1" 0.00214144901113688 0.00214144901113688 1
"22955" 10145831.6809304 -744170.460144306 "Group1" 0.0021759063162149 0.0021759063162149 1
"22956" 10145930.0020917 -744170.460144306 "Group1" 0.00221036362129292 0.00221036362129292 1
"22957" 10146028.3232529 -744170.460144306 "Group1" 0.00224482092637159 0.00224482092637159 1
"22958" 10146126.6444142 -744170.460144306 "Group1" 0.00227927823144961 0.00227927823144961 1
"22959" 10146224.9655755 -744170.460144306 "Group1" 0.00228378942891657 0.00228378942891657 1
"22960" 10146323.2867368 -744170.460144306 "Group1" 0.00223824270111738 0.00223824270111738 1
"22961" 10146421.607898 -744170.460144306 "Group1" 0.00217903565270312 0.00217903565270312 1
"22962" 10146519.9290593 -744170.460144306 "Group1" 0.00211096444713024 0.00211096444713024 1
"22963" 10146618.2502206 -744170.460144306 "Group1" 0.00204289324155735 0.00204289324155735 1
"22964" 10146716.5713818 -744170.460144306 "Group1" 0.00197482203598447 0.00197482203598447 1
"22965" 10146814.8925431 -744170.460144306 "Group1" 0.00190675083041158 0.00190675083041158 1
"22966" 10146913.2137044 -744170.460144306 "Group1" 0.00183867962483741 0.00183867962483741 1
"22967" 10147011.5348656 -744170.460144306 "Group1" 0.00177060841926452 0.00177060841926452 1
"22968" 10147109.8560269 -744170.460144306 "Group1" 0.00172583132901115 0.00172583132901115 1
"22969" 10147208.1771882 -744170.460144306 "Group1" 0.00169111394637117 0.00169111394637117 1
"22970" 10147306.4983494 -744170.460144306 "Group1" 0.00163003900937926 0.00163003900937926 1
"22971" 10147404.8195107 -744170.460144306 "Group1" 0.00146330523223384 0.00146330523223384 1
"22972" 10147503.140672 -744170.460144306 "Group1" 0.00129657145508841 0.00129657145508841 1
"22973" 10147601.4618332 -744170.460144306 "Group1" 0.00112983767794299 0.00112983767794299 1
"22974" 10147699.7829945 -744170.460144306 "Group1" 0.000963103900794408 0.000963103900794408 1
"22975" 10147798.1041558 -744170.460144306 "Group1" 0.000796370123648985 0.000796370123648985 1
"22976" 10147896.4253171 -744170.460144306 "Group1" 0.000629636346503561 0.000629636346503561 1
"22977" 10147994.7464783 -744170.460144306 "Group1" 0.000456839560002955 0.000456839560002955 1
"22978" 10148093.0676396 -744170.460144306 "Group1" 0.000262348217239098 0.000262348217239098 1
"22979" 10148191.3888009 -744170.460144306 "Group1" 1.50179063321787e-05 1.50179063321787e-05 1
"22980" 10148289.7099621 -744170.460144306 "Group1" -0.000241256721496575 -0.000241256721496575 1
"22981" 10148388.0311234 -744170.460144306 "Group1" -0.000497531349325329 -0.000497531349325329 1
"22982" 10148486.3522847 -744170.460144306 "Group1" -0.000805400836932362 -0.000805400836932362 1
"22983" 10148584.6734459 -744170.460144306 "Group1" -0.00130558244966827 -0.00130558244966827 1
"22984" 10148682.9946072 -744170.460144306 "Group1" -0.00180576406240417 -0.00180576406240417 1
"22985" 10148781.3157685 -744170.460144306 "Group1" -0.00230594567514008 -0.00230594567514008 1
"22986" 10148879.6369297 -744170.460144306 "Group1" -0.00280612728788546 -0.00280612728788546 1
"22987" 10148977.958091 -744170.460144306 "Group1" -0.00330630890062137 -0.00330630890062137 1
"22988" 10149076.2792523 -744170.460144306 "Group1" -0.00380649051335727 -0.00380649051335727 1
"22989" 10149174.6004135 -744170.460144306 "Group1" -0.00430667212609318 -0.00430667212609318 1
"22990" 10149272.9215748 -744170.460144306 "Group1" -0.00480685373883856 -0.00480685373883856 1
"22991" 10149371.2427361 -744170.460144306 "Group1" -0.00530703535157447 -0.00530703535157447 1
"22992" 10149469.5638974 -744170.460144306 "Group1" -0.00579059408280432 -0.00579059408280432 1
"22993" 10149567.8850586 -744170.460144306 "Group1" -0.00642019186187958 -0.00642019186187958 1
"22994" 10149666.2062199 -744170.460144306 "Group1" -0.00722025984082406 -0.00722025984082406 1
"22995" 10149764.5273812 -744170.460144306 "Group1" -0.00794937008114825 -0.00794937008114825 1
"22996" 10149862.8485424 -744170.460144306 "Group1" -0.00867036291751197 -0.00867036291751197 1
"22997" 10149961.1697037 -744170.460144306 "Group1" -0.00939135575387568 -0.00939135575387568 1
"22998" 10150059.490865 -744170.460144306 "Group1" -0.0101123485902394 -0.0101123485902394 1
"22999" 10150157.8120262 -744170.460144306 "Group1" -0.0108333414266168 -0.0108333414266168 1
"23000" 10150256.1331875 -744170.460144306 "Group1" -0.0115543342629805 -0.0115543342629805 1
"23001" 10150354.4543488 -744170.460144306 "Group1" -0.0122753270993442 -0.0122753270993442 1
"23002" 10150452.77551 -744170.460144306 "Group1" -0.0130587584451342 -0.0130587584451342 1
"23003" 10150551.0966713 -744170.460144306 "Group1" -0.0140451554191907 -0.0140451554191907 1
"23004" 10150649.4178326 -744170.460144306 "Group1" -0.0150315523932285 -0.0150315523932285 1
"23005" 10150747.7389938 -744170.460144306 "Group1" -0.0160719320776219 -0.0160719320776219 1
"23006" 10150846.0601551 -744170.460144306 "Group1" -0.0174285380580349 -0.0174285380580349 1
"23007" 10150944.3813164 -744170.460144306 "Group1" -0.0187851440384737 -0.0187851440384737 1
"23008" 10151042.7024777 -744170.460144306 "Group1" -0.0201417500188868 -0.0201417500188868 1
"23009" 10151141.0236389 -744170.460144306 "Group1" -0.0214983559992998 -0.0214983559992998 1
"23010" 10151239.3448002 -744170.460144306 "Group1" -0.0228549619797129 -0.0228549619797129 1
"23011" 10151337.6659615 -744170.460144306 "Group1" -0.0242115679601517 -0.0242115679601517 1
"23012" 10151435.9871227 -744170.460144306 "Group1" -0.0255681739405647 -0.0255681739405647 1
"23013" 10151534.308284 -744170.460144306 "Group1" -0.0268913809543312 -0.0268913809543312 1
"23014" 10151632.6294453 -744170.460144306 "Group1" -0.0279853900271988 -0.0279853900271988 1
"23015" 10151730.9506065 -744170.460144306 "Group1" -0.0290793991000872 -0.0290793991000872 1
"23179" 10138359.272674 -744085.511557584 "Group1" 0.00462254934759234 0.00462254934759234 1
"23180" 10138457.5938353 -744085.511557584 "Group1" 0.00463748376201171 0.00463748376201171 1
"23181" 10138555.9149965 -744085.511557584 "Group1" 0.00465241817643107 0.00465241817643107 1
"23182" 10138654.2361578 -744085.511557584 "Group1" 0.00451660388032281 0.00451660388032281 1
"23183" 10138752.5573191 -744085.511557584 "Group1" 0.0043726215838607 0.0043726215838607 1
"23184" 10138850.8784803 -744085.511557584 "Group1" 0.00422863928739859 0.00422863928739859 1
"23185" 10138949.1996416 -744085.511557584 "Group1" 0.00408465699093648 0.00408465699093648 1
"23186" 10139047.5208029 -744085.511557584 "Group1" 0.00384186672445382 0.00384186672445382 1
"23187" 10139145.8419641 -744085.511557584 "Group1" 0.0035949576378755 0.0035949576378755 1
"23188" 10139244.1631254 -744085.511557584 "Group1" 0.00334804855130186 0.00334804855130186 1
"23189" 10139342.4842867 -744085.511557584 "Group1" 0.00310113946472822 0.00310113946472822 1
"23190" 10139440.8054479 -744085.511557584 "Group1" 0.00285423037815458 0.00285423037815458 1
"23191" 10139539.1266092 -744085.511557584 "Group1" 0.00261741185331145 0.00261741185331145 1
"23192" 10139637.4477705 -744085.511557584 "Group1" 0.00241062126228429 0.00241062126228429 1
"23193" 10139735.7689317 -744085.511557584 "Group1" 0.00220383067125713 0.00220383067125713 1
"23194" 10139834.090093 -744085.511557584 "Group1" 0.00203889119432516 0.00203889119432516 1
"23195" 10139932.4112543 -744085.511557584 "Group1" 0.0019204363035135 0.0019204363035135 1
"23196" 10140030.7324156 -744085.511557584 "Group1" 0.00180198141270408 0.00180198141270408 1
"23197" 10140129.0535768 -744085.511557584 "Group1" 0.00168589657852046 0.00168589657852046 1
"23198" 10140227.3747381 -744085.511557584 "Group1" 0.00158128040723052 0.00158128040723052 1
"23199" 10140325.6958994 -744085.511557584 "Group1" 0.00147666423593859 0.00147666423593859 1
"23200" 10140424.0170606 -744085.511557584 "Group1" 0.00137204806464865 0.00137204806464865 1
"23201" 10140522.3382219 -744085.511557584 "Group1" 0.0012674318933587 0.0012674318933587 1
"23202" 10140620.6593832 -744085.511557584 "Group1" 0.00111957899912439 0.00111957899912439 1
"23203" 10140718.9805444 -744085.511557584 "Group1" 0.000954236828320984 0.000954236828320984 1
"23204" 10140817.3017057 -744085.511557584 "Group1" 0.000843338027733899 0.000843338027733899 1
"23205" 10140915.622867 -744085.511557584 "Group1" 0.000777098731359805 0.000777098731359805 1
"23206" 10141013.9440282 -744085.511557584 "Group1" 0.000716593882910995 0.000716593882910995 1
"23207" 10141112.2651895 -744085.511557584 "Group1" 0.000659284873852686 0.000659284873852686 1
"23208" 10141210.5863508 -744085.511557584 "Group1" 0.000601975864795462 0.000601975864795462 1
"23209" 10141308.907512 -744085.511557584 "Group1" 0.000544666855738239 0.000544666855738239 1
"23210" 10141407.2286733 -744085.511557584 "Group1" 0.000487357846681016 0.000487357846681016 1
"23211" 10141505.5498346 -744085.511557584 "Group1" 0.000430048837623792 0.000430048837623792 1
"23212" 10141603.8709959 -744085.511557584 "Group1" 0.000381119650644941 0.000381119650644941 1
"23213" 10141702.1921571 -744085.511557584 "Group1" 0.000348826439988936 0.000348826439988936 1
"23214" 10141800.5133184 -744085.511557584 "Group1" 0.000316533229332931 0.000316533229332931 1
"23215" 10141898.8344797 -744085.511557584 "Group1" 0.000284240018676926 0.000284240018676926 1
"23216" 10141997.1556409 -744085.511557584 "Group1" 0.000281900597328248 0.000281900597328248 1
"23217" 10142095.4768022 -744085.511557584 "Group1" 0.000292040029759334 0.000292040029759334 1
"23218" 10142193.7979635 -744085.511557584 "Group1" 0.00030217946219042 0.00030217946219042 1
"23219" 10142292.1191247 -744085.511557584 "Group1" 0.000312318894621507 0.000312318894621507 1
"23220" 10142390.440286 -744085.511557584 "Group1" 0.000322458327052785 0.000322458327052785 1
"23221" 10142488.7614473 -744085.511557584 "Group1" 0.000336575851108777 0.000336575851108777 1
"23222" 10142587.0826085 -744085.511557584 "Group1" 0.000374471451712717 0.000374471451712717 1
"23223" 10142685.4037698 -744085.511557584 "Group1" 0.000412367052316657 0.000412367052316657 1
"23224" 10142783.7249311 -744085.511557584 "Group1" 0.000450262652921315 0.000450262652921315 1
"23225" 10142882.0460923 -744085.511557584 "Group1" 0.000488158253525255 0.000488158253525255 1
"23226" 10142980.3672536 -744085.511557584 "Group1" 0.000530286459686219 0.000530286459686219 1
"23227" 10143078.6884149 -744085.511557584 "Group1" 0.000576261839072234 0.000576261839072234 1
"23228" 10143177.0095762 -744085.511557584 "Group1" 0.000622237218459121 0.000622237218459121 1
"23229" 10143275.3307374 -744085.511557584 "Group1" 0.000668212597845136 0.000668212597845136 1
"23230" 10143373.6518987 -744085.511557584 "Group1" 0.000714187977231152 0.000714187977231152 1
"23231" 10143471.97306 -744085.511557584 "Group1" 0.000762575558568748 0.000762575558568748 1
"23232" 10143570.2942212 -744085.511557584 "Group1" 0.000834307036672672 0.000834307036672672 1
"23233" 10143668.6153825 -744085.511557584 "Group1" 0.000899611587541241 0.000899611587541241 1
"23234" 10143766.9365438 -744085.511557584 "Group1" 0.0009597376928886 0.0009597376928886 1
"23235" 10143865.257705 -744085.511557584 "Group1" 0.00101986379823596 0.00101986379823596 1
"23236" 10143963.5788663 -744085.511557584 "Group1" 0.00107998990358446 0.00107998990358446 1
"23237" 10144061.9000276 -744085.511557584 "Group1" 0.00114011600893182 0.00114011600893182 1
"23238" 10144160.2211888 -744085.511557584 "Group1" 0.00120024211427917 0.00120024211427917 1
"23239" 10144258.5423501 -744085.511557584 "Group1" 0.00126036821962653 0.00126036821962653 1
"23240" 10144356.8635114 -744085.511557584 "Group1" 0.00132049432497389 0.00132049432497389 1
"23241" 10144455.1846726 -744085.511557584 "Group1" 0.00140491113934166 0.00140491113934166 1
"23242" 10144553.5058339 -744085.511557584 "Group1" 0.00148226180909024 0.00148226180909024 1
"23243" 10144651.8269952 -744085.511557584 "Group1" 0.00154570363963698 0.00154570363963698 1
"23244" 10144750.1481565 -744085.511557584 "Group1" 0.00160018164852561 0.00160018164852561 1
"23245" 10144848.4693177 -744085.511557584 "Group1" 0.00165465965741528 0.00165465965741528 1
"23246" 10144946.790479 -744085.511557584 "Group1" 0.00170913766630392 0.00170913766630392 1
"23247" 10145045.1116403 -744085.511557584 "Group1" 0.00176361567519255 0.00176361567519255 1
"23248" 10145143.4328015 -744085.511557584 "Group1" 0.00181809368408119 0.00181809368408119 1
"23249" 10145241.7539628 -744085.511557584 "Group1" 0.00187257169297086 0.00187257169297086 1
"23250" 10145340.0751241 -744085.511557584 "Group1" 0.0019270497018595 0.0019270497018595 1
"23251" 10145438.3962853 -744085.511557584 "Group1" 0.00197676944654379 0.00197676944654379 1
"23252" 10145536.7174466 -744085.511557584 "Group1" 0.00201122675162181 0.00201122675162181 1
"23253" 10145635.0386079 -744085.511557584 "Group1" 0.00204568405670048 0.00204568405670048 1
"23254" 10145733.3597691 -744085.511557584 "Group1" 0.00208014136177851 0.00208014136177851 1
"23255" 10145831.6809304 -744085.511557584 "Group1" 0.00211459866685653 0.00211459866685653 1
"23256" 10145930.0020917 -744085.511557584 "Group1" 0.00214905597193455 0.00214905597193455 1
"23257" 10146028.3232529 -744085.511557584 "Group1" 0.00218351327701322 0.00218351327701322 1
"23258" 10146126.6444142 -744085.511557584 "Group1" 0.00221797058209124 0.00221797058209124 1
"23259" 10146224.9655755 -744085.511557584 "Group1" 0.00218514091876373 0.00218514091876373 1
"23260" 10146323.2867368 -744085.511557584 "Group1" 0.00213959419096454 0.00213959419096454 1
"23261" 10146421.607898 -744085.511557584 "Group1" 0.00208551844989575 0.00208551844989575 1
"23262" 10146519.9290593 -744085.511557584 "Group1" 0.00201744724432286 0.00201744724432286 1
"23263" 10146618.2502206 -744085.511557584 "Group1" 0.00194937603874998 0.00194937603874998 1
"23264" 10146716.5713818 -744085.511557584 "Group1" 0.00188130483317709 0.00188130483317709 1
"23265" 10146814.8925431 -744085.511557584 "Group1" 0.00181323362760421 0.00181323362760421 1
"23266" 10146913.2137044 -744085.511557584 "Group1" 0.00174516242203003 0.00174516242203003 1
"23267" 10147011.5348656 -744085.511557584 "Group1" 0.00167709121645715 0.00167709121645715 1
"23268" 10147109.8560269 -744085.511557584 "Group1" 0.00160902001088426 0.00160902001088426 1
"23269" 10147208.1771882 -744085.511557584 "Group1" 0.00154094880531138 0.00154094880531138 1
"23270" 10147306.4983494 -744085.511557584 "Group1" 0.00142991318892016 0.00142991318892016 1
"23271" 10147404.8195107 -744085.511557584 "Group1" 0.00125479271035607 0.00125479271035607 1
"23272" 10147503.140672 -744085.511557584 "Group1" 0.00107986963470659 0.00107986963470659 1
"23273" 10147601.4618332 -744085.511557584 "Group1" 0.000913135857561164 0.000913135857561164 1
"23274" 10147699.7829945 -744085.511557584 "Group1" 0.000746402080412582 0.000746402080412582 1
"23275" 10147798.1041558 -744085.511557584 "Group1" 0.000579668303267159 0.000579668303267159 1
"23276" 10147896.4253171 -744085.511557584 "Group1" 0.000412934526121735 0.000412934526121735 1
"23277" 10147994.7464783 -744085.511557584 "Group1" 0.000246200748976312 0.000246200748976312 1
"23278" 10148093.0676396 -744085.511557584 "Group1" 4.17495908259878e-05 4.17495908259878e-05 1
"23279" 10148191.3888009 -744085.511557584 "Group1" -0.000214525037002766 -0.000214525037002766 1
"23280" 10148289.7099621 -744085.511557584 "Group1" -0.00047079966483152 -0.00047079966483152 1
"23281" 10148388.0311234 -744085.511557584 "Group1" -0.000727074292660274 -0.000727074292660274 1
"23282" 10148486.3522847 -744085.511557584 "Group1" -0.00100674317027941 -0.00100674317027941 1
"23283" 10148584.6734459 -744085.511557584 "Group1" -0.00150692478301531 -0.00150692478301531 1
"23284" 10148682.9946072 -744085.511557584 "Group1" -0.00200710639575122 -0.00200710639575122 1
"23285" 10148781.3157685 -744085.511557584 "Group1" -0.00250728800848712 -0.00250728800848712 1
"23286" 10148879.6369297 -744085.511557584 "Group1" -0.00300746962123251 -0.00300746962123251 1
"23287" 10148977.958091 -744085.511557584 "Group1" -0.00350765123396841 -0.00350765123396841 1
"23288" 10149076.2792523 -744085.511557584 "Group1" -0.00400783284670432 -0.00400783284670432 1
"23289" 10149174.6004135 -744085.511557584 "Group1" -0.00450801445944022 -0.00450801445944022 1
"23290" 10149272.9215748 -744085.511557584 "Group1" -0.00500819607218561 -0.00500819607218561 1
"23291" 10149371.2427361 -744085.511557584 "Group1" -0.00548884670616664 -0.00548884670616664 1
"23292" 10149469.5638974 -744085.511557584 "Group1" -0.00594556047948893 -0.00594556047948893 1
"23293" 10149567.8850586 -744085.511557584 "Group1" -0.00658058041982318 -0.00658058041982318 1
"23294" 10149666.2062199 -744085.511557584 "Group1" -0.00738064839876767 -0.00738064839876767 1
"23295" 10149764.5273812 -744085.511557584 "Group1" -0.00818071637772731 -0.00818071637772731 1
"23296" 10149862.8485424 -744085.511557584 "Group1" -0.00898078435667179 -0.00898078435667179 1
"23297" 10149961.1697037 -744085.511557584 "Group1" -0.00970238894329872 -0.00970238894329872 1
"23298" 10150059.490865 -744085.511557584 "Group1" -0.0104233817796624 -0.0104233817796624 1
"23299" 10150157.8120262 -744085.511557584 "Group1" -0.0111443746160398 -0.0111443746160398 1
"23300" 10150256.1331875 -744085.511557584 "Group1" -0.0118653674524035 -0.0118653674524035 1
"23301" 10150354.4543488 -744085.511557584 "Group1" -0.0125863602887672 -0.0125863602887672 1
"23302" 10150452.77551 -744085.511557584 "Group1" -0.0133073531251309 -0.0133073531251309 1
"23303" 10150551.0966713 -744085.511557584 "Group1" -0.0142440823635991 -0.0142440823635991 1
"23304" 10150649.4178326 -744085.511557584 "Group1" -0.0152304793376369 -0.0152304793376369 1
"23305" 10150747.7389938 -744085.511557584 "Group1" -0.0163358073085244 -0.0163358073085244 1
"23306" 10150846.0601551 -744085.511557584 "Group1" -0.0176924132889375 -0.0176924132889375 1
"23307" 10150944.3813164 -744085.511557584 "Group1" -0.0190490192693762 -0.0190490192693762 1
"23308" 10151042.7024777 -744085.511557584 "Group1" -0.0204056252497893 -0.0204056252497893 1
"23309" 10151141.0236389 -744085.511557584 "Group1" -0.0217622312302024 -0.0217622312302024 1
"23310" 10151239.3448002 -744085.511557584 "Group1" -0.0231188372106154 -0.0231188372106154 1
"23311" 10151337.6659615 -744085.511557584 "Group1" -0.0244754431910542 -0.0244754431910542 1
"23312" 10151435.9871227 -744085.511557584 "Group1" -0.0256077121270719 -0.0256077121270719 1
"23313" 10151534.308284 -744085.511557584 "Group1" -0.0267017211999395 -0.0267017211999395 1
"23314" 10151632.6294453 -744085.511557584 "Group1" -0.0277957302728072 -0.0277957302728072 1
"23478" 10138260.9515127 -744000.562970862 "Group1" 0.00429811759567097 0.00429811759567097 1
"23479" 10138359.272674 -744000.562970862 "Group1" 0.00431305201009034 0.00431305201009034 1
"23480" 10138457.5938353 -744000.562970862 "Group1" 0.00432798642450971 0.00432798642450971 1
"23481" 10138555.9149965 -744000.562970862 "Group1" 0.00434292083892907 0.00434292083892907 1
"23482" 10138654.2361578 -744000.562970862 "Group1" 0.00421638275302666 0.00421638275302666 1
"23483" 10138752.5573191 -744000.562970862 "Group1" 0.00407240045656454 0.00407240045656454 1
"23484" 10138850.8784803 -744000.562970862 "Group1" 0.00392841816010243 0.00392841816010243 1
"23485" 10138949.1996416 -744000.562970862 "Group1" 0.00378443586364032 0.00378443586364032 1
"23486" 10139047.5208029 -744000.562970862 "Group1" 0.00364045356717821 0.00364045356717821 1
"23487" 10139145.8419641 -744000.562970862 "Group1" 0.00345742188790006 0.00345742188790006 1
"23488" 10139244.1631254 -744000.562970862 "Group1" 0.00321051280132642 0.00321051280132642 1
"23489" 10139342.4842867 -744000.562970862 "Group1" 0.00296360371475278 0.00296360371475278 1
"23490" 10139440.8054479 -744000.562970862 "Group1" 0.00271669462817914 0.00271669462817914 1
"23491" 10139539.1266092 -744000.562970862 "Group1" 0.00247673077159059 0.00247673077159059 1
"23492" 10139637.4477705 -744000.562970862 "Group1" 0.00226994018056343 0.00226994018056343 1
"23493" 10139735.7689317 -744000.562970862 "Group1" 0.0020743100042059 0.0020743100042059 1
"23494" 10139834.090093 -744000.562970862 "Group1" 0.00195585511339648 0.00195585511339648 1
"23495" 10139932.4112543 -744000.562970862 "Group1" 0.00183740022258481 0.00183740022258481 1
"23496" 10140030.7324156 -744000.562970862 "Group1" 0.00171894533177539 0.00171894533177539 1
"23497" 10140129.0535768 -744000.562970862 "Group1" 0.0016011044505129 0.0016011044505129 1
"23498" 10140227.3747381 -744000.562970862 "Group1" 0.00149648827922296 0.00149648827922296 1
"23499" 10140325.6958994 -744000.562970862 "Group1" 0.00139187210793103 0.00139187210793103 1
"23500" 10140424.0170606 -744000.562970862 "Group1" 0.00128725593664109 0.00128725593664109 1
"23501" 10140522.3382219 -744000.562970862 "Group1" 0.00118263976535114 0.00118263976535114 1
"23502" 10140620.6593832 -744000.562970862 "Group1" 0.0010780235940612 0.0010780235940612 1
"23503" 10140718.9805444 -744000.562970862 "Group1" 0.000941063314615969 0.000941063314615969 1
"23504" 10140817.3017057 -744000.562970862 "Group1" 0.000838236771631951 0.000838236771631951 1
"23505" 10140915.622867 -744000.562970862 "Group1" 0.000779458827303316 0.000779458827303316 1
"23506" 10141013.9440282 -744000.562970862 "Group1" 0.000722149818246092 0.000722149818246092 1
"23507" 10141112.2651895 -744000.562970862 "Group1" 0.000664840809187783 0.000664840809187783 1
"23508" 10141210.5863508 -744000.562970862 "Group1" 0.00060753180013056 0.00060753180013056 1
"23509" 10141308.907512 -744000.562970862 "Group1" 0.000550222791073336 0.000550222791073336 1
"23510" 10141407.2286733 -744000.562970862 "Group1" 0.000492913782016113 0.000492913782016113 1
"23511" 10141505.5498346 -744000.562970862 "Group1" 0.00043560477295889 0.00043560477295889 1
"23512" 10141603.8709959 -744000.562970862 "Group1" 0.00037829576390058 0.00037829576390058 1
"23513" 10141702.1921571 -744000.562970862 "Group1" 0.000343168495561205 0.000343168495561205 1
"23514" 10141800.5133184 -744000.562970862 "Group1" 0.0003108752849052 0.0003108752849052 1
"23515" 10141898.8344797 -744000.562970862 "Group1" 0.000280780852793737 0.000280780852793737 1
"23516" 10141997.1556409 -744000.562970862 "Group1" 0.000290920285225015 0.000290920285225015 1
"23517" 10142095.4768022 -744000.562970862 "Group1" 0.000301059717656102 0.000301059717656102 1
"23518" 10142193.7979635 -744000.562970862 "Group1" 0.000311199150087188 0.000311199150087188 1
"23519" 10142292.1191247 -744000.562970862 "Group1" 0.000321338582518274 0.000321338582518274 1
"23520" 10142390.440286 -744000.562970862 "Group1" 0.000331478014949552 0.000331478014949552 1
"23521" 10142488.7614473 -744000.562970862 "Group1" 0.000341617447380639 0.000341617447380639 1
"23522" 10142587.0826085 -744000.562970862 "Group1" 0.000370773322947879 0.000370773322947879 1
"23523" 10142685.4037698 -744000.562970862 "Group1" 0.000408668923551819 0.000408668923551819 1
"23524" 10142783.7249311 -744000.562970862 "Group1" 0.000446564524156477 0.000446564524156477 1
"23525" 10142882.0460923 -744000.562970862 "Group1" 0.000484460124760417 0.000484460124760417 1
"23526" 10142980.3672536 -744000.562970862 "Group1" 0.000527872500202894 0.000527872500202894 1
"23527" 10143078.6884149 -744000.562970862 "Group1" 0.00057384787958891 0.00057384787958891 1
"23528" 10143177.0095762 -744000.562970862 "Group1" 0.000619823258975797 0.000619823258975797 1
"23529" 10143275.3307374 -744000.562970862 "Group1" 0.000665798638361812 0.000665798638361812 1
"23530" 10143373.6518987 -744000.562970862 "Group1" 0.000711774017747828 0.000711774017747828 1
"23531" 10143471.97306 -744000.562970862 "Group1" 0.000757749397133843 0.000757749397133843 1
"23532" 10143570.2942212 -744000.562970862 "Group1" 0.000814515182684386 0.000814515182684386 1
"23533" 10143668.6153825 -744000.562970862 "Group1" 0.000876063272182786 0.000876063272182786 1
"23534" 10143766.9365438 -744000.562970862 "Group1" 0.000936189377530145 0.000936189377530145 1
"23535" 10143865.257705 -744000.562970862 "Group1" 0.000996315482877503 0.000996315482877503 1
"23536" 10143963.5788663 -744000.562970862 "Group1" 0.001056441588226 0.001056441588226 1
"23537" 10144061.9000276 -744000.562970862 "Group1" 0.00111656769357336 0.00111656769357336 1
"23538" 10144160.2211888 -744000.562970862 "Group1" 0.00117669379892072 0.00117669379892072 1
"23539" 10144258.5423501 -744000.562970862 "Group1" 0.00123681990426808 0.00123681990426808 1
"23540" 10144356.8635114 -744000.562970862 "Group1" 0.00129694600961544 0.00129694600961544 1
"23541" 10144455.1846726 -744000.562970862 "Group1" 0.00135825952859122 0.00135825952859122 1
"23542" 10144553.5058339 -744000.562970862 "Group1" 0.00142601934881316 0.00142601934881316 1
"23543" 10144651.8269952 -744000.562970862 "Group1" 0.00148049735770179 0.00148049735770179 1
"23544" 10144750.1481565 -744000.562970862 "Group1" 0.00153497536659043 0.00153497536659043 1
"23545" 10144848.4693177 -744000.562970862 "Group1" 0.0015894533754801 0.0015894533754801 1
"23546" 10144946.790479 -744000.562970862 "Group1" 0.00164393138436874 0.00164393138436874 1
"23547" 10145045.1116403 -744000.562970862 "Group1" 0.00169840939325737 0.00169840939325737 1
"23548" 10145143.4328015 -744000.562970862 "Group1" 0.00175288740214601 0.00175288740214601 1
"23549" 10145241.7539628 -744000.562970862 "Group1" 0.00180736541103568 0.00180736541103568 1
"23550" 10145340.0751241 -744000.562970862 "Group1" 0.00186184341992431 0.00186184341992431 1
"23551" 10145438.3962853 -744000.562970862 "Group1" 0.00191546179718534 0.00191546179718534 1
"23552" 10145536.7174466 -744000.562970862 "Group1" 0.00194991910226336 0.00194991910226336 1
"23553" 10145635.0386079 -744000.562970862 "Group1" 0.00198437640734203 0.00198437640734203 1
"23554" 10145733.3597691 -744000.562970862 "Group1" 0.00201883371242005 0.00201883371242005 1
"23555" 10145831.6809304 -744000.562970862 "Group1" 0.00205329101749807 0.00205329101749807 1
"23556" 10145930.0020917 -744000.562970862 "Group1" 0.00208774832257609 0.00208774832257609 1
"23557" 10146028.3232529 -744000.562970862 "Group1" 0.00212220562765477 0.00212220562765477 1
"23558" 10146126.6444142 -744000.562970862 "Group1" 0.00213203913640996 0.00213203913640996 1
"23559" 10146224.9655755 -744000.562970862 "Group1" 0.00208649240861076 0.00208649240861076 1
"23560" 10146323.2867368 -744000.562970862 "Group1" 0.00204094568081157 0.00204094568081157 1
"23561" 10146421.607898 -744000.562970862 "Group1" 0.00199200124708825 0.00199200124708825 1
"23562" 10146519.9290593 -744000.562970862 "Group1" 0.00192393004151536 0.00192393004151536 1
"23563" 10146618.2502206 -744000.562970862 "Group1" 0.00185585883594248 0.00185585883594248 1
"23564" 10146716.5713818 -744000.562970862 "Group1" 0.00178778763036959 0.00178778763036959 1
"23565" 10146814.8925431 -744000.562970862 "Group1" 0.00171971642479671 0.00171971642479671 1
"23566" 10146913.2137044 -744000.562970862 "Group1" 0.00165164521922253 0.00165164521922253 1
"23567" 10147011.5348656 -744000.562970862 "Group1" 0.00158357401364965 0.00158357401364965 1
"23568" 10147109.8560269 -744000.562970862 "Group1" 0.00151550280807676 0.00151550280807676 1
"23569" 10147208.1771882 -744000.562970862 "Group1" 0.00142064193756125 0.00142064193756125 1
"23570" 10147306.4983494 -744000.562970862 "Group1" 0.00129730926830374 0.00129730926830374 1
"23571" 10147404.8195107 -744000.562970862 "Group1" 0.00113467533193454 0.00113467533193454 1
"23572" 10147503.140672 -744000.562970862 "Group1" 0.000959554853370456 0.000959554853370456 1
"23573" 10147601.4618332 -744000.562970862 "Group1" 0.000784434374806369 0.000784434374806369 1
"23574" 10147699.7829945 -744000.562970862 "Group1" 0.000609313896238964 0.000609313896238964 1
"23575" 10147798.1041558 -744000.562970862 "Group1" 0.000434193417674877 0.000434193417674877 1
"23576" 10147896.4253171 -744000.562970862 "Group1" 0.00025907293911079 0.00025907293911079 1
"23577" 10147994.7464783 -744000.562970862 "Group1" 8.39524605467034e-05 8.39524605467034e-05 1
"23578" 10148093.0676396 -744000.562970862 "Group1" -0.000187793352509272 -0.000187793352509272 1
"23579" 10148191.3888009 -744000.562970862 "Group1" -0.000444067980338025 -0.000444067980338025 1
"23580" 10148289.7099621 -744000.562970862 "Group1" -0.000700342608166779 -0.000700342608166779 1
"23581" 10148388.0311234 -744000.562970862 "Group1" -0.000956617235995533 -0.000956617235995533 1
"23582" 10148486.3522847 -744000.562970862 "Group1" -0.00121289186382914 -0.00121289186382914 1
"23583" 10148584.6734459 -744000.562970862 "Group1" -0.00170826711636263 -0.00170826711636263 1
"23584" 10148682.9946072 -744000.562970862 "Group1" -0.00220844872909854 -0.00220844872909854 1
"23585" 10148781.3157685 -744000.562970862 "Group1" -0.00270863034183444 -0.00270863034183444 1
"23586" 10148879.6369297 -744000.562970862 "Group1" -0.00320881195457982 -0.00320881195457982 1
"23587" 10148977.958091 -744000.562970862 "Group1" -0.00370899356731573 -0.00370899356731573 1
"23588" 10149076.2792523 -744000.562970862 "Group1" -0.00420917518005164 -0.00420917518005164 1
"23589" 10149174.6004135 -744000.562970862 "Group1" -0.00470935679278754 -0.00470935679278754 1
"23590" 10149272.9215748 -744000.562970862 "Group1" -0.00518709932952916 -0.00518709932952916 1
"23591" 10149371.2427361 -744000.562970862 "Group1" -0.00564381310285146 -0.00564381310285146 1
"23592" 10149469.5638974 -744000.562970862 "Group1" -0.00610052687617375 -0.00610052687617375 1
"23593" 10149567.8850586 -744000.562970862 "Group1" -0.00674096897776701 -0.00674096897776701 1
"23594" 10149666.2062199 -744000.562970862 "Group1" -0.00754103695671149 -0.00754103695671149 1
"23595" 10149764.5273812 -744000.562970862 "Group1" -0.00834110493567113 -0.00834110493567113 1
"23596" 10149862.8485424 -744000.562970862 "Group1" -0.00914117291461562 -0.00914117291461562 1
"23597" 10149961.1697037 -744000.562970862 "Group1" -0.0099412408935601 -0.0099412408935601 1
"23598" 10150059.490865 -744000.562970862 "Group1" -0.0107344149690859 -0.0107344149690859 1
"23599" 10150157.8120262 -744000.562970862 "Group1" -0.0114554078054633 -0.0114554078054633 1
"23600" 10150256.1331875 -744000.562970862 "Group1" -0.012176400641827 -0.012176400641827 1
"23601" 10150354.4543488 -744000.562970862 "Group1" -0.0128973934781907 -0.0128973934781907 1
"23602" 10150452.77551 -744000.562970862 "Group1" -0.0136183863145544 -0.0136183863145544 1
"23603" 10150551.0966713 -744000.562970862 "Group1" -0.0144430093080078 -0.0144430093080078 1
"23604" 10150649.4178326 -744000.562970862 "Group1" -0.0154294062820456 -0.0154294062820456 1
"23605" 10150747.7389938 -744000.562970862 "Group1" -0.0165996825394273 -0.0165996825394273 1
"23606" 10150846.0601551 -744000.562970862 "Group1" -0.0179562885198404 -0.0179562885198404 1
"23607" 10150944.3813164 -744000.562970862 "Group1" -0.0193128945002791 -0.0193128945002791 1
"23608" 10151042.7024777 -744000.562970862 "Group1" -0.0206695004806922 -0.0206695004806922 1
"23609" 10151141.0236389 -744000.562970862 "Group1" -0.0220261064611053 -0.0220261064611053 1
"23610" 10151239.3448002 -744000.562970862 "Group1" -0.0232300342269239 -0.0232300342269239 1
"23611" 10151337.6659615 -744000.562970862 "Group1" -0.0243240432998123 -0.0243240432998123 1
"23612" 10151435.9871227 -744000.562970862 "Group1" -0.02541805237268 -0.02541805237268 1
"23613" 10151534.308284 -744000.562970862 "Group1" -0.0265120614455477 -0.0265120614455477 1
"23614" 10151632.6294453 -744000.562970862 "Group1" -0.0276060705184153 -0.0276060705184153 1
"23777" 10138162.6303514 -743915.61438414 "Group1" 0.00397368584374974 0.00397368584374974 1
"23778" 10138260.9515127 -743915.61438414 "Group1" 0.0039886202581694 0.0039886202581694 1
"23779" 10138359.272674 -743915.61438414 "Group1" 0.00400355467258876 0.00400355467258876 1
"23780" 10138457.5938353 -743915.61438414 "Group1" 0.00401848908700813 0.00401848908700813 1
"23781" 10138555.9149965 -743915.61438414 "Group1" 0.00403342350142749 0.00403342350142749 1
"23782" 10138654.2361578 -743915.61438414 "Group1" 0.00391616162573091 0.00391616162573091 1
"23783" 10138752.5573191 -743915.61438414 "Group1" 0.0037721793292688 0.0037721793292688 1
"23784" 10138850.8784803 -743915.61438414 "Group1" 0.00362819703280669 0.00362819703280669 1
"23785" 10138949.1996416 -743915.61438414 "Group1" 0.00348421473634458 0.00348421473634458 1
"23786" 10139047.5208029 -743915.61438414 "Group1" 0.00334023243988247 0.00334023243988247 1
"23787" 10139145.8419641 -743915.61438414 "Group1" 0.00319625014341763 0.00319625014341763 1
"23788" 10139244.1631254 -743915.61438414 "Group1" 0.00305226784695552 0.00305226784695552 1
"23789" 10139342.4842867 -743915.61438414 "Group1" 0.00282606796477752 0.00282606796477752 1
"23790" 10139440.8054479 -743915.61438414 "Group1" 0.00257915887820388 0.00257915887820388 1
"23791" 10139539.1266092 -743915.61438414 "Group1" 0.00233604968986993 0.00233604968986993 1
"23792" 10139637.4477705 -743915.61438414 "Group1" 0.00212925909884277 0.00212925909884277 1
"23793" 10139735.7689317 -743915.61438414 "Group1" 0.00199127392327732 0.00199127392327732 1
"23794" 10139834.090093 -743915.61438414 "Group1" 0.0018728190324679 0.0018728190324679 1
"23795" 10139932.4112543 -743915.61438414 "Group1" 0.00175436414165624 0.00175436414165624 1
"23796" 10140030.7324156 -743915.61438414 "Group1" 0.00163590925084682 0.00163590925084682 1
"23797" 10140129.0535768 -743915.61438414 "Group1" 0.00151745436003739 0.00151745436003739 1
"23798" 10140227.3747381 -743915.61438414 "Group1" 0.00141169615121551 0.00141169615121551 1
"23799" 10140325.6958994 -743915.61438414 "Group1" 0.00130707997992359 0.00130707997992359 1
"23800" 10140424.0170606 -743915.61438414 "Group1" 0.00120246380863364 0.00120246380863364 1
"23801" 10140522.3382219 -743915.61438414 "Group1" 0.0010978476373437 0.0010978476373437 1
"23802" 10140620.6593832 -743915.61438414 "Group1" 0.000993231466053753 0.000993231466053753 1
"23803" 10140718.9805444 -743915.61438414 "Group1" 0.000888615294761827 0.000888615294761827 1
"23804" 10140817.3017057 -743915.61438414 "Group1" 0.000837895223087112 0.000837895223087112 1
"23805" 10140915.622867 -743915.61438414 "Group1" 0.000785014762638405 0.000785014762638405 1
"23806" 10141013.9440282 -743915.61438414 "Group1" 0.000727705753581182 0.000727705753581182 1
"23807" 10141112.2651895 -743915.61438414 "Group1" 0.000670396744522873 0.000670396744522873 1
"23808" 10141210.5863508 -743915.61438414 "Group1" 0.00061308773546565 0.00061308773546565 1
"23809" 10141308.907512 -743915.61438414 "Group1" 0.000555778726408426 0.000555778726408426 1
"23810" 10141407.2286733 -743915.61438414 "Group1" 0.000498469717351203 0.000498469717351203 1
"23811" 10141505.5498346 -743915.61438414 "Group1" 0.000441160708293979 0.000441160708293979 1
"23812" 10141603.8709959 -743915.61438414 "Group1" 0.00038385169923567 0.00038385169923567 1
"23813" 10141702.1921571 -743915.61438414 "Group1" 0.000337510551133481 0.000337510551133481 1
"23814" 10141800.5133184 -743915.61438414 "Group1" 0.000305217340477476 0.000305217340477476 1
"23815" 10141898.8344797 -743915.61438414 "Group1" 0.000289800540690492 0.000289800540690492 1
"23816" 10141997.1556409 -743915.61438414 "Group1" 0.00029993997312177 0.00029993997312177 1
"23817" 10142095.4768022 -743915.61438414 "Group1" 0.000310079405552857 0.000310079405552857 1
"23818" 10142193.7979635 -743915.61438414 "Group1" 0.000320218837983943 0.000320218837983943 1
"23819" 10142292.1191247 -743915.61438414 "Group1" 0.000330358270415029 0.000330358270415029 1
"23820" 10142390.440286 -743915.61438414 "Group1" 0.000340497702846307 0.000340497702846307 1
"23821" 10142488.7614473 -743915.61438414 "Group1" 0.000350637135277394 0.000350637135277394 1
"23822" 10142587.0826085 -743915.61438414 "Group1" 0.000367075194183046 0.000367075194183046 1
"23823" 10142685.4037698 -743915.61438414 "Group1" 0.000404970794786986 0.000404970794786986 1
"23824" 10142783.7249311 -743915.61438414 "Group1" 0.000442866395391644 0.000442866395391644 1
"23825" 10142882.0460923 -743915.61438414 "Group1" 0.000480761995995584 0.000480761995995584 1
"23826" 10142980.3672536 -743915.61438414 "Group1" 0.000525458540719574 0.000525458540719574 1
"23827" 10143078.6884149 -743915.61438414 "Group1" 0.000571433920105589 0.000571433920105589 1
"23828" 10143177.0095762 -743915.61438414 "Group1" 0.000617409299492476 0.000617409299492476 1
"23829" 10143275.3307374 -743915.61438414 "Group1" 0.000663384678878492 0.000663384678878492 1
"23830" 10143373.6518987 -743915.61438414 "Group1" 0.000709360058264507 0.000709360058264507 1
"23831" 10143471.97306 -743915.61438414 "Group1" 0.000755335437650523 0.000755335437650523 1
"23832" 10143570.2942212 -743915.61438414 "Group1" 0.00079762793049671 0.00079762793049671 1
"23833" 10143668.6153825 -743915.61438414 "Group1" 0.000853544197653087 0.000853544197653087 1
"23834" 10143766.9365438 -743915.61438414 "Group1" 0.000913720664359969 0.000913720664359969 1
"23835" 10143865.257705 -743915.61438414 "Group1" 0.000973897131066851 0.000973897131066851 1
"23836" 10143963.5788663 -743915.61438414 "Group1" 0.00103407359777487 0.00103407359777487 1
"23837" 10144061.9000276 -743915.61438414 "Group1" 0.00109425006448175 0.00109425006448175 1
"23838" 10144160.2211888 -743915.61438414 "Group1" 0.00115442653118864 0.00115442653118864 1
"23839" 10144258.5423501 -743915.61438414 "Group1" 0.00121460299789552 0.00121460299789552 1
"23840" 10144356.8635114 -743915.61438414 "Group1" 0.0012747794646024 0.0012747794646024 1
"23841" 10144455.1846726 -743915.61438414 "Group1" 0.0013348712576914 0.0013348712576914 1
"23842" 10144553.5058339 -743915.61438414 "Group1" 0.00136081306687807 0.00136081306687807 1
"23843" 10144651.8269952 -743915.61438414 "Group1" 0.0014152910757667 0.0014152910757667 1
"23844" 10144750.1481565 -743915.61438414 "Group1" 0.00146976908465534 0.00146976908465534 1
"23845" 10144848.4693177 -743915.61438414 "Group1" 0.00152424709354501 0.00152424709354501 1
"23846" 10144946.790479 -743915.61438414 "Group1" 0.00157872510243364 0.00157872510243364 1
"23847" 10145045.1116403 -743915.61438414 "Group1" 0.00163320311132228 0.00163320311132228 1
"23848" 10145143.4328015 -743915.61438414 "Group1" 0.00168768112021092 0.00168768112021092 1
"23849" 10145241.7539628 -743915.61438414 "Group1" 0.00174215912910058 0.00174215912910058 1
"23850" 10145340.0751241 -743915.61438414 "Group1" 0.00179663713798922 0.00179663713798922 1
"23851" 10145438.3962853 -743915.61438414 "Group1" 0.00185111514687786 0.00185111514687786 1
"23852" 10145536.7174466 -743915.61438414 "Group1" 0.00188861145290499 0.00188861145290499 1
"23853" 10145635.0386079 -743915.61438414 "Group1" 0.00192306875798366 0.00192306875798366 1
"23854" 10145733.3597691 -743915.61438414 "Group1" 0.00195752606306168 0.00195752606306168 1
"23855" 10145831.6809304 -743915.61438414 "Group1" 0.0019919833681397 0.0019919833681397 1
"23856" 10145930.0020917 -743915.61438414 "Group1" 0.00202644067321772 0.00202644067321772 1
"23857" 10146028.3232529 -743915.61438414 "Group1" 0.0020608979782964 0.0020608979782964 1
"23858" 10146126.6444142 -743915.61438414 "Group1" 0.00203339062625712 0.00203339062625712 1
"23859" 10146224.9655755 -743915.61438414 "Group1" 0.00198784389845792 0.00198784389845792 1
"23860" 10146323.2867368 -743915.61438414 "Group1" 0.00194229717065873 0.00194229717065873 1
"23861" 10146421.607898 -743915.61438414 "Group1" 0.00189675044285867 0.00189675044285867 1
"23862" 10146519.9290593 -743915.61438414 "Group1" 0.00183041283870799 0.00183041283870799 1
"23863" 10146618.2502206 -743915.61438414 "Group1" 0.0017623416331351 0.0017623416331351 1
"23864" 10146716.5713818 -743915.61438414 "Group1" 0.00169427042756222 0.00169427042756222 1
"23865" 10146814.8925431 -743915.61438414 "Group1" 0.00162619922198933 0.00162619922198933 1
"23866" 10146913.2137044 -743915.61438414 "Group1" 0.00155812801641516 0.00155812801641516 1
"23867" 10147011.5348656 -743915.61438414 "Group1" 0.00149005681084227 0.00149005681084227 1
"23868" 10147109.8560269 -743915.61438414 "Group1" 0.00139834312555525 0.00139834312555525 1
"23869" 10147208.1771882 -743915.61438414 "Group1" 0.00127501045630008 0.00127501045630008 1
"23870" 10147306.4983494 -743915.61438414 "Group1" 0.00115167778704257 0.00115167778704257 1
"23871" 10147404.8195107 -743915.61438414 "Group1" 0.00101455795351318 0.00101455795351318 1
"23872" 10147503.140672 -743915.61438414 "Group1" 0.000839437474949091 0.000839437474949091 1
"23873" 10147601.4618332 -743915.61438414 "Group1" 0.000664316996385005 0.000664316996385005 1
"23874" 10147699.7829945 -743915.61438414 "Group1" 0.0004891965178176 0.0004891965178176 1
"23875" 10147798.1041558 -743915.61438414 "Group1" 0.000314076039253513 0.000314076039253513 1
"23876" 10147896.4253171 -743915.61438414 "Group1" 0.000138955560689426 0.000138955560689426 1
"23877" 10147994.7464783 -743915.61438414 "Group1" -5.62395715049945e-05 -5.62395715049945e-05 1
"23878" 10148093.0676396 -743915.61438414 "Group1" -0.000375083163200806 -0.000375083163200806 1
"23879" 10148191.3888009 -743915.61438414 "Group1" -0.00067361092367297 -0.00067361092367297 1
"23880" 10148289.7099621 -743915.61438414 "Group1" -0.000929885551501724 -0.000929885551501724 1
"23881" 10148388.0311234 -743915.61438414 "Group1" -0.00118616017933048 -0.00118616017933048 1
"23882" 10148486.3522847 -743915.61438414 "Group1" -0.00144243480716409 -0.00144243480716409 1
"23883" 10148584.6734459 -743915.61438414 "Group1" -0.00190960944970967 -0.00190960944970967 1
"23884" 10148682.9946072 -743915.61438414 "Group1" -0.00240979106244558 -0.00240979106244558 1
"23885" 10148781.3157685 -743915.61438414 "Group1" -0.00290997267518149 -0.00290997267518149 1
"23886" 10148879.6369297 -743915.61438414 "Group1" -0.00341015428792687 -0.00341015428792687 1
"23887" 10148977.958091 -743915.61438414 "Group1" -0.00391033590066278 -0.00391033590066278 1
"23888" 10149076.2792523 -743915.61438414 "Group1" -0.00441051751339868 -0.00441051751339868 1
"23889" 10149174.6004135 -743915.61438414 "Group1" -0.00488535195288282 -0.00488535195288282 1
"23890" 10149272.9215748 -743915.61438414 "Group1" -0.00534206572621377 -0.00534206572621377 1
"23891" 10149371.2427361 -743915.61438414 "Group1" -0.00579877949953606 -0.00579877949953606 1
"23892" 10149469.5638974 -743915.61438414 "Group1" -0.00625549327285836 -0.00625549327285836 1
"23893" 10149567.8850586 -743915.61438414 "Group1" -0.00690135753571062 -0.00690135753571062 1
"23894" 10149666.2062199 -743915.61438414 "Group1" -0.0077014255146551 -0.0077014255146551 1
"23895" 10149764.5273812 -743915.61438414 "Group1" -0.00850149349361474 -0.00850149349361474 1
"23896" 10149862.8485424 -743915.61438414 "Group1" -0.00930156147255922 -0.00930156147255922 1
"23897" 10149961.1697037 -743915.61438414 "Group1" -0.0101016294515037 -0.0101016294515037 1
"23898" 10150059.490865 -743915.61438414 "Group1" -0.0109016974304482 -0.0109016974304482 1
"23899" 10150157.8120262 -743915.61438414 "Group1" -0.0117017654094078 -0.0117017654094078 1
"23900" 10150256.1331875 -743915.61438414 "Group1" -0.01248743383125 -0.01248743383125 1
"23901" 10150354.4543488 -743915.61438414 "Group1" -0.0132084266676137 -0.0132084266676137 1
"23902" 10150452.77551 -743915.61438414 "Group1" -0.0139294195039774 -0.0139294195039774 1
"23903" 10150551.0966713 -743915.61438414 "Group1" -0.0146504123403548 -0.0146504123403548 1
"23904" 10150649.4178326 -743915.61438414 "Group1" -0.015628333226454 -0.015628333226454 1
"23905" 10150747.7389938 -743915.61438414 "Group1" -0.0168635577703298 -0.0168635577703298 1
"23906" 10150846.0601551 -743915.61438414 "Group1" -0.0182201637507429 -0.0182201637507429 1
"23907" 10150944.3813164 -743915.61438414 "Group1" -0.0195767697311817 -0.0195767697311817 1
"23908" 10151042.7024777 -743915.61438414 "Group1" -0.0208523563267969 -0.0208523563267969 1
"23909" 10151141.0236389 -743915.61438414 "Group1" -0.0219463653996646 -0.0219463653996646 1
"23910" 10151239.3448002 -743915.61438414 "Group1" -0.0230403744725323 -0.0230403744725323 1
"23911" 10151337.6659615 -743915.61438414 "Group1" -0.0241343835454207 -0.0241343835454207 1
"23912" 10151435.9871227 -743915.61438414 "Group1" -0.0252283926182884 -0.0252283926182884 1
"24075" 10137965.9880289 -743830.665797418 "Group1" 0.00363431967740901 0.00363431967740901 1
"24076" 10138064.3091902 -743830.665797418 "Group1" 0.00364925409182838 0.00364925409182838 1
"24077" 10138162.6303514 -743830.665797418 "Group1" 0.00366418850624774 0.00366418850624774 1
"24078" 10138260.9515127 -743830.665797418 "Group1" 0.00367912292066739 0.00367912292066739 1
"24079" 10138359.272674 -743830.665797418 "Group1" 0.00369405733508676 0.00369405733508676 1
"24080" 10138457.5938353 -743830.665797418 "Group1" 0.00370899174950613 0.00370899174950613 1
"24081" 10138555.9149965 -743830.665797418 "Group1" 0.00372392616392549 0.00372392616392549 1
"24082" 10138654.2361578 -743830.665797418 "Group1" 0.00361594049843476 0.00361594049843476 1
"24083" 10138752.5573191 -743830.665797418 "Group1" 0.00347195820197265 0.00347195820197265 1
"24084" 10138850.8784803 -743830.665797418 "Group1" 0.00332797590551053 0.00332797590551053 1
"24085" 10138949.1996416 -743830.665797418 "Group1" 0.00318399360904842 0.00318399360904842 1
"24086" 10139047.5208029 -743830.665797418 "Group1" 0.00304001131258631 0.00304001131258631 1
"24087" 10139145.8419641 -743830.665797418 "Group1" 0.00289602901612147 0.00289602901612147 1
"24088" 10139244.1631254 -743830.665797418 "Group1" 0.00275204671965936 0.00275204671965936 1
"24089" 10139342.4842867 -743830.665797418 "Group1" 0.00260806442319725 0.00260806442319725 1
"24090" 10139440.8054479 -743830.665797418 "Group1" 0.00244162312822843 0.00244162312822843 1
"24091" 10139539.1266092 -743830.665797418 "Group1" 0.00219536860814908 0.00219536860814908 1
"24092" 10139637.4477705 -743830.665797418 "Group1" 0.00202669273315806 0.00202669273315806 1
"24093" 10139735.7689317 -743830.665797418 "Group1" 0.00190823784234864 0.00190823784234864 1
"24094" 10139834.090093 -743830.665797418 "Group1" 0.00178978295153922 0.00178978295153922 1
"24095" 10139932.4112543 -743830.665797418 "Group1" 0.00167132806072755 0.00167132806072755 1
"24096" 10140030.7324156 -743830.665797418 "Group1" 0.00155287316991813 0.00155287316991813 1
"24097" 10140129.0535768 -743830.665797418 "Group1" 0.00143441827910871 0.00143441827910871 1
"24098" 10140227.3747381 -743830.665797418 "Group1" 0.00132690402320795 0.00132690402320795 1
"24099" 10140325.6958994 -743830.665797418 "Group1" 0.00122228785191602 0.00122228785191602 1
"24100" 10140424.0170606 -743830.665797418 "Group1" 0.00111767168062608 0.00111767168062608 1
"24101" 10140522.3382219 -743830.665797418 "Group1" 0.00101305550933614 0.00101305550933614 1
"24102" 10140620.6593832 -743830.665797418 "Group1" 0.000908439338046193 0.000908439338046193 1
"24103" 10140718.9805444 -743830.665797418 "Group1" 0.000845099302311358 0.000845099302311358 1
"24104" 10140817.3017057 -743830.665797418 "Group1" 0.000797162732637414 0.000797162732637414 1
"24105" 10140915.622867 -743830.665797418 "Group1" 0.000752554811524774 0.000752554811524774 1
"24106" 10141013.9440282 -743830.665797418 "Group1" 0.000707946890412135 0.000707946890412135 1
"24107" 10141112.2651895 -743830.665797418 "Group1" 0.00066333896929865 0.00066333896929865 1
"24108" 10141210.5863508 -743830.665797418 "Group1" 0.000618643670800747 0.000618643670800747 1
"24109" 10141308.907512 -743830.665797418 "Group1" 0.000561334661743523 0.000561334661743523 1
"24110" 10141407.2286733 -743830.665797418 "Group1" 0.0005040256526863 0.0005040256526863 1
"24111" 10141505.5498346 -743830.665797418 "Group1" 0.000446716643629077 0.000446716643629077 1
"24112" 10141603.8709959 -743830.665797418 "Group1" 0.000389407634570768 0.000389407634570768 1
"24113" 10141702.1921571 -743830.665797418 "Group1" 0.000332098625513544 0.000332098625513544 1
"24114" 10141800.5133184 -743830.665797418 "Group1" 0.000299559396049744 0.000299559396049744 1
"24115" 10141898.8344797 -743830.665797418 "Group1" 0.00029882022858726 0.00029882022858726 1
"24116" 10141997.1556409 -743830.665797418 "Group1" 0.000308959661018538 0.000308959661018538 1
"24117" 10142095.4768022 -743830.665797418 "Group1" 0.000319099093449624 0.000319099093449624 1
"24118" 10142193.7979635 -743830.665797418 "Group1" 0.00032923852588071 0.00032923852588071 1
"24119" 10142292.1191247 -743830.665797418 "Group1" 0.000339377958311797 0.000339377958311797 1
"24120" 10142390.440286 -743830.665797418 "Group1" 0.000349517390743075 0.000349517390743075 1
"24121" 10142488.7614473 -743830.665797418 "Group1" 0.000359656823174161 0.000359656823174161 1
"24122" 10142587.0826085 -743830.665797418 "Group1" 0.000369796255605247 0.000369796255605247 1
"24123" 10142685.4037698 -743830.665797418 "Group1" 0.000401272666022148 0.000401272666022148 1
"24124" 10142783.7249311 -743830.665797418 "Group1" 0.000439168266626806 0.000439168266626806 1
"24125" 10142882.0460923 -743830.665797418 "Group1" 0.000477069201850234 0.000477069201850234 1
"24126" 10142980.3672536 -743830.665797418 "Group1" 0.00052304458123625 0.00052304458123625 1
"24127" 10143078.6884149 -743830.665797418 "Group1" 0.000569019960622265 0.000569019960622265 1
"24128" 10143177.0095762 -743830.665797418 "Group1" 0.000614995340009152 0.000614995340009152 1
"24129" 10143275.3307374 -743830.665797418 "Group1" 0.000660970719395168 0.000660970719395168 1
"24130" 10143373.6518987 -743830.665797418 "Group1" 0.000706946098781183 0.000706946098781183 1
"24131" 10143471.97306 -743830.665797418 "Group1" 0.000747812940052927 0.000747812940052927 1
"24132" 10143570.2942212 -743830.665797418 "Group1" 0.000787945791617258 0.000787945791617258 1
"24133" 10143668.6153825 -743830.665797418 "Group1" 0.000832128952322132 0.000832128952322132 1
"24134" 10143766.9365438 -743830.665797418 "Group1" 0.000892305419029014 0.000892305419029014 1
"24135" 10143865.257705 -743830.665797418 "Group1" 0.000952481885735896 0.000952481885735896 1
"24136" 10143963.5788663 -743830.665797418 "Group1" 0.00101265835244392 0.00101265835244392 1
"24137" 10144061.9000276 -743830.665797418 "Group1" 0.0010728348191508 0.0010728348191508 1
"24138" 10144160.2211888 -743830.665797418 "Group1" 0.00113301128585768 0.00113301128585768 1
"24139" 10144258.5423501 -743830.665797418 "Group1" 0.00119318775256456 0.00119318775256456 1
"24140" 10144356.8635114 -743830.665797418 "Group1" 0.00125336421927144 0.00125336421927144 1
"24141" 10144455.1846726 -743830.665797418 "Group1" 0.00130466177974611 0.00130466177974611 1
"24142" 10144553.5058339 -743830.665797418 "Group1" 0.00132983603527757 0.00132983603527757 1
"24143" 10144651.8269952 -743830.665797418 "Group1" 0.00135501029080903 0.00135501029080903 1
"24144" 10144750.1481565 -743830.665797418 "Group1" 0.00140456280272016 0.00140456280272016 1
"24145" 10144848.4693177 -743830.665797418 "Group1" 0.00145904081160983 0.00145904081160983 1
"24146" 10144946.790479 -743830.665797418 "Group1" 0.00151351882049846 0.00151351882049846 1
"24147" 10145045.1116403 -743830.665797418 "Group1" 0.0015679968293871 0.0015679968293871 1
"24148" 10145143.4328015 -743830.665797418 "Group1" 0.00162247483827573 0.00162247483827573 1
"24149" 10145241.7539628 -743830.665797418 "Group1" 0.0016769528471654 0.0016769528471654 1
"24150" 10145340.0751241 -743830.665797418 "Group1" 0.00173143085605404 0.00173143085605404 1
"24151" 10145438.3962853 -743830.665797418 "Group1" 0.00178590886494268 0.00178590886494268 1
"24152" 10145536.7174466 -743830.665797418 "Group1" 0.00182730380354653 0.00182730380354653 1
"24153" 10145635.0386079 -743830.665797418 "Group1" 0.00186176110862521 0.00186176110862521 1
"24154" 10145733.3597691 -743830.665797418 "Group1" 0.00189621841370323 0.00189621841370323 1
"24155" 10145831.6809304 -743830.665797418 "Group1" 0.00193067571878125 0.00193067571878125 1
"24156" 10145930.0020917 -743830.665797418 "Group1" 0.00196513302385927 0.00196513302385927 1
"24157" 10146028.3232529 -743830.665797418 "Group1" 0.00198028884390334 0.00198028884390334 1
"24158" 10146126.6444142 -743830.665797418 "Group1" 0.00193474211610415 0.00193474211610415 1
"24159" 10146224.9655755 -743830.665797418 "Group1" 0.00188919538830495 0.00188919538830495 1
"24160" 10146323.2867368 -743830.665797418 "Group1" 0.00184364866050576 0.00184364866050576 1
"24161" 10146421.607898 -743830.665797418 "Group1" 0.0017981019327057 0.0017981019327057 1
"24162" 10146519.9290593 -743830.665797418 "Group1" 0.00173689563590049 0.00173689563590049 1
"24163" 10146618.2502206 -743830.665797418 "Group1" 0.0016688244303276 0.0016688244303276 1
"24164" 10146716.5713818 -743830.665797418 "Group1" 0.00160075322475472 0.00160075322475472 1
"24165" 10146814.8925431 -743830.665797418 "Group1" 0.00153268201918183 0.00153268201918183 1
"24166" 10146913.2137044 -743830.665797418 "Group1" 0.00146461081360766 0.00146461081360766 1
"24167" 10147011.5348656 -743830.665797418 "Group1" 0.00137604431354904 0.00137604431354904 1
"24168" 10147109.8560269 -743830.665797418 "Group1" 0.00125271164429387 0.00125271164429387 1
"24169" 10147208.1771882 -743830.665797418 "Group1" 0.0011293789750387 0.0011293789750387 1
"24170" 10147306.4983494 -743830.665797418 "Group1" 0.0010060463057812 0.0010060463057812 1
"24171" 10147404.8195107 -743830.665797418 "Group1" 0.000882713636526027 0.000882713636526027 1
"24172" 10147503.140672 -743830.665797418 "Group1" 0.000719320096527562 0.000719320096527562 1
"24173" 10147601.4618332 -743830.665797418 "Group1" 0.000544199617963475 0.000544199617963475 1
"24174" 10147699.7829945 -743830.665797418 "Group1" 0.000369079139396071 0.000369079139396071 1
"24175" 10147798.1041558 -743830.665797418 "Group1" 0.000193958660831984 0.000193958660831984 1
"24176" 10147896.4253171 -743830.665797418 "Group1" 1.8838182267897e-05 1.8838182267897e-05 1
"24177" 10147994.7464783 -743830.665797418 "Group1" -0.000237793316333595 -0.000237793316333595 1
"24178" 10148093.0676396 -743830.665797418 "Group1" -0.000556636908029407 -0.000556636908029407 1
"24179" 10148191.3888009 -743830.665797418 "Group1" -0.000875480499719177 -0.000875480499719177 1
"24180" 10148289.7099621 -743830.665797418 "Group1" -0.00115942849483698 -0.00115942849483698 1
"24181" 10148388.0311234 -743830.665797418 "Group1" -0.00141570312266574 -0.00141570312266574 1
"24182" 10148486.3522847 -743830.665797418 "Group1" -0.00167197775049935 -0.00167197775049935 1
"24183" 10148584.6734459 -743830.665797418 "Group1" -0.00211095178305699 -0.00211095178305699 1
"24184" 10148682.9946072 -743830.665797418 "Group1" -0.0026111333957929 -0.0026111333957929 1
"24185" 10148781.3157685 -743830.665797418 "Group1" -0.00311131500852881 -0.00311131500852881 1
"24186" 10148879.6369297 -743830.665797418 "Group1" -0.00361149662127419 -0.00361149662127419 1
"24187" 10148977.958091 -743830.665797418 "Group1" -0.00411167823401009 -0.00411167823401009 1
"24188" 10149076.2792523 -743830.665797418 "Group1" -0.00458360457624534 -0.00458360457624534 1
"24189" 10149174.6004135 -743830.665797418 "Group1" -0.00504031834956764 -0.00504031834956764 1
"24190" 10149272.9215748 -743830.665797418 "Group1" -0.00549703212289859 -0.00549703212289859 1
"24191" 10149371.2427361 -743830.665797418 "Group1" -0.00595374589622089 -0.00595374589622089 1
"24192" 10149469.5638974 -743830.665797418 "Group1" -0.00641045966954318 -0.00641045966954318 1
"24193" 10149567.8850586 -743830.665797418 "Group1" -0.00706174609365444 -0.00706174609365444 1
"24194" 10149666.2062199 -743830.665797418 "Group1" -0.00786181407259892 -0.00786181407259892 1
"24195" 10149764.5273812 -743830.665797418 "Group1" -0.00866188205155856 -0.00866188205155856 1
"24196" 10149862.8485424 -743830.665797418 "Group1" -0.00946195003050305 -0.00946195003050305 1
"24197" 10149961.1697037 -743830.665797418 "Group1" -0.0102620180094475 -0.0102620180094475 1
"24198" 10150059.490865 -743830.665797418 "Group1" -0.011062085988392 -0.011062085988392 1
"24199" 10150157.8120262 -743830.665797418 "Group1" -0.0118621539673517 -0.0118621539673517 1
"24200" 10150256.1331875 -743830.665797418 "Group1" -0.0126622219462961 -0.0126622219462961 1
"24201" 10150354.4543488 -743830.665797418 "Group1" -0.0134622899252406 -0.0134622899252406 1
"24202" 10150452.77551 -743830.665797418 "Group1" -0.0142404526934009 -0.0142404526934009 1
"24203" 10150551.0966713 -743830.665797418 "Group1" -0.0149614455297783 -0.0149614455297783 1
"24204" 10150649.4178326 -743830.665797418 "Group1" -0.0158272601708627 -0.0158272601708627 1
"24205" 10150747.7389938 -743830.665797418 "Group1" -0.0171274330012327 -0.0171274330012327 1
"24206" 10150846.0601551 -743830.665797418 "Group1" -0.018474678426649 -0.018474678426649 1
"24207" 10150944.3813164 -743830.665797418 "Group1" -0.0195686874995374 -0.0195686874995374 1
"24208" 10151042.7024777 -743830.665797418 "Group1" -0.0206626965724051 -0.0206626965724051 1
"24209" 10151141.0236389 -743830.665797418 "Group1" -0.0217567056452727 -0.0217567056452727 1
"24210" 10151239.3448002 -743830.665797418 "Group1" -0.0228507147181404 -0.0228507147181404 1
"24211" 10151337.6659615 -743830.665797418 "Group1" -0.0239447237910288 -0.0239447237910288 1
"24212" 10151435.9871227 -743830.665797418 "Group1" -0.0250387328638965 -0.0250387328638965 1
"24374" 10137867.6668676 -743745.717210696 "Group1" 0.00330988792548764 0.00330988792548764 1
"24375" 10137965.9880289 -743745.717210696 "Group1" 0.00332482233990701 0.00332482233990701 1
"24376" 10138064.3091902 -743745.717210696 "Group1" 0.00333975675432638 0.00333975675432638 1
"24377" 10138162.6303514 -743745.717210696 "Group1" 0.00335469116874574 0.00335469116874574 1
"24378" 10138260.9515127 -743745.717210696 "Group1" 0.00336962558316539 0.00336962558316539 1
"24379" 10138359.272674 -743745.717210696 "Group1" 0.00338455999758476 0.00338455999758476 1
"24380" 10138457.5938353 -743745.717210696 "Group1" 0.00339949441200413 0.00339949441200413 1
"24381" 10138555.9149965 -743745.717210696 "Group1" 0.00341442882642349 0.00341442882642349 1
"24382" 10138654.2361578 -743745.717210696 "Group1" 0.0033157193711386 0.0033157193711386 1
"24383" 10138752.5573191 -743745.717210696 "Group1" 0.00317173707467649 0.00317173707467649 1
"24384" 10138850.8784803 -743745.717210696 "Group1" 0.00302775477821438 0.00302775477821438 1
"24385" 10138949.1996416 -743745.717210696 "Group1" 0.00288377248175227 0.00288377248175227 1
"24386" 10139047.5208029 -743745.717210696 "Group1" 0.00273979018529016 0.00273979018529016 1
"24387" 10139145.8419641 -743745.717210696 "Group1" 0.00259580788882532 0.00259580788882532 1
"24388" 10139244.1631254 -743745.717210696 "Group1" 0.00245182559236321 0.00245182559236321 1
"24389" 10139342.4842867 -743745.717210696 "Group1" 0.0023078432959011 0.0023078432959011 1
"24390" 10139440.8054479 -743745.717210696 "Group1" 0.00216386099943898 0.00216386099943898 1
"24391" 10139539.1266092 -743745.717210696 "Group1" 0.00204331508590853 0.00204331508590853 1
"24392" 10139637.4477705 -743745.717210696 "Group1" 0.00194365665222937 0.00194365665222937 1
"24393" 10139735.7689317 -743745.717210696 "Group1" 0.00182520176141995 0.00182520176141995 1
"24394" 10139834.090093 -743745.717210696 "Group1" 0.00170674687061053 0.00170674687061053 1
"24395" 10139932.4112543 -743745.717210696 "Group1" 0.00158829197979886 0.00158829197979886 1
"24396" 10140030.7324156 -743745.717210696 "Group1" 0.00146983708898944 0.00146983708898944 1
"24397" 10140129.0535768 -743745.717210696 "Group1" 0.00135138219818002 0.00135138219818002 1
"24398" 10140227.3747381 -743745.717210696 "Group1" 0.00124211189520039 0.00124211189520039 1
"24399" 10140325.6958994 -743745.717210696 "Group1" 0.00113749572390846 0.00113749572390846 1
"24400" 10140424.0170606 -743745.717210696 "Group1" 0.00103287955261852 0.00103287955261852 1
"24401" 10140522.3382219 -743745.717210696 "Group1" 0.000928263381328576 0.000928263381328576 1
"24402" 10140620.6593832 -743745.717210696 "Group1" 0.000854878629525655 0.000854878629525655 1
"24403" 10140718.9805444 -743745.717210696 "Group1" 0.000805899923597794 0.000805899923597794 1
"24404" 10140817.3017057 -743745.717210696 "Group1" 0.00075692121767086 0.00075692121767086 1
"24405" 10140915.622867 -743745.717210696 "Group1" 0.000711822321075076 0.000711822321075076 1
"24406" 10141013.9440282 -743745.717210696 "Group1" 0.000667214399962437 0.000667214399962437 1
"24407" 10141112.2651895 -743745.717210696 "Group1" 0.000622606478848952 0.000622606478848952 1
"24408" 10141210.5863508 -743745.717210696 "Group1" 0.000577998557736313 0.000577998557736313 1
"24409" 10141308.907512 -743745.717210696 "Group1" 0.000533390636623673 0.000533390636623673 1
"24410" 10141407.2286733 -743745.717210696 "Group1" 0.000488782715511034 0.000488782715511034 1
"24411" 10141505.5498346 -743745.717210696 "Group1" 0.000444174794398394 0.000444174794398394 1
"24412" 10141603.8709959 -743745.717210696 "Group1" 0.000394963569905865 0.000394963569905865 1
"24413" 10141702.1921571 -743745.717210696 "Group1" 0.000337654560848642 0.000337654560848642 1
"24414" 10141800.5133184 -743745.717210696 "Group1" 0.000297700484052941 0.000297700484052941 1
"24415" 10141898.8344797 -743745.717210696 "Group1" 0.000307839916484027 0.000307839916484027 1
"24416" 10141997.1556409 -743745.717210696 "Group1" 0.000317979348915305 0.000317979348915305 1
"24417" 10142095.4768022 -743745.717210696 "Group1" 0.000328118781346392 0.000328118781346392 1
"24418" 10142193.7979635 -743745.717210696 "Group1" 0.000338258213777478 0.000338258213777478 1
"24419" 10142292.1191247 -743745.717210696 "Group1" 0.000348397646208564 0.000348397646208564 1
"24420" 10142390.440286 -743745.717210696 "Group1" 0.000358537078639842 0.000358537078639842 1
"24421" 10142488.7614473 -743745.717210696 "Group1" 0.000368676511070929 0.000368676511070929 1
"24422" 10142587.0826085 -743745.717210696 "Group1" 0.000378815943502015 0.000378815943502015 1
"24423" 10142685.4037698 -743745.717210696 "Group1" 0.00039757453725731 0.00039757453725731 1
"24424" 10142783.7249311 -743745.717210696 "Group1" 0.000435470137861968 0.000435470137861968 1
"24425" 10142882.0460923 -743745.717210696 "Group1" 0.00047465524236691 0.00047465524236691 1
"24426" 10142980.3672536 -743745.717210696 "Group1" 0.000520630621752926 0.000520630621752926 1
"24427" 10143078.6884149 -743745.717210696 "Group1" 0.000566606001138941 0.000566606001138941 1
"24428" 10143177.0095762 -743745.717210696 "Group1" 0.000612581380525828 0.000612581380525828 1
"24429" 10143275.3307374 -743745.717210696 "Group1" 0.000657345705500628 0.000657345705500628 1
"24430" 10143373.6518987 -743745.717210696 "Group1" 0.000697839418587259 0.000697839418587259 1
"24431" 10143471.97306 -743745.717210696 "Group1" 0.000738333131673891 0.000738333131673891 1
"24432" 10143570.2942212 -743745.717210696 "Group1" 0.000778263652737806 0.000778263652737806 1
"24433" 10143668.6153825 -743745.717210696 "Group1" 0.000817513803083521 0.000817513803083521 1
"24434" 10143766.9365438 -743745.717210696 "Group1" 0.000870890173698059 0.000870890173698059 1
"24435" 10143865.257705 -743745.717210696 "Group1" 0.000931066640404941 0.000931066640404941 1
"24436" 10143963.5788663 -743745.717210696 "Group1" 0.000991243107112962 0.000991243107112962 1
"24437" 10144061.9000276 -743745.717210696 "Group1" 0.00105141957381984 0.00105141957381984 1
"24438" 10144160.2211888 -743745.717210696 "Group1" 0.00111159604052673 0.00111159604052673 1
"24439" 10144258.5423501 -743745.717210696 "Group1" 0.00117177250723361 0.00117177250723361 1
"24440" 10144356.8635114 -743745.717210696 "Group1" 0.00123194897394049 0.00123194897394049 1
"24441" 10144455.1846726 -743745.717210696 "Group1" 0.00127445230180082 0.00127445230180082 1
"24442" 10144553.5058339 -743745.717210696 "Group1" 0.00129962655733228 0.00129962655733228 1
"24443" 10144651.8269952 -743745.717210696 "Group1" 0.00132480081286374 0.00132480081286374 1
"24444" 10144750.1481565 -743745.717210696 "Group1" 0.0013499750683952 0.0013499750683952 1
"24445" 10144848.4693177 -743745.717210696 "Group1" 0.00139383452967464 0.00139383452967464 1
"24446" 10144946.790479 -743745.717210696 "Group1" 0.00144831253856328 0.00144831253856328 1
"24447" 10145045.1116403 -743745.717210696 "Group1" 0.00150279054745192 0.00150279054745192 1
"24448" 10145143.4328015 -743745.717210696 "Group1" 0.00155726855634055 0.00155726855634055 1
"24449" 10145241.7539628 -743745.717210696 "Group1" 0.00161174656523022 0.00161174656523022 1
"24450" 10145340.0751241 -743745.717210696 "Group1" 0.00166622457411886 0.00166622457411886 1
"24451" 10145438.3962853 -743745.717210696 "Group1" 0.00172070258300749 0.00172070258300749 1
"24452" 10145536.7174466 -743745.717210696 "Group1" 0.00176599615418808 0.00176599615418808 1
"24453" 10145635.0386079 -743745.717210696 "Group1" 0.00180045345926675 0.00180045345926675 1
"24454" 10145733.3597691 -743745.717210696 "Group1" 0.00183491076434477 0.00183491076434477 1
"24455" 10145831.6809304 -743745.717210696 "Group1" 0.00186936806942279 0.00186936806942279 1
"24456" 10145930.0020917 -743745.717210696 "Group1" 0.00190382537450082 0.00190382537450082 1
"24457" 10146028.3232529 -743745.717210696 "Group1" 0.00188164033375037 0.00188164033375037 1
"24458" 10146126.6444142 -743745.717210696 "Group1" 0.00183609360595117 0.00183609360595117 1
"24459" 10146224.9655755 -743745.717210696 "Group1" 0.00179054687815198 0.00179054687815198 1
"24460" 10146323.2867368 -743745.717210696 "Group1" 0.00174500015035279 0.00174500015035279 1
"24461" 10146421.607898 -743745.717210696 "Group1" 0.00169945342255273 0.00169945342255273 1
"24462" 10146519.9290593 -743745.717210696 "Group1" 0.00164337843309298 0.00164337843309298 1
"24463" 10146618.2502206 -743745.717210696 "Group1" 0.0015753072275201 0.0015753072275201 1
"24464" 10146716.5713818 -743745.717210696 "Group1" 0.00150723602194721 0.00150723602194721 1
"24465" 10146814.8925431 -743745.717210696 "Group1" 0.00143916481637433 0.00143916481637433 1
"24466" 10146913.2137044 -743745.717210696 "Group1" 0.00135374550154284 0.00135374550154284 1
"24467" 10147011.5348656 -743745.717210696 "Group1" 0.00123041283228767 0.00123041283228767 1
"24468" 10147109.8560269 -743745.717210696 "Group1" 0.0011070801630325 0.0011070801630325 1
"24469" 10147208.1771882 -743745.717210696 "Group1" 0.00098374749377733 0.00098374749377733 1
"24470" 10147306.4983494 -743745.717210696 "Group1" 0.000860414824519824 0.000860414824519824 1
"24471" 10147404.8195107 -743745.717210696 "Group1" 0.000737082155264654 0.000737082155264654 1
"24472" 10147503.140672 -743745.717210696 "Group1" 0.000599202718106033 0.000599202718106033 1
"24473" 10147601.4618332 -743745.717210696 "Group1" 0.000424082239541947 0.000424082239541947 1
"24474" 10147699.7829945 -743745.717210696 "Group1" 0.000248961760974542 0.000248961760974542 1
"24475" 10147798.1041558 -743745.717210696 "Group1" 7.3841282410455e-05 7.3841282410455e-05 1
"24476" 10147896.4253171 -743745.717210696 "Group1" -0.000101279196153632 -0.000101279196153632 1
"24477" 10147994.7464783 -743745.717210696 "Group1" -0.000419347061162196 -0.000419347061162196 1
"24478" 10148093.0676396 -743745.717210696 "Group1" -0.000738190652858008 -0.000738190652858008 1
"24479" 10148191.3888009 -743745.717210696 "Group1" -0.00105703424454778 -0.00105703424454778 1
"24480" 10148289.7099621 -743745.717210696 "Group1" -0.00137587783623755 -0.00137587783623755 1
"24481" 10148388.0311234 -743745.717210696 "Group1" -0.001645246066001 -0.001645246066001 1
"24482" 10148486.3522847 -743745.717210696 "Group1" -0.00190152069383461 -0.00190152069383461 1
"24483" 10148584.6734459 -743745.717210696 "Group1" -0.00231229411640431 -0.00231229411640431 1
"24484" 10148682.9946072 -743745.717210696 "Group1" -0.00281247572914022 -0.00281247572914022 1
"24485" 10148781.3157685 -743745.717210696 "Group1" -0.00331265734187613 -0.00331265734187613 1
"24486" 10148879.6369297 -743745.717210696 "Group1" -0.00381283895462151 -0.00381283895462151 1
"24487" 10148977.958091 -743745.717210696 "Group1" -0.00428185719960786 -0.00428185719960786 1
"24488" 10149076.2792523 -743745.717210696 "Group1" -0.00473857097293016 -0.00473857097293016 1
"24489" 10149174.6004135 -743745.717210696 "Group1" -0.00519528474625246 -0.00519528474625246 1
"24490" 10149272.9215748 -743745.717210696 "Group1" -0.00565199851958341 -0.00565199851958341 1
"24491" 10149371.2427361 -743745.717210696 "Group1" -0.00610871229290571 -0.00610871229290571 1
"24492" 10149469.5638974 -743745.717210696 "Group1" -0.006565426066228 -0.006565426066228 1
"24493" 10149567.8850586 -743745.717210696 "Group1" -0.00722213465159826 -0.00722213465159826 1
"24494" 10149666.2062199 -743745.717210696 "Group1" -0.00802220263054275 -0.00802220263054275 1
"24495" 10149764.5273812 -743745.717210696 "Group1" -0.00882227060950239 -0.00882227060950239 1
"24496" 10149862.8485424 -743745.717210696 "Group1" -0.00962233858844687 -0.00962233858844687 1
"24497" 10149961.1697037 -743745.717210696 "Group1" -0.0104224065673914 -0.0104224065673914 1
"24498" 10150059.490865 -743745.717210696 "Group1" -0.0112224745463358 -0.0112224745463358 1
"24499" 10150157.8120262 -743745.717210696 "Group1" -0.0120225425252955 -0.0120225425252955 1
"24500" 10150256.1331875 -743745.717210696 "Group1" -0.01282261050424 -0.01282261050424 1
"24501" 10150354.4543488 -743745.717210696 "Group1" -0.0136226784831844 -0.0136226784831844 1
"24502" 10150452.77551 -743745.717210696 "Group1" -0.0144227464621289 -0.0144227464621289 1
"24503" 10150551.0966713 -743745.717210696 "Group1" -0.0152228144410886 -0.0152228144410886 1
"24504" 10150649.4178326 -743745.717210696 "Group1" -0.0160347022517226 -0.0160347022517226 1
"24505" 10150747.7389938 -743745.717210696 "Group1" -0.0171910095993894 -0.0171910095993894 1
"24506" 10150846.0601551 -743745.717210696 "Group1" -0.0182850186722571 -0.0182850186722571 1
"24507" 10150944.3813164 -743745.717210696 "Group1" -0.0193790277451455 -0.0193790277451455 1
"24508" 10151042.7024777 -743745.717210696 "Group1" -0.0204730368180132 -0.0204730368180132 1
"24509" 10151141.0236389 -743745.717210696 "Group1" -0.0215670458908809 -0.0215670458908809 1
"24510" 10151239.3448002 -743745.717210696 "Group1" -0.0226610549637485 -0.0226610549637485 1
"24511" 10151337.6659615 -743745.717210696 "Group1" -0.0237550640366369 -0.0237550640366369 1
"24512" 10151435.9871227 -743745.717210696 "Group1" -0.0248490731095046 -0.0248490731095046 1
"24672" 10137671.0245451 -743660.768623974 "Group1" 0.00297052175914705 0.00297052175914705 1
"24673" 10137769.3457064 -743660.768623974 "Group1" 0.00298545617356641 0.00298545617356641 1
"24674" 10137867.6668676 -743660.768623974 "Group1" 0.00300039058798606 0.00300039058798606 1
"24675" 10137965.9880289 -743660.768623974 "Group1" 0.00301532500240543 0.00301532500240543 1
"24676" 10138064.3091902 -743660.768623974 "Group1" 0.0030302594168248 0.0030302594168248 1
"24677" 10138162.6303514 -743660.768623974 "Group1" 0.00304519383124416 0.00304519383124416 1
"24678" 10138260.9515127 -743660.768623974 "Group1" 0.00306012824566381 0.00306012824566381 1
"24679" 10138359.272674 -743660.768623974 "Group1" 0.00307506266008318 0.00307506266008318 1
"24680" 10138457.5938353 -743660.768623974 "Group1" 0.00308999707450255 0.00308999707450255 1
"24681" 10138555.9149965 -743660.768623974 "Group1" 0.00310493148892191 0.00310493148892191 1
"24682" 10138654.2361578 -743660.768623974 "Group1" 0.00301549824384286 0.00301549824384286 1
"24683" 10138752.5573191 -743660.768623974 "Group1" 0.00287151594738075 0.00287151594738075 1
"24684" 10138850.8784803 -743660.768623974 "Group1" 0.00272753365091864 0.00272753365091864 1
"24685" 10138949.1996416 -743660.768623974 "Group1" 0.00258355135445652 0.00258355135445652 1
"24686" 10139047.5208029 -743660.768623974 "Group1" 0.00243956905799441 0.00243956905799441 1
"24687" 10139145.8419641 -743660.768623974 "Group1" 0.00229558676152958 0.00229558676152958 1
"24688" 10139244.1631254 -743660.768623974 "Group1" 0.00215160446506746 0.00215160446506746 1
"24689" 10139342.4842867 -743660.768623974 "Group1" 0.00200762216860535 0.00200762216860535 1
"24690" 10139440.8054479 -743660.768623974 "Group1" 0.00189621784526069 0.00189621784526069 1
"24691" 10139539.1266092 -743660.768623974 "Group1" 0.00189301119872908 0.00189301119872908 1
"24692" 10139637.4477705 -743660.768623974 "Group1" 0.00184072804096191 0.00184072804096191 1
"24693" 10139735.7689317 -743660.768623974 "Group1" 0.00174216568049138 0.00174216568049138 1
"24694" 10139834.090093 -743660.768623974 "Group1" 0.00162371078968195 0.00162371078968195 1
"24695" 10139932.4112543 -743660.768623974 "Group1" 0.00150525589887029 0.00150525589887029 1
"24696" 10140030.7324156 -743660.768623974 "Group1" 0.00138680100806087 0.00138680100806087 1
"24697" 10140129.0535768 -743660.768623974 "Group1" 0.00126834611725145 0.00126834611725145 1
"24698" 10140227.3747381 -743660.768623974 "Group1" 0.00115731976719295 0.00115731976719295 1
"24699" 10140325.6958994 -743660.768623974 "Group1" 0.00105270359590102 0.00105270359590102 1
"24700" 10140424.0170606 -743660.768623974 "Group1" 0.000948087424611075 0.000948087424611075 1
"24701" 10140522.3382219 -743660.768623974 "Group1" 0.000864657956739079 0.000864657956739079 1
"24702" 10140620.6593832 -743660.768623974 "Group1" 0.000815679250812145 0.000815679250812145 1
"24703" 10140718.9805444 -743660.768623974 "Group1" 0.000766700544884283 0.000766700544884283 1
"24704" 10140817.3017057 -743660.768623974 "Group1" 0.000717721838957349 0.000717721838957349 1
"24705" 10140915.622867 -743660.768623974 "Group1" 0.000671089830625434 0.000671089830625434 1
"24706" 10141013.9440282 -743660.768623974 "Group1" 0.000626481909512794 0.000626481909512794 1
"24707" 10141112.2651895 -743660.768623974 "Group1" 0.00058187398839931 0.00058187398839931 1
"24708" 10141210.5863508 -743660.768623974 "Group1" 0.00053726606728667 0.00053726606728667 1
"24709" 10141308.907512 -743660.768623974 "Group1" 0.000492658146174031 0.000492658146174031 1
"24710" 10141407.2286733 -743660.768623974 "Group1" 0.000448050225061391 0.000448050225061391 1
"24711" 10141505.5498346 -743660.768623974 "Group1" 0.000403442303948752 0.000403442303948752 1
"24712" 10141603.8709959 -743660.768623974 "Group1" 0.000358834382835267 0.000358834382835267 1
"24713" 10141702.1921571 -743660.768623974 "Group1" 0.000314226461722628 0.000314226461722628 1
"24714" 10141800.5133184 -743660.768623974 "Group1" 0.000299313329110043 0.000299313329110043 1
"24715" 10141898.8344797 -743660.768623974 "Group1" 0.000315265966366412 0.000315265966366412 1
"24716" 10141997.1556409 -743660.768623974 "Group1" 0.000326999036812061 0.000326999036812061 1
"24717" 10142095.4768022 -743660.768623974 "Group1" 0.000337138469243147 0.000337138469243147 1
"24718" 10142193.7979635 -743660.768623974 "Group1" 0.000347277901674233 0.000347277901674233 1
"24719" 10142292.1191247 -743660.768623974 "Group1" 0.000357417334105319 0.000357417334105319 1
"24720" 10142390.440286 -743660.768623974 "Group1" 0.000367556766536598 0.000367556766536598 1
"24721" 10142488.7614473 -743660.768623974 "Group1" 0.000377696198967684 0.000377696198967684 1
"24722" 10142587.0826085 -743660.768623974 "Group1" 0.00038783563139877 0.00038783563139877 1
"24723" 10142685.4037698 -743660.768623974 "Group1" 0.000397975063829856 0.000397975063829856 1
"24724" 10142783.7249311 -743660.768623974 "Group1" 0.000431772009097135 0.000431772009097135 1
"24725" 10142882.0460923 -743660.768623974 "Group1" 0.00047224128288359 0.00047224128288359 1
"24726" 10142980.3672536 -743660.768623974 "Group1" 0.000518216662269605 0.000518216662269605 1
"24727" 10143078.6884149 -743660.768623974 "Group1" 0.000564192041655621 0.000564192041655621 1
"24728" 10143177.0095762 -743660.768623974 "Group1" 0.000607372184034974 0.000607372184034974 1
"24729" 10143275.3307374 -743660.768623974 "Group1" 0.000647865897121605 0.000647865897121605 1
"24730" 10143373.6518987 -743660.768623974 "Group1" 0.000688359610208236 0.000688359610208236 1
"24731" 10143471.97306 -743660.768623974 "Group1" 0.000728853323294867 0.000728853323294867 1
"24732" 10143570.2942212 -743660.768623974 "Group1" 0.000768581513858367 0.000768581513858367 1
"24733" 10143668.6153825 -743660.768623974 "Group1" 0.000807831664204082 0.000807831664204082 1
"24734" 10143766.9365438 -743660.768623974 "Group1" 0.000849474928367133 0.000849474928367133 1
"24735" 10143865.257705 -743660.768623974 "Group1" 0.000909651395074015 0.000909651395074015 1
"24736" 10143963.5788663 -743660.768623974 "Group1" 0.000969827861782037 0.000969827861782037 1
"24737" 10144061.9000276 -743660.768623974 "Group1" 0.00103000432848892 0.00103000432848892 1
"24738" 10144160.2211888 -743660.768623974 "Group1" 0.0010901807951958 0.0010901807951958 1
"24739" 10144258.5423501 -743660.768623974 "Group1" 0.00115035726190268 0.00115035726190268 1
"24740" 10144356.8635114 -743660.768623974 "Group1" 0.00121053372860956 0.00121053372860956 1
"24741" 10144455.1846726 -743660.768623974 "Group1" 0.00124424282385558 0.00124424282385558 1
"24742" 10144553.5058339 -743660.768623974 "Group1" 0.00126941707938704 0.00126941707938704 1
"24743" 10144651.8269952 -743660.768623974 "Group1" 0.00129459133491849 0.00129459133491849 1
"24744" 10144750.1481565 -743660.768623974 "Group1" 0.00131976559044995 0.00131976559044995 1
"24745" 10144848.4693177 -743660.768623974 "Group1" 0.00134493984598189 0.00134493984598189 1
"24746" 10144946.790479 -743660.768623974 "Group1" 0.00138310625662819 0.00138310625662819 1
"24747" 10145045.1116403 -743660.768623974 "Group1" 0.00143758426551682 0.00143758426551682 1
"24748" 10145143.4328015 -743660.768623974 "Group1" 0.00149206227440546 0.00149206227440546 1
"24749" 10145241.7539628 -743660.768623974 "Group1" 0.00154654028329513 0.00154654028329513 1
"24750" 10145340.0751241 -743660.768623974 "Group1" 0.00160101829218376 0.00160101829218376 1
"24751" 10145438.3962853 -743660.768623974 "Group1" 0.0016554963010724 0.0016554963010724 1
"24752" 10145536.7174466 -743660.768623974 "Group1" 0.00170468850482971 0.00170468850482971 1
"24753" 10145635.0386079 -743660.768623974 "Group1" 0.00173914580990838 0.00173914580990838 1
"24754" 10145733.3597691 -743660.768623974 "Group1" 0.0017736031149864 0.0017736031149864 1
"24755" 10145831.6809304 -743660.768623974 "Group1" 0.00180806042006442 0.00180806042006442 1
"24756" 10145930.0020917 -743660.768623974 "Group1" 0.00182853855139759 0.00182853855139759 1
"24757" 10146028.3232529 -743660.768623974 "Group1" 0.00178299182359753 0.00178299182359753 1
"24758" 10146126.6444142 -743660.768623974 "Group1" 0.00173744509579834 0.00173744509579834 1
"24759" 10146224.9655755 -743660.768623974 "Group1" 0.00169189836799914 0.00169189836799914 1
"24760" 10146323.2867368 -743660.768623974 "Group1" 0.00164635164019995 0.00164635164019995 1
"24761" 10146421.607898 -743660.768623974 "Group1" 0.00160080491239989 0.00160080491239989 1
"24762" 10146519.9290593 -743660.768623974 "Group1" 0.00154986123028561 0.00154986123028561 1
"24763" 10146618.2502206 -743660.768623974 "Group1" 0.00148179002471273 0.00148179002471273 1
"24764" 10146716.5713818 -743660.768623974 "Group1" 0.00141371881913984 0.00141371881913984 1
"24765" 10146814.8925431 -743660.768623974 "Group1" 0.00133144668953917 0.00133144668953917 1
"24766" 10146913.2137044 -743660.768623974 "Group1" 0.00120811402028167 0.00120811402028167 1
"24767" 10147011.5348656 -743660.768623974 "Group1" 0.0010847813510265 0.0010847813510265 1
"24768" 10147109.8560269 -743660.768623974 "Group1" 0.000961448681771327 0.000961448681771327 1
"24769" 10147208.1771882 -743660.768623974 "Group1" 0.000838116012516157 0.000838116012516157 1
"24770" 10147306.4983494 -743660.768623974 "Group1" 0.000714783343258651 0.000714783343258651 1
"24771" 10147404.8195107 -743660.768623974 "Group1" 0.00059145067400348 0.00059145067400348 1
"24772" 10147503.140672 -743660.768623974 "Group1" 0.00046811800474831 0.00046811800474831 1
"24773" 10147601.4618332 -743660.768623974 "Group1" 0.000303964861120582 0.000303964861120582 1
"24774" 10147699.7829945 -743660.768623974 "Group1" 0.000128844382553178 0.000128844382553178 1
"24775" 10147798.1041558 -743660.768623974 "Group1" -4.62760960109093e-05 -4.62760960109093e-05 1
"24776" 10147896.4253171 -743660.768623974 "Group1" -0.000282057214300778 -0.000282057214300778 1
"24777" 10147994.7464783 -743660.768623974 "Group1" -0.000600900805990549 -0.000600900805990549 1
"24778" 10148093.0676396 -743660.768623974 "Group1" -0.000919744397686359 -0.000919744397686359 1
"24779" 10148191.3888009 -743660.768623974 "Group1" -0.00123858798937613 -0.00123858798937613 1
"24780" 10148289.7099621 -743660.768623974 "Group1" -0.0015574315810659 -0.0015574315810659 1
"24781" 10148388.0311234 -743660.768623974 "Group1" -0.00187478900933594 -0.00187478900933594 1
"24782" 10148486.3522847 -743660.768623974 "Group1" -0.00213106363716955 -0.00213106363716955 1
"24783" 10148584.6734459 -743660.768623974 "Group1" -0.00251363644975136 -0.00251363644975136 1
"24784" 10148682.9946072 -743660.768623974 "Group1" -0.00301381806248726 -0.00301381806248726 1
"24785" 10148781.3157685 -743660.768623974 "Group1" -0.00351399967522317 -0.00351399967522317 1
"24786" 10148879.6369297 -743660.768623974 "Group1" -0.00398010982297018 -0.00398010982297018 1
"24787" 10148977.958091 -743660.768623974 "Group1" -0.00443682359629247 -0.00443682359629247 1
"24788" 10149076.2792523 -743660.768623974 "Group1" -0.00489353736961477 -0.00489353736961477 1
"24789" 10149174.6004135 -743660.768623974 "Group1" -0.00535025114293707 -0.00535025114293707 1
"24790" 10149272.9215748 -743660.768623974 "Group1" -0.00580696491626802 -0.00580696491626802 1
"24791" 10149371.2427361 -743660.768623974 "Group1" -0.00626367868959032 -0.00626367868959032 1
"24792" 10149469.5638974 -743660.768623974 "Group1" -0.00672039246291261 -0.00672039246291261 1
"24793" 10149567.8850586 -743660.768623974 "Group1" -0.00738252320954187 -0.00738252320954187 1
"24794" 10149666.2062199 -743660.768623974 "Group1" -0.00818259118848635 -0.00818259118848635 1
"24795" 10149764.5273812 -743660.768623974 "Group1" -0.00898265916744599 -0.00898265916744599 1
"24796" 10149862.8485424 -743660.768623974 "Group1" -0.00978272714639048 -0.00978272714639048 1
"24797" 10149961.1697037 -743660.768623974 "Group1" -0.010582795125335 -0.010582795125335 1
"24798" 10150059.490865 -743660.768623974 "Group1" -0.0113828631042794 -0.0113828631042794 1
"24799" 10150157.8120262 -743660.768623974 "Group1" -0.0121829310832391 -0.0121829310832391 1
"24800" 10150256.1331875 -743660.768623974 "Group1" -0.0129829990621836 -0.0129829990621836 1
"24801" 10150354.4543488 -743660.768623974 "Group1" -0.013783067041128 -0.013783067041128 1
"24802" 10150452.77551 -743660.768623974 "Group1" -0.0145831350200725 -0.0145831350200725 1
"24803" 10150551.0966713 -743660.768623974 "Group1" -0.0153081986417963 -0.0153081986417963 1
"24804" 10150649.4178326 -743660.768623974 "Group1" -0.0160322021498736 -0.0160322021498736 1
"24805" 10150747.7389938 -743660.768623974 "Group1" -0.0170013498449978 -0.0170013498449978 1
"24806" 10150846.0601551 -743660.768623974 "Group1" -0.0180953589178655 -0.0180953589178655 1
"24807" 10150944.3813164 -743660.768623974 "Group1" -0.0191893679907539 -0.0191893679907539 1
"24808" 10151042.7024777 -743660.768623974 "Group1" -0.0202833770636216 -0.0202833770636216 1
"24809" 10151141.0236389 -743660.768623974 "Group1" -0.0213773861364892 -0.0213773861364892 1
"24810" 10151239.3448002 -743660.768623974 "Group1" -0.0224713952093569 -0.0224713952093569 1
"24811" 10151337.6659615 -743660.768623974 "Group1" -0.0235654042822453 -0.0235654042822453 1
"24812" 10151435.9871227 -743660.768623974 "Group1" -0.024659413355113 -0.024659413355113 1
"24971" 10137572.7033838 -743575.820037252 "Group1" 0.00243245131717158 0.00243245131717158 1
"24972" 10137671.0245451 -743575.820037252 "Group1" 0.0026201304468574 0.0026201304468574 1
"24973" 10137769.3457064 -743575.820037252 "Group1" 0.00267595883606441 0.00267595883606441 1
"24974" 10137867.6668676 -743575.820037252 "Group1" 0.00269089325048406 0.00269089325048406 1
"24975" 10137965.9880289 -743575.820037252 "Group1" 0.00270582766490343 0.00270582766490343 1
"24976" 10138064.3091902 -743575.820037252 "Group1" 0.0027207620793228 0.0027207620793228 1
"24977" 10138162.6303514 -743575.820037252 "Group1" 0.00273569649374216 0.00273569649374216 1
"24978" 10138260.9515127 -743575.820037252 "Group1" 0.00275063090816181 0.00275063090816181 1
"24979" 10138359.272674 -743575.820037252 "Group1" 0.00276556532258118 0.00276556532258118 1
"24980" 10138457.5938353 -743575.820037252 "Group1" 0.00278049973700055 0.00278049973700055 1
"24981" 10138555.9149965 -743575.820037252 "Group1" 0.00279543415141991 0.00279543415141991 1
"24982" 10138654.2361578 -743575.820037252 "Group1" 0.0027152771165467 0.0027152771165467 1
"24983" 10138752.5573191 -743575.820037252 "Group1" 0.00257129482008459 0.00257129482008459 1
"24984" 10138850.8784803 -743575.820037252 "Group1" 0.00242731252362248 0.00242731252362248 1
"24985" 10138949.1996416 -743575.820037252 "Group1" 0.00228333022716037 0.00228333022716037 1
"24986" 10139047.5208029 -743575.820037252 "Group1" 0.00213934793069826 0.00213934793069826 1
"24987" 10139145.8419641 -743575.820037252 "Group1" 0.00199536563423342 0.00199536563423342 1
"24988" 10139244.1631254 -743575.820037252 "Group1" 0.00185138333777131 0.00185138333777131 1
"24989" 10139342.4842867 -743575.820037252 "Group1" 0.00174912060461258 0.00174912060461258 1
"24990" 10139440.8054479 -743575.820037252 "Group1" 0.00174591395808103 0.00174591395808103 1
"24991" 10139539.1266092 -743575.820037252 "Group1" 0.00174270731154941 0.00174270731154941 1
"24992" 10139637.4477705 -743575.820037252 "Group1" 0.00172265109368987 0.00172265109368987 1
"24993" 10139735.7689317 -743575.820037252 "Group1" 0.00162742780892227 0.00162742780892227 1
"24994" 10139834.090093 -743575.820037252 "Group1" 0.00153220452415467 0.00153220452415467 1
"24995" 10139932.4112543 -743575.820037252 "Group1" 0.0014222198179416 0.0014222198179416 1
"24996" 10140030.7324156 -743575.820037252 "Group1" 0.00130376492713218 0.00130376492713218 1
"24997" 10140129.0535768 -743575.820037252 "Group1" 0.00118531003632276 0.00118531003632276 1
"24998" 10140227.3747381 -743575.820037252 "Group1" 0.00107252763918538 0.00107252763918538 1
"24999" 10140325.6958994 -743575.820037252 "Group1" 0.000967911467893458 0.000967911467893458 1
"25000" 10140424.0170606 -743575.820037252 "Group1" 0.000874437283952448 0.000874437283952448 1
"25001" 10140522.3382219 -743575.820037252 "Group1" 0.000825458578025514 0.000825458578025514 1
"25002" 10140620.6593832 -743575.820037252 "Group1" 0.00077647987209858 0.00077647987209858 1
"25003" 10140718.9805444 -743575.820037252 "Group1" 0.000727501166170719 0.000727501166170719 1
"25004" 10140817.3017057 -743575.820037252 "Group1" 0.000678522460243785 0.000678522460243785 1
"25005" 10140915.622867 -743575.820037252 "Group1" 0.000630357340175736 0.000630357340175736 1
"25006" 10141013.9440282 -743575.820037252 "Group1" 0.000585749419063096 0.000585749419063096 1
"25007" 10141112.2651895 -743575.820037252 "Group1" 0.000541141497949612 0.000541141497949612 1
"25008" 10141210.5863508 -743575.820037252 "Group1" 0.000496533576836972 0.000496533576836972 1
"25009" 10141308.907512 -743575.820037252 "Group1" 0.000451925655724333 0.000451925655724333 1
"25010" 10141407.2286733 -743575.820037252 "Group1" 0.000407317734611693 0.000407317734611693 1
"25011" 10141505.5498346 -743575.820037252 "Group1" 0.000362709813499054 0.000362709813499054 1
"25012" 10141603.8709959 -743575.820037252 "Group1" 0.000318101892385569 0.000318101892385569 1
"25013" 10141702.1921571 -743575.820037252 "Group1" 0.000277572660728811 0.000277572660728811 1
"25014" 10141800.5133184 -743575.820037252 "Group1" 0.000288841660958694 0.000288841660958694 1
"25015" 10141898.8344797 -743575.820037252 "Group1" 0.000303206053280342 0.000303206053280342 1
"25016" 10141997.1556409 -743575.820037252 "Group1" 0.000319158690537014 0.000319158690537014 1
"25017" 10142095.4768022 -743575.820037252 "Group1" 0.000335111327793383 0.000335111327793383 1
"25018" 10142193.7979635 -743575.820037252 "Group1" 0.000351063965049751 0.000351063965049751 1
"25019" 10142292.1191247 -743575.820037252 "Group1" 0.000366437022002087 0.000366437022002087 1
"25020" 10142390.440286 -743575.820037252 "Group1" 0.000376576454433365 0.000376576454433365 1
"25021" 10142488.7614473 -743575.820037252 "Group1" 0.000386715886864451 0.000386715886864451 1
"25022" 10142587.0826085 -743575.820037252 "Group1" 0.000396855319295537 0.000396855319295537 1
"25023" 10142685.4037698 -743575.820037252 "Group1" 0.000406994751726624 0.000406994751726624 1
"25024" 10142783.7249311 -743575.820037252 "Group1" 0.000428073880332297 0.000428073880332297 1
"25025" 10142882.0460923 -743575.820037252 "Group1" 0.000469827323400266 0.000469827323400266 1
"25026" 10142980.3672536 -743575.820037252 "Group1" 0.000515802702786281 0.000515802702786281 1
"25027" 10143078.6884149 -743575.820037252 "Group1" 0.000557398662568539 0.000557398662568539 1
"25028" 10143177.0095762 -743575.820037252 "Group1" 0.000597892375655937 0.000597892375655937 1
"25029" 10143275.3307374 -743575.820037252 "Group1" 0.000638386088742568 0.000638386088742568 1
"25030" 10143373.6518987 -743575.820037252 "Group1" 0.000678879801829199 0.000678879801829199 1
"25031" 10143471.97306 -743575.820037252 "Group1" 0.00071937351491583 0.00071937351491583 1
"25032" 10143570.2942212 -743575.820037252 "Group1" 0.000758899374978914 0.000758899374978914 1
"25033" 10143668.6153825 -743575.820037252 "Group1" 0.00079814952532463 0.00079814952532463 1
"25034" 10143766.9365438 -743575.820037252 "Group1" 0.000837399675670345 0.000837399675670345 1
"25035" 10143865.257705 -743575.820037252 "Group1" 0.00088823614974306 0.00088823614974306 1
"25036" 10143963.5788663 -743575.820037252 "Group1" 0.000948412616451082 0.000948412616451082 1
"25037" 10144061.9000276 -743575.820037252 "Group1" 0.00100858908315796 0.00100858908315796 1
"25038" 10144160.2211888 -743575.820037252 "Group1" 0.00106876554986485 0.00106876554986485 1
"25039" 10144258.5423501 -743575.820037252 "Group1" 0.00112894201657173 0.00112894201657173 1
"25040" 10144356.8635114 -743575.820037252 "Group1" 0.00118885909037835 0.00118885909037835 1
"25041" 10144455.1846726 -743575.820037252 "Group1" 0.00121403334591029 0.00121403334591029 1
"25042" 10144553.5058339 -743575.820037252 "Group1" 0.00123920760144175 0.00123920760144175 1
"25043" 10144651.8269952 -743575.820037252 "Group1" 0.00126438185697321 0.00126438185697321 1
"25044" 10144750.1481565 -743575.820037252 "Group1" 0.00128955611250467 0.00128955611250467 1
"25045" 10144848.4693177 -743575.820037252 "Group1" 0.0013147303680366 0.0013147303680366 1
"25046" 10144946.790479 -743575.820037252 "Group1" 0.00133990462356806 0.00133990462356806 1
"25047" 10145045.1116403 -743575.820037252 "Group1" 0.00137237798358164 0.00137237798358164 1
"25048" 10145143.4328015 -743575.820037252 "Group1" 0.00142685599247028 0.00142685599247028 1
"25049" 10145241.7539628 -743575.820037252 "Group1" 0.00148133400135995 0.00148133400135995 1
"25050" 10145340.0751241 -743575.820037252 "Group1" 0.00153581201024858 0.00153581201024858 1
"25051" 10145438.3962853 -743575.820037252 "Group1" 0.00159029001913722 0.00159029001913722 1
"25052" 10145536.7174466 -743575.820037252 "Group1" 0.00164338085547125 0.00164338085547125 1
"25053" 10145635.0386079 -743575.820037252 "Group1" 0.00167783816054993 0.00167783816054993 1
"25054" 10145733.3597691 -743575.820037252 "Group1" 0.00171229546562795 0.00171229546562795 1
"25055" 10145831.6809304 -743575.820037252 "Group1" 0.00174675277070597 0.00174675277070597 1
"25056" 10145930.0020917 -743575.820037252 "Group1" 0.00172989004124461 0.00172989004124461 1
"25057" 10146028.3232529 -743575.820037252 "Group1" 0.00168434331344456 0.00168434331344456 1
"25058" 10146126.6444142 -743575.820037252 "Group1" 0.00163879658564536 0.00163879658564536 1
"25059" 10146224.9655755 -743575.820037252 "Group1" 0.00159324985784617 0.00159324985784617 1
"25060" 10146323.2867368 -743575.820037252 "Group1" 0.00154770313004698 0.00154770313004698 1
"25061" 10146421.607898 -743575.820037252 "Group1" 0.00150215640224692 0.00150215640224692 1
"25062" 10146519.9290593 -743575.820037252 "Group1" 0.00145634402747811 0.00145634402747811 1
"25063" 10146618.2502206 -743575.820037252 "Group1" 0.00138827282190522 0.00138827282190522 1
"25064" 10146716.5713818 -743575.820037252 "Group1" 0.00130914787753297 0.00130914787753297 1
"25065" 10146814.8925431 -743575.820037252 "Group1" 0.0011858152082778 0.0011858152082778 1
"25066" 10146913.2137044 -743575.820037252 "Group1" 0.0010624825390203 0.0010624825390203 1
"25067" 10147011.5348656 -743575.820037252 "Group1" 0.000939149869765125 0.000939149869765125 1
"25068" 10147109.8560269 -743575.820037252 "Group1" 0.000815817200509955 0.000815817200509955 1
"25069" 10147208.1771882 -743575.820037252 "Group1" 0.000692484531254784 0.000692484531254784 1
"25070" 10147306.4983494 -743575.820037252 "Group1" 0.000569151861997278 0.000569151861997278 1
"25071" 10147404.8195107 -743575.820037252 "Group1" 0.000445819192742107 0.000445819192742107 1
"25072" 10147503.140672 -743575.820037252 "Group1" 0.000322486523486937 0.000322486523486937 1
"25073" 10147601.4618332 -743575.820037252 "Group1" 0.000183847482699053 0.000183847482699053 1
"25074" 10147699.7829945 -743575.820037252 "Group1" 8.72700413164871e-06 8.72700413164871e-06 1
"25075" 10147798.1041558 -743575.820037252 "Group1" -0.000166393474432438 -0.000166393474432438 1
"25076" 10147896.4253171 -743575.820037252 "Group1" -0.000463610959129379 -0.000463610959129379 1
"25077" 10147994.7464783 -743575.820037252 "Group1" -0.00078245455081915 -0.00078245455081915 1
"25078" 10148093.0676396 -743575.820037252 "Group1" -0.00110129814251496 -0.00110129814251496 1
"25079" 10148191.3888009 -743575.820037252 "Group1" -0.00142014173420473 -0.00142014173420473 1
"25080" 10148289.7099621 -743575.820037252 "Group1" -0.0017389853258945 -0.0017389853258945 1
"25081" 10148388.0311234 -743575.820037252 "Group1" -0.00205782891758427 -0.00205782891758427 1
"25082" 10148486.3522847 -743575.820037252 "Group1" -0.00236060658050481 -0.00236060658050481 1
"25083" 10148584.6734459 -743575.820037252 "Group1" -0.00271497878309868 -0.00271497878309868 1
"25084" 10148682.9946072 -743575.820037252 "Group1" -0.00321516039583458 -0.00321516039583458 1
"25085" 10148781.3157685 -743575.820037252 "Group1" -0.00367836244632405 -0.00367836244632405 1
"25086" 10148879.6369297 -743575.820037252 "Group1" -0.004135076219655 -0.004135076219655 1
"25087" 10148977.958091 -743575.820037252 "Group1" -0.0045917899929773 -0.0045917899929773 1
"25088" 10149076.2792523 -743575.820037252 "Group1" -0.00504850376629959 -0.00504850376629959 1
"25089" 10149174.6004135 -743575.820037252 "Group1" -0.00550521753962189 -0.00550521753962189 1
"25090" 10149272.9215748 -743575.820037252 "Group1" -0.00596193131295284 -0.00596193131295284 1
"25091" 10149371.2427361 -743575.820037252 "Group1" -0.00641864508627514 -0.00641864508627514 1
"25092" 10149469.5638974 -743575.820037252 "Group1" -0.00687535885959744 -0.00687535885959744 1
"25093" 10149567.8850586 -743575.820037252 "Group1" -0.00754291176748569 -0.00754291176748569 1
"25094" 10149666.2062199 -743575.820037252 "Group1" -0.00834297974643018 -0.00834297974643018 1
"25095" 10149764.5273812 -743575.820037252 "Group1" -0.00914304772538982 -0.00914304772538982 1
"25096" 10149862.8485424 -743575.820037252 "Group1" -0.0099431157043343 -0.0099431157043343 1
"25097" 10149961.1697037 -743575.820037252 "Group1" -0.0107431836832788 -0.0107431836832788 1
"25098" 10150059.490865 -743575.820037252 "Group1" -0.0115432516622233 -0.0115432516622233 1
"25099" 10150157.8120262 -743575.820037252 "Group1" -0.0123433196411829 -0.0123433196411829 1
"25100" 10150256.1331875 -743575.820037252 "Group1" -0.0131369258757056 -0.0131369258757056 1
"25101" 10150354.4543488 -743575.820037252 "Group1" -0.0138517597763518 -0.0138517597763518 1
"25102" 10150452.77551 -743575.820037252 "Group1" -0.014566593676998 -0.014566593676998 1
"25103" 10150551.0966713 -743575.820037252 "Group1" -0.0152814275776578 -0.0152814275776578 1
"25104" 10150649.4178326 -743575.820037252 "Group1" -0.0160013910671137 -0.0160013910671137 1
"25105" 10150747.7389938 -743575.820037252 "Group1" -0.0169552753417763 -0.0169552753417763 1
"25106" 10150846.0601551 -743575.820037252 "Group1" -0.0179091596164389 -0.0179091596164389 1
"25107" 10150944.3813164 -743575.820037252 "Group1" -0.018999708236362 -0.018999708236362 1
"25108" 10151042.7024777 -743575.820037252 "Group1" -0.0200937173092297 -0.0200937173092297 1
"25109" 10151141.0236389 -743575.820037252 "Group1" -0.0211877263820973 -0.0211877263820973 1
"25110" 10151239.3448002 -743575.820037252 "Group1" -0.022281735454965 -0.022281735454965 1
"25111" 10151337.6659615 -743575.820037252 "Group1" -0.0233757445278534 -0.0233757445278534 1
"25112" 10151435.9871227 -743575.820037252 "Group1" -0.0244697536007211 -0.0244697536007211 1
"25270" 10137474.3822226 -743490.87145053 "Group1" 0.00175575019288856 0.00175575019288856 1
"25271" 10137572.7033838 -743490.87145053 "Group1" 0.00205361122788262 0.00205361122788262 1
"25272" 10137671.0245451 -743490.87145053 "Group1" 0.00220545478183597 0.00220545478183597 1
"25273" 10137769.3457064 -743490.87145053 "Group1" 0.00229447117491162 0.00229447117491162 1
"25274" 10137867.6668676 -743490.87145053 "Group1" 0.00238139591298248 0.00238139591298248 1
"25275" 10137965.9880289 -743490.87145053 "Group1" 0.00239633032740185 0.00239633032740185 1
"25276" 10138064.3091902 -743490.87145053 "Group1" 0.00241126474182122 0.00241126474182122 1
"25277" 10138162.6303514 -743490.87145053 "Group1" 0.00242619915624059 0.00242619915624059 1
"25278" 10138260.9515127 -743490.87145053 "Group1" 0.00244113357066024 0.00244113357066024 1
"25279" 10138359.272674 -743490.87145053 "Group1" 0.0024560679850796 0.0024560679850796 1
"25280" 10138457.5938353 -743490.87145053 "Group1" 0.00247100239949897 0.00247100239949897 1
"25281" 10138555.9149965 -743490.87145053 "Group1" 0.00248593681391834 0.00248593681391834 1
"25282" 10138654.2361578 -743490.87145053 "Group1" 0.00241505598925096 0.00241505598925096 1
"25283" 10138752.5573191 -743490.87145053 "Group1" 0.00227107369278885 0.00227107369278885 1
"25284" 10138850.8784803 -743490.87145053 "Group1" 0.00212709139632674 0.00212709139632674 1
"25285" 10138949.1996416 -743490.87145053 "Group1" 0.00198310909986463 0.00198310909986463 1
"25286" 10139047.5208029 -743490.87145053 "Group1" 0.00183912680340252 0.00183912680340252 1
"25287" 10139145.8419641 -743490.87145053 "Group1" 0.00169514450693768 0.00169514450693768 1
"25288" 10139244.1631254 -743490.87145053 "Group1" 0.00160202336396468 0.00160202336396468 1
"25289" 10139342.4842867 -743490.87145053 "Group1" 0.00159881671743313 0.00159881671743313 1
"25290" 10139440.8054479 -743490.87145053 "Group1" 0.00159561007090157 0.00159561007090157 1
"25291" 10139539.1266092 -743490.87145053 "Group1" 0.00159240342436995 0.00159240342436995 1
"25292" 10139637.4477705 -743490.87145053 "Group1" 0.0015891967778384 0.0015891967778384 1
"25293" 10139735.7689317 -743490.87145053 "Group1" 0.00150935086165039 0.00150935086165039 1
"25294" 10139834.090093 -743490.87145053 "Group1" 0.00141412757688279 0.00141412757688279 1
"25295" 10139932.4112543 -743490.87145053 "Group1" 0.00131890429211339 0.00131890429211339 1
"25296" 10140030.7324156 -743490.87145053 "Group1" 0.00122072884620361 0.00122072884620361 1
"25297" 10140129.0535768 -743490.87145053 "Group1" 0.00110227395539418 0.00110227395539418 1
"25298" 10140227.3747381 -743490.87145053 "Group1" 0.00098773551117794 0.00098773551117794 1
"25299" 10140325.6958994 -743490.87145053 "Group1" 0.000884216611165871 0.000884216611165871 1
"25300" 10140424.0170606 -743490.87145053 "Group1" 0.000835237905238937 0.000835237905238937 1
"25301" 10140522.3382219 -743490.87145053 "Group1" 0.000786259199312004 0.000786259199312004 1
"25302" 10140620.6593832 -743490.87145053 "Group1" 0.00073728049338507 0.00073728049338507 1
"25303" 10140718.9805444 -743490.87145053 "Group1" 0.000688301787457208 0.000688301787457208 1
"25304" 10140817.3017057 -743490.87145053 "Group1" 0.000639323081530275 0.000639323081530275 1
"25305" 10140915.622867 -743490.87145053 "Group1" 0.000590344375603341 0.000590344375603341 1
"25306" 10141013.9440282 -743490.87145053 "Group1" 0.000545016928613454 0.000545016928613454 1
"25307" 10141112.2651895 -743490.87145053 "Group1" 0.000500409007499969 0.000500409007499969 1
"25308" 10141210.5863508 -743490.87145053 "Group1" 0.00045580108638733 0.00045580108638733 1
"25309" 10141308.907512 -743490.87145053 "Group1" 0.00041119316527469 0.00041119316527469 1
"25310" 10141407.2286733 -743490.87145053 "Group1" 0.000366585244162051 0.000366585244162051 1
"25311" 10141505.5498346 -743490.87145053 "Group1" 0.000321977323049412 0.000321977323049412 1
"25312" 10141603.8709959 -743490.87145053 "Group1" 0.000277369401935927 0.000277369401935927 1
"25313" 10141702.1921571 -743490.87145053 "Group1" 0.000267561389975684 0.000267561389975684 1
"25314" 10141800.5133184 -743490.87145053 "Group1" 0.000278830390205566 0.000278830390205566 1
"25315" 10141898.8344797 -743490.87145053 "Group1" 0.00029114614019429 0.00029114614019429 1
"25316" 10141997.1556409 -743490.87145053 "Group1" 0.000307098777450961 0.000307098777450961 1
"25317" 10142095.4768022 -743490.87145053 "Group1" 0.00032305141470733 0.00032305141470733 1
"25318" 10142193.7979635 -743490.87145053 "Group1" 0.000339004051963698 0.000339004051963698 1
"25319" 10142292.1191247 -743490.87145053 "Group1" 0.000354956689220067 0.000354956689220067 1
"25320" 10142390.440286 -743490.87145053 "Group1" 0.000370909326476738 0.000370909326476738 1
"25321" 10142488.7614473 -743490.87145053 "Group1" 0.000386861963733107 0.000386861963733107 1
"25322" 10142587.0826085 -743490.87145053 "Group1" 0.000402814600989476 0.000402814600989476 1
"25323" 10142685.4037698 -743490.87145053 "Group1" 0.000416014439623379 0.000416014439623379 1
"25324" 10142783.7249311 -743490.87145053 "Group1" 0.000426153872054657 0.000426153872054657 1
"25325" 10142882.0460923 -743490.87145053 "Group1" 0.000466931428016253 0.000466931428016253 1
"25326" 10142980.3672536 -743490.87145053 "Group1" 0.000507425141102884 0.000507425141102884 1
"25327" 10143078.6884149 -743490.87145053 "Group1" 0.000547918854189515 0.000547918854189515 1
"25328" 10143177.0095762 -743490.87145053 "Group1" 0.000588412567276913 0.000588412567276913 1
"25329" 10143275.3307374 -743490.87145053 "Group1" 0.000628906280363545 0.000628906280363545 1
"25330" 10143373.6518987 -743490.87145053 "Group1" 0.000669399993450176 0.000669399993450176 1
"25331" 10143471.97306 -743490.87145053 "Group1" 0.000709893706536807 0.000709893706536807 1
"25332" 10143570.2942212 -743490.87145053 "Group1" 0.000749217236099475 0.000749217236099475 1
"25333" 10143668.6153825 -743490.87145053 "Group1" 0.000788467386445191 0.000788467386445191 1
"25334" 10143766.9365438 -743490.87145053 "Group1" 0.000827717536790906 0.000827717536790906 1
"25335" 10143865.257705 -743490.87145053 "Group1" 0.000866967687136621 0.000866967687136621 1
"25336" 10143963.5788663 -743490.87145053 "Group1" 0.000926997371120156 0.000926997371120156 1
"25337" 10144061.9000276 -743490.87145053 "Group1" 0.000987173837827038 0.000987173837827038 1
"25338" 10144160.2211888 -743490.87145053 "Group1" 0.00104735030453392 0.00104735030453392 1
"25339" 10144258.5423501 -743490.87145053 "Group1" 0.0011075267712408 0.0011075267712408 1
"25340" 10144356.8635114 -743490.87145053 "Group1" 0.00115864961243311 0.00115864961243311 1
"25341" 10144455.1846726 -743490.87145053 "Group1" 0.00118382386796504 0.00118382386796504 1
"25342" 10144553.5058339 -743490.87145053 "Group1" 0.0012089981234965 0.0012089981234965 1
"25343" 10144651.8269952 -743490.87145053 "Group1" 0.00123417237902796 0.00123417237902796 1
"25344" 10144750.1481565 -743490.87145053 "Group1" 0.00125934663455942 0.00125934663455942 1
"25345" 10144848.4693177 -743490.87145053 "Group1" 0.00128452089009136 0.00128452089009136 1
"25346" 10144946.790479 -743490.87145053 "Group1" 0.00130969514562281 0.00130969514562281 1
"25347" 10145045.1116403 -743490.87145053 "Group1" 0.00133486940115427 0.00133486940115427 1
"25348" 10145143.4328015 -743490.87145053 "Group1" 0.00136164971053519 0.00136164971053519 1
"25349" 10145241.7539628 -743490.87145053 "Group1" 0.00141612771942485 0.00141612771942485 1
"25350" 10145340.0751241 -743490.87145053 "Group1" 0.00147060572831349 0.00147060572831349 1
"25351" 10145438.3962853 -743490.87145053 "Group1" 0.00152508373720213 0.00152508373720213 1
"25352" 10145536.7174466 -743490.87145053 "Group1" 0.00157956174609076 0.00157956174609076 1
"25353" 10145635.0386079 -743490.87145053 "Group1" 0.00161653051119156 0.00161653051119156 1
"25354" 10145733.3597691 -743490.87145053 "Group1" 0.00165098781626958 0.00165098781626958 1
"25355" 10145831.6809304 -743490.87145053 "Group1" 0.00167678825889097 0.00167678825889097 1
"25356" 10145930.0020917 -743490.87145053 "Group1" 0.00163124153109178 0.00163124153109178 1
"25357" 10146028.3232529 -743490.87145053 "Group1" 0.00158569480329172 0.00158569480329172 1
"25358" 10146126.6444142 -743490.87145053 "Group1" 0.00154014807549253 0.00154014807549253 1
"25359" 10146224.9655755 -743490.87145053 "Group1" 0.00149460134769333 0.00149460134769333 1
"25360" 10146323.2867368 -743490.87145053 "Group1" 0.00144905461989414 0.00144905461989414 1
"25361" 10146421.607898 -743490.87145053 "Group1" 0.00140350789209408 0.00140350789209408 1
"25362" 10146519.9290593 -743490.87145053 "Group1" 0.00135796116429489 0.00135796116429489 1
"25363" 10146618.2502206 -743490.87145053 "Group1" 0.00128684906552697 0.00128684906552697 1
"25364" 10146716.5713818 -743490.87145053 "Group1" 0.0011635163962718 0.0011635163962718 1
"25365" 10146814.8925431 -743490.87145053 "Group1" 0.00104018372701663 0.00104018372701663 1
"25366" 10146913.2137044 -743490.87145053 "Group1" 0.000916851057759122 0.000916851057759122 1
"25367" 10147011.5348656 -743490.87145053 "Group1" 0.000793518388503952 0.000793518388503952 1
"25368" 10147109.8560269 -743490.87145053 "Group1" 0.000670185719248781 0.000670185719248781 1
"25369" 10147208.1771882 -743490.87145053 "Group1" 0.000546853049993611 0.000546853049993611 1
"25370" 10147306.4983494 -743490.87145053 "Group1" 0.000423520380736104 0.000423520380736104 1
"25371" 10147404.8195107 -743490.87145053 "Group1" 0.000300187711480934 0.000300187711480934 1
"25372" 10147503.140672 -743490.87145053 "Group1" 0.000176855042225764 0.000176855042225764 1
"25373" 10147601.4618332 -743490.87145053 "Group1" 5.35223729705937e-05 5.35223729705937e-05 1
"25374" 10147699.7829945 -743490.87145053 "Group1" -0.000111390374289716 -0.000111390374289716 1
"25375" 10147798.1041558 -743490.87145053 "Group1" -0.00032632111226796 -0.00032632111226796 1
"25376" 10147896.4253171 -743490.87145053 "Group1" -0.000645164703957731 -0.000645164703957731 1
"25377" 10147994.7464783 -743490.87145053 "Group1" -0.000964008295647502 -0.000964008295647502 1
"25378" 10148093.0676396 -743490.87145053 "Group1" -0.00128285188734331 -0.00128285188734331 1
"25379" 10148191.3888009 -743490.87145053 "Group1" -0.00160169547903308 -0.00160169547903308 1
"25380" 10148289.7099621 -743490.87145053 "Group1" -0.00192053907072285 -0.00192053907072285 1
"25381" 10148388.0311234 -743490.87145053 "Group1" -0.00223938266241262 -0.00223938266241262 1
"25382" 10148486.3522847 -743490.87145053 "Group1" -0.00255822625410844 -0.00255822625410844 1
"25383" 10148584.6734459 -743490.87145053 "Group1" -0.00291632111644572 -0.00291632111644572 1
"25384" 10148682.9946072 -743490.87145053 "Group1" -0.00337661506968636 -0.00337661506968636 1
"25385" 10148781.3157685 -743490.87145053 "Group1" -0.00383332884300866 -0.00383332884300866 1
"25386" 10148879.6369297 -743490.87145053 "Group1" -0.00429004261633961 -0.00429004261633961 1
"25387" 10148977.958091 -743490.87145053 "Group1" -0.0047467563896619 -0.0047467563896619 1
"25388" 10149076.2792523 -743490.87145053 "Group1" -0.0052034701629842 -0.0052034701629842 1
"25389" 10149174.6004135 -743490.87145053 "Group1" -0.0056601839363065 -0.0056601839363065 1
"25390" 10149272.9215748 -743490.87145053 "Group1" -0.00611689770963745 -0.00611689770963745 1
"25391" 10149371.2427361 -743490.87145053 "Group1" -0.00657361148295975 -0.00657361148295975 1
"25392" 10149469.5638974 -743490.87145053 "Group1" -0.00703032525628204 -0.00703032525628204 1
"25393" 10149567.8850586 -743490.87145053 "Group1" -0.0077033003254293 -0.0077033003254293 1
"25394" 10149666.2062199 -743490.87145053 "Group1" -0.00850336830437378 -0.00850336830437378 1
"25395" 10149764.5273812 -743490.87145053 "Group1" -0.00930343628333342 -0.00930343628333342 1
"25396" 10149862.8485424 -743490.87145053 "Group1" -0.0101035042622779 -0.0101035042622779 1
"25397" 10149961.1697037 -743490.87145053 "Group1" -0.0109035722412224 -0.0109035722412224 1
"25398" 10150059.490865 -743490.87145053 "Group1" -0.0116804870102612 -0.0116804870102612 1
"25399" 10150157.8120262 -743490.87145053 "Group1" -0.012395320910921 -0.012395320910921 1
"25400" 10150256.1331875 -743490.87145053 "Group1" -0.0131101548115672 -0.0131101548115672 1
"25401" 10150354.4543488 -743490.87145053 "Group1" -0.0138249887122134 -0.0138249887122134 1
"25402" 10150452.77551 -743490.87145053 "Group1" -0.0145398226128596 -0.0145398226128596 1
"25403" 10150551.0966713 -743490.87145053 "Group1" -0.0152546565135194 -0.0152546565135194 1
"25404" 10150649.4178326 -743490.87145053 "Group1" -0.0159705799843538 -0.0159705799843538 1
"25405" 10150747.7389938 -743490.87145053 "Group1" -0.0169244642590164 -0.0169244642590164 1
"25406" 10150846.0601551 -743490.87145053 "Group1" -0.017878348533679 -0.017878348533679 1
"25407" 10150944.3813164 -743490.87145053 "Group1" -0.0188322328083597 -0.0188322328083597 1
"25408" 10151042.7024777 -743490.87145053 "Group1" -0.0199040575548381 -0.0199040575548381 1
"25409" 10151141.0236389 -743490.87145053 "Group1" -0.0209980666277057 -0.0209980666277057 1
"25410" 10151239.3448002 -743490.87145053 "Group1" -0.0220920757005734 -0.0220920757005734 1
"25411" 10151337.6659615 -743490.87145053 "Group1" -0.0231860847734618 -0.0231860847734618 1
"25412" 10151435.9871227 -743490.87145053 "Group1" -0.0242800938463295 -0.0242800938463295 1
"25569" 10137376.0610613 -743405.922863808 "Group1" 0.00107904906859937 0.00107904906859937 1
"25570" 10137474.3822226 -743405.922863808 "Group1" 0.00137691010359908 0.00137691010359908 1
"25571" 10137572.7033838 -743405.922863808 "Group1" 0.00167477113859314 0.00167477113859314 1
"25572" 10137671.0245451 -743405.922863808 "Group1" 0.00179077911681398 0.00179077911681398 1
"25573" 10137769.3457064 -743405.922863808 "Group1" 0.00187979550988963 0.00187979550988963 1
"25574" 10137867.6668676 -743405.922863808 "Group1" 0.00196881190296696 0.00196881190296696 1
"25575" 10137965.9880289 -743405.922863808 "Group1" 0.00205782829604261 0.00205782829604261 1
"25576" 10138064.3091902 -743405.922863808 "Group1" 0.00210176740431922 0.00210176740431922 1
"25577" 10138162.6303514 -743405.922863808 "Group1" 0.00211670181873858 0.00211670181873858 1
"25578" 10138260.9515127 -743405.922863808 "Group1" 0.00213163623315823 0.00213163623315823 1
"25579" 10138359.272674 -743405.922863808 "Group1" 0.0021465706475776 0.0021465706475776 1
"25580" 10138457.5938353 -743405.922863808 "Group1" 0.00216150506199697 0.00216150506199697 1
"25581" 10138555.9149965 -743405.922863808 "Group1" 0.00217643947641633 0.00217643947641633 1
"25582" 10138654.2361578 -743405.922863808 "Group1" 0.0021148348619548 0.0021148348619548 1
"25583" 10138752.5573191 -743405.922863808 "Group1" 0.00197085256549269 0.00197085256549269 1
"25584" 10138850.8784803 -743405.922863808 "Group1" 0.00182687026903058 0.00182687026903058 1
"25585" 10138949.1996416 -743405.922863808 "Group1" 0.00168288797256847 0.00168288797256847 1
"25586" 10139047.5208029 -743405.922863808 "Group1" 0.00153890567610636 0.00153890567610636 1
"25587" 10139145.8419641 -743405.922863808 "Group1" 0.00145492612331657 0.00145492612331657 1
"25588" 10139244.1631254 -743405.922863808 "Group1" 0.00145171947678502 0.00145171947678502 1
"25589" 10139342.4842867 -743405.922863808 "Group1" 0.00144851283025346 0.00144851283025346 1
"25590" 10139440.8054479 -743405.922863808 "Group1" 0.00144530618372191 0.00144530618372191 1
"25591" 10139539.1266092 -743405.922863808 "Group1" 0.00144209953719029 0.00144209953719029 1
"25592" 10139637.4477705 -743405.922863808 "Group1" 0.00143889289065874 0.00143889289065874 1
"25593" 10139735.7689317 -743405.922863808 "Group1" 0.00139127391437835 0.00139127391437835 1
"25594" 10139834.090093 -743405.922863808 "Group1" 0.00129605062961075 0.00129605062961075 1
"25595" 10139932.4112543 -743405.922863808 "Group1" 0.00120082734484135 0.00120082734484135 1
"25596" 10140030.7324156 -743405.922863808 "Group1" 0.00110560406007375 0.00110560406007375 1
"25597" 10140129.0535768 -743405.922863808 "Group1" 0.00101038077530615 0.00101038077530615 1
"25598" 10140227.3747381 -743405.922863808 "Group1" 0.000902943383170379 0.000902943383170379 1
"25599" 10140325.6958994 -743405.922863808 "Group1" 0.000845017232452307 0.000845017232452307 1
"25600" 10140424.0170606 -743405.922863808 "Group1" 0.000796038526525373 0.000796038526525373 1
"25601" 10140522.3382219 -743405.922863808 "Group1" 0.000747059820598439 0.000747059820598439 1
"25602" 10140620.6593832 -743405.922863808 "Group1" 0.000698081114671505 0.000698081114671505 1
"25603" 10140718.9805444 -743405.922863808 "Group1" 0.000649102408743644 0.000649102408743644 1
"25604" 10140817.3017057 -743405.922863808 "Group1" 0.00060012370281671 0.00060012370281671 1
"25605" 10140915.622867 -743405.922863808 "Group1" 0.000551144996889776 0.000551144996889776 1
"25606" 10141013.9440282 -743405.922863808 "Group1" 0.000504284438163756 0.000504284438163756 1
"25607" 10141112.2651895 -743405.922863808 "Group1" 0.000459676517050271 0.000459676517050271 1
"25608" 10141210.5863508 -743405.922863808 "Group1" 0.000415068595937632 0.000415068595937632 1
"25609" 10141308.907512 -743405.922863808 "Group1" 0.000370460674824992 0.000370460674824992 1
"25610" 10141407.2286733 -743405.922863808 "Group1" 0.000325852753712353 0.000325852753712353 1
"25611" 10141505.5498346 -743405.922863808 "Group1" 0.000281244832599714 0.000281244832599714 1
"25612" 10141603.8709959 -743405.922863808 "Group1" 0.00024628111899266 0.00024628111899266 1
"25613" 10141702.1921571 -743405.922863808 "Group1" 0.000257550119222542 0.000257550119222542 1
"25614" 10141800.5133184 -743405.922863808 "Group1" 0.000268819119452425 0.000268819119452425 1
"25615" 10141898.8344797 -743405.922863808 "Group1" 0.000280088119682308 0.000280088119682308 1
"25616" 10141997.1556409 -743405.922863808 "Group1" 0.000295038864364891 0.000295038864364891 1
"25617" 10142095.4768022 -743405.922863808 "Group1" 0.00031099150162126 0.00031099150162126 1
"25618" 10142193.7979635 -743405.922863808 "Group1" 0.000326944138877629 0.000326944138877629 1
"25619" 10142292.1191247 -743405.922863808 "Group1" 0.000342896776133998 0.000342896776133998 1
"25620" 10142390.440286 -743405.922863808 "Group1" 0.000358849413390669 0.000358849413390669 1
"25621" 10142488.7614473 -743405.922863808 "Group1" 0.000374802050647038 0.000374802050647038 1
"25622" 10142587.0826085 -743405.922863808 "Group1" 0.000390754687903407 0.000390754687903407 1
"25623" 10142685.4037698 -743405.922863808 "Group1" 0.000406707325159775 0.000406707325159775 1
"25624" 10142783.7249311 -743405.922863808 "Group1" 0.000422659962416446 0.000422659962416446 1
"25625" 10142882.0460923 -743405.922863808 "Group1" 0.000457451619637217 0.000457451619637217 1
"25626" 10142980.3672536 -743405.922863808 "Group1" 0.000497945332723848 0.000497945332723848 1
"25627" 10143078.6884149 -743405.922863808 "Group1" 0.000538439045810479 0.000538439045810479 1
"25628" 10143177.0095762 -743405.922863808 "Group1" 0.000578932758897877 0.000578932758897877 1
"25629" 10143275.3307374 -743405.922863808 "Group1" 0.000619426471984508 0.000619426471984508 1
"25630" 10143373.6518987 -743405.922863808 "Group1" 0.000659920185071139 0.000659920185071139 1
"25631" 10143471.97306 -743405.922863808 "Group1" 0.000700284946873564 0.000700284946873564 1
"25632" 10143570.2942212 -743405.922863808 "Group1" 0.000739535097220023 0.000739535097220023 1
"25633" 10143668.6153825 -743405.922863808 "Group1" 0.000778785247565738 0.000778785247565738 1
"25634" 10143766.9365438 -743405.922863808 "Group1" 0.000818035397911454 0.000818035397911454 1
"25635" 10143865.257705 -743405.922863808 "Group1" 0.000857285548257169 0.000857285548257169 1
"25636" 10143963.5788663 -743405.922863808 "Group1" 0.000905582125789201 0.000905582125789201 1
"25637" 10144061.9000276 -743405.922863808 "Group1" 0.000965758592496083 0.000965758592496083 1
"25638" 10144160.2211888 -743405.922863808 "Group1" 0.00102593505920296 0.00102593505920296 1
"25639" 10144258.5423501 -743405.922863808 "Group1" 0.00108611152590985 0.00108611152590985 1
"25640" 10144356.8635114 -743405.922863808 "Group1" 0.00112844013448782 0.00112844013448782 1
"25641" 10144455.1846726 -743405.922863808 "Group1" 0.00115361439001975 0.00115361439001975 1
"25642" 10144553.5058339 -743405.922863808 "Group1" 0.00117878864555121 0.00117878864555121 1
"25643" 10144651.8269952 -743405.922863808 "Group1" 0.00120396290108267 0.00120396290108267 1
"25644" 10144750.1481565 -743405.922863808 "Group1" 0.00122913715661413 0.00122913715661413 1
"25645" 10144848.4693177 -743405.922863808 "Group1" 0.00125431141214607 0.00125431141214607 1
"25646" 10144946.790479 -743405.922863808 "Group1" 0.00127948566767753 0.00127948566767753 1
"25647" 10145045.1116403 -743405.922863808 "Group1" 0.00130465992320899 0.00130465992320899 1
"25648" 10145143.4328015 -743405.922863808 "Group1" 0.00132983417874045 0.00132983417874045 1
"25649" 10145241.7539628 -743405.922863808 "Group1" 0.00135500843427238 0.00135500843427238 1
"25650" 10145340.0751241 -743405.922863808 "Group1" 0.00140539944637831 0.00140539944637831 1
"25651" 10145438.3962853 -743405.922863808 "Group1" 0.00145987745526695 0.00145987745526695 1
"25652" 10145536.7174466 -743405.922863808 "Group1" 0.00151435546415558 0.00151435546415558 1
"25653" 10145635.0386079 -743405.922863808 "Group1" 0.0015552228618331 0.0015552228618331 1
"25654" 10145733.3597691 -743405.922863808 "Group1" 0.00158968016691113 0.00158968016691113 1
"25655" 10145831.6809304 -743405.922863808 "Group1" 0.001578139748738 0.001578139748738 1
"25656" 10145930.0020917 -743405.922863808 "Group1" 0.0015325930209388 0.0015325930209388 1
"25657" 10146028.3232529 -743405.922863808 "Group1" 0.00148704629313875 0.00148704629313875 1
"25658" 10146126.6444142 -743405.922863808 "Group1" 0.00144149956533955 0.00144149956533955 1
"25659" 10146224.9655755 -743405.922863808 "Group1" 0.00139595283754036 0.00139595283754036 1
"25660" 10146323.2867368 -743405.922863808 "Group1" 0.00135040610974117 0.00135040610974117 1
"25661" 10146421.607898 -743405.922863808 "Group1" 0.00130485938194111 0.00130485938194111 1
"25662" 10146519.9290593 -743405.922863808 "Group1" 0.00128335490008776 0.00128335490008776 1
"25663" 10146618.2502206 -743405.922863808 "Group1" 0.00118411593446043 0.00118411593446043 1
"25664" 10146716.5713818 -743405.922863808 "Group1" 0.00105031142218487 0.00105031142218487 1
"25665" 10146814.8925431 -743405.922863808 "Group1" 0.000916506909909303 0.000916506909909303 1
"25666" 10146913.2137044 -743405.922863808 "Group1" 0.000782702397631205 0.000782702397631205 1
"25667" 10147011.5348656 -743405.922863808 "Group1" 0.000648897885355643 0.000648897885355643 1
"25668" 10147109.8560269 -743405.922863808 "Group1" 0.000524554237987409 0.000524554237987409 1
"25669" 10147208.1771882 -743405.922863808 "Group1" 0.000401221568732238 0.000401221568732238 1
"25670" 10147306.4983494 -743405.922863808 "Group1" 0.000277888899474732 0.000277888899474732 1
"25671" 10147404.8195107 -743405.922863808 "Group1" 0.000154556230219561 0.000154556230219561 1
"25672" 10147503.140672 -743405.922863808 "Group1" 3.12235609643911e-05 3.12235609643911e-05 1
"25673" 10147601.4618332 -743405.922863808 "Group1" -9.21091082907792e-05 -9.21091082907792e-05 1
"25674" 10147699.7829945 -743405.922863808 "Group1" -0.000231507752711245 -0.000231507752711245 1
"25675" 10147798.1041558 -743405.922863808 "Group1" -0.000507874857096561 -0.000507874857096561 1
"25676" 10147896.4253171 -743405.922863808 "Group1" -0.000826718448786331 -0.000826718448786331 1
"25677" 10147994.7464783 -743405.922863808 "Group1" -0.0011455620404761 -0.0011455620404761 1
"25678" 10148093.0676396 -743405.922863808 "Group1" -0.00146440563217191 -0.00146440563217191 1
"25679" 10148191.3888009 -743405.922863808 "Group1" -0.00176739674420723 -0.00176739674420723 1
"25680" 10148289.7099621 -743405.922863808 "Group1" -0.00206405019922848 -0.00206405019922848 1
"25681" 10148388.0311234 -743405.922863808 "Group1" -0.00236070365424973 -0.00236070365424973 1
"25682" 10148486.3522847 -743405.922863808 "Group1" -0.0026573571092766 -0.0026573571092766 1
"25683" 10148584.6734459 -743405.922863808 "Group1" -0.00298130019097073 -0.00298130019097073 1
"25684" 10148682.9946072 -743405.922863808 "Group1" -0.0034711745502406 -0.0034711745502406 1
"25685" 10148781.3157685 -743405.922863808 "Group1" -0.00396104890951048 -0.00396104890951048 1
"25686" 10148879.6369297 -743405.922863808 "Group1" -0.00444500901302443 -0.00444500901302443 1
"25687" 10148977.958091 -743405.922863808 "Group1" -0.00490172278634673 -0.00490172278634673 1
"25688" 10149076.2792523 -743405.922863808 "Group1" -0.00535843655966902 -0.00535843655966902 1
"25689" 10149174.6004135 -743405.922863808 "Group1" -0.00581515033299132 -0.00581515033299132 1
"25690" 10149272.9215748 -743405.922863808 "Group1" -0.00627186410632227 -0.00627186410632227 1
"25691" 10149371.2427361 -743405.922863808 "Group1" -0.00672857787964457 -0.00672857787964457 1
"25692" 10149469.5638974 -743405.922863808 "Group1" -0.00718529165296687 -0.00718529165296687 1
"25693" 10149567.8850586 -743405.922863808 "Group1" -0.00786368888337313 -0.00786368888337313 1
"25694" 10149666.2062199 -743405.922863808 "Group1" -0.00866375686231761 -0.00866375686231761 1
"25695" 10149764.5273812 -743405.922863808 "Group1" -0.00946382484127725 -0.00946382484127725 1
"25696" 10149862.8485424 -743405.922863808 "Group1" -0.0102240481448303 -0.0102240481448303 1
"25697" 10149961.1697037 -743405.922863808 "Group1" -0.0109388820454765 -0.0109388820454765 1
"25698" 10150059.490865 -743405.922863808 "Group1" -0.0116537159461227 -0.0116537159461227 1
"25699" 10150157.8120262 -743405.922863808 "Group1" -0.0123685498467825 -0.0123685498467825 1
"25700" 10150256.1331875 -743405.922863808 "Group1" -0.0130833837474287 -0.0130833837474287 1
"25701" 10150354.4543488 -743405.922863808 "Group1" -0.0137982176480749 -0.0137982176480749 1
"25702" 10150452.77551 -743405.922863808 "Group1" -0.0145130515487211 -0.0145130515487211 1
"25703" 10150551.0966713 -743405.922863808 "Group1" -0.0152278854493809 -0.0152278854493809 1
"25704" 10150649.4178326 -743405.922863808 "Group1" -0.0159427193500271 -0.0159427193500271 1
"25705" 10150747.7389938 -743405.922863808 "Group1" -0.0168936531762565 -0.0168936531762565 1
"25706" 10150846.0601551 -743405.922863808 "Group1" -0.0178475374509191 -0.0178475374509191 1
"25707" 10150944.3813164 -743405.922863808 "Group1" -0.0188014217255997 -0.0188014217255997 1
"25708" 10151042.7024777 -743405.922863808 "Group1" -0.0197553060002623 -0.0197553060002623 1
"25709" 10151141.0236389 -743405.922863808 "Group1" -0.0208084068733138 -0.0208084068733138 1
"25710" 10151239.3448002 -743405.922863808 "Group1" -0.0219024159461815 -0.0219024159461815 1
"25711" 10151337.6659615 -743405.922863808 "Group1" -0.0229964250190699 -0.0229964250190699 1
"25712" 10151435.9871227 -743405.922863808 "Group1" -0.0240904340919376 -0.0240904340919376 1
"25868" 10137277.7399 -743320.974277087 "Group1" 0.000402347944316349 0.000402347944316349 1
"25869" 10137376.0610613 -743320.974277087 "Group1" 0.000700208979310413 0.000700208979310413 1
"25870" 10137474.3822226 -743320.974277087 "Group1" 0.00099807001431012 0.00099807001431012 1
"25871" 10137572.7033838 -743320.974277087 "Group1" 0.00128708705871691 0.00128708705871691 1
"25872" 10137671.0245451 -743320.974277087 "Group1" 0.00137610345179255 0.00137610345179255 1
"25873" 10137769.3457064 -743320.974277087 "Group1" 0.0014651198448682 0.0014651198448682 1
"25874" 10137867.6668676 -743320.974277087 "Group1" 0.00155413623794554 0.00155413623794554 1
"25875" 10137965.9880289 -743320.974277087 "Group1" 0.00164315263102119 0.00164315263102119 1
"25876" 10138064.3091902 -743320.974277087 "Group1" 0.00173216902409683 0.00173216902409683 1
"25877" 10138162.6303514 -743320.974277087 "Group1" 0.00180720448123701 0.00180720448123701 1
"25878" 10138260.9515127 -743320.974277087 "Group1" 0.00182213889565666 0.00182213889565666 1
"25879" 10138359.272674 -743320.974277087 "Group1" 0.00183707331007602 0.00183707331007602 1
"25880" 10138457.5938353 -743320.974277087 "Group1" 0.00185200772449539 0.00185200772449539 1
"25881" 10138555.9149965 -743320.974277087 "Group1" 0.00186694213891476 0.00186694213891476 1
"25882" 10138654.2361578 -743320.974277087 "Group1" 0.00181461373465906 0.00181461373465906 1
"25883" 10138752.5573191 -743320.974277087 "Group1" 0.00167063143819695 0.00167063143819695 1
"25884" 10138850.8784803 -743320.974277087 "Group1" 0.00152664914173484 0.00152664914173484 1
"25885" 10138949.1996416 -743320.974277087 "Group1" 0.00138266684527273 0.00138266684527273 1
"25886" 10139047.5208029 -743320.974277087 "Group1" 0.00130782888266873 0.00130782888266873 1
"25887" 10139145.8419641 -743320.974277087 "Group1" 0.00130462223613711 0.00130462223613711 1
"25888" 10139244.1631254 -743320.974277087 "Group1" 0.00130141558960556 0.00130141558960556 1
"25889" 10139342.4842867 -743320.974277087 "Group1" 0.001298208943074 0.001298208943074 1
"25890" 10139440.8054479 -743320.974277087 "Group1" 0.00129500229654245 0.00129500229654245 1
"25891" 10139539.1266092 -743320.974277087 "Group1" 0.00129179565001083 0.00129179565001083 1
"25892" 10139637.4477705 -743320.974277087 "Group1" 0.00128858900347928 0.00128858900347928 1
"25893" 10139735.7689317 -743320.974277087 "Group1" 0.00127319696710647 0.00127319696710647 1
"25894" 10139834.090093 -743320.974277087 "Group1" 0.00117797368233888 0.00117797368233888 1
"25895" 10139932.4112543 -743320.974277087 "Group1" 0.00108275039756947 0.00108275039756947 1
"25896" 10140030.7324156 -743320.974277087 "Group1" 0.000987527112801874 0.000987527112801874 1
"25897" 10140129.0535768 -743320.974277087 "Group1" 0.000892303828034275 0.000892303828034275 1
"25898" 10140227.3747381 -743320.974277087 "Group1" 0.000820668665201895 0.000820668665201895 1
"25899" 10140325.6958994 -743320.974277087 "Group1" 0.000805817853738796 0.000805817853738796 1
"25900" 10140424.0170606 -743320.974277087 "Group1" 0.000756839147811862 0.000756839147811862 1
"25901" 10140522.3382219 -743320.974277087 "Group1" 0.000707860441884929 0.000707860441884929 1
"25902" 10140620.6593832 -743320.974277087 "Group1" 0.000658881735957995 0.000658881735957995 1
"25903" 10140718.9805444 -743320.974277087 "Group1" 0.000609903030030133 0.000609903030030133 1
"25904" 10140817.3017057 -743320.974277087 "Group1" 0.000560924324103199 0.000560924324103199 1
"25905" 10140915.622867 -743320.974277087 "Group1" 0.000511945618176266 0.000511945618176266 1
"25906" 10141013.9440282 -743320.974277087 "Group1" 0.000463551947714114 0.000463551947714114 1
"25907" 10141112.2651895 -743320.974277087 "Group1" 0.000418944026600629 0.000418944026600629 1
"25908" 10141210.5863508 -743320.974277087 "Group1" 0.00037433610548799 0.00037433610548799 1
"25909" 10141308.907512 -743320.974277087 "Group1" 0.00032972818437535 0.00032972818437535 1
"25910" 10141407.2286733 -743320.974277087 "Group1" 0.000285120263262711 0.000285120263262711 1
"25911" 10141505.5498346 -743320.974277087 "Group1" 0.000240512342150071 0.000240512342150071 1
"25912" 10141603.8709959 -743320.974277087 "Group1" 0.000236269848239532 0.000236269848239532 1
"25913" 10141702.1921571 -743320.974277087 "Group1" 0.000247538848469415 0.000247538848469415 1
"25914" 10141800.5133184 -743320.974277087 "Group1" 0.000258807848699297 0.000258807848699297 1
"25915" 10141898.8344797 -743320.974277087 "Group1" 0.00027007684892918 0.00027007684892918 1
"25916" 10141997.1556409 -743320.974277087 "Group1" 0.000282978951278838 0.000282978951278838 1
"25917" 10142095.4768022 -743320.974277087 "Group1" 0.000298931588535207 0.000298931588535207 1
"25918" 10142193.7979635 -743320.974277087 "Group1" 0.000314884225791576 0.000314884225791576 1
"25919" 10142292.1191247 -743320.974277087 "Group1" 0.000330836863047945 0.000330836863047945 1
"25920" 10142390.440286 -743320.974277087 "Group1" 0.000346789500304616 0.000346789500304616 1
"25921" 10142488.7614473 -743320.974277087 "Group1" 0.000362742137560985 0.000362742137560985 1
"25922" 10142587.0826085 -743320.974277087 "Group1" 0.000378694774817354 0.000378694774817354 1
"25923" 10142685.4037698 -743320.974277087 "Group1" 0.000394647412073722 0.000394647412073722 1
"25924" 10142783.7249311 -743320.974277087 "Group1" 0.000414425621148081 0.000414425621148081 1
"25925" 10142882.0460923 -743320.974277087 "Group1" 0.000449167374971003 0.000449167374971003 1
"25926" 10142980.3672536 -743320.974277087 "Group1" 0.000488465524344824 0.000488465524344824 1
"25927" 10143078.6884149 -743320.974277087 "Group1" 0.000528959237431455 0.000528959237431455 1
"25928" 10143177.0095762 -743320.974277087 "Group1" 0.000569452950518853 0.000569452950518853 1
"25929" 10143275.3307374 -743320.974277087 "Group1" 0.000609946663605484 0.000609946663605484 1
"25930" 10143373.6518987 -743320.974277087 "Group1" 0.000650440376692116 0.000650440376692116 1
"25931" 10143471.97306 -743320.974277087 "Group1" 0.000690602807994125 0.000690602807994125 1
"25932" 10143570.2942212 -743320.974277087 "Group1" 0.000729852958340584 0.000729852958340584 1
"25933" 10143668.6153825 -743320.974277087 "Group1" 0.000769103108686299 0.000769103108686299 1
"25934" 10143766.9365438 -743320.974277087 "Group1" 0.000808353259032015 0.000808353259032015 1
"25935" 10143865.257705 -743320.974277087 "Group1" 0.00084760340937773 0.00084760340937773 1
"25936" 10143963.5788663 -743320.974277087 "Group1" 0.000886853559724189 0.000886853559724189 1
"25937" 10144061.9000276 -743320.974277087 "Group1" 0.000944343347165157 0.000944343347165157 1
"25938" 10144160.2211888 -743320.974277087 "Group1" 0.00100451981387204 0.00100451981387204 1
"25939" 10144258.5423501 -743320.974277087 "Group1" 0.00106469628057892 0.00106469628057892 1
"25940" 10144356.8635114 -743320.974277087 "Group1" 0.00109823065654257 0.00109823065654257 1
"25941" 10144455.1846726 -743320.974277087 "Group1" 0.00112340491207451 0.00112340491207451 1
"25942" 10144553.5058339 -743320.974277087 "Group1" 0.00114857916760597 0.00114857916760597 1
"25943" 10144651.8269952 -743320.974277087 "Group1" 0.00117375342313743 0.00117375342313743 1
"25944" 10144750.1481565 -743320.974277087 "Group1" 0.00119892767866889 0.00119892767866889 1
"25945" 10144848.4693177 -743320.974277087 "Group1" 0.00122410193420082 0.00122410193420082 1
"25946" 10144946.790479 -743320.974277087 "Group1" 0.00124927618973228 0.00124927618973228 1
"25947" 10145045.1116403 -743320.974277087 "Group1" 0.00127445044526374 0.00127445044526374 1
"25948" 10145143.4328015 -743320.974277087 "Group1" 0.0012996247007952 0.0012996247007952 1
"25949" 10145241.7539628 -743320.974277087 "Group1" 0.00132479895632714 0.00132479895632714 1
"25950" 10145340.0751241 -743320.974277087 "Group1" 0.00134997321185859 0.00134997321185859 1
"25951" 10145438.3962853 -743320.974277087 "Group1" 0.00139467117333185 0.00139467117333185 1
"25952" 10145536.7174466 -743320.974277087 "Group1" 0.00144914918222049 0.00144914918222049 1
"25953" 10145635.0386079 -743320.974277087 "Group1" 0.00149391521247473 0.00149391521247473 1
"25954" 10145733.3597691 -743320.974277087 "Group1" 0.00152503796638435 0.00152503796638435 1
"25955" 10145831.6809304 -743320.974277087 "Group1" 0.00147949123858516 0.00147949123858516 1
"25956" 10145930.0020917 -743320.974277087 "Group1" 0.00143394451078597 0.00143394451078597 1
"25957" 10146028.3232529 -743320.974277087 "Group1" 0.00138839778298591 0.00138839778298591 1
"25958" 10146126.6444142 -743320.974277087 "Group1" 0.00134285105518672 0.00134285105518672 1
"25959" 10146224.9655755 -743320.974277087 "Group1" 0.00130936442439286 0.00130936442439286 1
"25960" 10146323.2867368 -743320.974277087 "Group1" 0.00129278684768335 0.00129278684768335 1
"25961" 10146421.607898 -743320.974277087 "Group1" 0.00127620927097352 0.00127620927097352 1
"25962" 10146519.9290593 -743320.974277087 "Group1" 0.00125641376012335 0.00125641376012335 1
"25963" 10146618.2502206 -743320.974277087 "Group1" 0.00114206898975991 0.00114206898975991 1
"25964" 10146716.5713818 -743320.974277087 "Group1" 0.0010147116536733 0.0010147116536733 1
"25965" 10146814.8925431 -743320.974277087 "Group1" 0.000880907141397738 0.000880907141397738 1
"25966" 10146913.2137044 -743320.974277087 "Group1" 0.00074710262911964 0.00074710262911964 1
"25967" 10147011.5348656 -743320.974277087 "Group1" 0.000613298116844078 0.000613298116844078 1
"25968" 10147109.8560269 -743320.974277087 "Group1" 0.000479493604568515 0.000479493604568515 1
"25969" 10147208.1771882 -743320.974277087 "Group1" 0.000345689092292952 0.000345689092292952 1
"25970" 10147306.4983494 -743320.974277087 "Group1" 0.000211884580014855 0.000211884580014855 1
"25971" 10147404.8195107 -743320.974277087 "Group1" 7.80800677392922e-05 7.80800677392922e-05 1
"25972" 10147503.140672 -743320.974277087 "Group1" -5.57244445362705e-05 -5.57244445362705e-05 1
"25973" 10147601.4618332 -743320.974277087 "Group1" -0.000189528956811833 -0.000189528956811833 1
"25974" 10147699.7829945 -743320.974277087 "Group1" -0.000338629335580175 -0.000338629335580175 1
"25975" 10147798.1041558 -743320.974277087 "Group1" -0.000618364186065134 -0.000618364186065134 1
"25976" 10147896.4253171 -743320.974277087 "Group1" -0.000915017641086385 -0.000915017641086385 1
"25977" 10147994.7464783 -743320.974277087 "Group1" -0.00121167109610764 -0.00121167109610764 1
"25978" 10148093.0676396 -743320.974277087 "Group1" -0.00150832455113451 -0.00150832455113451 1
"25979" 10148191.3888009 -743320.974277087 "Group1" -0.00180497800615576 -0.00180497800615576 1
"25980" 10148289.7099621 -743320.974277087 "Group1" -0.00210163146117701 -0.00210163146117701 1
"25981" 10148388.0311234 -743320.974277087 "Group1" -0.00239828491619826 -0.00239828491619826 1
"25982" 10148486.3522847 -743320.974277087 "Group1" -0.00269493837122514 -0.00269493837122514 1
"25983" 10148584.6734459 -743320.974277087 "Group1" -0.00302136984904448 -0.00302136984904448 1
"25984" 10148682.9946072 -743320.974277087 "Group1" -0.00347806994764277 -0.00347806994764277 1
"25985" 10148781.3157685 -743320.974277087 "Group1" -0.00396794430691264 -0.00396794430691264 1
"25986" 10148879.6369297 -743320.974277087 "Group1" -0.0044578186661918 -0.0044578186661918 1
"25987" 10148977.958091 -743320.974277087 "Group1" -0.00494769302546167 -0.00494769302546167 1
"25988" 10149076.2792523 -743320.974277087 "Group1" -0.00543756738473154 -0.00543756738473154 1
"25989" 10149174.6004135 -743320.974277087 "Group1" -0.00592744174400141 -0.00592744174400141 1
"25990" 10149272.9215748 -743320.974277087 "Group1" -0.00641731610328057 -0.00641731610328057 1
"25991" 10149371.2427361 -743320.974277087 "Group1" -0.00688354427632918 -0.00688354427632918 1
"25992" 10149469.5638974 -743320.974277087 "Group1" -0.00734025804965148 -0.00734025804965148 1
"25993" 10149567.8850586 -743320.974277087 "Group1" -0.00802407744131673 -0.00802407744131673 1
"25994" 10149666.2062199 -743320.974277087 "Group1" -0.0087676092793859 -0.0087676092793859 1
"25995" 10149764.5273812 -743320.974277087 "Group1" -0.00948244318004565 -0.00948244318004565 1
"25996" 10149862.8485424 -743320.974277087 "Group1" -0.0101972770806919 -0.0101972770806919 1
"25997" 10149961.1697037 -743320.974277087 "Group1" -0.0109121109813381 -0.0109121109813381 1
"25998" 10150059.490865 -743320.974277087 "Group1" -0.0116269448819843 -0.0116269448819843 1
"25999" 10150157.8120262 -743320.974277087 "Group1" -0.012341778782644 -0.012341778782644 1
"26000" 10150256.1331875 -743320.974277087 "Group1" -0.0130566126832902 -0.0130566126832902 1
"26001" 10150354.4543488 -743320.974277087 "Group1" -0.0137714465839365 -0.0137714465839365 1
"26002" 10150452.77551 -743320.974277087 "Group1" -0.0144862804845827 -0.0144862804845827 1
"26003" 10150551.0966713 -743320.974277087 "Group1" -0.0152011143852424 -0.0152011143852424 1
"26004" 10150649.4178326 -743320.974277087 "Group1" -0.0159159482858886 -0.0159159482858886 1
"26005" 10150747.7389938 -743320.974277087 "Group1" -0.0168628420934966 -0.0168628420934966 1
"26006" 10150846.0601551 -743320.974277087 "Group1" -0.0178167263681592 -0.0178167263681592 1
"26007" 10150944.3813164 -743320.974277087 "Group1" -0.0187706106428398 -0.0187706106428398 1
"26008" 10151042.7024777 -743320.974277087 "Group1" -0.0197244949175024 -0.0197244949175024 1
"26009" 10151141.0236389 -743320.974277087 "Group1" -0.020678379192165 -0.020678379192165 1
"26010" 10151239.3448002 -743320.974277087 "Group1" -0.0217127561917899 -0.0217127561917899 1
"26011" 10151337.6659615 -743320.974277087 "Group1" -0.0228067652646783 -0.0228067652646783 1
"26012" 10151435.9871227 -743320.974277087 "Group1" -0.023900774337546 -0.023900774337546 1
"26168" 10137277.7399 -743236.025690365 "Group1" 2.350785502687e-05 2.350785502687e-05 1
"26169" 10137376.0610613 -743236.025690365 "Group1" 0.000321368890020934 0.000321368890020934 1
"26170" 10137474.3822226 -743236.025690365 "Group1" 0.000619229925020641 0.000619229925020641 1
"26171" 10137572.7033838 -743236.025690365 "Group1" 0.000872411393694911 0.000872411393694911 1
"26172" 10137671.0245451 -743236.025690365 "Group1" 0.000961427786770559 0.000961427786770559 1
"26173" 10137769.3457064 -743236.025690365 "Group1" 0.00105044417984621 0.00105044417984621 1
"26174" 10137867.6668676 -743236.025690365 "Group1" 0.00113946057292354 0.00113946057292354 1
"26175" 10137965.9880289 -743236.025690365 "Group1" 0.00122847696599919 0.00122847696599919 1
"26176" 10138064.3091902 -743236.025690365 "Group1" 0.00131749335907484 0.00131749335907484 1
"26177" 10138162.6303514 -743236.025690365 "Group1" 0.00140650975215049 0.00140650975215049 1
"26178" 10138260.9515127 -743236.025690365 "Group1" 0.00149552614522782 0.00149552614522782 1
"26179" 10138359.272674 -743236.025690365 "Group1" 0.00152757597257402 0.00152757597257402 1
"26180" 10138457.5938353 -743236.025690365 "Group1" 0.00154251038699339 0.00154251038699339 1
"26181" 10138555.9149965 -743236.025690365 "Group1" 0.00155744480141275 0.00155744480141275 1
"26182" 10138654.2361578 -743236.025690365 "Group1" 0.00151439260736291 0.00151439260736291 1
"26183" 10138752.5573191 -743236.025690365 "Group1" 0.0013704103109008 0.0013704103109008 1
"26184" 10138850.8784803 -743236.025690365 "Group1" 0.00122642801443868 0.00122642801443868 1
"26185" 10138949.1996416 -743236.025690365 "Group1" 0.00116073164202062 0.00116073164202062 1
"26186" 10139047.5208029 -743236.025690365 "Group1" 0.00115752499548907 0.00115752499548907 1
"26187" 10139145.8419641 -743236.025690365 "Group1" 0.00115431834895745 0.00115431834895745 1
"26188" 10139244.1631254 -743236.025690365 "Group1" 0.00115111170242589 0.00115111170242589 1
"26189" 10139342.4842867 -743236.025690365 "Group1" 0.00114790505589434 0.00114790505589434 1
"26190" 10139440.8054479 -743236.025690365 "Group1" 0.00114469840936278 0.00114469840936278 1
"26191" 10139539.1266092 -743236.025690365 "Group1" 0.00114149176283117 0.00114149176283117 1
"26192" 10139637.4477705 -743236.025690365 "Group1" 0.00113828511629961 0.00113828511629961 1
"26193" 10139735.7689317 -743236.025690365 "Group1" 0.00113507846976806 0.00113507846976806 1
"26194" 10139834.090093 -743236.025690365 "Group1" 0.00105989673506684 0.00105989673506684 1
"26195" 10139932.4112543 -743236.025690365 "Group1" 0.000964673450297433 0.000964673450297433 1
"26196" 10140030.7324156 -743236.025690365 "Group1" 0.000869450165529834 0.000869450165529834 1
"26197" 10140129.0535768 -743236.025690365 "Group1" 0.000774226880762236 0.000774226880762236 1
"26198" 10140227.3747381 -743236.025690365 "Group1" 0.000723618953267103 0.000723618953267103 1
"26199" 10140325.6958994 -743236.025690365 "Group1" 0.000712915038584266 0.000712915038584266 1
"26200" 10140424.0170606 -743236.025690365 "Group1" 0.000702211123901631 0.000702211123901631 1
"26201" 10140522.3382219 -743236.025690365 "Group1" 0.000668661063171364 0.000668661063171364 1
"26202" 10140620.6593832 -743236.025690365 "Group1" 0.00061968235724443 0.00061968235724443 1
"26203" 10140718.9805444 -743236.025690365 "Group1" 0.000570703651316569 0.000570703651316569 1
"26204" 10140817.3017057 -743236.025690365 "Group1" 0.000521724945389635 0.000521724945389635 1
"26205" 10140915.622867 -743236.025690365 "Group1" 0.000472746239462701 0.000472746239462701 1
"26206" 10141013.9440282 -743236.025690365 "Group1" 0.000423767533535767 0.000423767533535767 1
"26207" 10141112.2651895 -743236.025690365 "Group1" 0.000378211536150931 0.000378211536150931 1
"26208" 10141210.5863508 -743236.025690365 "Group1" 0.000333603615038292 0.000333603615038292 1
"26209" 10141308.907512 -743236.025690365 "Group1" 0.000288995693925652 0.000288995693925652 1
"26210" 10141407.2286733 -743236.025690365 "Group1" 0.000244387772813013 0.000244387772813013 1
"26211" 10141505.5498346 -743236.025690365 "Group1" 0.000214989577256295 0.000214989577256295 1
"26212" 10141603.8709959 -743236.025690365 "Group1" 0.000226258577486391 0.000226258577486391 1
"26213" 10141702.1921571 -743236.025690365 "Group1" 0.000237527577716274 0.000237527577716274 1
"26214" 10141800.5133184 -743236.025690365 "Group1" 0.000248796577946156 0.000248796577946156 1
"26215" 10141898.8344797 -743236.025690365 "Group1" 0.000260065578176039 0.000260065578176039 1
"26216" 10141997.1556409 -743236.025690365 "Group1" 0.000271334578406135 0.000271334578406135 1
"26217" 10142095.4768022 -743236.025690365 "Group1" 0.000286871675449138 0.000286871675449138 1
"26218" 10142193.7979635 -743236.025690365 "Group1" 0.000302824312705506 0.000302824312705506 1
"26219" 10142292.1191247 -743236.025690365 "Group1" 0.000318776949961875 0.000318776949961875 1
"26220" 10142390.440286 -743236.025690365 "Group1" 0.000334729587218546 0.000334729587218546 1
"26221" 10142488.7614473 -743236.025690365 "Group1" 0.000350682224474915 0.000350682224474915 1
"26222" 10142587.0826085 -743236.025690365 "Group1" 0.000366634861731284 0.000366634861731284 1
"26223" 10142685.4037698 -743236.025690365 "Group1" 0.000382587498987653 0.000382587498987653 1
"26224" 10142783.7249311 -743236.025690365 "Group1" 0.000408444899934671 0.000408444899934671 1
"26225" 10142882.0460923 -743236.025690365 "Group1" 0.000443186653757592 0.000443186653757592 1
"26226" 10142980.3672536 -743236.025690365 "Group1" 0.000478985715965787 0.000478985715965787 1
"26227" 10143078.6884149 -743236.025690365 "Group1" 0.000519479429052418 0.000519479429052418 1
"26228" 10143177.0095762 -743236.025690365 "Group1" 0.000559973142139817 0.000559973142139817 1
"26229" 10143275.3307374 -743236.025690365 "Group1" 0.000600466855226448 0.000600466855226448 1
"26230" 10143373.6518987 -743236.025690365 "Group1" 0.000640960568313079 0.000640960568313079 1
"26231" 10143471.97306 -743236.025690365 "Group1" 0.000680920669114673 0.000680920669114673 1
"26232" 10143570.2942212 -743236.025690365 "Group1" 0.000720170819461132 0.000720170819461132 1
"26233" 10143668.6153825 -743236.025690365 "Group1" 0.000759420969806847 0.000759420969806847 1
"26234" 10143766.9365438 -743236.025690365 "Group1" 0.000798671120152562 0.000798671120152562 1
"26235" 10143865.257705 -743236.025690365 "Group1" 0.000837921270498278 0.000837921270498278 1
"26236" 10143963.5788663 -743236.025690365 "Group1" 0.000877171420844736 0.000877171420844736 1
"26237" 10144061.9000276 -743236.025690365 "Group1" 0.000922928101834202 0.000922928101834202 1
"26238" 10144160.2211888 -743236.025690365 "Group1" 0.000983104568541084 0.000983104568541084 1
"26239" 10144258.5423501 -743236.025690365 "Group1" 0.00104284692306583 0.00104284692306583 1
"26240" 10144356.8635114 -743236.025690365 "Group1" 0.00106802117859728 0.00106802117859728 1
"26241" 10144455.1846726 -743236.025690365 "Group1" 0.00109319543412922 0.00109319543412922 1
"26242" 10144553.5058339 -743236.025690365 "Group1" 0.00111836968966068 0.00111836968966068 1
"26243" 10144651.8269952 -743236.025690365 "Group1" 0.00114354394519214 0.00114354394519214 1
"26244" 10144750.1481565 -743236.025690365 "Group1" 0.0011687182007236 0.0011687182007236 1
"26245" 10144848.4693177 -743236.025690365 "Group1" 0.00119389245625553 0.00119389245625553 1
"26246" 10144946.790479 -743236.025690365 "Group1" 0.00121906671178699 0.00121906671178699 1
"26247" 10145045.1116403 -743236.025690365 "Group1" 0.00124424096731845 0.00124424096731845 1
"26248" 10145143.4328015 -743236.025690365 "Group1" 0.00126941522284991 0.00126941522284991 1
"26249" 10145241.7539628 -743236.025690365 "Group1" 0.00129458947838185 0.00129458947838185 1
"26250" 10145340.0751241 -743236.025690365 "Group1" 0.00131976373391331 0.00131976373391331 1
"26251" 10145438.3962853 -743236.025690365 "Group1" 0.00134493798944477 0.00134493798944477 1
"26252" 10145536.7174466 -743236.025690365 "Group1" 0.00138394290028531 0.00138394290028531 1
"26253" 10145635.0386079 -743236.025690365 "Group1" 0.00143260756311628 0.00143260756311628 1
"26254" 10145733.3597691 -743236.025690365 "Group1" 0.00142638945623138 0.00142638945623138 1
"26255" 10145831.6809304 -743236.025690365 "Group1" 0.00138084272843219 0.00138084272843219 1
"26256" 10145930.0020917 -743236.025690365 "Group1" 0.00133537394869793 0.00133537394869793 1
"26257" 10146028.3232529 -743236.025690365 "Group1" 0.0013187963719881 0.0013187963719881 1
"26258" 10146126.6444142 -743236.025690365 "Group1" 0.00130221879527859 0.00130221879527859 1
"26259" 10146224.9655755 -743236.025690365 "Group1" 0.00128564121856908 0.00128564121856908 1
"26260" 10146323.2867368 -743236.025690365 "Group1" 0.00126906364185956 0.00126906364185956 1
"26261" 10146421.607898 -743236.025690365 "Group1" 0.00125248606514974 0.00125248606514974 1
"26262" 10146519.9290593 -743236.025690365 "Group1" 0.00120754368821682 0.00120754368821682 1
"26263" 10146618.2502206 -743236.025690365 "Group1" 0.00109319891785338 0.00109319891785338 1
"26264" 10146716.5713818 -743236.025690365 "Group1" 0.000978854147489939 0.000978854147489939 1
"26265" 10146814.8925431 -743236.025690365 "Group1" 0.000845307372886124 0.000845307372886124 1
"26266" 10146913.2137044 -743236.025690365 "Group1" 0.000711502860608027 0.000711502860608027 1
"26267" 10147011.5348656 -743236.025690365 "Group1" 0.000577698348332464 0.000577698348332464 1
"26268" 10147109.8560269 -743236.025690365 "Group1" 0.000443893836056901 0.000443893836056901 1
"26269" 10147208.1771882 -743236.025690365 "Group1" 0.000310089323781339 0.000310089323781339 1
"26270" 10147306.4983494 -743236.025690365 "Group1" 0.000176284811503241 0.000176284811503241 1
"26271" 10147404.8195107 -743236.025690365 "Group1" 4.24802992276785e-05 4.24802992276785e-05 1
"26272" 10147503.140672 -743236.025690365 "Group1" -9.13242130478841e-05 -9.13242130478841e-05 1
"26273" 10147601.4618332 -743236.025690365 "Group1" -0.000225128725323447 -0.000225128725323447 1
"26274" 10147699.7829945 -743236.025690365 "Group1" -0.000421898275639132 -0.000421898275639132 1
"26275" 10147798.1041558 -743236.025690365 "Group1" -0.000655945448013721 -0.000655945448013721 1
"26276" 10147896.4253171 -743236.025690365 "Group1" -0.000952598903034972 -0.000952598903034972 1
"26277" 10147994.7464783 -743236.025690365 "Group1" -0.00124925235805622 -0.00124925235805622 1
"26278" 10148093.0676396 -743236.025690365 "Group1" -0.0015459058130831 -0.0015459058130831 1
"26279" 10148191.3888009 -743236.025690365 "Group1" -0.00184255926810435 -0.00184255926810435 1
"26280" 10148289.7099621 -743236.025690365 "Group1" -0.0021392127231256 -0.0021392127231256 1
"26281" 10148388.0311234 -743236.025690365 "Group1" -0.00243586617814685 -0.00243586617814685 1
"26282" 10148486.3522847 -743236.025690365 "Group1" -0.00274279646493599 -0.00274279646493599 1
"26283" 10148584.6734459 -743236.025690365 "Group1" -0.00307179241296038 -0.00307179241296038 1
"26284" 10148682.9946072 -743236.025690365 "Group1" -0.00348496534504495 -0.00348496534504495 1
"26285" 10148781.3157685 -743236.025690365 "Group1" -0.00397483970431482 -0.00397483970431482 1
"26286" 10148879.6369297 -743236.025690365 "Group1" -0.00446471406359397 -0.00446471406359397 1
"26287" 10148977.958091 -743236.025690365 "Group1" -0.00495458842286385 -0.00495458842286385 1
"26288" 10149076.2792523 -743236.025690365 "Group1" -0.00544446278213372 -0.00544446278213372 1
"26289" 10149174.6004135 -743236.025690365 "Group1" -0.00593433714140359 -0.00593433714140359 1
"26290" 10149272.9215748 -743236.025690365 "Group1" -0.00642421150068274 -0.00642421150068274 1
"26291" 10149371.2427361 -743236.025690365 "Group1" -0.00691408585995262 -0.00691408585995262 1
"26292" 10149469.5638974 -743236.025690365 "Group1" -0.00740396021922249 -0.00740396021922249 1
"26293" 10149567.8850586 -743236.025690365 "Group1" -0.00802261438804818 -0.00802261438804818 1
"26294" 10149666.2062199 -743236.025690365 "Group1" -0.00874083821524741 -0.00874083821524741 1
"26295" 10149764.5273812 -743236.025690365 "Group1" -0.00945567211590717 -0.00945567211590717 1
"26296" 10149862.8485424 -743236.025690365 "Group1" -0.0101705060165534 -0.0101705060165534 1
"26297" 10149961.1697037 -743236.025690365 "Group1" -0.0108853399171996 -0.0108853399171996 1
"26298" 10150059.490865 -743236.025690365 "Group1" -0.0116001738178458 -0.0116001738178458 1
"26299" 10150157.8120262 -743236.025690365 "Group1" -0.0123150077185056 -0.0123150077185056 1
"26300" 10150256.1331875 -743236.025690365 "Group1" -0.0130298416191518 -0.0130298416191518 1
"26301" 10150354.4543488 -743236.025690365 "Group1" -0.013744675519798 -0.013744675519798 1
"26302" 10150452.77551 -743236.025690365 "Group1" -0.0144595094204442 -0.0144595094204442 1
"26303" 10150551.0966713 -743236.025690365 "Group1" -0.0151743433211039 -0.0151743433211039 1
"26304" 10150649.4178326 -743236.025690365 "Group1" -0.0158891772217502 -0.0158891772217502 1
"26305" 10150747.7389938 -743236.025690365 "Group1" -0.0168320310107367 -0.0168320310107367 1
"26306" 10150846.0601551 -743236.025690365 "Group1" -0.0177859152853993 -0.0177859152853993 1
"26307" 10150944.3813164 -743236.025690365 "Group1" -0.0187397995600799 -0.0187397995600799 1
"26308" 10151042.7024777 -743236.025690365 "Group1" -0.0196936838347425 -0.0196936838347425 1
"26309" 10151141.0236389 -743236.025690365 "Group1" -0.0206475681094051 -0.0206475681094051 1
"26310" 10151239.3448002 -743236.025690365 "Group1" -0.0216014523840677 -0.0216014523840677 1
"26311" 10151337.6659615 -743236.025690365 "Group1" -0.0226171055102864 -0.0226171055102864 1
"26312" 10151435.9871227 -743236.025690365 "Group1" -0.0237111145831541 -0.0237111145831541 1
"26313" 10151534.308284 -743236.025690365 "Group1" -0.0248051236560218 -0.0248051236560218 1
"26467" 10137179.4187388 -743151.077103643 "Group1" -0.000653193269256154 -0.000653193269256154 1
"26468" 10137277.7399 -743151.077103643 "Group1" -0.000355332234262089 -0.000355332234262089 1
"26469" 10137376.0610613 -743151.077103643 "Group1" -5.74711992680253e-05 -5.74711992680253e-05 1
"26470" 10137474.3822226 -743151.077103643 "Group1" 0.000240389835731682 0.000240389835731682 1
"26471" 10137572.7033838 -743151.077103643 "Group1" 0.000457735728673484 0.000457735728673484 1
"26472" 10137671.0245451 -743151.077103643 "Group1" 0.000546752121749133 0.000546752121749133 1
"26473" 10137769.3457064 -743151.077103643 "Group1" 0.000635768514824781 0.000635768514824781 1
"26474" 10137867.6668676 -743151.077103643 "Group1" 0.000724784907902116 0.000724784907902116 1
"26475" 10137965.9880289 -743151.077103643 "Group1" 0.000813801300977765 0.000813801300977765 1
"26476" 10138064.3091902 -743151.077103643 "Group1" 0.000902817694053413 0.000902817694053413 1
"26477" 10138162.6303514 -743151.077103643 "Group1" 0.000991834087129061 0.000991834087129061 1
"26478" 10138260.9515127 -743151.077103643 "Group1" 0.0010808504802064 0.0010808504802064 1
"26479" 10138359.272674 -743151.077103643 "Group1" 0.00116986687328204 0.00116986687328204 1
"26480" 10138457.5938353 -743151.077103643 "Group1" 0.00123301304949181 0.00123301304949181 1
"26481" 10138555.9149965 -743151.077103643 "Group1" 0.00124794746391118 0.00124794746391118 1
"26482" 10138654.2361578 -743151.077103643 "Group1" 0.00121417148006716 0.00121417148006716 1
"26483" 10138752.5573191 -743151.077103643 "Group1" 0.00107018918360505 0.00107018918360505 1
"26484" 10138850.8784803 -743151.077103643 "Group1" 0.00101363440137272 0.00101363440137272 1
"26485" 10138949.1996416 -743151.077103643 "Group1" 0.00101042775484116 0.00101042775484116 1
"26486" 10139047.5208029 -743151.077103643 "Group1" 0.00100722110830961 0.00100722110830961 1
"26487" 10139145.8419641 -743151.077103643 "Group1" 0.00100401446177799 0.00100401446177799 1
"26488" 10139244.1631254 -743151.077103643 "Group1" 0.00100080781524644 0.00100080781524644 1
"26489" 10139342.4842867 -743151.077103643 "Group1" 0.000997601168714882 0.000997601168714882 1
"26490" 10139440.8054479 -743151.077103643 "Group1" 0.000994394522183327 0.000994394522183327 1
"26491" 10139539.1266092 -743151.077103643 "Group1" 0.000991187875651711 0.000991187875651711 1
"26492" 10139637.4477705 -743151.077103643 "Group1" 0.000987981229120157 0.000987981229120157 1
"26493" 10139735.7689317 -743151.077103643 "Group1" 0.000984774582588602 0.000984774582588602 1
"26494" 10139834.090093 -743151.077103643 "Group1" 0.000941819787794958 0.000941819787794958 1
"26495" 10139932.4112543 -743151.077103643 "Group1" 0.000846596503025555 0.000846596503025555 1
"26496" 10140030.7324156 -743151.077103643 "Group1" 0.000751373218257956 0.000751373218257956 1
"26497" 10140129.0535768 -743151.077103643 "Group1" 0.000656149933490358 0.000656149933490358 1
"26498" 10140227.3747381 -743151.077103643 "Group1" 0.000626569241332443 0.000626569241332443 1
"26499" 10140325.6958994 -743151.077103643 "Group1" 0.000615865326649606 0.000615865326649606 1
"26500" 10140424.0170606 -743151.077103643 "Group1" 0.000605161411966972 0.000605161411966972 1
"26501" 10140522.3382219 -743151.077103643 "Group1" 0.000594457497284337 0.000594457497284337 1
"26502" 10140620.6593832 -743151.077103643 "Group1" 0.00058048297853092 0.00058048297853092 1
"26503" 10140718.9805444 -743151.077103643 "Group1" 0.000531504272603058 0.000531504272603058 1
"26504" 10140817.3017057 -743151.077103643 "Group1" 0.000482525566676124 0.000482525566676124 1
"26505" 10140915.622867 -743151.077103643 "Group1" 0.000433546860749191 0.000433546860749191 1
"26506" 10141013.9440282 -743151.077103643 "Group1" 0.000384568154822257 0.000384568154822257 1
"26507" 10141112.2651895 -743151.077103643 "Group1" 0.000337479045701289 0.000337479045701289 1
"26508" 10141210.5863508 -743151.077103643 "Group1" 0.000292871124588649 0.000292871124588649 1
"26509" 10141308.907512 -743151.077103643 "Group1" 0.00024826320347601 0.00024826320347601 1
"26510" 10141407.2286733 -743151.077103643 "Group1" 0.00020365528236337 0.00020365528236337 1
"26511" 10141505.5498346 -743151.077103643 "Group1" 0.000204978306503167 0.000204978306503167 1
"26512" 10141603.8709959 -743151.077103643 "Group1" 0.000216247306733263 0.000216247306733263 1
"26513" 10141702.1921571 -743151.077103643 "Group1" 0.000227516306963146 0.000227516306963146 1
"26514" 10141800.5133184 -743151.077103643 "Group1" 0.000238785307193029 0.000238785307193029 1
"26515" 10141898.8344797 -743151.077103643 "Group1" 0.000250054307422911 0.000250054307422911 1
"26516" 10141997.1556409 -743151.077103643 "Group1" 0.000261323307653008 0.000261323307653008 1
"26517" 10142095.4768022 -743151.077103643 "Group1" 0.000274811762363085 0.000274811762363085 1
"26518" 10142193.7979635 -743151.077103643 "Group1" 0.000290764399619454 0.000290764399619454 1
"26519" 10142292.1191247 -743151.077103643 "Group1" 0.000306717036875822 0.000306717036875822 1
"26520" 10142390.440286 -743151.077103643 "Group1" 0.000322669674132493 0.000322669674132493 1
"26521" 10142488.7614473 -743151.077103643 "Group1" 0.000338622311388862 0.000338622311388862 1
"26522" 10142587.0826085 -743151.077103643 "Group1" 0.000354574948645231 0.000354574948645231 1
"26523" 10142685.4037698 -743151.077103643 "Group1" 0.0003705275859016 0.0003705275859016 1
"26524" 10142783.7249311 -743151.077103643 "Group1" 0.000402464178721268 0.000402464178721268 1
"26525" 10142882.0460923 -743151.077103643 "Group1" 0.000437205932544189 0.000437205932544189 1
"26526" 10142980.3672536 -743151.077103643 "Group1" 0.00047194768636711 0.00047194768636711 1
"26527" 10143078.6884149 -743151.077103643 "Group1" 0.000509999620673395 0.000509999620673395 1
"26528" 10143177.0095762 -743151.077103643 "Group1" 0.000550493333760793 0.000550493333760793 1
"26529" 10143275.3307374 -743151.077103643 "Group1" 0.000590987046847424 0.000590987046847424 1
"26530" 10143373.6518987 -743151.077103643 "Group1" 0.000631480759934055 0.000631480759934055 1
"26531" 10143471.97306 -743151.077103643 "Group1" 0.000671238530235234 0.000671238530235234 1
"26532" 10143570.2942212 -743151.077103643 "Group1" 0.000710488680581693 0.000710488680581693 1
"26533" 10143668.6153825 -743151.077103643 "Group1" 0.000749738830927408 0.000749738830927408 1
"26534" 10143766.9365438 -743151.077103643 "Group1" 0.000788988981273123 0.000788988981273123 1
"26535" 10143865.257705 -743151.077103643 "Group1" 0.000828239131618839 0.000828239131618839 1
"26536" 10143963.5788663 -743151.077103643 "Group1" 0.000867489281965297 0.000867489281965297 1
"26537" 10144061.9000276 -743151.077103643 "Group1" 0.000906739432311013 0.000906739432311013 1
"26538" 10144160.2211888 -743151.077103643 "Group1" 0.000961689323210158 0.000961689323210158 1
"26539" 10144258.5423501 -743151.077103643 "Group1" 0.00101263744512058 0.00101263744512058 1
"26540" 10144356.8635114 -743151.077103643 "Group1" 0.00103781170065204 0.00103781170065204 1
"26541" 10144455.1846726 -743151.077103643 "Group1" 0.00106298595618397 0.00106298595618397 1
"26542" 10144553.5058339 -743151.077103643 "Group1" 0.00108816021171543 0.00108816021171543 1
"26543" 10144651.8269952 -743151.077103643 "Group1" 0.00111333446724689 0.00111333446724689 1
"26544" 10144750.1481565 -743151.077103643 "Group1" 0.00113850872277835 0.00113850872277835 1
"26545" 10144848.4693177 -743151.077103643 "Group1" 0.00116368297831029 0.00116368297831029 1
"26546" 10144946.790479 -743151.077103643 "Group1" 0.00118885723384175 0.00118885723384175 1
"26547" 10145045.1116403 -743151.077103643 "Group1" 0.00121403148937321 0.00121403148937321 1
"26548" 10145143.4328015 -743151.077103643 "Group1" 0.00123920574490466 0.00123920574490466 1
"26549" 10145241.7539628 -743151.077103643 "Group1" 0.0012643800004366 0.0012643800004366 1
"26550" 10145340.0751241 -743151.077103643 "Group1" 0.00128955425596806 0.00128955425596806 1
"26551" 10145438.3962853 -743151.077103643 "Group1" 0.00131472851149952 0.00131472851149952 1
"26552" 10145536.7174466 -743151.077103643 "Group1" 0.00133990276703098 0.00133990276703098 1
"26553" 10145635.0386079 -743151.077103643 "Group1" 0.00137129991375791 0.00137129991375791 1
"26554" 10145733.3597691 -743151.077103643 "Group1" 0.0013448058962932 0.0013448058962932 1
"26555" 10145831.6809304 -743151.077103643 "Group1" 0.00132822831958369 0.00132822831958369 1
"26556" 10145930.0020917 -743151.077103643 "Group1" 0.00131165074287418 0.00131165074287418 1
"26557" 10146028.3232529 -743151.077103643 "Group1" 0.00129507316616435 0.00129507316616435 1
"26558" 10146126.6444142 -743151.077103643 "Group1" 0.00127849558945484 0.00127849558945484 1
"26559" 10146224.9655755 -743151.077103643 "Group1" 0.00126191801274533 0.00126191801274533 1
"26560" 10146323.2867368 -743151.077103643 "Group1" 0.00124534043603581 0.00124534043603581 1
"26561" 10146421.607898 -743151.077103643 "Group1" 0.00122876285932599 0.00122876285932599 1
"26562" 10146519.9290593 -743151.077103643 "Group1" 0.00115867361631036 0.00115867361631036 1
"26563" 10146618.2502206 -743151.077103643 "Group1" 0.00104432884594692 0.00104432884594692 1
"26564" 10146716.5713818 -743151.077103643 "Group1" 0.000929984075583476 0.000929984075583476 1
"26565" 10146814.8925431 -743151.077103643 "Group1" 0.000809707604374559 0.000809707604374559 1
"26566" 10146913.2137044 -743151.077103643 "Group1" 0.000675903092096462 0.000675903092096462 1
"26567" 10147011.5348656 -743151.077103643 "Group1" 0.000542098579820899 0.000542098579820899 1
"26568" 10147109.8560269 -743151.077103643 "Group1" 0.000408294067545337 0.000408294067545337 1
"26569" 10147208.1771882 -743151.077103643 "Group1" 0.000274489555269774 0.000274489555269774 1
"26570" 10147306.4983494 -743151.077103643 "Group1" 0.000140685042991676 0.000140685042991676 1
"26571" 10147404.8195107 -743151.077103643 "Group1" 6.88053071611362e-06 6.88053071611362e-06 1
"26572" 10147503.140672 -743151.077103643 "Group1" -0.000126923981559449 -0.000126923981559449 1
"26573" 10147601.4618332 -743151.077103643 "Group1" -0.000301249326434273 -0.000301249326434273 1
"26574" 10147699.7829945 -743151.077103643 "Group1" -0.000505167215697974 -0.000505167215697974 1
"26575" 10147798.1041558 -743151.077103643 "Group1" -0.000709085104957813 -0.000709085104957813 1
"26576" 10147896.4253171 -743151.077103643 "Group1" -0.000990180164983508 -0.000990180164983508 1
"26577" 10147994.7464783 -743151.077103643 "Group1" -0.00128683362000476 -0.00128683362000476 1
"26578" 10148093.0676396 -743151.077103643 "Group1" -0.00158348707503163 -0.00158348707503163 1
"26579" 10148191.3888009 -743151.077103643 "Group1" -0.00188014053005288 -0.00188014053005288 1
"26580" 10148289.7099621 -743151.077103643 "Group1" -0.00217679398507413 -0.00217679398507413 1
"26581" 10148388.0311234 -743151.077103643 "Group1" -0.00247344744009539 -0.00247344744009539 1
"26582" 10148486.3522847 -743151.077103643 "Group1" -0.00279321902885183 -0.00279321902885183 1
"26583" 10148584.6734459 -743151.077103643 "Group1" -0.00312221497687622 -0.00312221497687622 1
"26584" 10148682.9946072 -743151.077103643 "Group1" -0.00349186074244712 -0.00349186074244712 1
"26585" 10148781.3157685 -743151.077103643 "Group1" -0.00398173510171699 -0.00398173510171699 1
"26586" 10148879.6369297 -743151.077103643 "Group1" -0.00447160946099614 -0.00447160946099614 1
"26587" 10148977.958091 -743151.077103643 "Group1" -0.00496148382026601 -0.00496148382026601 1
"26588" 10149076.2792523 -743151.077103643 "Group1" -0.00545135817953589 -0.00545135817953589 1
"26589" 10149174.6004135 -743151.077103643 "Group1" -0.00594123253880576 -0.00594123253880576 1
"26590" 10149272.9215748 -743151.077103643 "Group1" -0.00643110689808491 -0.00643110689808491 1
"26591" 10149371.2427361 -743151.077103643 "Group1" -0.00692098125735478 -0.00692098125735478 1
"26592" 10149469.5638974 -743151.077103643 "Group1" -0.00741733897355972 -0.00741733897355972 1
"26593" 10149567.8850586 -743151.077103643 "Group1" -0.00797884951052751 -0.00797884951052751 1
"26594" 10149666.2062199 -743151.077103643 "Group1" -0.00870239227422753 -0.00870239227422753 1
"26595" 10149764.5273812 -743151.077103643 "Group1" -0.00942593503794126 -0.00942593503794126 1
"26596" 10149862.8485424 -743151.077103643 "Group1" -0.0101437349524149 -0.0101437349524149 1
"26597" 10149961.1697037 -743151.077103643 "Group1" -0.0108585688530611 -0.0108585688530611 1
"26598" 10150059.490865 -743151.077103643 "Group1" -0.0115734027537074 -0.0115734027537074 1
"26599" 10150157.8120262 -743151.077103643 "Group1" -0.0122882366543671 -0.0122882366543671 1
"26600" 10150256.1331875 -743151.077103643 "Group1" -0.0130030705550133 -0.0130030705550133 1
"26601" 10150354.4543488 -743151.077103643 "Group1" -0.0137179044556595 -0.0137179044556595 1
"26602" 10150452.77551 -743151.077103643 "Group1" -0.0144327383563057 -0.0144327383563057 1
"26603" 10150551.0966713 -743151.077103643 "Group1" -0.0151475722569655 -0.0151475722569655 1
"26604" 10150649.4178326 -743151.077103643 "Group1" -0.0158624061576117 -0.0158624061576117 1
"26605" 10150747.7389938 -743151.077103643 "Group1" -0.0168012199279768 -0.0168012199279768 1
"26606" 10150846.0601551 -743151.077103643 "Group1" -0.0177551042026394 -0.0177551042026394 1
"26607" 10150944.3813164 -743151.077103643 "Group1" -0.01870898847732 -0.01870898847732 1
"26608" 10151042.7024777 -743151.077103643 "Group1" -0.0196628727519826 -0.0196628727519826 1
"26609" 10151141.0236389 -743151.077103643 "Group1" -0.0206167570266452 -0.0206167570266452 1
"26610" 10151239.3448002 -743151.077103643 "Group1" -0.0215706413013078 -0.0215706413013078 1
"26611" 10151337.6659615 -743151.077103643 "Group1" -0.0225245255759884 -0.0225245255759884 1
"26612" 10151435.9871227 -743151.077103643 "Group1" -0.0235214548287625 -0.0235214548287625 1
"26613" 10151534.308284 -743151.077103643 "Group1" -0.0246154639016301 -0.0246154639016301 1
"26766" 10137081.0975775 -743066.128516921 "Group1" -0.0013298943935397 -0.0013298943935397 1
"26767" 10137179.4187388 -743066.128516921 "Group1" -0.00103203335854563 -0.00103203335854563 1
"26768" 10137277.7399 -743066.128516921 "Group1" -0.000734172323551568 -0.000734172323551568 1
"26769" 10137376.0610613 -743066.128516921 "Group1" -0.000436311288557504 -0.000436311288557504 1
"26770" 10137474.3822226 -743066.128516921 "Group1" -0.000138450253557796 -0.000138450253557796 1
"26771" 10137572.7033838 -743066.128516921 "Group1" 4.30600636514894e-05 4.30600636514894e-05 1
"26772" 10137671.0245451 -743066.128516921 "Group1" 0.000132076456727138 0.000132076456727138 1
"26773" 10137769.3457064 -743066.128516921 "Group1" 0.000221092849802787 0.000221092849802787 1
"26774" 10137867.6668676 -743066.128516921 "Group1" 0.000310109242880122 0.000310109242880122 1
"26775" 10137965.9880289 -743066.128516921 "Group1" 0.00039912563595577 0.00039912563595577 1
"26776" 10138064.3091902 -743066.128516921 "Group1" 0.000488142029031418 0.000488142029031418 1
"26777" 10138162.6303514 -743066.128516921 "Group1" 0.000577158422107067 0.000577158422107067 1
"26778" 10138260.9515127 -743066.128516921 "Group1" 0.000666174815184402 0.000666174815184402 1
"26779" 10138359.272674 -743066.128516921 "Group1" 0.00075519120826005 0.00075519120826005 1
"26780" 10138457.5938353 -743066.128516921 "Group1" 0.000844207601335699 0.000844207601335699 1
"26781" 10138555.9149965 -743066.128516921 "Group1" 0.000933223994411347 0.000933223994411347 1
"26782" 10138654.2361578 -743066.128516921 "Group1" 0.000913950352771008 0.000913950352771008 1
"26783" 10138752.5573191 -743066.128516921 "Group1" 0.000866537160724608 0.000866537160724608 1
"26784" 10138850.8784803 -743066.128516921 "Group1" 0.000863330514193053 0.000863330514193053 1
"26785" 10138949.1996416 -743066.128516921 "Group1" 0.000860123867661498 0.000860123867661498 1
"26786" 10139047.5208029 -743066.128516921 "Group1" 0.000856917221129944 0.000856917221129944 1
"26787" 10139145.8419641 -743066.128516921 "Group1" 0.000853710574598328 0.000853710574598328 1
"26788" 10139244.1631254 -743066.128516921 "Group1" 0.000850503928066773 0.000850503928066773 1
"26789" 10139342.4842867 -743066.128516921 "Group1" 0.000847297281535218 0.000847297281535218 1
"26790" 10139440.8054479 -743066.128516921 "Group1" 0.000844090635003663 0.000844090635003663 1
"26791" 10139539.1266092 -743066.128516921 "Group1" 0.000840883988472047 0.000840883988472047 1
"26792" 10139637.4477705 -743066.128516921 "Group1" 0.000837677341940492 0.000837677341940492 1
"26793" 10139735.7689317 -743066.128516921 "Group1" 0.000834470695408938 0.000834470695408938 1
"26794" 10139834.090093 -743066.128516921 "Group1" 0.000823742840522918 0.000823742840522918 1
"26795" 10139932.4112543 -743066.128516921 "Group1" 0.000728519555753516 0.000728519555753516 1
"26796" 10140030.7324156 -743066.128516921 "Group1" 0.000633296270985917 0.000633296270985917 1
"26797" 10140129.0535768 -743066.128516921 "Group1" 0.000540223444080285 0.000540223444080285 1
"26798" 10140227.3747381 -743066.128516921 "Group1" 0.000529519529397651 0.000529519529397651 1
"26799" 10140325.6958994 -743066.128516921 "Group1" 0.000518815614714814 0.000518815614714814 1
"26800" 10140424.0170606 -743066.128516921 "Group1" 0.000508111700032179 0.000508111700032179 1
"26801" 10140522.3382219 -743066.128516921 "Group1" 0.000497407785349545 0.000497407785349545 1
"26802" 10140620.6593832 -743066.128516921 "Group1" 0.00048670387066691 0.00048670387066691 1
"26803" 10140718.9805444 -743066.128516921 "Group1" 0.000475999955984073 0.000475999955984073 1
"26804" 10140817.3017057 -743066.128516921 "Group1" 0.00044332618796256 0.00044332618796256 1
"26805" 10140915.622867 -743066.128516921 "Group1" 0.000394347482035626 0.000394347482035626 1
"26806" 10141013.9440282 -743066.128516921 "Group1" 0.000345368776108692 0.000345368776108692 1
"26807" 10141112.2651895 -743066.128516921 "Group1" 0.000296746555251591 0.000296746555251591 1
"26808" 10141210.5863508 -743066.128516921 "Group1" 0.000252138634138951 0.000252138634138951 1
"26809" 10141308.907512 -743066.128516921 "Group1" 0.000207530713026312 0.000207530713026312 1
"26810" 10141407.2286733 -743066.128516921 "Group1" 0.000183698035520143 0.000183698035520143 1
"26811" 10141505.5498346 -743066.128516921 "Group1" 0.000194967035750026 0.000194967035750026 1
"26812" 10141603.8709959 -743066.128516921 "Group1" 0.000206236035980122 0.000206236035980122 1
"26813" 10141702.1921571 -743066.128516921 "Group1" 0.000217505036210005 0.000217505036210005 1
"26814" 10141800.5133184 -743066.128516921 "Group1" 0.000228774036439888 0.000228774036439888 1
"26815" 10141898.8344797 -743066.128516921 "Group1" 0.00024004303666977 0.00024004303666977 1
"26816" 10141997.1556409 -743066.128516921 "Group1" 0.000251312036899866 0.000251312036899866 1
"26817" 10142095.4768022 -743066.128516921 "Group1" 0.000262751849277015 0.000262751849277015 1
"26818" 10142193.7979635 -743066.128516921 "Group1" 0.000278704486533384 0.000278704486533384 1
"26819" 10142292.1191247 -743066.128516921 "Group1" 0.000294657123789753 0.000294657123789753 1
"26820" 10142390.440286 -743066.128516921 "Group1" 0.000310609761046424 0.000310609761046424 1
"26821" 10142488.7614473 -743066.128516921 "Group1" 0.000326562398302793 0.000326562398302793 1
"26822" 10142587.0826085 -743066.128516921 "Group1" 0.000342515035559162 0.000342515035559162 1
"26823" 10142685.4037698 -743066.128516921 "Group1" 0.000361741703684278 0.000361741703684278 1
"26824" 10142783.7249311 -743066.128516921 "Group1" 0.000396483457507857 0.000396483457507857 1
"26825" 10142882.0460923 -743066.128516921 "Group1" 0.000431225211330778 0.000431225211330778 1
"26826" 10142980.3672536 -743066.128516921 "Group1" 0.000465966965153699 0.000465966965153699 1
"26827" 10143078.6884149 -743066.128516921 "Group1" 0.00050070871897662 0.00050070871897662 1
"26828" 10143177.0095762 -743066.128516921 "Group1" 0.000541013525381757 0.000541013525381757 1
"26829" 10143275.3307374 -743066.128516921 "Group1" 0.000581507238468388 0.000581507238468388 1
"26830" 10143373.6518987 -743066.128516921 "Group1" 0.000622000951555019 0.000622000951555019 1
"26831" 10143471.97306 -743066.128516921 "Group1" 0.000661556391355781 0.000661556391355781 1
"26832" 10143570.2942212 -743066.128516921 "Group1" 0.00070080654170224 0.00070080654170224 1
"26833" 10143668.6153825 -743066.128516921 "Group1" 0.000740056692047956 0.000740056692047956 1
"26834" 10143766.9365438 -743066.128516921 "Group1" 0.000779306842393671 0.000779306842393671 1
"26835" 10143865.257705 -743066.128516921 "Group1" 0.000818556992739386 0.000818556992739386 1
"26836" 10143963.5788663 -743066.128516921 "Group1" 0.000857807143085845 0.000857807143085845 1
"26837" 10144061.9000276 -743066.128516921 "Group1" 0.00089705729343156 0.00089705729343156 1
"26838" 10144160.2211888 -743066.128516921 "Group1" 0.000940274077879203 0.000940274077879203 1
"26839" 10144258.5423501 -743066.128516921 "Group1" 0.000982427967175291 0.000982427967175291 1
"26840" 10144356.8635114 -743066.128516921 "Group1" 0.00100760222270675 0.00100760222270675 1
"26841" 10144455.1846726 -743066.128516921 "Group1" 0.00103277647823869 0.00103277647823869 1
"26842" 10144553.5058339 -743066.128516921 "Group1" 0.00105795073377015 0.00105795073377015 1
"26843" 10144651.8269952 -743066.128516921 "Group1" 0.0010831249893016 0.0010831249893016 1
"26844" 10144750.1481565 -743066.128516921 "Group1" 0.00110829924483306 0.00110829924483306 1
"26845" 10144848.4693177 -743066.128516921 "Group1" 0.001133473500365 0.001133473500365 1
"26846" 10144946.790479 -743066.128516921 "Group1" 0.00115925349962062 0.00115925349962062 1
"26847" 10145045.1116403 -743066.128516921 "Group1" 0.00118624236460287 0.00118624236460287 1
"26848" 10145143.4328015 -743066.128516921 "Group1" 0.00121323122958512 0.00121323122958512 1
"26849" 10145241.7539628 -743066.128516921 "Group1" 0.00124022009456788 0.00124022009456788 1
"26850" 10145340.0751241 -743066.128516921 "Group1" 0.00126720895955012 0.00126720895955012 1
"26851" 10145438.3962853 -743066.128516921 "Group1" 0.00129419782453237 0.00129419782453237 1
"26852" 10145536.7174466 -743066.128516921 "Group1" 0.00132118668951462 0.00132118668951462 1
"26853" 10145635.0386079 -743066.128516921 "Group1" 0.0013360188425754 0.0013360188425754 1
"26854" 10145733.3597691 -743066.128516921 "Group1" 0.00132108269046942 0.00132108269046942 1
"26855" 10145831.6809304 -743066.128516921 "Group1" 0.0013045051137599 0.0013045051137599 1
"26856" 10145930.0020917 -743066.128516921 "Group1" 0.00128792753705039 0.00128792753705039 1
"26857" 10146028.3232529 -743066.128516921 "Group1" 0.00127134996034057 0.00127134996034057 1
"26858" 10146126.6444142 -743066.128516921 "Group1" 0.00125477238363105 0.00125477238363105 1
"26859" 10146224.9655755 -743066.128516921 "Group1" 0.00123819480692154 0.00123819480692154 1
"26860" 10146323.2867368 -743066.128516921 "Group1" 0.00122161723021203 0.00122161723021203 1
"26861" 10146421.607898 -743066.128516921 "Group1" 0.0012050396535022 0.0012050396535022 1
"26862" 10146519.9290593 -743066.128516921 "Group1" 0.00110980354440383 0.00110980354440383 1
"26863" 10146618.2502206 -743066.128516921 "Group1" 0.000995458774040387 0.000995458774040387 1
"26864" 10146716.5713818 -743066.128516921 "Group1" 0.000881114003676946 0.000881114003676946 1
"26865" 10146814.8925431 -743066.128516921 "Group1" 0.000766769233313505 0.000766769233313505 1
"26866" 10146913.2137044 -743066.128516921 "Group1" 0.000640303323584848 0.000640303323584848 1
"26867" 10147011.5348656 -743066.128516921 "Group1" 0.000506498811309285 0.000506498811309285 1
"26868" 10147109.8560269 -743066.128516921 "Group1" 0.000372694299033723 0.000372694299033723 1
"26869" 10147208.1771882 -743066.128516921 "Group1" 0.00023888978675816 0.00023888978675816 1
"26870" 10147306.4983494 -743066.128516921 "Group1" 0.000105085274480063 0.000105085274480063 1
"26871" 10147404.8195107 -743066.128516921 "Group1" -2.87192377955e-05 -2.87192377955e-05 1
"26872" 10147503.140672 -743066.128516921 "Group1" -0.000180600377233391 -0.000180600377233391 1
"26873" 10147601.4618332 -743066.128516921 "Group1" -0.00038451826649323 -0.00038451826649323 1
"26874" 10147699.7829945 -743066.128516921 "Group1" -0.000588436155756931 -0.000588436155756931 1
"26875" 10147798.1041558 -743066.128516921 "Group1" -0.00079235404501677 -0.00079235404501677 1
"26876" 10147896.4253171 -743066.128516921 "Group1" -0.00102776142693209 -0.00102776142693209 1
"26877" 10147994.7464783 -743066.128516921 "Group1" -0.00132441488195335 -0.00132441488195335 1
"26878" 10148093.0676396 -743066.128516921 "Group1" -0.00162106833698022 -0.00162106833698022 1
"26879" 10148191.3888009 -743066.128516921 "Group1" -0.00191772179200147 -0.00191772179200147 1
"26880" 10148289.7099621 -743066.128516921 "Group1" -0.00221437524702272 -0.00221437524702272 1
"26881" 10148388.0311234 -743066.128516921 "Group1" -0.00251464564473712 -0.00251464564473712 1
"26882" 10148486.3522847 -743066.128516921 "Group1" -0.00284364159276774 -0.00284364159276774 1
"26883" 10148584.6734459 -743066.128516921 "Group1" -0.00317263754079213 -0.00317263754079213 1
"26884" 10148682.9946072 -743066.128516921 "Group1" -0.00350163348881652 -0.00350163348881652 1
"26885" 10148781.3157685 -743066.128516921 "Group1" -0.00398863049911917 -0.00398863049911917 1
"26886" 10148879.6369297 -743066.128516921 "Group1" -0.00447850485839832 -0.00447850485839832 1
"26887" 10148977.958091 -743066.128516921 "Group1" -0.00496837921766819 -0.00496837921766819 1
"26888" 10149076.2792523 -743066.128516921 "Group1" -0.00545825357693806 -0.00545825357693806 1
"26889" 10149174.6004135 -743066.128516921 "Group1" -0.00594812793620794 -0.00594812793620794 1
"26890" 10149272.9215748 -743066.128516921 "Group1" -0.00643800229548709 -0.00643800229548709 1
"26891" 10149371.2427361 -743066.128516921 "Group1" -0.00692787665475696 -0.00692787665475696 1
"26892" 10149469.5638974 -743066.128516921 "Group1" -0.00743198957645257 -0.00743198957645257 1
"26893" 10149567.8850586 -743066.128516921 "Group1" -0.00793839193706051 -0.00793839193706051 1
"26894" 10149666.2062199 -743066.128516921 "Group1" -0.0086586273967068 -0.0086586273967068 1
"26895" 10149764.5273812 -743066.128516921 "Group1" -0.00938217016042053 -0.00938217016042053 1
"26896" 10149862.8485424 -743066.128516921 "Group1" -0.0101057129241206 -0.0101057129241206 1
"26897" 10149961.1697037 -743066.128516921 "Group1" -0.0108292556878206 -0.0108292556878206 1
"26898" 10150059.490865 -743066.128516921 "Group1" -0.0115466316895689 -0.0115466316895689 1
"26899" 10150157.8120262 -743066.128516921 "Group1" -0.0122614655902286 -0.0122614655902286 1
"26900" 10150256.1331875 -743066.128516921 "Group1" -0.0129762994908748 -0.0129762994908748 1
"26901" 10150354.4543488 -743066.128516921 "Group1" -0.013691133391521 -0.013691133391521 1
"26902" 10150452.77551 -743066.128516921 "Group1" -0.0144059672921673 -0.0144059672921673 1
"26903" 10150551.0966713 -743066.128516921 "Group1" -0.015120801192827 -0.015120801192827 1
"26904" 10150649.4178326 -743066.128516921 "Group1" -0.0158356350934732 -0.0158356350934732 1
"26905" 10150747.7389938 -743066.128516921 "Group1" -0.0167704088452169 -0.0167704088452169 1
"26906" 10150846.0601551 -743066.128516921 "Group1" -0.0177242931198795 -0.0177242931198795 1
"26907" 10150944.3813164 -743066.128516921 "Group1" -0.0186781773945601 -0.0186781773945601 1
"26908" 10151042.7024777 -743066.128516921 "Group1" -0.0196320616692227 -0.0196320616692227 1
"26909" 10151141.0236389 -743066.128516921 "Group1" -0.0205859459438853 -0.0205859459438853 1
"26910" 10151239.3448002 -743066.128516921 "Group1" -0.0215398302185479 -0.0215398302185479 1
"26911" 10151337.6659615 -743066.128516921 "Group1" -0.0224937144932285 -0.0224937144932285 1
"26912" 10151435.9871227 -743066.128516921 "Group1" -0.0234475987678911 -0.0234475987678911 1
"27066" 10137081.0975775 -742981.179930199 "Group1" -0.00170873448282917 -0.00170873448282917 1
"27067" 10137179.4187388 -742981.179930199 "Group1" -0.00141087344783511 -0.00141087344783511 1
"27068" 10137277.7399 -742981.179930199 "Group1" -0.00111301241284105 -0.00111301241284105 1
"27069" 10137376.0610613 -742981.179930199 "Group1" -0.000815151377846982 -0.000815151377846982 1
"27070" 10137474.3822226 -742981.179930199 "Group1" -0.000517290342847276 -0.000517290342847276 1
"27071" 10137572.7033838 -742981.179930199 "Group1" -0.000371615601370505 -0.000371615601370505 1
"27072" 10137671.0245451 -742981.179930199 "Group1" -0.000282599208294856 -0.000282599208294856 1
"27073" 10137769.3457064 -742981.179930199 "Group1" -0.000193582815219208 -0.000193582815219208 1
"27074" 10137867.6668676 -742981.179930199 "Group1" -0.000104566422141873 -0.000104566422141873 1
"27075" 10137965.9880289 -742981.179930199 "Group1" -1.55500290662246e-05 -1.55500290662246e-05 1
"27076" 10138064.3091902 -742981.179930199 "Group1" 7.34663640094238e-05 7.34663640094238e-05 1
"27077" 10138162.6303514 -742981.179930199 "Group1" 0.000162482757085072 0.000162482757085072 1
"27078" 10138260.9515127 -742981.179930199 "Group1" 0.000251499150162407 0.000251499150162407 1
"27079" 10138359.272674 -742981.179930199 "Group1" 0.000340515543238056 0.000340515543238056 1
"27080" 10138457.5938353 -742981.179930199 "Group1" 0.000429531936313704 0.000429531936313704 1
"27081" 10138555.9149965 -742981.179930199 "Group1" 0.00054884535764111 0.00054884535764111 1
"27082" 10138654.2361578 -742981.179930199 "Group1" 0.000706431624063143 0.000706431624063143 1
"27083" 10138752.5573191 -742981.179930199 "Group1" 0.00071328854085115 0.00071328854085115 1
"27084" 10138850.8784803 -742981.179930199 "Group1" 0.000713026627013389 0.000713026627013389 1
"27085" 10138949.1996416 -742981.179930199 "Group1" 0.000709819980481835 0.000709819980481835 1
"27086" 10139047.5208029 -742981.179930199 "Group1" 0.00070661333395028 0.00070661333395028 1
"27087" 10139145.8419641 -742981.179930199 "Group1" 0.000703406687418664 0.000703406687418664 1
"27088" 10139244.1631254 -742981.179930199 "Group1" 0.000700200040887109 0.000700200040887109 1
"27089" 10139342.4842867 -742981.179930199 "Group1" 0.000696993394355554 0.000696993394355554 1
"27090" 10139440.8054479 -742981.179930199 "Group1" 0.000693786747823999 0.000693786747823999 1
"27091" 10139539.1266092 -742981.179930199 "Group1" 0.000690580101292384 0.000690580101292384 1
"27092" 10139637.4477705 -742981.179930199 "Group1" 0.000687373454760829 0.000687373454760829 1
"27093" 10139735.7689317 -742981.179930199 "Group1" 0.000684166808229274 0.000684166808229274 1
"27094" 10139834.090093 -742981.179930199 "Group1" 0.000680960161697719 0.000680960161697719 1
"27095" 10139932.4112543 -742981.179930199 "Group1" 0.000610442608481476 0.000610442608481476 1
"27096" 10140030.7324156 -742981.179930199 "Group1" 0.000515219323713877 0.000515219323713877 1
"27097" 10140129.0535768 -742981.179930199 "Group1" 0.000443173732145493 0.000443173732145493 1
"27098" 10140227.3747381 -742981.179930199 "Group1" 0.000432469817462858 0.000432469817462858 1
"27099" 10140325.6958994 -742981.179930199 "Group1" 0.000421765902780021 0.000421765902780021 1
"27100" 10140424.0170606 -742981.179930199 "Group1" 0.000411061988097387 0.000411061988097387 1
"27101" 10140522.3382219 -742981.179930199 "Group1" 0.000400358073414752 0.000400358073414752 1
"27102" 10140620.6593832 -742981.179930199 "Group1" 0.000389654158732118 0.000389654158732118 1
"27103" 10140718.9805444 -742981.179930199 "Group1" 0.000378950244049281 0.000378950244049281 1
"27104" 10140817.3017057 -742981.179930199 "Group1" 0.000368246329366646 0.000368246329366646 1
"27105" 10140915.622867 -742981.179930199 "Group1" 0.000355148103322062 0.000355148103322062 1
"27106" 10141013.9440282 -742981.179930199 "Group1" 0.000306169397395128 0.000306169397395128 1
"27107" 10141112.2651895 -742981.179930199 "Group1" 0.000257190691467266 0.000257190691467266 1
"27108" 10141210.5863508 -742981.179930199 "Group1" 0.000211406143689253 0.000211406143689253 1
"27109" 10141308.907512 -742981.179930199 "Group1" 0.000166798222576614 0.000166798222576614 1
"27110" 10141407.2286733 -742981.179930199 "Group1" 0.000173686764767002 0.000173686764767002 1
"27111" 10141505.5498346 -742981.179930199 "Group1" 0.000184955764996885 0.000184955764996885 1
"27112" 10141603.8709959 -742981.179930199 "Group1" 0.000196224765226981 0.000196224765226981 1
"27113" 10141702.1921571 -742981.179930199 "Group1" 0.000207493765456864 0.000207493765456864 1
"27114" 10141800.5133184 -742981.179930199 "Group1" 0.000218762765686746 0.000218762765686746 1
"27115" 10141898.8344797 -742981.179930199 "Group1" 0.000230031765916629 0.000230031765916629 1
"27116" 10141997.1556409 -742981.179930199 "Group1" 0.000241300766146725 0.000241300766146725 1
"27117" 10142095.4768022 -742981.179930199 "Group1" 0.000252569766376608 0.000252569766376608 1
"27118" 10142193.7979635 -742981.179930199 "Group1" 0.000266644573447315 0.000266644573447315 1
"27119" 10142292.1191247 -742981.179930199 "Group1" 0.000282597210703683 0.000282597210703683 1
"27120" 10142390.440286 -742981.179930199 "Group1" 0.000298549847960354 0.000298549847960354 1
"27121" 10142488.7614473 -742981.179930199 "Group1" 0.000314502485216723 0.000314502485216723 1
"27122" 10142587.0826085 -742981.179930199 "Group1" 0.000330455122473092 0.000330455122473092 1
"27123" 10142685.4037698 -742981.179930199 "Group1" 0.000355760982470867 0.000355760982470867 1
"27124" 10142783.7249311 -742981.179930199 "Group1" 0.000390502736294446 0.000390502736294446 1
"27125" 10142882.0460923 -742981.179930199 "Group1" 0.000425244490117367 0.000425244490117367 1
"27126" 10142980.3672536 -742981.179930199 "Group1" 0.000459986243940288 0.000459986243940288 1
"27127" 10143078.6884149 -742981.179930199 "Group1" 0.000494727997763209 0.000494727997763209 1
"27128" 10143177.0095762 -742981.179930199 "Group1" 0.00053153371700272 0.00053153371700272 1
"27129" 10143275.3307374 -742981.179930199 "Group1" 0.000572027430089351 0.000572027430089351 1
"27130" 10143373.6518987 -742981.179930199 "Group1" 0.000612521143175982 0.000612521143175982 1
"27131" 10143471.97306 -742981.179930199 "Group1" 0.000651874252476329 0.000651874252476329 1
"27132" 10143570.2942212 -742981.179930199 "Group1" 0.000691124402822788 0.000691124402822788 1
"27133" 10143668.6153825 -742981.179930199 "Group1" 0.000730374553168503 0.000730374553168503 1
"27134" 10143766.9365438 -742981.179930199 "Group1" 0.000769624703514219 0.000769624703514219 1
"27135" 10143865.257705 -742981.179930199 "Group1" 0.000808874853859934 0.000808874853859934 1
"27136" 10143963.5788663 -742981.179930199 "Group1" 0.000848125004206393 0.000848125004206393 1
"27137" 10144061.9000276 -742981.179930199 "Group1" 0.000887375154552108 0.000887375154552108 1
"27138" 10144160.2211888 -742981.179930199 "Group1" 0.000926951604899413 0.000926951604899413 1
"27139" 10144258.5423501 -742981.179930199 "Group1" 0.000956260299230751 0.000956260299230751 1
"27140" 10144356.8635114 -742981.179930199 "Group1" 0.000983249164212999 0.000983249164212999 1
"27141" 10144455.1846726 -742981.179930199 "Group1" 0.00101023802919576 0.00101023802919576 1
"27142" 10144553.5058339 -742981.179930199 "Group1" 0.00103722689417801 0.00103722689417801 1
"27143" 10144651.8269952 -742981.179930199 "Group1" 0.00106421575916025 0.00106421575916025 1
"27144" 10144750.1481565 -742981.179930199 "Group1" 0.0010912046241425 0.0010912046241425 1
"27145" 10144848.4693177 -742981.179930199 "Group1" 0.00111819348912526 0.00111819348912526 1
"27146" 10144946.790479 -742981.179930199 "Group1" 0.00114518235410751 0.00114518235410751 1
"27147" 10145045.1116403 -742981.179930199 "Group1" 0.00117217121908976 0.00117217121908976 1
"27148" 10145143.4328015 -742981.179930199 "Group1" 0.001199160084072 0.001199160084072 1
"27149" 10145241.7539628 -742981.179930199 "Group1" 0.00122614894905476 0.00122614894905476 1
"27150" 10145340.0751241 -742981.179930199 "Group1" 0.00125313781403701 0.00125313781403701 1
"27151" 10145438.3962853 -742981.179930199 "Group1" 0.00128012667901926 0.00128012667901926 1
"27152" 10145536.7174466 -742981.179930199 "Group1" 0.00130711554400151 0.00130711554400151 1
"27153" 10145635.0386079 -742981.179930199 "Group1" 0.00130983273163382 0.00130983273163382 1
"27154" 10145733.3597691 -742981.179930199 "Group1" 0.00129735948464563 0.00129735948464563 1
"27155" 10145831.6809304 -742981.179930199 "Group1" 0.00128078190793612 0.00128078190793612 1
"27156" 10145930.0020917 -742981.179930199 "Group1" 0.00126420433122661 0.00126420433122661 1
"27157" 10146028.3232529 -742981.179930199 "Group1" 0.00124762675451678 0.00124762675451678 1
"27158" 10146126.6444142 -742981.179930199 "Group1" 0.00123104917780727 0.00123104917780727 1
"27159" 10146224.9655755 -742981.179930199 "Group1" 0.00121447160109776 0.00121447160109776 1
"27160" 10146323.2867368 -742981.179930199 "Group1" 0.00119789402438825 0.00119789402438825 1
"27161" 10146421.607898 -742981.179930199 "Group1" 0.00117527824286074 0.00117527824286074 1
"27162" 10146519.9290593 -742981.179930199 "Group1" 0.0010609334724973 0.0010609334724973 1
"27163" 10146618.2502206 -742981.179930199 "Group1" 0.000946588702133857 0.000946588702133857 1
"27164" 10146716.5713818 -742981.179930199 "Group1" 0.000832243931770416 0.000832243931770416 1
"27165" 10146814.8925431 -742981.179930199 "Group1" 0.000717899161406975 0.000717899161406975 1
"27166" 10146913.2137044 -742981.179930199 "Group1" 0.000603554391041367 0.000603554391041367 1
"27167" 10147011.5348656 -742981.179930199 "Group1" 0.000470899042797672 0.000470899042797672 1
"27168" 10147109.8560269 -742981.179930199 "Group1" 0.000337094530522109 0.000337094530522109 1
"27169" 10147208.1771882 -742981.179930199 "Group1" 0.000203290018246546 0.000203290018246546 1
"27170" 10147306.4983494 -742981.179930199 "Group1" 6.9485505968449e-05 6.9485505968449e-05 1
"27171" 10147404.8195107 -742981.179930199 "Group1" -6.43190063071137e-05 -6.43190063071137e-05 1
"27172" 10147503.140672 -742981.179930199 "Group1" -0.000263869317292348 -0.000263869317292348 1
"27173" 10147601.4618332 -742981.179930199 "Group1" -0.000467787206552187 -0.000467787206552187 1
"27174" 10147699.7829945 -742981.179930199 "Group1" -0.000671705095815888 -0.000671705095815888 1
"27175" 10147798.1041558 -742981.179930199 "Group1" -0.000875622985075727 -0.000875622985075727 1
"27176" 10147896.4253171 -742981.179930199 "Group1" -0.00107954087433557 -0.00107954087433557 1
"27177" 10147994.7464783 -742981.179930199 "Group1" -0.00136199614390193 -0.00136199614390193 1
"27178" 10148093.0676396 -742981.179930199 "Group1" -0.0016586495989288 -0.0016586495989288 1
"27179" 10148191.3888009 -742981.179930199 "Group1" -0.00195530305395006 -0.00195530305395006 1
"27180" 10148289.7099621 -742981.179930199 "Group1" -0.00225195650897131 -0.00225195650897131 1
"27181" 10148388.0311234 -742981.179930199 "Group1" -0.00256506820865302 -0.00256506820865302 1
"27182" 10148486.3522847 -742981.179930199 "Group1" -0.00289406415668365 -0.00289406415668365 1
"27183" 10148584.6734459 -742981.179930199 "Group1" -0.00322306010470804 -0.00322306010470804 1
"27184" 10148682.9946072 -742981.179930199 "Group1" -0.00355205605273242 -0.00355205605273242 1
"27185" 10148781.3157685 -742981.179930199 "Group1" -0.00399552589652134 -0.00399552589652134 1
"27186" 10148879.6369297 -742981.179930199 "Group1" -0.00448540025580049 -0.00448540025580049 1
"27187" 10148977.958091 -742981.179930199 "Group1" -0.00497527461507037 -0.00497527461507037 1
"27188" 10149076.2792523 -742981.179930199 "Group1" -0.00546514897434024 -0.00546514897434024 1
"27189" 10149174.6004135 -742981.179930199 "Group1" -0.00595502333361011 -0.00595502333361011 1
"27190" 10149272.9215748 -742981.179930199 "Group1" -0.00644489769288926 -0.00644489769288926 1
"27191" 10149371.2427361 -742981.179930199 "Group1" -0.0069402378187375 -0.0069402378187375 1
"27192" 10149469.5638974 -742981.179930199 "Group1" -0.00744664017934543 -0.00744664017934543 1
"27193" 10149567.8850586 -742981.179930199 "Group1" -0.00795304253995337 -0.00795304253995337 1
"27194" 10149666.2062199 -742981.179930199 "Group1" -0.00861486251918607 -0.00861486251918607 1
"27195" 10149764.5273812 -742981.179930199 "Group1" -0.0093384052828998 -0.0093384052828998 1
"27196" 10149862.8485424 -742981.179930199 "Group1" -0.0100619480465998 -0.0100619480465998 1
"27197" 10149961.1697037 -742981.179930199 "Group1" -0.0107854908102998 -0.0107854908102998 1
"27198" 10150059.490865 -742981.179930199 "Group1" -0.0115090335739999 -0.0115090335739999 1
"27199" 10150157.8120262 -742981.179930199 "Group1" -0.0122325763377136 -0.0122325763377136 1
"27200" 10150256.1331875 -742981.179930199 "Group1" -0.0129495284267364 -0.0129495284267364 1
"27201" 10150354.4543488 -742981.179930199 "Group1" -0.0136643623273826 -0.0136643623273826 1
"27202" 10150452.77551 -742981.179930199 "Group1" -0.0143791962280288 -0.0143791962280288 1
"27203" 10150551.0966713 -742981.179930199 "Group1" -0.0150940301286885 -0.0150940301286885 1
"27204" 10150649.4178326 -742981.179930199 "Group1" -0.0158088640293347 -0.0158088640293347 1
"27205" 10150747.7389938 -742981.179930199 "Group1" -0.016739597762457 -0.016739597762457 1
"27206" 10150846.0601551 -742981.179930199 "Group1" -0.0176934820371195 -0.0176934820371195 1
"27207" 10150944.3813164 -742981.179930199 "Group1" -0.0186473663118002 -0.0186473663118002 1
"27208" 10151042.7024777 -742981.179930199 "Group1" -0.0196012505864628 -0.0196012505864628 1
"27209" 10151141.0236389 -742981.179930199 "Group1" -0.0205551348611254 -0.0205551348611254 1
"27210" 10151239.3448002 -742981.179930199 "Group1" -0.0215090191357879 -0.0215090191357879 1
"27211" 10151337.6659615 -742981.179930199 "Group1" -0.0224629034104686 -0.0224629034104686 1
"27212" 10151435.9871227 -742981.179930199 "Group1" -0.0234167876851312 -0.0234167876851312 1
"27213" 10151534.308284 -742981.179930199 "Group1" -0.0243429930147965 -0.0243429930147965 1
"27365" 10136982.7764162 -742896.231343477 "Group1" -0.0024552122702783 -0.0024552122702783 1
"27366" 10137081.0975775 -742896.231343477 "Group1" -0.00208757796152029 -0.00208757796152029 1
"27367" 10137179.4187388 -742896.231343477 "Group1" -0.00178971353712407 -0.00178971353712407 1
"27368" 10137277.7399 -742896.231343477 "Group1" -0.00149185250213001 -0.00149185250213001 1
"27369" 10137376.0610613 -742896.231343477 "Group1" -0.00119399146713594 -0.00119399146713594 1
"27370" 10137474.3822226 -742896.231343477 "Group1" -0.000896130432136235 -0.000896130432136235 1
"27371" 10137572.7033838 -742896.231343477 "Group1" -0.000786291266391931 -0.000786291266391931 1
"27372" 10137671.0245451 -742896.231343477 "Group1" -0.000697274873316283 -0.000697274873316283 1
"27373" 10137769.3457064 -742896.231343477 "Group1" -0.000608258480240634 -0.000608258480240634 1
"27374" 10137867.6668676 -742896.231343477 "Group1" -0.000519242087163299 -0.000519242087163299 1
"27375" 10137965.9880289 -742896.231343477 "Group1" -0.000430225694087651 -0.000430225694087651 1
"27376" 10138064.3091902 -742896.231343477 "Group1" -0.000341209301012002 -0.000341209301012002 1
"27377" 10138162.6303514 -742896.231343477 "Group1" -0.000252192907936354 -0.000252192907936354 1
"27378" 10138260.9515127 -742896.231343477 "Group1" -0.000163176514859019 -0.000163176514859019 1
"27379" 10138359.272674 -742896.231343477 "Group1" -2.37538629031332e-05 -2.37538629031332e-05 1
"27380" 10138457.5938353 -742896.231343477 "Group1" 0.000158150029435813 0.000158150029435813 1
"27381" 10138555.9149965 -742896.231343477 "Group1" 0.000340053921774759 0.000340053921774759 1
"27382" 10138654.2361578 -742896.231343477 "Group1" 0.000493100291173826 0.000493100291173826 1
"27383" 10138752.5573191 -742896.231343477 "Group1" 0.00053253391848045 0.00053253391848045 1
"27384" 10138850.8784803 -742896.231343477 "Group1" 0.000539390835268457 0.000539390835268457 1
"27385" 10138949.1996416 -742896.231343477 "Group1" 0.000546247752056464 0.000546247752056464 1
"27386" 10139047.5208029 -742896.231343477 "Group1" 0.000553104668844471 0.000553104668844471 1
"27387" 10139145.8419641 -742896.231343477 "Group1" 0.000553102800239206 0.000553102800239206 1
"27388" 10139244.1631254 -742896.231343477 "Group1" 0.000549896153707651 0.000549896153707651 1
"27389" 10139342.4842867 -742896.231343477 "Group1" 0.000546689507176096 0.000546689507176096 1
"27390" 10139440.8054479 -742896.231343477 "Group1" 0.000543482860644541 0.000543482860644541 1
"27391" 10139539.1266092 -742896.231343477 "Group1" 0.000540276214112926 0.000540276214112926 1
"27392" 10139637.4477705 -742896.231343477 "Group1" 0.000537069567581371 0.000537069567581371 1
"27393" 10139735.7689317 -742896.231343477 "Group1" 0.000533862921049816 0.000533862921049816 1
"27394" 10139834.090093 -742896.231343477 "Group1" 0.000530656274518261 0.000530656274518261 1
"27395" 10139932.4112543 -742896.231343477 "Group1" 0.000492365661209598 0.000492365661209598 1
"27396" 10140030.7324156 -742896.231343477 "Group1" 0.000397142376442 0.000397142376442 1
"27397" 10140129.0535768 -742896.231343477 "Group1" 0.000346124020210833 0.000346124020210833 1
"27398" 10140227.3747381 -742896.231343477 "Group1" 0.000335420105528199 0.000335420105528199 1
"27399" 10140325.6958994 -742896.231343477 "Group1" 0.000324716190845362 0.000324716190845362 1
"27400" 10140424.0170606 -742896.231343477 "Group1" 0.000314012276162727 0.000314012276162727 1
"27401" 10140522.3382219 -742896.231343477 "Group1" 0.000303308361480093 0.000303308361480093 1
"27402" 10140620.6593832 -742896.231343477 "Group1" 0.000292604446797458 0.000292604446797458 1
"27403" 10140718.9805444 -742896.231343477 "Group1" 0.000281900532114621 0.000281900532114621 1
"27404" 10140817.3017057 -742896.231343477 "Group1" 0.000271196617431987 0.000271196617431987 1
"27405" 10140915.622867 -742896.231343477 "Group1" 0.000260492702749352 0.000260492702749352 1
"27406" 10141013.9440282 -742896.231343477 "Group1" 0.000249788788066718 0.000249788788066718 1
"27407" 10141112.2651895 -742896.231343477 "Group1" 0.000217991312753756 0.000217991312753756 1
"27408" 10141210.5863508 -742896.231343477 "Group1" 0.000170673653239611 0.000170673653239611 1
"27409" 10141308.907512 -742896.231343477 "Group1" 0.000152406493783992 0.000152406493783992 1
"27410" 10141407.2286733 -742896.231343477 "Group1" 0.000163675494013874 0.000163675494013874 1
"27411" 10141505.5498346 -742896.231343477 "Group1" 0.000174944494243757 0.000174944494243757 1
"27412" 10141603.8709959 -742896.231343477 "Group1" 0.000186213494473853 0.000186213494473853 1
"27413" 10141702.1921571 -742896.231343477 "Group1" 0.000197482494703736 0.000197482494703736 1
"27414" 10141800.5133184 -742896.231343477 "Group1" 0.000208751494933619 0.000208751494933619 1
"27415" 10141898.8344797 -742896.231343477 "Group1" 0.000220020495163501 0.000220020495163501 1
"27416" 10141997.1556409 -742896.231343477 "Group1" 0.000231289495393598 0.000231289495393598 1
"27417" 10142095.4768022 -742896.231343477 "Group1" 0.00024255849562348 0.00024255849562348 1
"27418" 10142193.7979635 -742896.231343477 "Group1" 0.000254584660361262 0.000254584660361262 1
"27419" 10142292.1191247 -742896.231343477 "Group1" 0.000270537297617631 0.000270537297617631 1
"27420" 10142390.440286 -742896.231343477 "Group1" 0.000286489934874302 0.000286489934874302 1
"27421" 10142488.7614473 -742896.231343477 "Group1" 0.00030244257213067 0.00030244257213067 1
"27422" 10142587.0826085 -742896.231343477 "Group1" 0.000318395209387039 0.000318395209387039 1
"27423" 10142685.4037698 -742896.231343477 "Group1" 0.000349780261257465 0.000349780261257465 1
"27424" 10142783.7249311 -742896.231343477 "Group1" 0.000384522015081044 0.000384522015081044 1
"27425" 10142882.0460923 -742896.231343477 "Group1" 0.000419263768903965 0.000419263768903965 1
"27426" 10142980.3672536 -742896.231343477 "Group1" 0.000454005522726886 0.000454005522726886 1
"27427" 10143078.6884149 -742896.231343477 "Group1" 0.000488747276549807 0.000488747276549807 1
"27428" 10143177.0095762 -742896.231343477 "Group1" 0.000523489030373386 0.000523489030373386 1
"27429" 10143275.3307374 -742896.231343477 "Group1" 0.000562547621710327 0.000562547621710327 1
"27430" 10143373.6518987 -742896.231343477 "Group1" 0.000602941963251175 0.000602941963251175 1
"27431" 10143471.97306 -742896.231343477 "Group1" 0.00064219211359689 0.00064219211359689 1
"27432" 10143570.2942212 -742896.231343477 "Group1" 0.000681442263943349 0.000681442263943349 1
"27433" 10143668.6153825 -742896.231343477 "Group1" 0.000720692414289064 0.000720692414289064 1
"27434" 10143766.9365438 -742896.231343477 "Group1" 0.00075994256463478 0.00075994256463478 1
"27435" 10143865.257705 -742896.231343477 "Group1" 0.000799192714980495 0.000799192714980495 1
"27436" 10143963.5788663 -742896.231343477 "Group1" 0.000839976315854209 0.000839976315854209 1
"27437" 10144061.9000276 -742896.231343477 "Group1" 0.000881203065426249 0.000881203065426249 1
"27438" 10144160.2211888 -742896.231343477 "Group1" 0.000922429814998289 0.000922429814998289 1
"27439" 10144258.5423501 -742896.231343477 "Group1" 0.000949377862454933 0.000949377862454933 1
"27440" 10144356.8635114 -742896.231343477 "Group1" 0.000969246494034951 0.000969246494034951 1
"27441" 10144455.1846726 -742896.231343477 "Group1" 0.000996166883682665 0.000996166883682665 1
"27442" 10144553.5058339 -742896.231343477 "Group1" 0.00102315574866491 0.00102315574866491 1
"27443" 10144651.8269952 -742896.231343477 "Group1" 0.00105014461364716 0.00105014461364716 1
"27444" 10144750.1481565 -742896.231343477 "Group1" 0.00107713347862941 0.00107713347862941 1
"27445" 10144848.4693177 -742896.231343477 "Group1" 0.00110412234361217 0.00110412234361217 1
"27446" 10144946.790479 -742896.231343477 "Group1" 0.00113111120859442 0.00113111120859442 1
"27447" 10145045.1116403 -742896.231343477 "Group1" 0.00115810007357666 0.00115810007357666 1
"27448" 10145143.4328015 -742896.231343477 "Group1" 0.00118508893855891 0.00118508893855891 1
"27449" 10145241.7539628 -742896.231343477 "Group1" 0.00121207780354167 0.00121207780354167 1
"27450" 10145340.0751241 -742896.231343477 "Group1" 0.00123906666852392 0.00123906666852392 1
"27451" 10145438.3962853 -742896.231343477 "Group1" 0.00126605553350617 0.00126605553350617 1
"27452" 10145536.7174466 -742896.231343477 "Group1" 0.00129304439848841 0.00129304439848841 1
"27453" 10145635.0386079 -742896.231343477 "Group1" 0.00128364662069228 0.00128364662069228 1
"27454" 10145733.3597691 -742896.231343477 "Group1" 0.0012732663309016 0.0012732663309016 1
"27455" 10145831.6809304 -742896.231343477 "Group1" 0.00125705870211237 0.00125705870211237 1
"27456" 10145930.0020917 -742896.231343477 "Group1" 0.00124048112540286 0.00124048112540286 1
"27457" 10146028.3232529 -742896.231343477 "Group1" 0.00122390354869303 0.00122390354869303 1
"27458" 10146126.6444142 -742896.231343477 "Group1" 0.00120732597198352 0.00120732597198352 1
"27459" 10146224.9655755 -742896.231343477 "Group1" 0.00119074839527401 0.00119074839527401 1
"27460" 10146323.2867368 -742896.231343477 "Group1" 0.0011741708185645 0.0011741708185645 1
"27461" 10146421.607898 -742896.231343477 "Group1" 0.00112640817095428 0.00112640817095428 1
"27462" 10146519.9290593 -742896.231343477 "Group1" 0.00101206340059084 0.00101206340059084 1
"27463" 10146618.2502206 -742896.231343477 "Group1" 0.000897718630227395 0.000897718630227395 1
"27464" 10146716.5713818 -742896.231343477 "Group1" 0.000783373859863953 0.000783373859863953 1
"27465" 10146814.8925431 -742896.231343477 "Group1" 0.000669029089500512 0.000669029089500512 1
"27466" 10146913.2137044 -742896.231343477 "Group1" 0.000554684319134904 0.000554684319134904 1
"27467" 10147011.5348656 -742896.231343477 "Group1" 0.000435299274286107 0.000435299274286107 1
"27468" 10147109.8560269 -742896.231343477 "Group1" 0.000301494762010544 0.000301494762010544 1
"27469" 10147208.1771882 -742896.231343477 "Group1" 0.000167690249734982 0.000167690249734982 1
"27470" 10147306.4983494 -742896.231343477 "Group1" 3.38857374568841e-05 3.38857374568841e-05 1
"27471" 10147404.8195107 -742896.231343477 "Group1" -0.000143220368091352 -0.000143220368091352 1
"27472" 10147503.140672 -742896.231343477 "Group1" -0.000347138257351191 -0.000347138257351191 1
"27473" 10147601.4618332 -742896.231343477 "Group1" -0.000551056146611029 -0.000551056146611029 1
"27474" 10147699.7829945 -742896.231343477 "Group1" -0.000754974035874731 -0.000754974035874731 1
"27475" 10147798.1041558 -742896.231343477 "Group1" -0.00095889192513457 -0.00095889192513457 1
"27476" 10147896.4253171 -742896.231343477 "Group1" -0.00116280981439441 -0.00116280981439441 1
"27477" 10147994.7464783 -742896.231343477 "Group1" -0.00139957740585047 -0.00139957740585047 1
"27478" 10148093.0676396 -742896.231343477 "Group1" -0.00169623086087734 -0.00169623086087734 1
"27479" 10148191.3888009 -742896.231343477 "Group1" -0.00199288431589859 -0.00199288431589859 1
"27480" 10148289.7099621 -742896.231343477 "Group1" -0.00228953777091984 -0.00228953777091984 1
"27481" 10148388.0311234 -742896.231343477 "Group1" -0.00261549077256886 -0.00261549077256886 1
"27482" 10148486.3522847 -742896.231343477 "Group1" -0.00294448672059948 -0.00294448672059948 1
"27483" 10148584.6734459 -742896.231343477 "Group1" -0.00327348266862387 -0.00327348266862387 1
"27484" 10148682.9946072 -742896.231343477 "Group1" -0.00360247861664826 -0.00360247861664826 1
"27485" 10148781.3157685 -742896.231343477 "Group1" -0.00400242129392351 -0.00400242129392351 1
"27486" 10148879.6369297 -742896.231343477 "Group1" -0.00449229565320266 -0.00449229565320266 1
"27487" 10148977.958091 -742896.231343477 "Group1" -0.00498217001247253 -0.00498217001247253 1
"27488" 10149076.2792523 -742896.231343477 "Group1" -0.00547204437174241 -0.00547204437174241 1
"27489" 10149174.6004135 -742896.231343477 "Group1" -0.00596191873101228 -0.00596191873101228 1
"27490" 10149272.9215748 -742896.231343477 "Group1" -0.00645179309029143 -0.00645179309029143 1
"27491" 10149371.2427361 -742896.231343477 "Group1" -0.00695488842163033 -0.00695488842163033 1
"27492" 10149469.5638974 -742896.231343477 "Group1" -0.00746129078223827 -0.00746129078223827 1
"27493" 10149567.8850586 -742896.231343477 "Group1" -0.00796769314284621 -0.00796769314284621 1
"27494" 10149666.2062199 -742896.231343477 "Group1" -0.0085710976416654 -0.0085710976416654 1
"27495" 10149764.5273812 -742896.231343477 "Group1" -0.00929464040537913 -0.00929464040537913 1
"27496" 10149862.8485424 -742896.231343477 "Group1" -0.0100181831690792 -0.0100181831690792 1
"27497" 10149961.1697037 -742896.231343477 "Group1" -0.0107417259327792 -0.0107417259327792 1
"27498" 10150059.490865 -742896.231343477 "Group1" -0.0114652686964792 -0.0114652686964792 1
"27499" 10150157.8120262 -742896.231343477 "Group1" -0.0121888114601929 -0.0121888114601929 1
"27500" 10150256.1331875 -742896.231343477 "Group1" -0.012912354223893 -0.012912354223893 1
"27501" 10150354.4543488 -742896.231343477 "Group1" -0.013635896987593 -0.013635896987593 1
"27502" 10150452.77551 -742896.231343477 "Group1" -0.0143524251638903 -0.0143524251638903 1
"27503" 10150551.0966713 -742896.231343477 "Group1" -0.0150672590645501 -0.0150672590645501 1
"27504" 10150649.4178326 -742896.231343477 "Group1" -0.0157820929651963 -0.0157820929651963 1
"27505" 10150747.7389938 -742896.231343477 "Group1" -0.0167087866796971 -0.0167087866796971 1
"27506" 10150846.0601551 -742896.231343477 "Group1" -0.0176626709543597 -0.0176626709543597 1
"27507" 10150944.3813164 -742896.231343477 "Group1" -0.0186165552290403 -0.0186165552290403 1
"27508" 10151042.7024777 -742896.231343477 "Group1" -0.0195704395037029 -0.0195704395037029 1
"27509" 10151141.0236389 -742896.231343477 "Group1" -0.0205243237783655 -0.0205243237783655 1
"27510" 10151239.3448002 -742896.231343477 "Group1" -0.0214166080474005 -0.0214166080474005 1
"27511" 10151337.6659615 -742896.231343477 "Group1" -0.0222859117067738 -0.0222859117067738 1
"27512" 10151435.9871227 -742896.231343477 "Group1" -0.0231552153661307 -0.0231552153661307 1
"27513" 10151534.308284 -742896.231343477 "Group1" -0.0240245190254876 -0.0240245190254876 1
"27514" 10151632.6294453 -742896.231343477 "Group1" -0.0248525164583528 -0.0248525164583528 1
"27665" 10136982.7764162 -742811.282756755 "Group1" -0.00289206825740413 -0.00289206825740413 1
"27666" 10137081.0975775 -742811.282756755 "Group1" -0.00252443394864612 -0.00252443394864612 1
"27667" 10137179.4187388 -742811.282756755 "Group1" -0.00216855362641355 -0.00216855362641355 1
"27668" 10137277.7399 -742811.282756755 "Group1" -0.00187069259141948 -0.00187069259141948 1
"27669" 10137376.0610613 -742811.282756755 "Group1" -0.00157283155642542 -0.00157283155642542 1
"27670" 10137474.3822226 -742811.282756755 "Group1" -0.00128998332448957 -0.00128998332448957 1
"27671" 10137572.7033838 -742811.282756755 "Group1" -0.00120096693141393 -0.00120096693141393 1
"27672" 10137671.0245451 -742811.282756755 "Group1" -0.00111195053833828 -0.00111195053833828 1
"27673" 10137769.3457064 -742811.282756755 "Group1" -0.00102293414526263 -0.00102293414526263 1
"27674" 10137867.6668676 -742811.282756755 "Group1" -0.000933917752185294 -0.000933917752185294 1
"27675" 10137965.9880289 -742811.282756755 "Group1" -0.000844901359109646 -0.000844901359109646 1
"27676" 10138064.3091902 -742811.282756755 "Group1" -0.000755884966033997 -0.000755884966033997 1
"27677" 10138162.6303514 -742811.282756755 "Group1" -0.000596353083451108 -0.000596353083451108 1
"27678" 10138260.9515127 -742811.282756755 "Group1" -0.000414449191108716 -0.000414449191108716 1
"27679" 10138359.272674 -742811.282756755 "Group1" -0.00023254529876977 -0.00023254529876977 1
"27680" 10138457.5938353 -742811.282756755 "Group1" -5.06414064308238e-05 -5.06414064308238e-05 1
"27681" 10138555.9149965 -742811.282756755 "Group1" 0.000120797267031267 0.000120797267031267 1
"27682" 10138654.2361578 -742811.282756755 "Group1" 0.000269859508415988 0.000269859508415988 1
"27683" 10138752.5573191 -742811.282756755 "Group1" 0.000351779296109503 0.000351779296109503 1
"27684" 10138850.8784803 -742811.282756755 "Group1" 0.00035863621289751 0.00035863621289751 1
"27685" 10138949.1996416 -742811.282756755 "Group1" 0.000365493129685517 0.000365493129685517 1
"27686" 10139047.5208029 -742811.282756755 "Group1" 0.000372350046473524 0.000372350046473524 1
"27687" 10139145.8419641 -742811.282756755 "Group1" 0.000379206963261661 0.000379206963261661 1
"27688" 10139244.1631254 -742811.282756755 "Group1" 0.000386063880049668 0.000386063880049668 1
"27689" 10139342.4842867 -742811.282756755 "Group1" 0.000392920796837675 0.000392920796837675 1
"27690" 10139440.8054479 -742811.282756755 "Group1" 0.000393178973464877 0.000393178973464877 1
"27691" 10139539.1266092 -742811.282756755 "Group1" 0.000389972326933262 0.000389972326933262 1
"27692" 10139637.4477705 -742811.282756755 "Group1" 0.000386765680401707 0.000386765680401707 1
"27693" 10139735.7689317 -742811.282756755 "Group1" 0.000383559033870152 0.000383559033870152 1
"27694" 10139834.090093 -742811.282756755 "Group1" 0.000380352387338597 0.000380352387338597 1
"27695" 10139932.4112543 -742811.282756755 "Group1" 0.000374288713937559 0.000374288713937559 1
"27696" 10140030.7324156 -742811.282756755 "Group1" 0.00027906542916996 0.00027906542916996 1
"27697" 10140129.0535768 -742811.282756755 "Group1" 0.000249074308276041 0.000249074308276041 1
"27698" 10140227.3747381 -742811.282756755 "Group1" 0.000238370393593406 0.000238370393593406 1
"27699" 10140325.6958994 -742811.282756755 "Group1" 0.000227666478910569 0.000227666478910569 1
"27700" 10140424.0170606 -742811.282756755 "Group1" 0.000216962564227935 0.000216962564227935 1
"27701" 10140522.3382219 -742811.282756755 "Group1" 0.0002062586495453 0.0002062586495453 1
"27702" 10140620.6593832 -742811.282756755 "Group1" 0.000195554734862666 0.000195554734862666 1
"27703" 10140718.9805444 -742811.282756755 "Group1" 0.000184850820179829 0.000184850820179829 1
"27704" 10140817.3017057 -742811.282756755 "Group1" 0.000174146905497194 0.000174146905497194 1
"27705" 10140915.622867 -742811.282756755 "Group1" 0.00016344299081456 0.00016344299081456 1
"27706" 10141013.9440282 -742811.282756755 "Group1" 0.000152739076131925 0.000152739076131925 1
"27707" 10141112.2651895 -742811.282756755 "Group1" 0.000142035161449088 0.000142035161449088 1
"27708" 10141210.5863508 -742811.282756755 "Group1" 0.000131126222800968 0.000131126222800968 1
"27709" 10141308.907512 -742811.282756755 "Group1" 0.00014239522303085 0.00014239522303085 1
"27710" 10141407.2286733 -742811.282756755 "Group1" 0.000153664223260733 0.000153664223260733 1
"27711" 10141505.5498346 -742811.282756755 "Group1" 0.000164933223490616 0.000164933223490616 1
"27712" 10141603.8709959 -742811.282756755 "Group1" 0.000176202223720712 0.000176202223720712 1
"27713" 10141702.1921571 -742811.282756755 "Group1" 0.000187471223950595 0.000187471223950595 1
"27714" 10141800.5133184 -742811.282756755 "Group1" 0.000198740224180478 0.000198740224180478 1
"27715" 10141898.8344797 -742811.282756755 "Group1" 0.00021000922441036 0.00021000922441036 1
"27716" 10141997.1556409 -742811.282756755 "Group1" 0.000221278224640456 0.000221278224640456 1
"27717" 10142095.4768022 -742811.282756755 "Group1" 0.000232547224870339 0.000232547224870339 1
"27718" 10142193.7979635 -742811.282756755 "Group1" 0.000243816225100222 0.000243816225100222 1
"27719" 10142292.1191247 -742811.282756755 "Group1" 0.000258477384531561 0.000258477384531561 1
"27720" 10142390.440286 -742811.282756755 "Group1" 0.000274430021788232 0.000274430021788232 1
"27721" 10142488.7614473 -742811.282756755 "Group1" 0.000290382659044601 0.000290382659044601 1
"27722" 10142587.0826085 -742811.282756755 "Group1" 0.000309057786221133 0.000309057786221133 1
"27723" 10142685.4037698 -742811.282756755 "Group1" 0.000343799540044054 0.000343799540044054 1
"27724" 10142783.7249311 -742811.282756755 "Group1" 0.000378541293867633 0.000378541293867633 1
"27725" 10142882.0460923 -742811.282756755 "Group1" 0.000413283047690554 0.000413283047690554 1
"27726" 10142980.3672536 -742811.282756755 "Group1" 0.000448024801513475 0.000448024801513475 1
"27727" 10143078.6884149 -742811.282756755 "Group1" 0.000482766555336396 0.000482766555336396 1
"27728" 10143177.0095762 -742811.282756755 "Group1" 0.000517508309159975 0.000517508309159975 1
"27729" 10143275.3307374 -742811.282756755 "Group1" 0.000553067813331291 0.000553067813331291 1
"27730" 10143373.6518987 -742811.282756755 "Group1" 0.000593259824371722 0.000593259824371722 1
"27731" 10143471.97306 -742811.282756755 "Group1" 0.000632509974717438 0.000632509974717438 1
"27732" 10143570.2942212 -742811.282756755 "Group1" 0.000671760125063897 0.000671760125063897 1
"27733" 10143668.6153825 -742811.282756755 "Group1" 0.000711774277236178 0.000711774277236178 1
"27734" 10143766.9365438 -742811.282756755 "Group1" 0.000753001026808218 0.000753001026808218 1
"27735" 10143865.257705 -742811.282756755 "Group1" 0.000794227776380258 0.000794227776380258 1
"27736" 10143963.5788663 -742811.282756755 "Group1" 0.000835454525953079 0.000835454525953079 1
"27737" 10144061.9000276 -742811.282756755 "Group1" 0.000876681275525119 0.000876681275525119 1
"27738" 10144160.2211888 -742811.282756755 "Group1" 0.000917908025097159 0.000917908025097159 1
"27739" 10144258.5423501 -742811.282756755 "Group1" 0.000945863219853678 0.000945863219853678 1
"27740" 10144356.8635114 -742811.282756755 "Group1" 0.000965731851433696 0.000965731851433696 1
"27741" 10144455.1846726 -742811.282756755 "Group1" 0.00098560048301409 0.00098560048301409 1
"27742" 10144553.5058339 -742811.282756755 "Group1" 0.0010090846031518 0.0010090846031518 1
"27743" 10144651.8269952 -742811.282756755 "Group1" 0.00103607346813405 0.00103607346813405 1
"27744" 10144750.1481565 -742811.282756755 "Group1" 0.0010630623331163 0.0010630623331163 1
"27745" 10144848.4693177 -742811.282756755 "Group1" 0.00109005119809906 0.00109005119809906 1
"27746" 10144946.790479 -742811.282756755 "Group1" 0.0011170400630813 0.0011170400630813 1
"27747" 10145045.1116403 -742811.282756755 "Group1" 0.00114402892806355 0.00114402892806355 1
"27748" 10145143.4328015 -742811.282756755 "Group1" 0.0011710177930458 0.0011710177930458 1
"27749" 10145241.7539628 -742811.282756755 "Group1" 0.00119800665802856 0.00119800665802856 1
"27750" 10145340.0751241 -742811.282756755 "Group1" 0.00122499552301081 0.00122499552301081 1
"27751" 10145438.3962853 -742811.282756755 "Group1" 0.00125198438799305 0.00125198438799305 1
"27752" 10145536.7174466 -742811.282756755 "Group1" 0.00126784079954157 0.00126784079954157 1
"27753" 10145635.0386079 -742811.282756755 "Group1" 0.0012574605097507 0.0012574605097507 1
"27754" 10145733.3597691 -742811.282756755 "Group1" 0.00124708021996002 0.00124708021996002 1
"27755" 10145831.6809304 -742811.282756755 "Group1" 0.00123333549628859 0.00123333549628859 1
"27756" 10145930.0020917 -742811.282756755 "Group1" 0.00121675791957907 0.00121675791957907 1
"27757" 10146028.3232529 -742811.282756755 "Group1" 0.00120018034286925 0.00120018034286925 1
"27758" 10146126.6444142 -742811.282756755 "Group1" 0.00118360276615974 0.00118360276615974 1
"27759" 10146224.9655755 -742811.282756755 "Group1" 0.00116702518945022 0.00116702518945022 1
"27760" 10146323.2867368 -742811.282756755 "Group1" 0.00115044761274071 0.00115044761274071 1
"27761" 10146421.607898 -742811.282756755 "Group1" 0.00107753809904775 0.00107753809904775 1
"27762" 10146519.9290593 -742811.282756755 "Group1" 0.000963193328684306 0.000963193328684306 1
"27763" 10146618.2502206 -742811.282756755 "Group1" 0.000848848558320865 0.000848848558320865 1
"27764" 10146716.5713818 -742811.282756755 "Group1" 0.000734503787957424 0.000734503787957424 1
"27765" 10146814.8925431 -742811.282756755 "Group1" 0.000620159017593982 0.000620159017593982 1
"27766" 10146913.2137044 -742811.282756755 "Group1" 0.000505814247228375 0.000505814247228375 1
"27767" 10147011.5348656 -742811.282756755 "Group1" 0.000391469476864933 0.000391469476864933 1
"27768" 10147109.8560269 -742811.282756755 "Group1" 0.000265894993498931 0.000265894993498931 1
"27769" 10147208.1771882 -742811.282756755 "Group1" 0.000132090481223368 0.000132090481223368 1
"27770" 10147306.4983494 -742811.282756755 "Group1" -2.25714188904703e-05 -2.25714188904703e-05 1
"27771" 10147404.8195107 -742811.282756755 "Group1" -0.000226489308150309 -0.000226489308150309 1
"27772" 10147503.140672 -742811.282756755 "Group1" -0.000430407197410148 -0.000430407197410148 1
"27773" 10147601.4618332 -742811.282756755 "Group1" -0.000634325086669986 -0.000634325086669986 1
"27774" 10147699.7829945 -742811.282756755 "Group1" -0.000838242975933688 -0.000838242975933688 1
"27775" 10147798.1041558 -742811.282756755 "Group1" -0.00104216086519353 -0.00104216086519353 1
"27776" 10147896.4253171 -742811.282756755 "Group1" -0.00124607875445337 -0.00124607875445337 1
"27777" 10147994.7464783 -742811.282756755 "Group1" -0.0014499966437132 -0.0014499966437132 1
"27778" 10148093.0676396 -742811.282756755 "Group1" -0.00173381212282593 -0.00173381212282593 1
"27779" 10148191.3888009 -742811.282756755 "Group1" -0.00203046557784718 -0.00203046557784718 1
"27780" 10148289.7099621 -742811.282756755 "Group1" -0.00233691738846038 -0.00233691738846038 1
"27781" 10148388.0311234 -742811.282756755 "Group1" -0.00266591333648477 -0.00266591333648477 1
"27782" 10148486.3522847 -742811.282756755 "Group1" -0.00299490928451539 -0.00299490928451539 1
"27783" 10148584.6734459 -742811.282756755 "Group1" -0.00332390523253978 -0.00332390523253978 1
"27784" 10148682.9946072 -742811.282756755 "Group1" -0.00365290118056417 -0.00365290118056417 1
"27785" 10148781.3157685 -742811.282756755 "Group1" -0.00400931669132569 -0.00400931669132569 1
"27786" 10148879.6369297 -742811.282756755 "Group1" -0.00449919105060484 -0.00449919105060484 1
"27787" 10148977.958091 -742811.282756755 "Group1" -0.00498906540987471 -0.00498906540987471 1
"27788" 10149076.2792523 -742811.282756755 "Group1" -0.00547893976914458 -0.00547893976914458 1
"27789" 10149174.6004135 -742811.282756755 "Group1" -0.00596881412841446 -0.00596881412841446 1
"27790" 10149272.9215748 -742811.282756755 "Group1" -0.00646313666391525 -0.00646313666391525 1
"27791" 10149371.2427361 -742811.282756755 "Group1" -0.00696953902452319 -0.00696953902452319 1
"27792" 10149469.5638974 -742811.282756755 "Group1" -0.00747594138513113 -0.00747594138513113 1
"27793" 10149567.8850586 -742811.282756755 "Group1" -0.00798234374573907 -0.00798234374573907 1
"27794" 10149666.2062199 -742811.282756755 "Group1" -0.00852733276414467 -0.00852733276414467 1
"27795" 10149764.5273812 -742811.282756755 "Group1" -0.0092508755278584 -0.0092508755278584 1
"27796" 10149862.8485424 -742811.282756755 "Group1" -0.00997441829155842 -0.00997441829155842 1
"27797" 10149961.1697037 -742811.282756755 "Group1" -0.0106979610552584 -0.0106979610552584 1
"27798" 10150059.490865 -742811.282756755 "Group1" -0.0114215038189585 -0.0114215038189585 1
"27799" 10150157.8120262 -742811.282756755 "Group1" -0.0121450465826722 -0.0121450465826722 1
"27800" 10150256.1331875 -742811.282756755 "Group1" -0.0128685893463722 -0.0128685893463722 1
"27801" 10150354.4543488 -742811.282756755 "Group1" -0.0135921321100722 -0.0135921321100722 1
"27802" 10150452.77551 -742811.282756755 "Group1" -0.0143156748737723 -0.0143156748737723 1
"27803" 10150551.0966713 -742811.282756755 "Group1" -0.015039217637486 -0.015039217637486 1
"27804" 10150649.4178326 -742811.282756755 "Group1" -0.0157553219010578 -0.0157553219010578 1
"27805" 10150747.7389938 -742811.282756755 "Group1" -0.0166779755969372 -0.0166779755969372 1
"27806" 10150846.0601551 -742811.282756755 "Group1" -0.0176209194206471 -0.0176209194206471 1
"27807" 10150944.3813164 -742811.282756755 "Group1" -0.0184902230800204 -0.0184902230800204 1
"27808" 10151042.7024777 -742811.282756755 "Group1" -0.0193595267393773 -0.0193595267393773 1
"27809" 10151141.0236389 -742811.282756755 "Group1" -0.0202288303987342 -0.0202288303987342 1
"27810" 10151239.3448002 -742811.282756755 "Group1" -0.0210981340580911 -0.0210981340580911 1
"27811" 10151337.6659615 -742811.282756755 "Group1" -0.0219674377174644 -0.0219674377174644 1
"27812" 10151435.9871227 -742811.282756755 "Group1" -0.0228367413768213 -0.0228367413768213 1
"27813" 10151534.308284 -742811.282756755 "Group1" -0.0237060450361781 -0.0237060450361781 1
"27814" 10151632.6294453 -742811.282756755 "Group1" -0.0245202402019439 -0.0245202402019439 1
"27815" 10151730.9506065 -742811.282756755 "Group1" -0.0253243462062221 -0.0253243462062221 1
"27965" 10136982.7764162 -742726.334170033 "Group1" -0.00332892424452936 -0.00332892424452936 1
"27966" 10137081.0975775 -742726.334170033 "Group1" -0.00296128993577135 -0.00296128993577135 1
"27967" 10137179.4187388 -742726.334170033 "Group1" -0.00259365562702031 -0.00259365562702031 1
"27968" 10137277.7399 -742726.334170033 "Group1" -0.00224953268070844 -0.00224953268070844 1
"27969" 10137376.0610613 -742726.334170033 "Group1" -0.00195167164571438 -0.00195167164571438 1
"27970" 10137474.3822226 -742726.334170033 "Group1" -0.001704658989511 -0.001704658989511 1
"27971" 10137572.7033838 -742726.334170033 "Group1" -0.00161564259643535 -0.00161564259643535 1
"27972" 10137671.0245451 -742726.334170033 "Group1" -0.0015266262033597 -0.0015266262033597 1
"27973" 10137769.3457064 -742726.334170033 "Group1" -0.00143760981028405 -0.00143760981028405 1
"27974" 10137867.6668676 -742726.334170033 "Group1" -0.00134859341720672 -0.00134859341720672 1
"27975" 10137965.9880289 -742726.334170033 "Group1" -0.00116895230399535 -0.00116895230399535 1
"27976" 10138064.3091902 -742726.334170033 "Group1" -0.000987048411656405 -0.000987048411656405 1
"27977" 10138162.6303514 -742726.334170033 "Group1" -0.000805144519317459 -0.000805144519317459 1
"27978" 10138260.9515127 -742726.334170033 "Group1" -0.000623240626975067 -0.000623240626975067 1
"27979" 10138359.272674 -742726.334170033 "Group1" -0.000441336734636121 -0.000441336734636121 1
"27980" 10138457.5938353 -742726.334170033 "Group1" -0.000259432842297174 -0.000259432842297174 1
"27981" 10138555.9149965 -742726.334170033 "Group1" -0.000102443515726264 -0.000102443515726264 1
"27982" 10138654.2361578 -742726.334170033 "Group1" 4.66187256584563e-05 4.66187256584563e-05 1
"27983" 10138752.5573191 -742726.334170033 "Group1" 0.000171024673738804 0.000171024673738804 1
"27984" 10138850.8784803 -742726.334170033 "Group1" 0.000177881590526811 0.000177881590526811 1
"27985" 10138949.1996416 -742726.334170033 "Group1" 0.000184738507314818 0.000184738507314818 1
"27986" 10139047.5208029 -742726.334170033 "Group1" 0.000191595424102825 0.000191595424102825 1
"27987" 10139145.8419641 -742726.334170033 "Group1" 0.000198452340890962 0.000198452340890962 1
"27988" 10139244.1631254 -742726.334170033 "Group1" 0.000205309257678968 0.000205309257678968 1
"27989" 10139342.4842867 -742726.334170033 "Group1" 0.000212166174466975 0.000212166174466975 1
"27990" 10139440.8054479 -742726.334170033 "Group1" 0.000219023091254982 0.000219023091254982 1
"27991" 10139539.1266092 -742726.334170033 "Group1" 0.000225880008043119 0.000225880008043119 1
"27992" 10139637.4477705 -742726.334170033 "Group1" 0.000232736924831126 0.000232736924831126 1
"27993" 10139735.7689317 -742726.334170033 "Group1" 0.000233255146690694 0.000233255146690694 1
"27994" 10139834.090093 -742726.334170033 "Group1" 0.000230048500159139 0.000230048500159139 1
"27995" 10139932.4112543 -742726.334170033 "Group1" 0.000226841853627524 0.000226841853627524 1
"27996" 10140030.7324156 -742726.334170033 "Group1" 0.000162728511024016 0.000162728511024016 1
"27997" 10140129.0535768 -742726.334170033 "Group1" 0.000152024596341381 0.000152024596341381 1
"27998" 10140227.3747381 -742726.334170033 "Group1" 0.000141320681658747 0.000141320681658747 1
"27999" 10140325.6958994 -742726.334170033 "Group1" 0.00013061676697591 0.00013061676697591 1
"28000" 10140424.0170606 -742726.334170033 "Group1" 0.000119912852293275 0.000119912852293275 1
"28001" 10140522.3382219 -742726.334170033 "Group1" 0.000109208937610641 0.000109208937610641 1
"28002" 10140620.6593832 -742726.334170033 "Group1" 9.85050229280064e-05 9.85050229280064e-05 1
"28003" 10140718.9805444 -742726.334170033 "Group1" 9.33628996291937e-05 9.33628996291937e-05 1
"28004" 10140817.3017057 -742726.334170033 "Group1" 8.93218768645078e-05 8.93218768645078e-05 1
"28005" 10140915.622867 -742726.334170033 "Group1" 8.52808540998219e-05 8.52808540998219e-05 1
"28006" 10141013.9440282 -742726.334170033 "Group1" 8.1239831335136e-05 8.1239831335136e-05 1
"28007" 10141112.2651895 -742726.334170033 "Group1" 7.71988085703735e-05 7.71988085703735e-05 1
"28008" 10141210.5863508 -742726.334170033 "Group1" 9.74265882607658e-05 9.74265882607658e-05 1
"28009" 10141308.907512 -742726.334170033 "Group1" 0.000119619319411418 0.000119619319411418 1
"28010" 10141407.2286733 -742726.334170033 "Group1" 0.000138952706580092 0.000138952706580092 1
"28011" 10141505.5498346 -742726.334170033 "Group1" 0.000154921952737488 0.000154921952737488 1
"28012" 10141603.8709959 -742726.334170033 "Group1" 0.000166190952967585 0.000166190952967585 1
"28013" 10141702.1921571 -742726.334170033 "Group1" 0.000177459953197467 0.000177459953197467 1
"28014" 10141800.5133184 -742726.334170033 "Group1" 0.00018872895342735 0.00018872895342735 1
"28015" 10141898.8344797 -742726.334170033 "Group1" 0.000199997953657233 0.000199997953657233 1
"28016" 10141997.1556409 -742726.334170033 "Group1" 0.000211266953887329 0.000211266953887329 1
"28017" 10142095.4768022 -742726.334170033 "Group1" 0.000222535954117212 0.000222535954117212 1
"28018" 10142193.7979635 -742726.334170033 "Group1" 0.000233804954347094 0.000233804954347094 1
"28019" 10142292.1191247 -742726.334170033 "Group1" 0.000246417471445508 0.000246417471445508 1
"28020" 10142390.440286 -742726.334170033 "Group1" 0.000262370108702179 0.000262370108702179 1
"28021" 10142488.7614473 -742726.334170033 "Group1" 0.000278322745958548 0.000278322745958548 1
"28022" 10142587.0826085 -742726.334170033 "Group1" 0.00030307706500773 0.00030307706500773 1
"28023" 10142685.4037698 -742726.334170033 "Group1" 0.000337818818830651 0.000337818818830651 1
"28024" 10142783.7249311 -742726.334170033 "Group1" 0.00037256057265423 0.00037256057265423 1
"28025" 10142882.0460923 -742726.334170033 "Group1" 0.000407302326477151 0.000407302326477151 1
"28026" 10142980.3672536 -742726.334170033 "Group1" 0.000442044080300072 0.000442044080300072 1
"28027" 10143078.6884149 -742726.334170033 "Group1" 0.000476785834122993 0.000476785834122993 1
"28028" 10143177.0095762 -742726.334170033 "Group1" 0.000511527587946572 0.000511527587946572 1
"28029" 10143275.3307374 -742726.334170033 "Group1" 0.000546269341769493 0.000546269341769493 1
"28030" 10143373.6518987 -742726.334170033 "Group1" 0.000583577685492283 0.000583577685492283 1
"28031" 10143471.97306 -742726.334170033 "Group1" 0.000624798988190193 0.000624798988190193 1
"28032" 10143570.2942212 -742726.334170033 "Group1" 0.000666025737763014 0.000666025737763014 1
"28033" 10143668.6153825 -742726.334170033 "Group1" 0.000707252487335054 0.000707252487335054 1
"28034" 10143766.9365438 -742726.334170033 "Group1" 0.000748479236907094 0.000748479236907094 1
"28035" 10143865.257705 -742726.334170033 "Group1" 0.000789705986479135 0.000789705986479135 1
"28036" 10143963.5788663 -742726.334170033 "Group1" 0.000830932736051956 0.000830932736051956 1
"28037" 10144061.9000276 -742726.334170033 "Group1" 0.000872159485623996 0.000872159485623996 1
"28038" 10144160.2211888 -742726.334170033 "Group1" 0.000913386235196036 0.000913386235196036 1
"28039" 10144258.5423501 -742726.334170033 "Group1" 0.000942348577252427 0.000942348577252427 1
"28040" 10144356.8635114 -742726.334170033 "Group1" 0.000962217208832445 0.000962217208832445 1
"28041" 10144455.1846726 -742726.334170033 "Group1" 0.000982085840412839 0.000982085840412839 1
"28042" 10144553.5058339 -742726.334170033 "Group1" 0.00100195447199286 0.00100195447199286 1
"28043" 10144651.8269952 -742726.334170033 "Group1" 0.00102200232262095 0.00102200232262095 1
"28044" 10144750.1481565 -742726.334170033 "Group1" 0.0010489911876032 0.0010489911876032 1
"28045" 10144848.4693177 -742726.334170033 "Group1" 0.00107598005258596 0.00107598005258596 1
"28046" 10144946.790479 -742726.334170033 "Group1" 0.00110296891756821 0.00110296891756821 1
"28047" 10145045.1116403 -742726.334170033 "Group1" 0.00112995778255046 0.00112995778255046 1
"28048" 10145143.4328015 -742726.334170033 "Group1" 0.00115694664753271 0.00115694664753271 1
"28049" 10145241.7539628 -742726.334170033 "Group1" 0.00118393551251546 0.00118393551251546 1
"28050" 10145340.0751241 -742726.334170033 "Group1" 0.00121092437749771 0.00121092437749771 1
"28051" 10145438.3962853 -742726.334170033 "Group1" 0.00123791324247996 0.00123791324247996 1
"28052" 10145536.7174466 -742726.334170033 "Group1" 0.00124165468860002 0.00124165468860002 1
"28053" 10145635.0386079 -742726.334170033 "Group1" 0.00123127439880915 0.00123127439880915 1
"28054" 10145733.3597691 -742726.334170033 "Group1" 0.00122089410901848 0.00122089410901848 1
"28055" 10145831.6809304 -742726.334170033 "Group1" 0.00120961229046484 0.00120961229046484 1
"28056" 10145930.0020917 -742726.334170033 "Group1" 0.00119303471375532 0.00119303471375532 1
"28057" 10146028.3232529 -742726.334170033 "Group1" 0.0011764571370455 0.0011764571370455 1
"28058" 10146126.6444142 -742726.334170033 "Group1" 0.00115987956033599 0.00115987956033599 1
"28059" 10146224.9655755 -742726.334170033 "Group1" 0.00114330198362647 0.00114330198362647 1
"28060" 10146323.2867368 -742726.334170033 "Group1" 0.00112672440691696 0.00112672440691696 1
"28061" 10146421.607898 -742726.334170033 "Group1" 0.00102866802714128 0.00102866802714128 1
"28062" 10146519.9290593 -742726.334170033 "Group1" 0.000914323256777843 0.000914323256777843 1
"28063" 10146618.2502206 -742726.334170033 "Group1" 0.000799978486414402 0.000799978486414402 1
"28064" 10146716.5713818 -742726.334170033 "Group1" 0.000685633716050961 0.000685633716050961 1
"28065" 10146814.8925431 -742726.334170033 "Group1" 0.000571288945687519 0.000571288945687519 1
"28066" 10146913.2137044 -742726.334170033 "Group1" 0.000456944175321912 0.000456944175321912 1
"28067" 10147011.5348656 -742726.334170033 "Group1" 0.00034259940495847 0.00034259940495847 1
"28068" 10147109.8560269 -742726.334170033 "Group1" 0.000228254634595029 0.000228254634595029 1
"28069" 10147208.1771882 -742726.334170033 "Group1" 9.6490712711803e-05 9.6490712711803e-05 1
"28070" 10147306.4983494 -742726.334170033 "Group1" -0.000105840358949313 -0.000105840358949313 1
"28071" 10147404.8195107 -742726.334170033 "Group1" -0.000309758248209152 -0.000309758248209152 1
"28072" 10147503.140672 -742726.334170033 "Group1" -0.00051367613746899 -0.00051367613746899 1
"28073" 10147601.4618332 -742726.334170033 "Group1" -0.000717594026728829 -0.000717594026728829 1
"28074" 10147699.7829945 -742726.334170033 "Group1" -0.000921511915992531 -0.000921511915992531 1
"28075" 10147798.1041558 -742726.334170033 "Group1" -0.00112542980525237 -0.00112542980525237 1
"28076" 10147896.4253171 -742726.334170033 "Group1" -0.00132934769451221 -0.00132934769451221 1
"28077" 10147994.7464783 -742726.334170033 "Group1" -0.00153326558377205 -0.00153326558377205 1
"28078" 10148093.0676396 -742726.334170033 "Group1" -0.00177139338477446 -0.00177139338477446 1
"28079" 10148191.3888009 -742726.334170033 "Group1" -0.00206804683979571 -0.00206804683979571 1
"28080" 10148289.7099621 -742726.334170033 "Group1" -0.00238733995237622 -0.00238733995237622 1
"28081" 10148388.0311234 -742726.334170033 "Group1" -0.00271633590040061 -0.00271633590040061 1
"28082" 10148486.3522847 -742726.334170033 "Group1" -0.00304533184843123 -0.00304533184843123 1
"28083" 10148584.6734459 -742726.334170033 "Group1" -0.00337432779645562 -0.00337432779645562 1
"28084" 10148682.9946072 -742726.334170033 "Group1" -0.00370332374448001 -0.00370332374448001 1
"28085" 10148781.3157685 -742726.334170033 "Group1" -0.0040323196925044 -0.0040323196925044 1
"28086" 10148879.6369297 -742726.334170033 "Group1" -0.00450608644800701 -0.00450608644800701 1
"28087" 10148977.958091 -742726.334170033 "Group1" -0.00499596080727688 -0.00499596080727688 1
"28088" 10149076.2792523 -742726.334170033 "Group1" -0.00548583516654675 -0.00548583516654675 1
"28089" 10149174.6004135 -742726.334170033 "Group1" -0.00597570952581662 -0.00597570952581662 1
"28090" 10149272.9215748 -742726.334170033 "Group1" -0.00647778726680809 -0.00647778726680809 1
"28091" 10149371.2427361 -742726.334170033 "Group1" -0.00698418962741603 -0.00698418962741603 1
"28092" 10149469.5638974 -742726.334170033 "Group1" -0.00749059198802397 -0.00749059198802397 1
"28093" 10149567.8850586 -742726.334170033 "Group1" -0.0079969943486319 -0.0079969943486319 1
"28094" 10149666.2062199 -742726.334170033 "Group1" -0.00850339670923984 -0.00850339670923984 1
"28095" 10149764.5273812 -742726.334170033 "Group1" -0.00920711065033773 -0.00920711065033773 1
"28096" 10149862.8485424 -742726.334170033 "Group1" -0.00993065341403775 -0.00993065341403775 1
"28097" 10149961.1697037 -742726.334170033 "Group1" -0.0106541961777378 -0.0106541961777378 1
"28098" 10150059.490865 -742726.334170033 "Group1" -0.0113777389414378 -0.0113777389414378 1
"28099" 10150157.8120262 -742726.334170033 "Group1" -0.0121012817051515 -0.0121012817051515 1
"28100" 10150256.1331875 -742726.334170033 "Group1" -0.0128248244688516 -0.0128248244688516 1
"28101" 10150354.4543488 -742726.334170033 "Group1" -0.0135483672325516 -0.0135483672325516 1
"28102" 10150452.77551 -742726.334170033 "Group1" -0.0142719099962516 -0.0142719099962516 1
"28103" 10150551.0966713 -742726.334170033 "Group1" -0.0149954527599653 -0.0149954527599653 1
"28104" 10150649.4178326 -742726.334170033 "Group1" -0.0156492034092365 -0.0156492034092365 1
"28105" 10150747.7389938 -742726.334170033 "Group1" -0.0164331417719812 -0.0164331417719812 1
"28106" 10150846.0601551 -742726.334170033 "Group1" -0.0173024454313381 -0.0173024454313381 1
"28107" 10150944.3813164 -742726.334170033 "Group1" -0.0181717490907115 -0.0181717490907115 1
"28108" 10151042.7024777 -742726.334170033 "Group1" -0.0190410527500683 -0.0190410527500683 1
"28109" 10151141.0236389 -742726.334170033 "Group1" -0.0199103564094252 -0.0199103564094252 1
"28110" 10151239.3448002 -742726.334170033 "Group1" -0.0207796600687821 -0.0207796600687821 1
"28111" 10151337.6659615 -742726.334170033 "Group1" -0.0216489637281554 -0.0216489637281554 1
"28112" 10151435.9871227 -742726.334170033 "Group1" -0.0225182673875123 -0.0225182673875123 1
"28113" 10151534.308284 -742726.334170033 "Group1" -0.0233838579412725 -0.0233838579412725 1
"28114" 10151632.6294453 -742726.334170033 "Group1" -0.0241879639455354 -0.0241879639455354 1
"28115" 10151730.9506065 -742726.334170033 "Group1" -0.0249920699498136 -0.0249920699498136 1
"28116" 10151829.2717678 -742726.334170033 "Group1" -0.0258797327957483 -0.0258797327957483 1
"28264" 10136884.455255 -742641.385583311 "Group1" -0.00413341454040624 -0.00413341454040624 1
"28265" 10136982.7764162 -742641.385583311 "Group1" -0.00376578023165519 -0.00376578023165519 1
"28266" 10137081.0975775 -742641.385583311 "Group1" -0.00339814592289718 -0.00339814592289718 1
"28267" 10137179.4187388 -742641.385583311 "Group1" -0.00303051161414614 -0.00303051161414614 1
"28268" 10137277.7399 -742641.385583311 "Group1" -0.0026628773053951 -0.0026628773053951 1
"28269" 10137376.0610613 -742641.385583311 "Group1" -0.00233051173500386 -0.00233051173500386 1
"28270" 10137474.3822226 -742641.385583311 "Group1" -0.002119334654533 -0.002119334654533 1
"28271" 10137572.7033838 -742641.385583311 "Group1" -0.00203031826145735 -0.00203031826145735 1
"28272" 10137671.0245451 -742641.385583311 "Group1" -0.00192345541688227 -0.00192345541688227 1
"28273" 10137769.3457064 -742641.385583311 "Group1" -0.00174155152454333 -0.00174155152454333 1
"28274" 10137867.6668676 -742641.385583311 "Group1" -0.00155964763220093 -0.00155964763220093 1
"28275" 10137965.9880289 -742641.385583311 "Group1" -0.00137774373986199 -0.00137774373986199 1
"28276" 10138064.3091902 -742641.385583311 "Group1" -0.00119583984752304 -0.00119583984752304 1
"28277" 10138162.6303514 -742641.385583311 "Group1" -0.0010139359551841 -0.0010139359551841 1
"28278" 10138260.9515127 -742641.385583311 "Group1" -0.000832032062841704 -0.000832032062841704 1
"28279" 10138359.272674 -742641.385583311 "Group1" -0.000650128170502757 -0.000650128170502757 1
"28280" 10138457.5938353 -742641.385583311 "Group1" -0.000474746539865998 -0.000474746539865998 1
"28281" 10138555.9149965 -742641.385583311 "Group1" -0.000325684298484102 -0.000325684298484102 1
"28282" 10138654.2361578 -742641.385583311 "Group1" -0.000176622057099382 -0.000176622057099382 1
"28283" 10138752.5573191 -742641.385583311 "Group1" -2.75598157174848e-05 -2.75598157174848e-05 1
"28284" 10138850.8784803 -742641.385583311 "Group1" -2.87303184413575e-06 -2.87303184413575e-06 1
"28285" 10138949.1996416 -742641.385583311 "Group1" 3.98388494387116e-06 3.98388494387116e-06 1
"28286" 10139047.5208029 -742641.385583311 "Group1" 1.0840801731878e-05 1.0840801731878e-05 1
"28287" 10139145.8419641 -742641.385583311 "Group1" 1.76977185200146e-05 1.76977185200146e-05 1
"28288" 10139244.1631254 -742641.385583311 "Group1" 2.45546353080216e-05 2.45546353080216e-05 1
"28289" 10139342.4842867 -742641.385583311 "Group1" 3.14115520960284e-05 3.14115520960284e-05 1
"28290" 10139440.8054479 -742641.385583311 "Group1" 3.82684688840353e-05 3.82684688840353e-05 1
"28291" 10139539.1266092 -742641.385583311 "Group1" 4.51253856721721e-05 4.51253856721721e-05 1
"28292" 10139637.4477705 -742641.385583311 "Group1" 5.19823024601789e-05 5.19823024601789e-05 1
"28293" 10139735.7689317 -742641.385583311 "Group1" 5.88392192481857e-05 5.88392192481857e-05 1
"28294" 10139834.090093 -742641.385583311 "Group1" 6.56961360361926e-05 6.56961360361926e-05 1
"28295" 10139932.4112543 -742641.385583311 "Group1" 7.25530528243293e-05 7.25530528243293e-05 1
"28296" 10140030.7324156 -742641.385583311 "Group1" 6.56787990892232e-05 6.56787990892232e-05 1
"28297" 10140129.0535768 -742641.385583311 "Group1" 5.96110697681481e-05 5.96110697681481e-05 1
"28298" 10140227.3747381 -742641.385583311 "Group1" 5.55700470034622e-05 5.55700470034622e-05 1
"28299" 10140325.6958994 -742641.385583311 "Group1" 5.15290242386997e-05 5.15290242386997e-05 1
"28300" 10140424.0170606 -742641.385583311 "Group1" 4.74880014740138e-05 4.74880014740138e-05 1
"28301" 10140522.3382219 -742641.385583311 "Group1" 4.34469787093279e-05 4.34469787093279e-05 1
"28302" 10140620.6593832 -742641.385583311 "Group1" 3.9405955944642e-05 3.9405955944642e-05 1
"28303" 10140718.9805444 -742641.385583311 "Group1" 3.53649331798795e-05 3.53649331798795e-05 1
"28304" 10140817.3017057 -742641.385583311 "Group1" 3.13239104151937e-05 3.13239104151937e-05 1
"28305" 10140915.622867 -742641.385583311 "Group1" 2.72828876505077e-05 2.72828876505077e-05 1
"28306" 10141013.9440282 -742641.385583311 "Group1" 2.32418648858218e-05 2.32418648858218e-05 1
"28307" 10141112.2651895 -742641.385583311 "Group1" 3.37052621025209e-05 3.37052621025209e-05 1
"28308" 10141210.5863508 -742641.385583311 "Group1" 6.30367342928394e-05 6.30367342928394e-05 1
"28309" 10141308.907512 -742641.385583311 "Group1" 8.83782510352948e-05 8.83782510352948e-05 1
"28310" 10141407.2286733 -742641.385583311 "Group1" 0.000107711638203969 0.000107711638203969 1
"28311" 10141505.5498346 -742641.385583311 "Group1" 0.000127045025372642 0.000127045025372642 1
"28312" 10141603.8709959 -742641.385583311 "Group1" 0.000146378412541682 0.000146378412541682 1
"28313" 10141702.1921571 -742641.385583311 "Group1" 0.000165711799710356 0.000165711799710356 1
"28314" 10141800.5133184 -742641.385583311 "Group1" 0.000178717682674209 0.000178717682674209 1
"28315" 10141898.8344797 -742641.385583311 "Group1" 0.000189986682904092 0.000189986682904092 1
"28316" 10141997.1556409 -742641.385583311 "Group1" 0.000201255683134188 0.000201255683134188 1
"28317" 10142095.4768022 -742641.385583311 "Group1" 0.000212524683364071 0.000212524683364071 1
"28318" 10142193.7979635 -742641.385583311 "Group1" 0.000223793683593953 0.000223793683593953 1
"28319" 10142292.1191247 -742641.385583311 "Group1" 0.000235062683823836 0.000235062683823836 1
"28320" 10142390.440286 -742641.385583311 "Group1" 0.00025031019561611 0.00025031019561611 1
"28321" 10142488.7614473 -742641.385583311 "Group1" 0.000266262832872479 0.000266262832872479 1
"28322" 10142587.0826085 -742641.385583311 "Group1" 0.000297096343794319 0.000297096343794319 1
"28323" 10142685.4037698 -742641.385583311 "Group1" 0.00033183809761724 0.00033183809761724 1
"28324" 10142783.7249311 -742641.385583311 "Group1" 0.000366579851440819 0.000366579851440819 1
"28325" 10142882.0460923 -742641.385583311 "Group1" 0.00040132160526374 0.00040132160526374 1
"28326" 10142980.3672536 -742641.385583311 "Group1" 0.000436063359086661 0.000436063359086661 1
"28327" 10143078.6884149 -742641.385583311 "Group1" 0.000470805112909582 0.000470805112909582 1
"28328" 10143177.0095762 -742641.385583311 "Group1" 0.000507188125003503 0.000507188125003503 1
"28329" 10143275.3307374 -742641.385583311 "Group1" 0.000544629471045619 0.000544629471045619 1
"28330" 10143373.6518987 -742641.385583311 "Group1" 0.000581749535848371 0.000581749535848371 1
"28331" 10143471.97306 -742641.385583311 "Group1" 0.000620277198289063 0.000620277198289063 1
"28332" 10143570.2942212 -742641.385583311 "Group1" 0.000661503947861885 0.000661503947861885 1
"28333" 10143668.6153825 -742641.385583311 "Group1" 0.000702730697433925 0.000702730697433925 1
"28334" 10143766.9365438 -742641.385583311 "Group1" 0.000743957447005965 0.000743957447005965 1
"28335" 10143865.257705 -742641.385583311 "Group1" 0.000785184196578005 0.000785184196578005 1
"28336" 10143963.5788663 -742641.385583311 "Group1" 0.000826410946150826 0.000826410946150826 1
"28337" 10144061.9000276 -742641.385583311 "Group1" 0.000867637695722866 0.000867637695722866 1
"28338" 10144160.2211888 -742641.385583311 "Group1" 0.000908864445294906 0.000908864445294906 1
"28339" 10144258.5423501 -742641.385583311 "Group1" 0.000938833934651172 0.000938833934651172 1
"28340" 10144356.8635114 -742641.385583311 "Group1" 0.000958702566231189 0.000958702566231189 1
"28341" 10144455.1846726 -742641.385583311 "Group1" 0.000978571197811583 0.000978571197811583 1
"28342" 10144553.5058339 -742641.385583311 "Group1" 0.000998439829391601 0.000998439829391601 1
"28343" 10144651.8269952 -742641.385583311 "Group1" 0.00101830846097162 0.00101830846097162 1
"28344" 10144750.1481565 -742641.385583311 "Group1" 0.00103817709255164 0.00103817709255164 1
"28345" 10144848.4693177 -742641.385583311 "Group1" 0.00106190890707285 0.00106190890707285 1
"28346" 10144946.790479 -742641.385583311 "Group1" 0.0010888977720551 0.0010888977720551 1
"28347" 10145045.1116403 -742641.385583311 "Group1" 0.00111588663703734 0.00111588663703734 1
"28348" 10145143.4328015 -742641.385583311 "Group1" 0.00114287550201959 0.00114287550201959 1
"28349" 10145241.7539628 -742641.385583311 "Group1" 0.00116986436700235 0.00116986436700235 1
"28350" 10145340.0751241 -742641.385583311 "Group1" 0.0011968532319846 0.0011968532319846 1
"28351" 10145438.3962853 -742641.385583311 "Group1" 0.00122384209696685 0.00122384209696685 1
"28352" 10145536.7174466 -742641.385583311 "Group1" 0.00121546857765844 0.00121546857765844 1
"28353" 10145635.0386079 -742641.385583311 "Group1" 0.00120508828786757 0.00120508828786757 1
"28354" 10145733.3597691 -742641.385583311 "Group1" 0.0011947079980769 0.0011947079980769 1
"28355" 10145831.6809304 -742641.385583311 "Group1" 0.00118432770828622 0.00118432770828622 1
"28356" 10145930.0020917 -742641.385583311 "Group1" 0.00116931150793154 0.00116931150793154 1
"28357" 10146028.3232529 -742641.385583311 "Group1" 0.00115273393122171 0.00115273393122171 1
"28358" 10146126.6444142 -742641.385583311 "Group1" 0.0011361563545122 0.0011361563545122 1
"28359" 10146224.9655755 -742641.385583311 "Group1" 0.00111957877780269 0.00111957877780269 1
"28360" 10146323.2867368 -742641.385583311 "Group1" 0.00109414272560036 0.00109414272560036 1
"28361" 10146421.607898 -742641.385583311 "Group1" 0.000979797955234755 0.000979797955234755 1
"28362" 10146519.9290593 -742641.385583311 "Group1" 0.000865453184871314 0.000865453184871314 1
"28363" 10146618.2502206 -742641.385583311 "Group1" 0.000751108414507872 0.000751108414507872 1
"28364" 10146716.5713818 -742641.385583311 "Group1" 0.000636763644144431 0.000636763644144431 1
"28365" 10146814.8925431 -742641.385583311 "Group1" 0.00052241887378099 0.00052241887378099 1
"28366" 10146913.2137044 -742641.385583311 "Group1" 0.000408074103415382 0.000408074103415382 1
"28367" 10147011.5348656 -742641.385583311 "Group1" 0.000293729333051941 0.000293729333051941 1
"28368" 10147109.8560269 -742641.385583311 "Group1" 0.000179384562688499 0.000179384562688499 1
"28369" 10147208.1771882 -742641.385583311 "Group1" 4.40540256475577e-05 4.40540256475577e-05 1
"28370" 10147306.4983494 -742641.385583311 "Group1" -0.0001727189284784 -0.0001727189284784 1
"28371" 10147404.8195107 -742641.385583311 "Group1" -0.000389491882600251 -0.000389491882600251 1
"28372" 10147503.140672 -742641.385583311 "Group1" -0.000596945077527947 -0.000596945077527947 1
"28373" 10147601.4618332 -742641.385583311 "Group1" -0.000800862966787786 -0.000800862966787786 1
"28374" 10147699.7829945 -742641.385583311 "Group1" -0.00100478085605149 -0.00100478085605149 1
"28375" 10147798.1041558 -742641.385583311 "Group1" -0.00120869874531133 -0.00120869874531133 1
"28376" 10147896.4253171 -742641.385583311 "Group1" -0.00141261663457117 -0.00141261663457117 1
"28377" 10147994.7464783 -742641.385583311 "Group1" -0.001616534523831 -0.001616534523831 1
"28378" 10148093.0676396 -742641.385583311 "Group1" -0.00182045241309471 -0.00182045241309471 1
"28379" 10148191.3888009 -742641.385583311 "Group1" -0.00210876656826774 -0.00210876656826774 1
"28380" 10148289.7099621 -742641.385583311 "Group1" -0.00243776251629213 -0.00243776251629213 1
"28381" 10148388.0311234 -742641.385583311 "Group1" -0.00276675846431652 -0.00276675846431652 1
"28382" 10148486.3522847 -742641.385583311 "Group1" -0.00309575441234714 -0.00309575441234714 1
"28383" 10148584.6734459 -742641.385583311 "Group1" -0.00342475036037153 -0.00342475036037153 1
"28384" 10148682.9946072 -742641.385583311 "Group1" -0.00375374630839592 -0.00375374630839592 1
"28385" 10148781.3157685 -742641.385583311 "Group1" -0.00408274225642031 -0.00408274225642031 1
"28386" 10148879.6369297 -742641.385583311 "Group1" -0.00451298184540918 -0.00451298184540918 1
"28387" 10148977.958091 -742641.385583311 "Group1" -0.00500285620467906 -0.00500285620467906 1
"28388" 10149076.2792523 -742641.385583311 "Group1" -0.00549273056394893 -0.00549273056394893 1
"28389" 10149174.6004135 -742641.385583311 "Group1" -0.00598603550908342 -0.00598603550908342 1
"28390" 10149272.9215748 -742641.385583311 "Group1" -0.00649243786970095 -0.00649243786970095 1
"28391" 10149371.2427361 -742641.385583311 "Group1" -0.00699884023030889 -0.00699884023030889 1
"28392" 10149469.5638974 -742641.385583311 "Group1" -0.00750524259091683 -0.00750524259091683 1
"28393" 10149567.8850586 -742641.385583311 "Group1" -0.00801164495152476 -0.00801164495152476 1
"28394" 10149666.2062199 -742641.385583311 "Group1" -0.0085180473121327 -0.0085180473121327 1
"28395" 10149764.5273812 -742641.385583311 "Group1" -0.009163345772817 -0.009163345772817 1
"28396" 10149862.8485424 -742641.385583311 "Group1" -0.00988688853651702 -0.00988688853651702 1
"28397" 10149961.1697037 -742641.385583311 "Group1" -0.010610431300217 -0.010610431300217 1
"28398" 10150059.490865 -742641.385583311 "Group1" -0.0113339740639171 -0.0113339740639171 1
"28399" 10150157.8120262 -742641.385583311 "Group1" -0.0120575168276308 -0.0120575168276308 1
"28400" 10150256.1331875 -742641.385583311 "Group1" -0.0127810595913308 -0.0127810595913308 1
"28401" 10150354.4543488 -742641.385583311 "Group1" -0.0135046023550308 -0.0135046023550308 1
"28402" 10150452.77551 -742641.385583311 "Group1" -0.0141689053112692 -0.0141689053112692 1
"28403" 10150551.0966713 -742641.385583311 "Group1" -0.0148034699513556 -0.0148034699513556 1
"28404" 10150649.4178326 -742641.385583311 "Group1" -0.0154461233180502 -0.0154461233180502 1
"28405" 10150747.7389938 -742641.385583311 "Group1" -0.0161226784359243 -0.0161226784359243 1
"28406" 10150846.0601551 -742641.385583311 "Group1" -0.0169839714420287 -0.0169839714420287 1
"28407" 10150944.3813164 -742641.385583311 "Group1" -0.017853275101402 -0.017853275101402 1
"28408" 10151042.7024777 -742641.385583311 "Group1" -0.0187225787607589 -0.0187225787607589 1
"28409" 10151141.0236389 -742641.385583311 "Group1" -0.0195918824201158 -0.0195918824201158 1
"28410" 10151239.3448002 -742641.385583311 "Group1" -0.0204611860794727 -0.0204611860794727 1
"28411" 10151337.6659615 -742641.385583311 "Group1" -0.021330489738846 -0.021330489738846 1
"28412" 10151435.9871227 -742641.385583311 "Group1" -0.0221997933982029 -0.0221997933982029 1
"28413" 10151534.308284 -742641.385583311 "Group1" -0.0230515816848636 -0.0230515816848636 1
"28414" 10151632.6294453 -742641.385583311 "Group1" -0.0238556876891265 -0.0238556876891265 1
"28415" 10151730.9506065 -742641.385583311 "Group1" -0.0246597936934047 -0.0246597936934047 1
"28416" 10151829.2717678 -742641.385583311 "Group1" -0.0254638996976677 -0.0254638996976677 1
"28563" 10136786.1340937 -742556.436996589 "Group1" -0.00493790483628252 -0.00493790483628252 1
"28564" 10136884.455255 -742556.436996589 "Group1" -0.00457027052753147 -0.00457027052753147 1
"28565" 10136982.7764162 -742556.436996589 "Group1" -0.00420263621878043 -0.00420263621878043 1
"28566" 10137081.0975775 -742556.436996589 "Group1" -0.00383500191002242 -0.00383500191002242 1
"28567" 10137179.4187388 -742556.436996589 "Group1" -0.00346736760127137 -0.00346736760127137 1
"28568" 10137277.7399 -742556.436996589 "Group1" -0.00309973329252033 -0.00309973329252033 1
"28569" 10137376.0610613 -742556.436996589 "Group1" -0.00273209898376928 -0.00273209898376928 1
"28570" 10137474.3822226 -742556.436996589 "Group1" -0.00249605463742651 -0.00249605463742651 1
"28571" 10137572.7033838 -742556.436996589 "Group1" -0.00231415074508757 -0.00231415074508757 1
"28572" 10137671.0245451 -742556.436996589 "Group1" -0.00213224685274862 -0.00213224685274862 1
"28573" 10137769.3457064 -742556.436996589 "Group1" -0.00195034296040968 -0.00195034296040968 1
"28574" 10137867.6668676 -742556.436996589 "Group1" -0.00176843906806728 -0.00176843906806728 1
"28575" 10137965.9880289 -742556.436996589 "Group1" -0.00158653517572834 -0.00158653517572834 1
"28576" 10138064.3091902 -742556.436996589 "Group1" -0.00140463128338939 -0.00140463128338939 1
"28577" 10138162.6303514 -742556.436996589 "Group1" -0.00122272739105045 -0.00122272739105045 1
"28578" 10138260.9515127 -742556.436996589 "Group1" -0.00104082349870805 -0.00104082349870805 1
"28579" 10138359.272674 -742556.436996589 "Group1" -0.000858919606369108 -0.000858919606369108 1
"28580" 10138457.5938353 -742556.436996589 "Group1" -0.00069798732262353 -0.00069798732262353 1
"28581" 10138555.9149965 -742556.436996589 "Group1" -0.000548925081241634 -0.000548925081241634 1
"28582" 10138654.2361578 -742556.436996589 "Group1" -0.000399862839856913 -0.000399862839856913 1
"28583" 10138752.5573191 -742556.436996589 "Group1" -0.000250800598475017 -0.000250800598475017 1
"28584" 10138850.8784803 -742556.436996589 "Group1" -0.000183627654214835 -0.000183627654214835 1
"28585" 10138949.1996416 -742556.436996589 "Group1" -0.000176770737426828 -0.000176770737426828 1
"28586" 10139047.5208029 -742556.436996589 "Group1" -0.000169913820638821 -0.000169913820638821 1
"28587" 10139145.8419641 -742556.436996589 "Group1" -0.000163056903850685 -0.000163056903850685 1
"28588" 10139244.1631254 -742556.436996589 "Group1" -0.000156199987062678 -0.000156199987062678 1
"28589" 10139342.4842867 -742556.436996589 "Group1" -0.000149343070274671 -0.000149343070274671 1
"28590" 10139440.8054479 -742556.436996589 "Group1" -0.000142486153486664 -0.000142486153486664 1
"28591" 10139539.1266092 -742556.436996589 "Group1" -0.000135629236698527 -0.000135629236698527 1
"28592" 10139637.4477705 -742556.436996589 "Group1" -0.00012877231991052 -0.00012877231991052 1
"28593" 10139735.7689317 -742556.436996589 "Group1" -0.000121915403122513 -0.000121915403122513 1
"28594" 10139834.090093 -742556.436996589 "Group1" -0.000115058486334507 -0.000115058486334507 1
"28595" 10139932.4112543 -742556.436996589 "Group1" -8.09102243340773e-05 -8.09102243340773e-05 1
"28596" 10140030.7324156 -742556.436996589 "Group1" -2.26655535578434e-05 -2.26655535578434e-05 1
"28597" 10140129.0535768 -742556.436996589 "Group1" 1.61310331891339e-06 1.61310331891339e-06 1
"28598" 10140227.3747381 -742556.436996589 "Group1" -2.42791944577252e-06 -2.42791944577252e-06 1
"28599" 10140325.6958994 -742556.436996589 "Group1" -6.46894221053499e-06 -6.46894221053499e-06 1
"28600" 10140424.0170606 -742556.436996589 "Group1" -1.05099649752209e-05 -1.05099649752209e-05 1
"28601" 10140522.3382219 -742556.436996589 "Group1" -1.45509877399068e-05 -1.45509877399068e-05 1
"28602" 10140620.6593832 -742556.436996589 "Group1" -1.85920105045927e-05 -1.85920105045927e-05 1
"28603" 10140718.9805444 -742556.436996589 "Group1" -2.26330332693552e-05 -2.26330332693552e-05 1
"28604" 10140817.3017057 -742556.436996589 "Group1" -2.66740560340411e-05 -2.66740560340411e-05 1
"28605" 10140915.622867 -742556.436996589 "Group1" -3.0715078798727e-05 -3.0715078798727e-05 1
"28606" 10141013.9440282 -742556.436996589 "Group1" -3.00160640562326e-05 -3.00160640562326e-05 1
"28607" 10141112.2651895 -742556.436996589 "Group1" -6.84591865358375e-07 -6.84591865358375e-07 1
"28608" 10141210.5863508 -742556.436996589 "Group1" 2.86468803249602e-05 2.86468803249602e-05 1
"28609" 10141308.907512 -742556.436996589 "Group1" 5.71371826592145e-05 5.71371826592145e-05 1
"28610" 10141407.2286733 -742556.436996589 "Group1" 7.64705698278883e-05 7.64705698278883e-05 1
"28611" 10141505.5498346 -742556.436996589 "Group1" 9.58039569965621e-05 9.58039569965621e-05 1
"28612" 10141603.8709959 -742556.436996589 "Group1" 0.000115137344165602 0.000115137344165602 1
"28613" 10141702.1921571 -742556.436996589 "Group1" 0.000134470731334276 0.000134470731334276 1
"28614" 10141800.5133184 -742556.436996589 "Group1" 0.00015380411850295 0.00015380411850295 1
"28615" 10141898.8344797 -742556.436996589 "Group1" 0.000173137505671623 0.000173137505671623 1
"28616" 10141997.1556409 -742556.436996589 "Group1" 0.00019124441238106 0.00019124441238106 1
"28617" 10142095.4768022 -742556.436996589 "Group1" 0.000202513412610943 0.000202513412610943 1
"28618" 10142193.7979635 -742556.436996589 "Group1" 0.000213782412840826 0.000213782412840826 1
"28619" 10142292.1191247 -742556.436996589 "Group1" 0.000225051413070708 0.000225051413070708 1
"28620" 10142390.440286 -742556.436996589 "Group1" 0.000238250282530057 0.000238250282530057 1
"28621" 10142488.7614473 -742556.436996589 "Group1" 0.000256373868757996 0.000256373868757996 1
"28622" 10142587.0826085 -742556.436996589 "Group1" 0.000291115622580917 0.000291115622580917 1
"28623" 10142685.4037698 -742556.436996589 "Group1" 0.000325857376403838 0.000325857376403838 1
"28624" 10142783.7249311 -742556.436996589 "Group1" 0.000360599130227417 0.000360599130227417 1
"28625" 10142882.0460923 -742556.436996589 "Group1" 0.00039593124758291 0.00039593124758291 1
"28626" 10142980.3672536 -742556.436996589 "Group1" 0.000433372593625027 0.000433372593625027 1
"28627" 10143078.6884149 -742556.436996589 "Group1" 0.000470813939667143 0.000470813939667143 1
"28628" 10143177.0095762 -742556.436996589 "Group1" 0.000508255285709969 0.000508255285709969 1
"28629" 10143275.3307374 -742556.436996589 "Group1" 0.000545696631752086 0.000545696631752086 1
"28630" 10143373.6518987 -742556.436996589 "Group1" 0.000582833950346327 0.000582833950346327 1
"28631" 10143471.97306 -742556.436996589 "Group1" 0.000619499089262255 0.000619499089262255 1
"28632" 10143570.2942212 -742556.436996589 "Group1" 0.000656982157960761 0.000656982157960761 1
"28633" 10143668.6153825 -742556.436996589 "Group1" 0.000698208907532801 0.000698208907532801 1
"28634" 10143766.9365438 -742556.436996589 "Group1" 0.000739435657104841 0.000739435657104841 1
"28635" 10143865.257705 -742556.436996589 "Group1" 0.000780662406676881 0.000780662406676881 1
"28636" 10143963.5788663 -742556.436996589 "Group1" 0.000821889156249702 0.000821889156249702 1
"28637" 10144061.9000276 -742556.436996589 "Group1" 0.000863115905821742 0.000863115905821742 1
"28638" 10144160.2211888 -742556.436996589 "Group1" 0.000904342655393782 0.000904342655393782 1
"28639" 10144258.5423501 -742556.436996589 "Group1" 0.000935319292049921 0.000935319292049921 1
"28640" 10144356.8635114 -742556.436996589 "Group1" 0.000955187923629939 0.000955187923629939 1
"28641" 10144455.1846726 -742556.436996589 "Group1" 0.000975056555210333 0.000975056555210333 1
"28642" 10144553.5058339 -742556.436996589 "Group1" 0.00099492518679035 0.00099492518679035 1
"28643" 10144651.8269952 -742556.436996589 "Group1" 0.00101479381837037 0.00101479381837037 1
"28644" 10144750.1481565 -742556.436996589 "Group1" 0.00103466244995039 0.00103466244995039 1
"28645" 10144848.4693177 -742556.436996589 "Group1" 0.00105453108153078 0.00105453108153078 1
"28646" 10144946.790479 -742556.436996589 "Group1" 0.001074826626542 0.001074826626542 1
"28647" 10145045.1116403 -742556.436996589 "Group1" 0.00110181549152425 0.00110181549152425 1
"28648" 10145143.4328015 -742556.436996589 "Group1" 0.0011288043565065 0.0011288043565065 1
"28649" 10145241.7539628 -742556.436996589 "Group1" 0.00115579322148926 0.00115579322148926 1
"28650" 10145340.0751241 -742556.436996589 "Group1" 0.00118278208647151 0.00118278208647151 1
"28651" 10145438.3962853 -742556.436996589 "Group1" 0.00119966275650757 0.00119966275650757 1
"28652" 10145536.7174466 -742556.436996589 "Group1" 0.0011892824667169 0.0011892824667169 1
"28653" 10145635.0386079 -742556.436996589 "Group1" 0.00117890217692603 0.00117890217692603 1
"28654" 10145733.3597691 -742556.436996589 "Group1" 0.00116852188713535 0.00116852188713535 1
"28655" 10145831.6809304 -742556.436996589 "Group1" 0.00115814159734468 0.00115814159734468 1
"28656" 10145930.0020917 -742556.436996589 "Group1" 0.00114558830210779 0.00114558830210779 1
"28657" 10146028.3232529 -742556.436996589 "Group1" 0.00112901072539796 0.00112901072539796 1
"28658" 10146126.6444142 -742556.436996589 "Group1" 0.00111243314868845 0.00111243314868845 1
"28659" 10146224.9655755 -742556.436996589 "Group1" 0.00109585557197894 0.00109585557197894 1
"28660" 10146323.2867368 -742556.436996589 "Group1" 0.0010452726536939 0.0010452726536939 1
"28661" 10146421.607898 -742556.436996589 "Group1" 0.000930927883328292 0.000930927883328292 1
"28662" 10146519.9290593 -742556.436996589 "Group1" 0.000816583112964851 0.000816583112964851 1
"28663" 10146618.2502206 -742556.436996589 "Group1" 0.000702238342601409 0.000702238342601409 1
"28664" 10146716.5713818 -742556.436996589 "Group1" 0.000587893572237968 0.000587893572237968 1
"28665" 10146814.8925431 -742556.436996589 "Group1" 0.000473548801874527 0.000473548801874527 1
"28666" 10146913.2137044 -742556.436996589 "Group1" 0.000359204031508919 0.000359204031508919 1
"28667" 10147011.5348656 -742556.436996589 "Group1" 0.000254274308985992 0.000254274308985992 1
"28668" 10147109.8560269 -742556.436996589 "Group1" 0.000170881239219395 0.000170881239219395 1
"28669" 10147208.1771882 -742556.436996589 "Group1" 6.76466242594084e-05 6.76466242594084e-05 1
"28670" 10147306.4983494 -742556.436996589 "Group1" -0.00014912632986655 -0.00014912632986655 1
"28671" 10147404.8195107 -742556.436996589 "Group1" -0.000365899283988401 -0.000365899283988401 1
"28672" 10147503.140672 -742556.436996589 "Group1" -0.000582672238110252 -0.000582672238110252 1
"28673" 10147601.4618332 -742556.436996589 "Group1" -0.000799445192232103 -0.000799445192232103 1
"28674" 10147699.7829945 -742556.436996589 "Group1" -0.00101621814635806 -0.00101621814635806 1
"28675" 10147798.1041558 -742556.436996589 "Group1" -0.00123299110047991 -0.00123299110047991 1
"28676" 10147896.4253171 -742556.436996589 "Group1" -0.00144976405460176 -0.00144976405460176 1
"28677" 10147994.7464783 -742556.436996589 "Group1" -0.00166653700872361 -0.00166653700872361 1
"28678" 10148093.0676396 -742556.436996589 "Group1" -0.00188330996284957 -0.00188330996284957 1
"28679" 10148191.3888009 -742556.436996589 "Group1" -0.00215918913218358 -0.00215918913218358 1
"28680" 10148289.7099621 -742556.436996589 "Group1" -0.00248818508020796 -0.00248818508020796 1
"28681" 10148388.0311234 -742556.436996589 "Group1" -0.00281718102823235 -0.00281718102823235 1
"28682" 10148486.3522847 -742556.436996589 "Group1" -0.00314617697626298 -0.00314617697626298 1
"28683" 10148584.6734459 -742556.436996589 "Group1" -0.00347517292428736 -0.00347517292428736 1
"28684" 10148682.9946072 -742556.436996589 "Group1" -0.00380416887231175 -0.00380416887231175 1
"28685" 10148781.3157685 -742556.436996589 "Group1" -0.00413316482033614 -0.00413316482033614 1
"28686" 10148879.6369297 -742556.436996589 "Group1" -0.00451987724281135 -0.00451987724281135 1
"28687" 10148977.958091 -742556.436996589 "Group1" -0.00500975160208122 -0.00500975160208122 1
"28688" 10149076.2792523 -742556.436996589 "Group1" -0.00549962596135109 -0.00549962596135109 1
"28689" 10149174.6004135 -742556.436996589 "Group1" -0.00600068611197626 -0.00600068611197626 1
"28690" 10149272.9215748 -742556.436996589 "Group1" -0.00650708847259379 -0.00650708847259379 1
"28691" 10149371.2427361 -742556.436996589 "Group1" -0.00701349083320173 -0.00701349083320173 1
"28692" 10149469.5638974 -742556.436996589 "Group1" -0.00751989319380966 -0.00751989319380966 1
"28693" 10149567.8850586 -742556.436996589 "Group1" -0.0080262955544176 -0.0080262955544176 1
"28694" 10149666.2062199 -742556.436996589 "Group1" -0.00853269791502554 -0.00853269791502554 1
"28695" 10149764.5273812 -742556.436996589 "Group1" -0.00911958089529633 -0.00911958089529633 1
"28696" 10149862.8485424 -742556.436996589 "Group1" -0.00984312365899635 -0.00984312365899635 1
"28697" 10149961.1697037 -742556.436996589 "Group1" -0.0105666664226964 -0.0105666664226964 1
"28698" 10150059.490865 -742556.436996589 "Group1" -0.0112902091863964 -0.0112902091863964 1
"28699" 10150157.8120262 -742556.436996589 "Group1" -0.0120137519501101 -0.0120137519501101 1
"28700" 10150256.1331875 -742556.436996589 "Group1" -0.0126886072133142 -0.0126886072133142 1
"28701" 10150354.4543488 -742556.436996589 "Group1" -0.0133231718533885 -0.0133231718533885 1
"28702" 10150452.77551 -742556.436996589 "Group1" -0.0139577364934629 -0.0139577364934629 1
"28703" 10150551.0966713 -742556.436996589 "Group1" -0.0145923011335492 -0.0145923011335492 1
"28704" 10150649.4178326 -742556.436996589 "Group1" -0.0152443016165139 -0.0152443016165139 1
"28705" 10150747.7389938 -742556.436996589 "Group1" -0.015920856734388 -0.015920856734388 1
"28706" 10150846.0601551 -742556.436996589 "Group1" -0.0166654974527197 -0.0166654974527197 1
"28707" 10150944.3813164 -742556.436996589 "Group1" -0.0175348011120931 -0.0175348011120931 1
"28708" 10151042.7024777 -742556.436996589 "Group1" -0.0184041047714499 -0.0184041047714499 1
"28709" 10151141.0236389 -742556.436996589 "Group1" -0.0192734084308068 -0.0192734084308068 1
"28710" 10151239.3448002 -742556.436996589 "Group1" -0.0201427120901637 -0.0201427120901637 1
"28711" 10151337.6659615 -742556.436996589 "Group1" -0.021012015749537 -0.021012015749537 1
"28712" 10151435.9871227 -742556.436996589 "Group1" -0.0218813194088939 -0.0218813194088939 1
"28713" 10151534.308284 -742556.436996589 "Group1" -0.0227193054284551 -0.0227193054284551 1
"28714" 10151632.6294453 -742556.436996589 "Group1" -0.0235234114327181 -0.0235234114327181 1
"28715" 10151730.9506065 -742556.436996589 "Group1" -0.0243275174369963 -0.0243275174369963 1
"28716" 10151829.2717678 -742556.436996589 "Group1" -0.0251316234412592 -0.0251316234412592 1
"28863" 10136786.1340937 -742471.488409867 "Group1" -0.00537476082340835 -0.00537476082340835 1
"28864" 10136884.455255 -742471.488409867 "Group1" -0.0050071265146573 -0.0050071265146573 1
"28865" 10136982.7764162 -742471.488409867 "Group1" -0.00461674789408956 -0.00461674789408956 1
"28866" 10137081.0975775 -742471.488409867 "Group1" -0.00420858367799361 -0.00420858367799361 1
"28867" 10137179.4187388 -742471.488409867 "Group1" -0.00380041946190539 -0.00380041946190539 1
"28868" 10137277.7399 -742471.488409867 "Group1" -0.00339225524581718 -0.00339225524581718 1
"28869" 10137376.0610613 -742471.488409867 "Group1" -0.00298409102972896 -0.00298409102972896 1
"28870" 10137474.3822226 -742471.488409867 "Group1" -0.00272613572501609 -0.00272613572501609 1
"28871" 10137572.7033838 -742471.488409867 "Group1" -0.00252294218095421 -0.00252294218095421 1
"28872" 10137671.0245451 -742471.488409867 "Group1" -0.00234103828861526 -0.00234103828861526 1
"28873" 10137769.3457064 -742471.488409867 "Group1" -0.00215913439627631 -0.00215913439627631 1
"28874" 10137867.6668676 -742471.488409867 "Group1" -0.00197723050393392 -0.00197723050393392 1
"28875" 10137965.9880289 -742471.488409867 "Group1" -0.00179532661159498 -0.00179532661159498 1
"28876" 10138064.3091902 -742471.488409867 "Group1" -0.00161342271925603 -0.00161342271925603 1
"28877" 10138162.6303514 -742471.488409867 "Group1" -0.00143151882691708 -0.00143151882691708 1
"28878" 10138260.9515127 -742471.488409867 "Group1" -0.00124961493457469 -0.00124961493457469 1
"28879" 10138359.272674 -742471.488409867 "Group1" -0.00107029034676326 -0.00107029034676326 1
"28880" 10138457.5938353 -742471.488409867 "Group1" -0.000921228105381368 -0.000921228105381368 1
"28881" 10138555.9149965 -742471.488409867 "Group1" -0.000772165863999471 -0.000772165863999471 1
"28882" 10138654.2361578 -742471.488409867 "Group1" -0.000623103622614751 -0.000623103622614751 1
"28883" 10138752.5573191 -742471.488409867 "Group1" -0.000474041381232854 -0.000474041381232854 1
"28884" 10138850.8784803 -742471.488409867 "Group1" -0.000364382276585782 -0.000364382276585782 1
"28885" 10138949.1996416 -742471.488409867 "Group1" -0.000357525359797775 -0.000357525359797775 1
"28886" 10139047.5208029 -742471.488409867 "Group1" -0.000350668443009768 -0.000350668443009768 1
"28887" 10139145.8419641 -742471.488409867 "Group1" -0.000343811526221631 -0.000343811526221631 1
"28888" 10139244.1631254 -742471.488409867 "Group1" -0.000336954609433625 -0.000336954609433625 1
"28889" 10139342.4842867 -742471.488409867 "Group1" -0.000330097692645618 -0.000330097692645618 1
"28890" 10139440.8054479 -742471.488409867 "Group1" -0.000323240775857611 -0.000323240775857611 1
"28891" 10139539.1266092 -742471.488409867 "Group1" -0.000316383859069474 -0.000316383859069474 1
"28892" 10139637.4477705 -742471.488409867 "Group1" -0.000309526942281467 -0.000309526942281467 1
"28893" 10139735.7689317 -742471.488409867 "Group1" -0.00030267002549346 -0.00030267002549346 1
"28894" 10139834.090093 -742471.488409867 "Group1" -0.000254386126481886 -0.000254386126481886 1
"28895" 10139932.4112543 -742471.488409867 "Group1" -0.000171723860231735 -0.000171723860231735 1
"28896" 10140030.7324156 -742471.488409867 "Group1" -0.000123035416961978 -0.000123035416961978 1
"28897" 10140129.0535768 -742471.488409867 "Group1" -9.40979506012875e-05 -9.40979506012875e-05 1
"28898" 10140227.3747381 -742471.488409867 "Group1" -6.51604842405971e-05 -6.51604842405971e-05 1
"28899" 10140325.6958994 -742471.488409867 "Group1" -6.44669086598492e-05 -6.44669086598492e-05 1
"28900" 10140424.0170606 -742471.488409867 "Group1" -6.85079314245351e-05 -6.85079314245351e-05 1
"28901" 10140522.3382219 -742471.488409867 "Group1" -7.2548954189221e-05 -7.2548954189221e-05 1
"28902" 10140620.6593832 -742471.488409867 "Group1" -7.65899769539069e-05 -7.65899769539069e-05 1
"28903" 10140718.9805444 -742471.488409867 "Group1" -8.06309997186694e-05 -8.06309997186694e-05 1
"28904" 10140817.3017057 -742471.488409867 "Group1" -8.46720224833553e-05 -8.46720224833553e-05 1
"28905" 10140915.622867 -742471.488409867 "Group1" -8.87130452480412e-05 -8.87130452480412e-05 1
"28906" 10141013.9440282 -742471.488409867 "Group1" -6.4405918024159e-05 -6.4405918024159e-05 1
"28907" 10141112.2651895 -742471.488409867 "Group1" -3.50744458332848e-05 -3.50744458332848e-05 1
"28908" 10141210.5863508 -742471.488409867 "Group1" -5.7429736429662e-06 -5.7429736429662e-06 1
"28909" 10141308.907512 -742471.488409867 "Group1" 2.35884985473524e-05 2.35884985473524e-05 1
"28910" 10141407.2286733 -742471.488409867 "Group1" 4.52295014517652e-05 4.52295014517652e-05 1
"28911" 10141505.5498346 -742471.488409867 "Group1" 6.4562888620439e-05 6.4562888620439e-05 1
"28912" 10141603.8709959 -742471.488409867 "Group1" 8.3896275789479e-05 8.3896275789479e-05 1
"28913" 10141702.1921571 -742471.488409867 "Group1" 0.000103229662958153 0.000103229662958153 1
"28914" 10141800.5133184 -742471.488409867 "Group1" 0.000122563050126827 0.000122563050126827 1
"28915" 10141898.8344797 -742471.488409867 "Group1" 0.0001418964372955 0.0001418964372955 1
"28916" 10141997.1556409 -742471.488409867 "Group1" 0.00016122982446454 0.00016122982446454 1
"28917" 10142095.4768022 -742471.488409867 "Group1" 0.000180563211633214 0.000180563211633214 1
"28918" 10142193.7979635 -742471.488409867 "Group1" 0.000199896598801888 0.000199896598801888 1
"28919" 10142292.1191247 -742471.488409867 "Group1" 0.000215040142317567 0.000215040142317567 1
"28920" 10142390.440286 -742471.488409867 "Group1" 0.000226309142547663 0.000226309142547663 1
"28921" 10142488.7614473 -742471.488409867 "Group1" 0.000250393147544585 0.000250393147544585 1
"28922" 10142587.0826085 -742471.488409867 "Group1" 0.000285134901367506 0.000285134901367506 1
"28923" 10142685.4037698 -742471.488409867 "Group1" 0.000322115716204436 0.000322115716204436 1
"28924" 10142783.7249311 -742471.488409867 "Group1" 0.000359557062247262 0.000359557062247262 1
"28925" 10142882.0460923 -742471.488409867 "Group1" 0.000396998408289378 0.000396998408289378 1
"28926" 10142980.3672536 -742471.488409867 "Group1" 0.000434439754331494 0.000434439754331494 1
"28927" 10143078.6884149 -742471.488409867 "Group1" 0.000471881100373611 0.000471881100373611 1
"28928" 10143177.0095762 -742471.488409867 "Group1" 0.000509322446416437 0.000509322446416437 1
"28929" 10143275.3307374 -742471.488409867 "Group1" 0.000546763792458553 0.000546763792458553 1
"28930" 10143373.6518987 -742471.488409867 "Group1" 0.000583918364844285 0.000583918364844285 1
"28931" 10143471.97306 -742471.488409867 "Group1" 0.000620583503760212 0.000620583503760212 1
"28932" 10143570.2942212 -742471.488409867 "Group1" 0.000657248642676835 0.000657248642676835 1
"28933" 10143668.6153825 -742471.488409867 "Group1" 0.000693913781592762 0.000693913781592762 1
"28934" 10143766.9365438 -742471.488409867 "Group1" 0.000734913867203711 0.000734913867203711 1
"28935" 10143865.257705 -742471.488409867 "Group1" 0.000776140616775751 0.000776140616775751 1
"28936" 10143963.5788663 -742471.488409867 "Group1" 0.000817367366348573 0.000817367366348573 1
"28937" 10144061.9000276 -742471.488409867 "Group1" 0.000858594115920613 0.000858594115920613 1
"28938" 10144160.2211888 -742471.488409867 "Group1" 0.000899820865492653 0.000899820865492653 1
"28939" 10144258.5423501 -742471.488409867 "Group1" 0.000931804649448665 0.000931804649448665 1
"28940" 10144356.8635114 -742471.488409867 "Group1" 0.000951673281028683 0.000951673281028683 1
"28941" 10144455.1846726 -742471.488409867 "Group1" 0.000971541912609077 0.000971541912609077 1
"28942" 10144553.5058339 -742471.488409867 "Group1" 0.000991410544189094 0.000991410544189094 1
"28943" 10144651.8269952 -742471.488409867 "Group1" 0.00101127917576911 0.00101127917576911 1
"28944" 10144750.1481565 -742471.488409867 "Group1" 0.00103114780734913 0.00103114780734913 1
"28945" 10144848.4693177 -742471.488409867 "Group1" 0.00105101643892952 0.00105101643892952 1
"28946" 10144946.790479 -742471.488409867 "Group1" 0.00107088507050954 0.00107088507050954 1
"28947" 10145045.1116403 -742471.488409867 "Group1" 0.00109075370208956 0.00109075370208956 1
"28948" 10145143.4328015 -742471.488409867 "Group1" 0.00111473321099339 0.00111473321099339 1
"28949" 10145241.7539628 -742471.488409867 "Group1" 0.00114172207597615 0.00114172207597615 1
"28950" 10145340.0751241 -742471.488409867 "Group1" 0.00116871094095839 0.00116871094095839 1
"28951" 10145438.3962853 -742471.488409867 "Group1" 0.00117347664556599 0.00117347664556599 1
"28952" 10145536.7174466 -742471.488409867 "Group1" 0.00116309635577532 0.00116309635577532 1
"28953" 10145635.0386079 -742471.488409867 "Group1" 0.00115271606598445 0.00115271606598445 1
"28954" 10145733.3597691 -742471.488409867 "Group1" 0.00114233577619377 0.00114233577619377 1
"28955" 10145831.6809304 -742471.488409867 "Group1" 0.0011319554864031 0.0011319554864031 1
"28956" 10145930.0020917 -742471.488409867 "Group1" 0.00112157519661243 0.00112157519661243 1
"28957" 10146028.3232529 -742471.488409867 "Group1" 0.00110528751957418 0.00110528751957418 1
"28958" 10146126.6444142 -742471.488409867 "Group1" 0.00108870994286467 0.00108870994286467 1
"28959" 10146224.9655755 -742471.488409867 "Group1" 0.00107213236615516 0.00107213236615516 1
"28960" 10146323.2867368 -742471.488409867 "Group1" 0.00099640258178737 0.00099640258178737 1
"28961" 10146421.607898 -742471.488409867 "Group1" 0.000882057811421762 0.000882057811421762 1
"28962" 10146519.9290593 -742471.488409867 "Group1" 0.000767713041058321 0.000767713041058321 1
"28963" 10146618.2502206 -742471.488409867 "Group1" 0.00065336827069488 0.00065336827069488 1
"28964" 10146716.5713818 -742471.488409867 "Group1" 0.000539023500331438 0.000539023500331438 1
"28965" 10146814.8925431 -742471.488409867 "Group1" 0.000424678729967997 0.000424678729967997 1
"28966" 10146913.2137044 -742471.488409867 "Group1" 0.000332412608081154 0.000332412608081154 1
"28967" 10147011.5348656 -742471.488409867 "Group1" 0.000249019538314557 0.000249019538314557 1
"28968" 10147109.8560269 -742471.488409867 "Group1" 0.00016562646854796 0.00016562646854796 1
"28969" 10147208.1771882 -742471.488409867 "Group1" 8.22333987813628e-05 8.22333987813628e-05 1
"28970" 10147306.4983494 -742471.488409867 "Group1" -0.000125533731254667 -0.000125533731254667 1
"28971" 10147404.8195107 -742471.488409867 "Group1" -0.000342306685376518 -0.000342306685376518 1
"28972" 10147503.140672 -742471.488409867 "Group1" -0.000559079639498369 -0.000559079639498369 1
"28973" 10147601.4618332 -742471.488409867 "Group1" -0.00077585259362022 -0.00077585259362022 1
"28974" 10147699.7829945 -742471.488409867 "Group1" -0.000992625547746178 -0.000992625547746178 1
"28975" 10147798.1041558 -742471.488409867 "Group1" -0.00120939850186803 -0.00120939850186803 1
"28976" 10147896.4253171 -742471.488409867 "Group1" -0.00142617145598988 -0.00142617145598988 1
"28977" 10147994.7464783 -742471.488409867 "Group1" -0.00164294441011173 -0.00164294441011173 1
"28978" 10148093.0676396 -742471.488409867 "Group1" -0.00185987732081947 -0.00185987732081947 1
"28979" 10148191.3888009 -742471.488409867 "Group1" -0.00211311955582287 -0.00211311955582287 1
"28980" 10148289.7099621 -742471.488409867 "Group1" -0.00249100035081029 -0.00249100035081029 1
"28981" 10148388.0311234 -742471.488409867 "Group1" -0.00286760359214826 -0.00286760359214826 1
"28982" 10148486.3522847 -742471.488409867 "Group1" -0.00319659954017888 -0.00319659954017888 1
"28983" 10148584.6734459 -742471.488409867 "Group1" -0.00352559548820327 -0.00352559548820327 1
"28984" 10148682.9946072 -742471.488409867 "Group1" -0.00385459143622766 -0.00385459143622766 1
"28985" 10148781.3157685 -742471.488409867 "Group1" -0.00418358738425205 -0.00418358738425205 1
"28986" 10148879.6369297 -742471.488409867 "Group1" -0.00452677264021353 -0.00452677264021353 1
"28987" 10148977.958091 -742471.488409867 "Group1" -0.0050166469994834 -0.0050166469994834 1
"28988" 10149076.2792523 -742471.488409867 "Group1" -0.00550893435426118 -0.00550893435426118 1
"28989" 10149174.6004135 -742471.488409867 "Group1" -0.00601533671486912 -0.00601533671486912 1
"28990" 10149272.9215748 -742471.488409867 "Group1" -0.00652173907548665 -0.00652173907548665 1
"28991" 10149371.2427361 -742471.488409867 "Group1" -0.00702814143609458 -0.00702814143609458 1
"28992" 10149469.5638974 -742471.488409867 "Group1" -0.00753454379670252 -0.00753454379670252 1
"28993" 10149567.8850586 -742471.488409867 "Group1" -0.00804094615731046 -0.00804094615731046 1
"28994" 10149666.2062199 -742471.488409867 "Group1" -0.0085473485179184 -0.0085473485179184 1
"28995" 10149764.5273812 -742471.488409867 "Group1" -0.0090758160177756 -0.0090758160177756 1
"28996" 10149862.8485424 -742471.488409867 "Group1" -0.00979935878147562 -0.00979935878147562 1
"28997" 10149961.1697037 -742471.488409867 "Group1" -0.0105229015451756 -0.0105229015451756 1
"28998" 10150059.490865 -742471.488409867 "Group1" -0.0112083091153469 -0.0112083091153469 1
"28999" 10150157.8120262 -742471.488409867 "Group1" -0.0118428737554332 -0.0118428737554332 1
"29000" 10150256.1331875 -742471.488409867 "Group1" -0.0124774383955076 -0.0124774383955076 1
"29001" 10150354.4543488 -742471.488409867 "Group1" -0.0131120030355819 -0.0131120030355819 1
"29002" 10150452.77551 -742471.488409867 "Group1" -0.0137465676756562 -0.0137465676756562 1
"29003" 10150551.0966713 -742471.488409867 "Group1" -0.0143811323157426 -0.0143811323157426 1
"29004" 10150649.4178326 -742471.488409867 "Group1" -0.0150424799149774 -0.0150424799149774 1
"29005" 10150747.7389938 -742471.488409867 "Group1" -0.0157190350328515 -0.0157190350328515 1
"29006" 10150846.0601551 -742471.488409867 "Group1" -0.0163955901507256 -0.0163955901507256 1
"29007" 10150944.3813164 -742471.488409867 "Group1" -0.0172163271227836 -0.0172163271227836 1
"29008" 10151042.7024777 -742471.488409867 "Group1" -0.0180856307821405 -0.0180856307821405 1
"29009" 10151141.0236389 -742471.488409867 "Group1" -0.0189549344414974 -0.0189549344414974 1
"29010" 10151239.3448002 -742471.488409867 "Group1" -0.0198242381008543 -0.0198242381008543 1
"29011" 10151337.6659615 -742471.488409867 "Group1" -0.0206935417602276 -0.0206935417602276 1
"29012" 10151435.9871227 -742471.488409867 "Group1" -0.0215628454195845 -0.0215628454195845 1
"29013" 10151534.308284 -742471.488409867 "Group1" -0.0223870291720462 -0.0223870291720462 1
"29014" 10151632.6294453 -742471.488409867 "Group1" -0.0231911351763092 -0.0231911351763092 1
"29015" 10151730.9506065 -742471.488409867 "Group1" -0.0239952411805874 -0.0239952411805874 1
"29016" 10151829.2717678 -742471.488409867 "Group1" -0.0247993471848503 -0.0247993471848503 1
"29017" 10151927.5929291 -742471.488409867 "Group1" -0.0256034531891133 -0.0256034531891133 1
"29162" 10136687.8129324 -742386.539823145 "Group1" -0.00605791570931689 -0.00605791570931689 1
"29163" 10136786.1340937 -742386.539823145 "Group1" -0.00564975149322867 -0.00564975149322867 1
"29164" 10136884.455255 -742386.539823145 "Group1" -0.00524158727714045 -0.00524158727714045 1
"29165" 10136982.7764162 -742386.539823145 "Group1" -0.00483342306105224 -0.00483342306105224 1
"29166" 10137081.0975775 -742386.539823145 "Group1" -0.00442525884495629 -0.00442525884495629 1
"29167" 10137179.4187388 -742386.539823145 "Group1" -0.00401709462886807 -0.00401709462886807 1
"29168" 10137277.7399 -742386.539823145 "Group1" -0.00360893041277985 -0.00360893041277985 1
"29169" 10137376.0610613 -742386.539823145 "Group1" -0.00320076619669164 -0.00320076619669164 1
"29170" 10137474.3822226 -742386.539823145 "Group1" -0.00297707236594463 -0.00297707236594463 1
"29171" 10137572.7033838 -742386.539823145 "Group1" -0.00276660050341009 -0.00276660050341009 1
"29172" 10137671.0245451 -742386.539823145 "Group1" -0.00255612864087555 -0.00255612864087555 1
"29173" 10137769.3457064 -742386.539823145 "Group1" -0.00236792583214266 -0.00236792583214266 1
"29174" 10137867.6668676 -742386.539823145 "Group1" -0.00218602193980027 -0.00218602193980027 1
"29175" 10137965.9880289 -742386.539823145 "Group1" -0.00200411804746133 -0.00200411804746133 1
"29176" 10138064.3091902 -742386.539823145 "Group1" -0.00182221415512238 -0.00182221415512238 1
"29177" 10138162.6303514 -742386.539823145 "Group1" -0.00164031026278343 -0.00164031026278343 1
"29178" 10138260.9515127 -742386.539823145 "Group1" -0.00145840637044104 -0.00145840637044104 1
"29179" 10138359.272674 -742386.539823145 "Group1" -0.0012935311295208 -0.0012935311295208 1
"29180" 10138457.5938353 -742386.539823145 "Group1" -0.0011444688881389 -0.0011444688881389 1
"29181" 10138555.9149965 -742386.539823145 "Group1" -0.000995406646757003 -0.000995406646757003 1
"29182" 10138654.2361578 -742386.539823145 "Group1" -0.000846344405372283 -0.000846344405372283 1
"29183" 10138752.5573191 -742386.539823145 "Group1" -0.000697282163990386 -0.000697282163990386 1
"29184" 10138850.8784803 -742386.539823145 "Group1" -0.000548219922608489 -0.000548219922608489 1
"29185" 10138949.1996416 -742386.539823145 "Group1" -0.000538279982168474 -0.000538279982168474 1
"29186" 10139047.5208029 -742386.539823145 "Group1" -0.000531423065380467 -0.000531423065380467 1
"29187" 10139145.8419641 -742386.539823145 "Group1" -0.000524566148592331 -0.000524566148592331 1
"29188" 10139244.1631254 -742386.539823145 "Group1" -0.000517709231804324 -0.000517709231804324 1
"29189" 10139342.4842867 -742386.539823145 "Group1" -0.000510852315016317 -0.000510852315016317 1
"29190" 10139440.8054479 -742386.539823145 "Group1" -0.00050399539822831 -0.00050399539822831 1
"29191" 10139539.1266092 -742386.539823145 "Group1" -0.000497138481440173 -0.000497138481440173 1
"29192" 10139637.4477705 -742386.539823145 "Group1" -0.000490281564652167 -0.000490281564652167 1
"29193" 10139735.7689317 -742386.539823145 "Group1" -0.000427862028628005 -0.000427862028628005 1
"29194" 10139834.090093 -742386.539823145 "Group1" -0.00034519976237942 -0.00034519976237942 1
"29195" 10139932.4112543 -742386.539823145 "Group1" -0.000262537496129269 -0.000262537496129269 1
"29196" 10140030.7324156 -742386.539823145 "Group1" -0.000223405280365975 -0.000223405280365975 1
"29197" 10140129.0535768 -742386.539823145 "Group1" -0.000194467814005284 -0.000194467814005284 1
"29198" 10140227.3747381 -742386.539823145 "Group1" -0.000165530347644594 -0.000165530347644594 1
"29199" 10140325.6958994 -742386.539823145 "Group1" -0.000136592881283355 -0.000136592881283355 1
"29200" 10140424.0170606 -742386.539823145 "Group1" -0.00012650589787377 -0.00012650589787377 1
"29201" 10140522.3382219 -742386.539823145 "Group1" -0.000130546920638456 -0.000130546920638456 1
"29202" 10140620.6593832 -742386.539823145 "Group1" -0.000134587943403142 -0.000134587943403142 1
"29203" 10140718.9805444 -742386.539823145 "Group1" -0.000138628966167904 -0.000138628966167904 1
"29204" 10140817.3017057 -742386.539823145 "Group1" -0.00014266998893259 -0.00014266998893259 1
"29205" 10140915.622867 -742386.539823145 "Group1" -0.000128127244182357 -0.000128127244182357 1
"29206" 10141013.9440282 -742386.539823145 "Group1" -9.87957719920383e-05 -9.87957719920383e-05 1
"29207" 10141112.2651895 -742386.539823145 "Group1" -6.9464299801164e-05 -6.9464299801164e-05 1
"29208" 10141210.5863508 -742386.539823145 "Group1" -4.01328276108455e-05 -4.01328276108455e-05 1
"29209" 10141308.907512 -742386.539823145 "Group1" -1.08013554205269e-05 -1.08013554205269e-05 1
"29210" 10141407.2286733 -742386.539823145 "Group1" 1.39884330756849e-05 1.39884330756849e-05 1
"29211" 10141505.5498346 -742386.539823145 "Group1" 3.33218202443587e-05 3.33218202443587e-05 1
"29212" 10141603.8709959 -742386.539823145 "Group1" 5.26552074133988e-05 5.26552074133988e-05 1
"29213" 10141702.1921571 -742386.539823145 "Group1" 7.19885945820725e-05 7.19885945820725e-05 1
"29214" 10141800.5133184 -742386.539823145 "Group1" 9.13219817507463e-05 9.13219817507463e-05 1
"29215" 10141898.8344797 -742386.539823145 "Group1" 0.00011065536891942 0.00011065536891942 1
"29216" 10141997.1556409 -742386.539823145 "Group1" 0.00012998875608846 0.00012998875608846 1
"29217" 10142095.4768022 -742386.539823145 "Group1" 0.000149322143257134 0.000149322143257134 1
"29218" 10142193.7979635 -742386.539823145 "Group1" 0.000168655530425808 0.000168655530425808 1
"29219" 10142292.1191247 -742386.539823145 "Group1" 0.000187988917594481 0.000187988917594481 1
"29220" 10142390.440286 -742386.539823145 "Group1" 0.000210312419251781 0.000210312419251781 1
"29221" 10142488.7614473 -742386.539823145 "Group1" 0.000248300184826669 0.000248300184826669 1
"29222" 10142587.0826085 -742386.539823145 "Group1" 0.000285741530868786 0.000285741530868786 1
"29223" 10142685.4037698 -742386.539823145 "Group1" 0.000323182876910902 0.000323182876910902 1
"29224" 10142783.7249311 -742386.539823145 "Group1" 0.000360624222953728 0.000360624222953728 1
"29225" 10142882.0460923 -742386.539823145 "Group1" 0.000398065568995844 0.000398065568995844 1
"29226" 10142980.3672536 -742386.539823145 "Group1" 0.00043550691503796 0.00043550691503796 1
"29227" 10143078.6884149 -742386.539823145 "Group1" 0.000472948261080077 0.000472948261080077 1
"29228" 10143177.0095762 -742386.539823145 "Group1" 0.000510389607122903 0.000510389607122903 1
"29229" 10143275.3307374 -742386.539823145 "Group1" 0.000547830953165019 0.000547830953165019 1
"29230" 10143373.6518987 -742386.539823145 "Group1" 0.000585002779342241 0.000585002779342241 1
"29231" 10143471.97306 -742386.539823145 "Group1" 0.000621667918258168 0.000621667918258168 1
"29232" 10143570.2942212 -742386.539823145 "Group1" 0.00065833305717479 0.00065833305717479 1
"29233" 10143668.6153825 -742386.539823145 "Group1" 0.000694998196090718 0.000694998196090718 1
"29234" 10143766.9365438 -742386.539823145 "Group1" 0.000731663335006646 0.000731663335006646 1
"29235" 10143865.257705 -742386.539823145 "Group1" 0.000771618826874628 0.000771618826874628 1
"29236" 10143963.5788663 -742386.539823145 "Group1" 0.000812845576447449 0.000812845576447449 1
[truncated: 18,714,070 more chars]
