# Supplementary material for: Spatiotemporal high-resolution prediction and mapping: methodology and application to dengue disease
Source: J Geogr Syst. 2022 Feb 19;24(4):527–81. doi: 10.1007/s10109-021-00368-0 (PMC8857957; doi:10.1007/s10109-021-00368-0)
Supplement: Supplementary file 2 — (ZIP 5354 KB) [file 10109_2021_368_MOESM2_ESM.zip › Online 2/label.csv]

No	NAME_3	ID.NA	id
1	NA	NA	5
2	NA	NA	5
3	NA	NA	11
4	NA	NA	11
5	NA	NA	6
6	NA	NA	6
7	Bandung Kidul	6	6
8	NA	NA	12
9	Buahbatu	12	12
10	Rancasari	25	25
11	Rancasari	25	25
12	Gedebage	20	20
13	Gedebage	20	20
14	NA	NA	20
15	NA	NA	5
16	Babakan Ciparay	5	5
17	Babakan Ciparay	5	5
18	Bojongloa Kidul	11	11
19	Bojongloa Kidul	11	11
20	Bandung Kidul	6	6
21	Bandung Kidul	6	6
22	Bandung Kidul	6	6
23	Buahbatu	12	12
24	Buahbatu	12	12
25	Buahbatu	12	12
26	Rancasari	25	25
27	Gedebage	20	20
28	Gedebage	20	20
29	Gedebage	20	20
30	NA	NA	7
31	Bandung Kulon	7	7
32	Babakan Ciparay	5	5
33	Babakan Ciparay	5	5
34	Bojongloa Kidul	11	11
35	Astanaanyar	4	4
36	Regol	26	26
37	Lengkong	22	22
38	Batununggal	9	9
39	Buahbatu	12	12
40	Buahbatu	12	12
41	Rancasari	25	25
42	Gedebage	20	20
43	Gedebage	20	20
44	Gedebage	20	20
45	Panyileukan	24	24
46	NA	NA	24
47	NA	NA	7
48	Bandung Kulon	7	7
49	Babakan Ciparay	5	5
50	Bojongloa Kaler	10	10
51	Bojongloa Kaler	10	10
52	Regol	26	26
53	Regol	26	26
54	Lengkong	22	22
55	Batununggal	9	9
56	Kiaracondong	21	21
57	Buahbatu	12	12
58	Buahbatu	12	12
59	Arcamanik	3	3
60	Cinambo	18	18
61	Gedebage	20	20
62	Panyileukan	24	24
63	NA	NA	24
64	Bandung Kulon	7	7
65	NA	NA	7
66	Bandung Kulon	7	7
67	Babakan Ciparay	5	5
68	Bojongloa Kaler	10	10
69	Regol	26	26
70	Lengkong	22	22
71	Lengkong	22	22
72	Lengkong	22	22
73	Kiaracondong	21	21
74	Kiaracondong	21	21
75	Antapani	2	2
76	Arcamanik	3	3
77	Cinambo	18	18
78	Panyileukan	24	24
79	Panyileukan	24	24
80	Cibiru	15	15
81	NA	NA	15
82	NA	NA	7
83	Bandung Kulon	7	7
84	Babakan Ciparay	5	5
85	Andir	1	1
86	Andir	1	1
87	Sumur Bandung	29	29
88	Sumur Bandung	29	29
89	Batununggal	9	9
90	Kiaracondong	21	21
91	Antapani	2	2
92	Arcamanik	3	3
93	Arcamanik	3	3
94	Cinambo	18	18
95	Cinambo	18	18
96	Ujung Berung	30	30
97	Cibiru	15	15
98	NA	NA	15
99	NA	NA	7
100	Andir	1	1
101	Cicendo	16	16
102	Cicendo	16	16
103	Cicendo	16	16
104	Bandung Wetan	8	8
105	Bandung Wetan	8	8
106	Cibeunying Kidul	14	14
107	Kiaracondong	21	21
108	Antapani	2	2
109	Antapani	2	2
110	Arcamanik	3	3
111	Arcamanik	3	3
112	Ujung Berung	30	30
113	Ujung Berung	30	30
114	Ujung Berung	30	30
115	Cibiru	15	15
116	NA	NA	16
117	NA	NA	1
118	Cicendo	16	16
119	Cicendo	16	16
120	Cicendo	16	16
121	Coblong	19	19
122	Bandung Wetan	8	8
123	Cibeunying Kaler	13	13
124	Cibeunying Kidul	14	14
125	Cibeunying Kidul	14	14
126	Cibeunying Kidul	14	14
127	Mandalajati	23	23
128	Mandalajati	23	23
129	Ujung Berung	30	30
130	NA	NA	30
131	Ujung Berung	30	30
132	NA	NA	15
133	Cibiru	15	15
134	NA	NA	15
135	Cicendo	16	16
136	Cicendo	16	16
137	Sukajadi	27	27
138	Sukajadi	27	27
139	Sukajadi	27	27
140	Coblong	19	19
141	Coblong	19	19
142	Cibeunying Kaler	13	13
143	NA	NA	13
144	NA	NA	14
145	Mandalajati	23	23
146	NA	NA	23
147	NA	NA	23
148	Ujung Berung	30	30
149	NA	NA	30
150	NA	NA	28
151	Sukasari	28	28
152	Sukajadi	27	27
153	Cidadap	17	17
154	Coblong	19	19
155	Cibeunying Kaler	13	13
156	NA	NA	13
157	NA	NA	14
158	NA	NA	28
159	Sukasari	28	28
160	Sukasari	28	28
161	Cidadap	17	17
162	Cidadap	17	17
163	Cibeunying Kaler	13	13
164	NA	NA	13
165	NA	NA	26
166	Sukasari	28	28
167	Cidadap	17	17
168	Cidadap	17	17
169	Cidadap	17	17
170	NA	NA	17
171	NA	NA	28
172	Cidadap	17	17
173	Cidadap	17	17
174	NA	NA	17
175	NA	NA	17
176	NA	NA	28
177	Cidadap	17	17
178	NA	NA	17
179	NA	NA	28
