# Supplementary material for: Spatiotemporal high-resolution prediction and mapping: methodology and application to dengue disease
Source: J Geogr Syst. 2022 Feb 19;24(4):527–81. doi: 10.1007/s10109-021-00368-0 (PMC8857957; doi:10.1007/s10109-021-00368-0)
Supplement: Supplementary file 2 — (ZIP 5354 KB) [file 10109_2021_368_MOESM2_ESM.zip › Online 2/prec.data.csv]

	x	y	Jan	Feb	Mar	Apr	May	Jun	Jul	Aug	Sep	Oct	Nov	Dec
1	107.574794433664	-6.96506059879116	257	213	279	273	179	90	66	62	98	189	295	287
2	107.585405074111	-6.96506059879116	258	214	280	273	178	90	65	61	97	187	292	287
3	107.596015714557	-6.96506059879116	257	214	281	273	178	89	65	61	96	185	292	287
4	107.606626355003	-6.96506059879116	257	215	282	273	177	89	65	61	95	184	290	287
5	107.617236995449	-6.96506059879116	261	216	284	274	178	89	64	61	94	182	290	290
6	107.627847635896	-6.96506059879116	258	216	285	273	174	85	62	58	91	178	285	288
7	107.638458276342	-6.96506059879116	259	217	286	273	174	85	62	58	90	176	285	288
8	107.649068916788	-6.96506059879116	259	218	287	273	174	84	61	57	88	175	285	288
9	107.659679557235	-6.96506059879116	264	220	289	274	174	84	60	57	86	171	282	290
10	107.670290197681	-6.96506059879116	264	221	290	274	174	83	60	55	85	170	280	292
11	107.680900838127	-6.96506059879116	264	220	292	274	173	82	60	55	84	168	278	291
12	107.691511478573	-6.96506059879116	264	220	293	274	172	80	60	54	83	167	276	290
13	107.70212211902	-6.96506059879116	266	221	296	274	172	81	59	54	80	164	273	289
14	107.712732759466	-6.96506059879116	266	222	297	274	172	80	59	54	80	164	272	289
15	107.563583716526	-6.95571064607831	254	210	276	271	177	88	65	62	97	186	292	282
16	107.574194297778	-6.95571064607831	255	212	277	272	179	90	66	62	98	188	294	285
17	107.58480487903	-6.95571064607831	256	213	278	273	180	92	66	62	98	187	293	286
18	107.595415460282	-6.95571064607831	256	214	279	273	179	91	66	61	96	185	291	286
19	107.606026041534	-6.95571064607831	256	214	280	273	178	89	65	61	95	182	290	286
20	107.616636622786	-6.95571064607831	259	216	281	273	178	89	64	60	94	181	290	288
21	107.627247204037	-6.95571064607831	260	217	283	273	177	88	63	59	92	179	288	289
22	107.637857785289	-6.95571064607831	262	219	285	274	178	89	63	59	92	178	288	290
23	107.648468366541	-6.95571064607831	263	220	286	274	177	88	63	58	90	176	285	290
24	107.659078947793	-6.95571064607831	266	222	288	274	176	85	62	57	87	173	282	293
25	107.669689529045	-6.95571064607831	266	223	290	274	175	86	61	57	86	172	282	291
26	107.680300110297	-6.95571064607831	267	223	291	274	174	84	61	56	84	168	278	293
27	107.690910691549	-6.95571064607831	267	222	292	274	173	82	61	55	83	166	276	291
28	107.701521272801	-6.95571064607831	269	223	295	274	172	81	60	54	80	164	274	290
29	107.712131854053	-6.95571064607831	269	224	296	274	172	81	60	54	79	162	274	292
30	107.552373741003	-6.94636069334866	244	207	274	269	173	86	64	61	96	183	288	278
31	107.562984263122	-6.94636069334866	250	209	275	270	177	89	65	62	98	185	291	281
32	107.573594785241	-6.94636069334866	255	211	276	272	180	94	67	63	100	188	294	283
33	107.58420530736	-6.94636069334866	255	213	277	272	181	96	68	62	99	186	294	285
34	107.594815829479	-6.94636069334866	256	214	278	272	181	94	68	62	98	185	292	285
35	107.605426351598	-6.94636069334866	256	214	279	272	181	93	67	62	97	183	291	286
36	107.616036873717	-6.94636069334866	258	215	280	272	179	91	65	61	95	182	291	286
37	107.626647395836	-6.94636069334866	260	217	282	273	179	91	64	60	94	179	289	288
38	107.637257917955	-6.94636069334866	263	219	284	273	179	90	64	60	92	178	287	290
39	107.647868440074	-6.94636069334866	265	220	285	274	179	89	64	59	91	177	286	291
40	107.658478962193	-6.94636069334866	268	223	288	274	177	87	63	58	88	173	283	292
41	107.669089484312	-6.94636069334866	269	224	289	275	177	87	63	57	87	172	283	293
42	107.679700006431	-6.94636069334866	271	225	290	274	176	86	62	57	85	170	281	294
43	107.69031052855	-6.94636069334866	271	225	292	274	175	85	61	56	84	168	279	294
44	107.700921050669	-6.94636069334866	273	227	295	275	174	82	61	55	81	165	277	294
45	107.711531572788	-6.94636069334866	275	228	296	275	174	84	61	55	81	164	276	297
46	107.722142094907	-6.94636069334866	277	230	298	276	174	82	61	54	80	163	276	298
47	107.551774964419	-6.93701066549529	249	209	273	269	176	89	65	62	98	185	291	279
48	107.562385427466	-6.9370106654953	251	210	273	270	179	93	67	64	100	187	294	282
49	107.572995890513	-6.93701066549529	254	211	274	271	181	96	68	65	101	188	294	282
50	107.58360635356	-6.9370106654953	253	212	275	271	181	96	67	63	100	185	292	283
51	107.594216816607	-6.93701066549529	254	213	276	271	181	95	67	62	98	183	291	284
52	107.604827279654	-6.93701066549529	255	214	277	271	180	94	67	62	97	182	290	284
53	107.615437742701	-6.93701066549529	255	215	278	272	180	93	65	61	96	181	290	285
54	107.626048205748	-6.93701066549529	259	218	281	272	179	91	65	60	93	178	287	287
55	107.636658668795	-6.93701066549529	261	219	282	273	179	91	65	60	92	177	286	288
56	107.647269131842	-6.9370106654953	263	221	284	273	179	91	65	60	91	176	285	289
57	107.657879594889	-6.93701066549529	265	222	285	273	178	89	64	59	89	174	284	290
58	107.668490057936	-6.93701066549529	268	224	288	273	177	87	63	57	86	170	280	292
59	107.679100520983	-6.93701066549529	270	225	290	274	176	87	63	57	85	169	280	293
60	107.68971098403	-6.9370106654953	275	228	291	275	178	87	64	58	86	171	281	296
61	107.700321447077	-6.93701066549529	280	231	294	276	179	88	65	58	85	170	280	300
62	107.710931910124	-6.93701066549529	281	231	296	276	177	85	63	56	82	166	279	299
63	107.721542373171	-6.9370106654953	280	232	297	276	175	84	62	55	80	163	277	300
64	107.551176809618	-6.92766063762519	251	210	272	269	180	95	68	66	102	189	293	280
65	107.561787213654	-6.92766063762518	252	210	272	270	181	97	68	66	102	188	294	281
66	107.57239761769	-6.92766063762518	251	210	272	270	182	98	69	65	102	187	294	282
67	107.583008021727	-6.92766063762519	250	211	273	270	182	98	68	64	101	185	293	281
68	107.593618425763	-6.92766063762519	252	212	274	270	181	96	67	62	99	182	291	282
69	107.604228829799	-6.92766063762519	253	213	275	270	180	95	67	61	97	181	290	283
70	107.614839233836	-6.92766063762519	255	215	277	271	180	93	65	61	96	179	289	283
71	107.625449637872	-6.92766063762518	258	218	280	271	179	91	65	60	93	176	286	286
72	107.636060041908	-6.92766063762519	262	219	281	272	180	92	66	60	92	176	285	287
73	107.646670445945	-6.92766063762519	264	220	283	272	180	92	66	60	91	175	284	288
74	107.657280849981	-6.92766063762519	265	222	284	273	180	91	65	59	89	174	283	289
75	107.667891254017	-6.92766063762518	266	224	287	272	176	86	63	57	85	168	279	289
76	107.678501658054	-6.92766063762518	268	224	289	273	176	86	63	56	84	167	278	290
77	107.68911206209	-6.92766063762519	274	228	290	274	177	87	64	57	84	169	279	294
78	107.699722466126	-6.92766063762519	276	229	292	274	177	87	64	57	84	168	279	295
79	107.710332870163	-6.92766063762519	278	232	295	276	177	85	63	56	82	165	277	299
80	107.720943274199	-6.92766063762518	277	232	296	275	175	84	61	54	81	162	274	298
81	107.731553678235	-6.92766063762519	276	230	297	275	173	83	61	53	81	160	270	297
82	107.561189620961	-6.91831060973849	250	210	270	269	181	97	68	65	103	187	293	279
83	107.571799966048	-6.91831060973849	249	210	270	269	182	98	68	64	103	186	293	280
84	107.582410311135	-6.91831060973849	247	210	271	269	182	98	68	63	102	184	292	280
85	107.593020656222	-6.91831060973849	249	212	273	269	182	96	67	61	99	181	290	281
86	107.603631001309	-6.91831060973849	251	213	274	270	180	94	66	61	97	179	289	281
87	107.614241346396	-6.91831060973849	253	214	275	270	180	92	65	60	95	178	287	282
88	107.624851691483	-6.91831060973849	255	216	277	270	179	92	65	60	94	177	286	283
89	107.63546203657	-6.9183106097385	261	219	280	271	179	91	66	60	92	176	284	286
90	107.646072381657	-6.91831060973849	263	221	282	272	180	91	66	60	91	175	283	288
91	107.656682726744	-6.91831060973849	265	222	283	272	179	91	66	60	89	173	282	288
92	107.667293071831	-6.91831060973849	266	223	286	272	176	86	63	57	85	168	278	289
93	107.677903416918	-6.91831060973849	268	224	288	272	175	86	62	56	84	167	277	289
94	107.688513762005	-6.91831060973849	271	227	289	273	175	85	63	56	83	166	276	291
95	107.699124107092	-6.91831060973849	273	228	291	273	176	85	63	56	82	165	277	293
96	107.709734452179	-6.91831060973849	275	231	294	275	175	85	62	55	82	163	275	296
97	107.720344797266	-6.9183106097385	276	231	296	275	173	84	60	54	82	160	271	295
98	107.730955142353	-6.91831060973849	275	231	298	276	171	82	59	53	83	159	268	297
99	107.560592653454	-6.90896065694191	248	209	269	268	182	100	70	66	104	186	293	277
100	107.571202939654	-6.90896065694191	246	209	268	268	182	98	69	63	102	184	292	277
101	107.581813225853	-6.90896065694191	246	209	269	268	182	98	68	62	101	182	292	277
102	107.592423512052	-6.90896065694191	247	211	271	268	181	96	67	60	98	179	290	279
103	107.603033798251	-6.90896065694191	248	212	272	268	180	94	65	60	96	177	288	279
104	107.613644084451	-6.90896065694191	249	214	274	269	179	92	64	59	94	175	286	280
105	107.62425437065	-6.90896065694191	252	215	275	269	179	92	64	59	93	174	285	282
106	107.634864656849	-6.90896065694191	260	219	279	271	179	91	66	60	92	174	283	284
107	107.645474943048	-6.90896065694191	263	221	281	271	180	92	67	60	91	173	283	287
108	107.656085229248	-6.90896065694191	264	222	282	272	179	90	66	60	89	172	281	287
109	107.666695515447	-6.90896065694191	266	224	285	271	176	86	63	57	85	168	278	289
110	107.677305801646	-6.90896065694191	268	226	287	272	176	86	63	56	84	167	278	290
111	107.687916087845	-6.90896065694191	272	228	289	272	176	85	63	56	83	166	277	292
112	107.698526374045	-6.90896065694191	274	229	290	273	176	85	63	56	82	165	276	292
113	107.709136660244	-6.90896065694191	273	229	293	274	173	84	61	54	82	160	272	294
114	107.719746946443	-6.90896065694191	273	231	296	275	172	83	59	53	84	159	267	295
115	107.730357232642	-6.90896065694191	280	235	302	278	171	82	59	53	85	160	265	299
116	107.740967518842	-6.90896065694191	287	241	308	281	171	83	59	53	87	161	264	305
117	107.559996305613	-6.89961070412936	241	208	266	266	180	95	66	60	100	180	290	274
118	107.570606532986	-6.89961070412936	241	208	267	266	180	94	65	59	98	178	289	274
119	107.581216760358	-6.89961070412936	241	209	267	266	180	94	64	58	97	177	289	274
120	107.591826987731	-6.89961070412936	244	211	270	267	180	94	64	58	96	175	287	276
121	107.602437215104	-6.89961070412936	246	213	271	267	179	92	63	57	95	174	285	277
122	107.613047442476	-6.89961070412936	248	215	273	268	179	91	63	57	94	172	284	279
123	107.623657669849	-6.89961070412936	251	216	274	269	179	91	64	57	94	172	283	280
124	107.634267897222	-6.89961070412936	256	219	277	269	178	90	64	58	90	170	281	282
125	107.644878124594	-6.89961070412936	257	219	278	268	176	88	63	57	88	169	279	282
126	107.655488351967	-6.89961070412936	258	219	280	269	174	86	63	56	87	167	277	281
127	107.66609857934	-6.89961070412936	258	220	282	269	173	85	62	55	87	164	275	281
128	107.676708806712	-6.89961070412936	264	223	286	271	173	84	61	53	86	162	271	285
129	107.687319034085	-6.89961070412936	266	224	288	271	172	84	60	53	85	161	270	286
130	107.697929261458	-6.89961070412936	268	227	291	273	171	84	60	53	85	160	269	288
131	107.708539488831	-6.89961070412936	276	233	298	276	171	83	59	52	85	158	262	295
132	107.719149716203	-6.89961070412936	288	243	307	281	173	83	60	53	87	161	261	305
133	107.729759943576	-6.89961070412936	304	256	318	287	177	84	62	55	87	165	262	317
134	107.740370170949	-6.89961070412936	317	269	326	292	183	85	64	56	86	169	264	328
135	107.559400571923	-6.89026067619393	243	210	267	266	179	92	65	59	98	178	287	275
136	107.570010740529	-6.89026067619393	244	212	269	267	179	91	65	59	98	177	287	277
137	107.580620909136	-6.89026067619393	246	213	270	267	179	91	65	58	97	176	286	278
138	107.591231077743	-6.89026067619393	248	215	272	268	179	92	64	58	97	175	286	279
139	107.60184124635	-6.89026067619393	250	216	273	268	178	90	63	57	95	173	283	278
140	107.612451414956	-6.89026067619394	253	218	275	269	179	89	63	56	94	172	282	281
141	107.623061583563	-6.89026067619393	254	217	275	269	177	89	63	56	92	170	281	280
142	107.63367175217	-6.89026067619393	252	216	276	267	175	86	62	54	89	167	278	278
143	107.644281920776	-6.89026067619393	253	217	279	268	173	85	61	53	88	164	274	278
144	107.654892089383	-6.89026067619393	255	218	280	268	172	84	61	53	87	163	273	279
145	107.66550225799	-6.89026067619394	258	220	283	269	172	83	61	53	87	163	272	282
146	107.676112426596	-6.89026067619393	267	227	290	273	172	83	61	53	87	163	269	287
147	107.686722595203	-6.89026067619394	272	230	293	274	172	83	60	53	87	162	267	291
148	107.707942932416	-6.89026067619393	297	248	311	284	176	85	62	55	89	166	265	309
149	107.718553101023	-6.89026067619393	302	254	315	286	177	85	62	55	87	165	262	314
150	107.569415566357	-6.88091064824259	252	216	273	269	179	91	65	58	97	176	284	280
151	107.580025676258	-6.88091064824259	256	220	276	270	180	90	65	58	98	176	284	284
152	107.59063578616	-6.88091064824259	258	221	277	271	180	91	65	58	97	176	283	285
153	107.601245896062	-6.88091064824259	256	220	277	270	178	89	63	57	95	173	281	283
154	107.611856005963	-6.8809106482426	257	221	279	270	177	86	63	56	93	170	279	283
155	107.622466115865	-6.8809106482426	257	220	279	270	176	86	62	55	92	169	278	282
156	107.633076225767	-6.8809106482426	253	217	277	268	174	85	62	54	90	167	276	279
157	107.664906555472	-6.88091064824259	269	228	291	274	173	83	61	54	89	165	270	290
158	107.568821009743	-6.87156062027552	261	222	278	271	180	89	66	59	97	176	282	285
159	107.579431061	-6.87156062027551	265	225	281	273	180	89	66	59	98	176	282	289
160	107.590041112258	-6.87156062027552	272	230	284	275	182	91	67	59	97	177	282	292
161	107.600651163516	-6.87156062027552	268	227	284	273	179	88	65	57	95	173	279	290
162	107.611261214773	-6.87156062027551	261	223	281	271	177	86	63	55	93	169	277	283
163	107.621871266031	-6.87156062027551	268	228	286	273	177	86	63	55	92	170	276	289
164	107.632481317288	-6.87156062027552	263	224	283	271	175	85	63	54	91	167	274	284
165	107.578837067405	-6.86221066739938	274	232	287	276	181	89	67	59	97	176	280	293
166	107.58944706008	-6.86221066739938	282	237	291	279	183	90	67	59	97	177	280	299
167	107.600057052754	-6.86221066739938	278	235	291	277	180	87	65	58	95	174	277	295
168	107.610667045429	-6.86221066739938	273	231	289	275	178	86	64	56	93	171	276	291
169	107.621277038104	-6.86221066739938	273	231	289	275	177	85	64	56	92	170	275	292
170	107.631887030779	-6.86221066739938	284	239	296	279	179	85	64	57	92	172	274	300
171	107.588853624129	-6.8528607145081	290	244	297	282	184	89	68	60	96	177	278	303
172	107.599463558281	-6.8528607145081	296	248	301	284	185	88	69	60	95	178	278	308
173	107.610073492434	-6.8528607145081	295	247	303	284	184	86	67	59	93	177	277	307
174	107.620683426587	-6.85286071450811	288	243	299	281	181	85	66	58	93	174	274	302
175	107.63129336074	-6.8528607145081	287	243	299	281	180	85	66	58	92	172	273	303
176	107.588260798914	-6.84351068649479	302	255	305	287	189	89	70	61	95	181	281	313
177	107.598870674605	-6.8435106864948	305	259	308	289	190	88	70	61	94	180	279	317
178	107.620090425987	-6.8435106864948	306	259	311	289	190	87	69	60	92	179	278	318
179	107.598278405773	-6.83416065846641	314	266	313	293	195	90	72	62	92	184	281	323
