# Supplementary material for: Spatiotemporal high-resolution prediction and mapping: methodology and application to dengue disease
Source: J Geogr Syst. 2022 Feb 19;24(4):527–81. doi: 10.1007/s10109-021-00368-0 (PMC8857957; doi:10.1007/s10109-021-00368-0)
Supplement: Supplementary file 2 — (ZIP 5354 KB) [file 10109_2021_368_MOESM2_ESM.zip › Online 2/srad.data.csv]

	x	y	Jan	Feb	Mar	Apr	May	Jun	Jul	Aug	Sep	Oct	Nov	Dec
1	107.574794433664	-6.96506059879116	15224	15682	16704	16878	16133	15734	17042	18579	19196	18881	17520	15548
2	107.585405074111	-6.96506059879116	15231	15685	16700	16897	16147	15738	17079	18584	19203	18882	17563	15598
3	107.596015714557	-6.96506059879116	15267	15719	16722	16913	16147	15761	17081	18587	19206	18913	17566	15605
4	107.606626355003	-6.96506059879116	15304	15720	16771	16922	16148	15763	17049	18555	19175	18913	17606	15646
5	107.617236995449	-6.96506059879116	15278	15757	16741	16916	16145	15745	17053	18426	19148	18885	17537	15627
6	107.627847635896	-6.96506059879116	15414	15861	16841	16991	16202	15899	17224	18766	19454	19126	17766	15704
7	107.638458276342	-6.96506059879116	15451	15897	16942	17009	16204	15880	17294	18769	19525	19157	17732	15747
8	107.649068916788	-6.96506059879116	15486	15897	16938	17042	16198	15902	17294	18805	19628	19186	17696	15786
9	107.659679557235	-6.96506059879116	15461	15969	17038	17053	16208	15929	17367	18811	19703	19279	17779	15803
10	107.670290197681	-6.96506059879116	15532	16005	17139	17087	16221	15953	17369	18915	19741	19310	17820	15811
11	107.680900838127	-6.96506059879116	15603	16146	17293	17132	16241	16000	17407	18953	19813	19372	17901	15890
12	107.691511478573	-6.96506059879116	15674	16321	17318	17158	16259	16046	17409	19024	19851	19373	17942	15967
13	107.70212211902	-6.96506059879116	15746	16427	17416	17200	16266	16027	17446	19028	19924	19404	18061	16084
14	107.712732759466	-6.96506059879116	15817	16499	17466	17209	16274	16052	17448	18996	19893	19344	18065	16127
15	107.563583716526	-6.95571064607831	15244	15811	16801	16969	16164	15815	17138	18643	19493	19145	17620	15629
16	107.574194297778	-6.95571064607831	15213	15708	16669	16861	16120	15730	17004	18544	19126	18846	17472	15532
17	107.58480487903	-6.95571064607831	15219	15640	16637	16845	16103	15646	16973	18414	18963	18727	17476	15545
18	107.595415460282	-6.95571064607831	15256	15676	16687	16871	16116	15692	16975	18518	19067	18787	17517	15587
19	107.606026041534	-6.95571064607831	15258	15710	16733	16895	16127	15735	17043	18520	19136	18906	17518	15593
20	107.616636622786	-6.95571064607831	15229	15678	16707	16913	16129	15738	17045	18523	19173	18908	17522	15567
21	107.627247204037	-6.95571064607831	15304	15716	16678	16908	16138	15786	17118	18562	19181	18910	17492	15619
22	107.637857785289	-6.95571064607831	15309	15718	16704	16902	16136	15746	17121	18566	19152	18942	17497	15629
23	107.648468366541	-6.95571064607831	15312	15719	16752	16919	16148	15769	17156	18636	19255	19002	17574	15670
24	107.659078947793	-6.95571064607831	15355	15793	16854	16974	16166	15863	17265	18710	19534	19065	17659	15656
25	107.669689529045	-6.95571064607831	15426	15865	16879	17010	16191	15844	17302	18747	19539	19097	17626	15769
26	107.680300110297	-6.95571064607831	15462	15969	17030	17068	16208	15911	17304	18851	19677	19308	17817	15776
27	107.690910691549	-6.95571064607831	15534	16109	17184	17104	16233	15979	17375	18957	19749	19340	17897	15888
28	107.701521272801	-6.95571064607831	15641	16286	17362	17157	16254	16028	17447	18962	19858	19402	17943	16008
29	107.712131854053	-6.95571064607831	15711	16321	17385	17173	16260	16030	17449	18998	19860	19403	17907	16015
30	107.552373741003	-6.94636069334866	15495	15975	17155	17054	16213	15876	17269	18811	19658	19383	17872	15678
31	107.562984263122	-6.94636069334866	15297	15802	16841	16935	16155	15767	17132	18608	19320	19079	17608	15577
32	107.573594785241	-6.94636069334866	15135	15664	16607	16834	16098	15595	16897	18340	18886	18779	17421	15513
33	107.58420530736	-6.94636069334866	15138	15628	16572	16806	16074	15510	16764	18310	18756	18689	17348	15488
34	107.594815829479	-6.94636069334866	15144	15631	16572	16818	16072	15577	16768	18280	18761	18661	17391	15533
35	107.605426351598	-6.94636069334866	15180	15632	16595	16843	16073	15600	16836	18316	18797	18721	17393	15540
36	107.616036873717	-6.94636069334866	15185	15669	16595	16854	16098	15668	16940	18387	18935	18782	17398	15550
37	107.626647395836	-6.94636069334866	15227	15673	16592	16857	16097	15652	17012	18393	18909	18814	17406	15568
38	107.637257917955	-6.94636069334866	15201	15678	16620	16871	16108	15700	17052	18431	18983	18818	17450	15582
39	107.647868440074	-6.94636069334866	15205	15680	16619	16881	16110	15745	17054	18468	19020	18849	17454	15590
40	107.658478962193	-6.94636069334866	15281	15720	16695	16919	16139	15795	17196	18643	19297	18972	17538	15645
41	107.669089484312	-6.94636069334866	15319	15723	16745	16930	16147	15799	17200	18680	19336	18944	17543	15655
42	107.679700006431	-6.94636069334866	15324	15828	16847	16983	16173	15824	17271	18718	19475	19035	17586	15699
43	107.69031052855	-6.94636069334866	15394	15899	16897	17017	16197	15870	17307	18754	19512	19126	17664	15741
44	107.700921050669	-6.94636069334866	15502	16041	17023	17087	16219	15962	17313	18828	19588	19189	17710	15828
45	107.711531572788	-6.94636069334866	15504	16075	17096	17103	16229	15920	17347	18829	19555	19188	17712	15799
46	107.722142094907	-6.94636069334866	15507	16076	17042	17078	16230	15965	17314	18865	19591	19188	17677	15805
47	107.551774964419	-6.93701066549529	15286	15796	16864	16962	16156	15785	17130	18573	19317	19076	17598	15560
48	107.562385427466	-6.9370106654953	15187	15690	16652	16851	16102	15633	16926	18271	18914	18804	17409	15458
49	107.572995890513	-6.93701066549529	15088	15618	16568	16797	16054	15502	16757	18104	18614	18653	17370	15458
50	107.58360635356	-6.9370106654953	15126	15618	16560	16804	16053	15504	16791	18174	18651	18682	17373	15469
51	107.594216816607	-6.93701066549529	15131	15621	16586	16815	16062	15550	16795	18245	18788	18714	17415	15480
52	107.604827279654	-6.93701066549529	15169	15624	16586	16834	16071	15575	16832	18282	18794	18745	17420	15524
53	107.615437742701	-6.93701066549529	15205	15625	16583	16835	16077	15598	16934	18318	18863	18746	17385	15531
54	107.626048205748	-6.93701066549529	15218	15633	16611	16851	16091	15649	17010	18360	18942	18841	17435	15556
55	107.636658668795	-6.93701066549529	15225	15637	16613	16872	16091	15654	16982	18397	18914	18813	17441	15568
56	107.647269131842	-6.9370106654953	15230	15640	16613	16875	16094	15657	16986	18401	18953	18815	17446	15578
57	107.657879594889	-6.93701066549529	15268	15677	16663	16894	16114	15725	17056	18472	19124	18907	17450	15623
58	107.668490057936	-6.93701066549529	15311	15751	16790	16966	16153	15796	17198	18647	19402	19060	17610	15643
59	107.679100520983	-6.93701066549529	15350	15790	16792	16970	16163	15801	17203	18685	19441	19032	17578	15689
60	107.68971098403	-6.9370106654953	15254	15722	16687	16913	16142	15802	17070	18552	19108	18793	17469	15627
61	107.700321447077	-6.93701066549529	15228	15725	16657	16906	16134	15763	17007	18456	18914	18735	17438	15608
62	107.710931910124	-6.93701066549529	15298	15829	16758	16973	16175	15852	17177	18661	19285	18915	17479	15685
63	107.721542373171	-6.9370106654953	15359	15856	16820	17005	16188	15890	17237	18759	19480	19059	17509	15678
64	107.551176809618	-6.92766063762519	15144	15652	16651	16855	16088	15566	16825	18103	18713	18712	17400	15476
65	107.561787213654	-6.92766063762518	15075	15611	16563	16797	16057	15476	16752	18001	18510	18618	17320	15437
66	107.57239761769	-6.92766063762518	15074	15607	16529	16776	16031	15453	16650	17968	18410	18586	17318	15403
67	107.583008021727	-6.92766063762519	15107	15605	16548	16781	16034	15452	16681	18035	18475	18614	17317	15439
68	107.593618425763	-6.92766063762519	15118	15611	16548	16795	16040	15501	16755	18209	18617	18707	17364	15461
69	107.604228829799	-6.92766063762519	15156	15613	16572	16814	16054	15547	16791	18246	18720	18708	17368	15470
70	107.614839233836	-6.92766063762519	15161	15616	16573	16817	16062	15614	16895	18283	18825	18740	17373	15514
71	107.625449637872	-6.92766063762518	15209	15626	16604	16853	16080	15646	16974	18360	18939	18836	17425	15542
72	107.636060041908	-6.92766063762519	15184	15667	16608	16859	16081	15631	16915	18332	18848	18781	17433	15558
73	107.646670445945	-6.92766063762519	15189	15669	16606	16861	16083	15633	16917	18334	18885	18782	17437	15567
74	107.657280849981	-6.92766063762519	15229	15674	16634	16866	16089	15660	16990	18406	19025	18845	17445	15580
75	107.667891254017	-6.92766063762518	15373	15819	16892	16990	16158	15819	17201	18650	19473	19120	17606	15707
76	107.678501658054	-6.92766063762518	15377	15889	16916	17008	16166	15843	17237	18721	19544	19121	17610	15715
77	107.68911206209	-6.92766063762519	15281	15753	16760	16959	16145	15802	17138	18621	19277	18911	17500	15653
78	107.699722466126	-6.92766063762519	15281	15751	16728	16947	16142	15801	17102	18588	19243	18879	17499	15655
79	107.710332870163	-6.92766063762519	15311	15743	16710	16928	16149	15840	17129	18687	19271	18902	17457	15620
80	107.720943274199	-6.92766063762518	15395	15859	16835	16987	16160	15889	17210	18779	19488	19098	17587	15664
81	107.731553678235	-6.92766063762519	15482	16050	16990	17026	16175	15943	17229	18805	19575	19177	17722	15749
82	107.561189620961	-6.91831060973849	15061	15600	16549	16784	16040	15469	16744	17965	18437	18581	17306	15415
83	107.571799966048	-6.91831060973849	15058	15594	16538	16761	16022	15465	16673	17964	18335	18547	17302	15378
84	107.582410311135	-6.91831060973849	15089	15555	16529	16755	16006	15441	16636	17997	18430	18544	17298	15377
85	107.593020656222	-6.91831060973849	15135	15598	16532	16789	16021	15514	16746	18172	18608	18668	17311	15436
86	107.603631001309	-6.91831060973849	15141	15601	16558	16800	16041	15582	16783	18209	18745	18700	17316	15481
87	107.614241346396	-6.91831060973849	15150	15607	16587	16823	16053	15631	16923	18281	18887	18764	17399	15497
88	107.624851691483	-6.91831060973849	15192	15614	16593	16832	16067	15616	16932	18354	18896	18799	17408	15515
89	107.63546203657	-6.9183106097385	15176	15627	16576	16845	16076	15650	16880	18299	18847	18747	17425	15546
90	107.646072381657	-6.91831060973849	15183	15631	16577	16841	16075	15632	16884	18303	18820	18750	17431	15524
91	107.656682726744	-6.91831060973849	15221	15668	16603	16861	16089	15657	16955	18373	19024	18841	17436	15569
92	107.667293071831	-6.91831060973849	15331	15846	16884	16975	16152	15816	17198	18617	19471	19085	17597	15659
93	107.677903416918	-6.91831060973849	15367	15881	16907	17008	16164	15839	17267	18720	19507	19085	17599	15700
94	107.688513762005	-6.91831060973849	15337	15814	16853	17000	16170	15841	17235	18722	19476	19056	17602	15707
95	107.699124107092	-6.91831060973849	15336	15810	16819	16979	16161	15839	17198	18688	19474	19023	17525	15673
96	107.709734452179	-6.91831060973849	15354	15788	16784	16936	16147	15845	17143	18745	19353	19006	17505	15651
97	107.720344797266	-6.9183106097385	15386	15918	16909	16970	16128	15878	17238	18757	19550	19128	17575	15699
98	107.730955142353	-6.91831060973849	15500	16066	17028	16999	16128	15924	17248	18812	19562	19201	17701	15704
99	107.560592653454	-6.90896065694191	15045	15586	16533	16753	16009	15375	16536	17796	18264	18513	17252	15391
100	107.571202939654	-6.90896065694191	15041	15579	16495	16752	16001	15456	16596	17959	18389	18567	17284	15386
101	107.581813225853	-6.90896065694191	15041	15542	16487	16756	16003	15454	16626	17993	18486	18594	17282	15387
102	107.592423512052	-6.90896065694191	15122	15586	16544	16776	16025	15507	16705	18236	18700	18691	17296	15416
103	107.603033798251	-6.90896065694191	15161	15591	16571	16797	16036	15576	16843	18307	18872	18753	17340	15462
104	107.613644084451	-6.90896065694191	15197	15590	16592	16821	16052	15619	16944	18376	19007	18812	17416	15468
105	107.62425437065	-6.90896065694191	15208	15634	16601	16840	16063	15628	16988	18383	19019	18849	17428	15489
106	107.634864656849	-6.90896065694191	15166	15619	16567	16820	16068	15645	16909	18298	18877	18772	17415	15531
107	107.645474943048	-6.90896065694191	15172	15624	16543	16816	16056	15607	16847	18269	18750	18775	17383	15509
108	107.656085229248	-6.90896065694191	15211	15662	16595	16845	16083	15676	16952	18340	18955	18777	17427	15555
109	107.666695515447	-6.90896065694191	15319	15768	16796	16956	16136	15810	17192	18614	19364	18989	17546	15607
110	107.677305801646	-6.90896065694191	15319	15766	16764	16952	16139	15831	17190	18648	19363	18986	17508	15609
111	107.687916087845	-6.90896065694191	15294	15772	16717	16959	16146	15837	17197	18654	19338	18961	17517	15624
112	107.698526374045	-6.90896065694191	15291	15767	16732	16944	16145	15855	17158	18652	19434	18986	17512	15655
113	107.709136660244	-6.90896065694191	15396	15936	16910	16967	16144	15872	17225	18803	19503	19171	17590	15647
114	107.719746946443	-6.90896065694191	15487	15989	16996	16966	16108	15918	17277	18776	19522	19196	17725	15682
115	107.730357232642	-6.90896065694191	15483	16045	17061	16935	16071	15924	17231	18818	19479	19162	17751	15689
116	107.740967518842	-6.90896065694191	15482	16036	17026	16881	16025	15866	17189	18795	19405	19101	17704	15633
117	107.559996305613	-6.89961070412936	15139	15622	16568	16781	16012	15545	16808	18283	18831	18728	17324	15366
118	107.570606532986	-6.89961070412936	15132	15612	16603	16776	16017	15602	16832	18346	19022	18780	17315	15390
119	107.581216760358	-6.89961070412936	15135	15612	16574	16776	16011	15582	16833	18348	19024	18780	17280	15397
120	107.591826987731	-6.89961070412936	15142	15579	16543	16768	16001	15584	16902	18386	18963	18751	17284	15411
121	107.602437215104	-6.89961070412936	15149	15583	16570	16781	16016	15632	16941	18458	19070	18784	17364	15424
122	107.613047442476	-6.89961070412936	15180	15577	16559	16774	16010	15650	16936	18490	19100	18839	17360	15422
123	107.623657669849	-6.89961070412936	15165	15594	16551	16760	16018	15664	16887	18434	18986	18821	17379	15420
124	107.634267897222	-6.89961070412936	15202	15662	16638	16841	16063	15672	16991	18458	19059	18874	17383	15486
125	107.644878124594	-6.89961070412936	15275	15770	16742	16921	16102	15763	17098	18598	19234	18937	17465	15568
126	107.655488351967	-6.89961070412936	15304	15865	16831	16936	16120	15823	17090	18662	19295	19021	17495	15630
127	107.66609857934	-6.89961070412936	15361	15921	16888	16954	16123	15857	17146	18725	19351	19133	17596	15685
128	107.676708806712	-6.89961070412936	15373	16028	16997	16967	16105	15857	17184	18846	19493	19171	17642	15687
129	107.687319034085	-6.89961070412936	15374	16026	16990	16964	16107	15856	17216	18846	19492	19169	17641	15689
130	107.697929261458	-6.89961070412936	15426	16042	17014	16942	16102	15863	17232	18803	19577	19216	17623	15702
131	107.708539488831	-6.89961070412936	15493	16066	17052	16937	16062	15893	17223	18849	19605	19335	17878	15684
132	107.719149716203	-6.89961070412936	15470	16029	16979	16858	15972	15834	17153	18844	19538	19313	17838	15590
133	107.729759943576	-6.89961070412936	15378	15881	16843	16750	15883	15788	17011	18768	19467	19224	17750	15489
134	107.740370170949	-6.89961070412936	15324	15769	16731	16651	15789	15721	16938	18728	19401	19135	17662	15396
135	107.559400571923	-6.89026067619393	15180	15634	16616	16787	16020	15637	16889	18408	19077	18862	17372	15361
136	107.570010740529	-6.89026067619393	15206	15623	16573	16773	16007	15671	16845	18404	19135	18824	17362	15350
137	107.580620909136	-6.89026067619393	15174	15587	16592	16762	15998	15671	16843	18438	19068	18822	17324	15353
138	107.591231077743	-6.89026067619393	15143	15585	16560	16751	15990	15648	16875	18439	19002	18791	17286	15356
139	107.60184124635	-6.89026067619393	15156	15592	16588	16767	16004	15699	16952	18514	19115	18826	17372	15415
140	107.612451414956	-6.89026067619394	15153	15585	16602	16759	15985	15716	16946	18512	19143	18851	17366	15412
141	107.623061583563	-6.89026067619393	15135	15632	16615	16783	16017	15728	16960	18589	19226	18890	17382	15438
142	107.63367175217	-6.89026067619393	15298	15900	16823	16907	16084	15818	17093	18745	19429	19029	17492	15564
143	107.644281920776	-6.89026067619393	15384	16020	16950	16943	16091	15848	17143	18838	19548	19197	17661	15646
144	107.654892089383	-6.89026067619393	15392	16060	17005	16974	16108	15896	17149	18877	19556	19231	17669	15660
145	107.66550225799	-6.89026067619394	15418	16049	17012	16977	16100	15910	17172	18838	19547	19193	17659	15650
146	107.676112426596	-6.89026067619393	15420	16041	17002	16933	16062	15877	17131	18783	19542	19132	17653	15668
147	107.686722595203	-6.89026067619394	15410	16060	17004	16915	16044	15865	17150	18776	19529	19151	17676	15652
148	107.707942932416	-6.89026067619393	15351	15973	16861	16765	15906	15743	17066	18746	19451	19153	17657	15530
149	107.718553101023	-6.89026067619393	15343	15920	16803	16758	15879	15751	17017	18705	19473	19199	17752	15485
150	107.569415566357	-6.88091064824259	15174	15729	16635	16777	15987	15670	16883	18524	19207	18892	17401	15332
151	107.580025676258	-6.88091064824259	15166	15648	16614	16744	15961	15681	16870	18519	19129	18853	17351	15284
152	107.59063578616	-6.88091064824259	15135	15579	16559	16726	15948	15638	16837	18487	19063	18822	17314	15290
153	107.601245896062	-6.88091064824259	15189	15628	16597	16761	15977	15717	16955	18566	19185	18863	17371	15361
154	107.611856005963	-6.8809106482426	15221	15725	16689	16796	15988	15801	16985	18633	19317	18979	17405	15429
155	107.622466115865	-6.8809106482426	15260	15831	16792	16833	16014	15804	17023	18738	19390	19011	17448	15475
156	107.633076225767	-6.8809106482426	15317	15923	16896	16886	16053	15846	17048	18788	19485	19088	17513	15552
157	107.664906555472	-6.88091064824259	15411	16071	16984	16896	16011	15867	17127	18762	19435	19135	17605	15560
158	107.568821009743	-6.87156062027552	15171	15761	16689	16765	15956	15706	16882	18575	19240	18927	17396	15305
159	107.579431061	-6.87156062027551	15163	15681	16694	16732	15929	15697	16836	18570	19129	18887	17346	15258
160	107.590041112258	-6.87156062027552	15088	15564	16544	16681	15894	15620	16789	18530	19083	18817	17257	15243
161	107.600651163516	-6.87156062027552	15172	15712	16630	16746	15938	15719	16905	18608	19236	18945	17349	15312
162	107.611261214773	-6.87156062027551	15263	15839	16812	16818	15984	15784	17032	18725	19399	19053	17452	15458
163	107.621871266031	-6.87156062027551	15275	15880	16848	16807	15967	15783	17004	18779	19440	19063	17460	15423
164	107.632481317288	-6.87156062027552	15305	15944	16885	16844	16008	15831	17037	18798	19507	19084	17495	15510
165	107.578837067405	-6.86221066739938	15156	15743	16689	16713	15896	15686	16831	18618	19191	18978	17373	15259
166	107.58944706008	-6.86221066739938	15109	15652	16554	16660	15863	15625	16809	18608	19104	18872	17313	15200
167	107.600057052754	-6.86221066739938	15191	15765	16689	16715	15899	15722	16923	18651	19289	18969	17365	15333
168	107.610667045429	-6.86221066739938	15276	15886	16838	16771	15938	15781	16977	18731	19378	19042	17424	15402
169	107.621277038104	-6.86221066739938	15283	15957	16890	16800	15947	15806	17015	18735	19485	19044	17429	15415
170	107.631887030779	-6.86221066739938	15251	15915	16829	16746	15895	15771	16973	18713	19412	19013	17421	15361
171	107.588853624129	-6.8528607145081	15164	15742	16691	16639	15832	15650	16830	18653	19194	18987	17368	15226
172	107.599463558281	-6.8528607145081	15148	15718	16627	16599	15812	15672	16773	18676	19173	18939	17341	15199
173	107.610073492434	-6.8528607145081	15253	15953	16768	16644	15813	15735	16839	18644	19244	18935	17340	15313
174	107.620683426587	-6.85286071450811	15283	15951	16838	16704	15861	15765	16875	18630	19314	18990	17417	15335
175	107.63129336074	-6.8528607145081	15322	15954	16838	16707	15864	15768	16912	18666	19286	19021	17421	15347
176	107.588260798914	-6.84351068649479	15170	15707	16691	16570	15754	15633	16761	18653	19163	18965	17248	15154
177	107.598870674605	-6.8435106864948	15165	15659	16617	16552	15737	15643	16749	18682	19120	18984	17307	15111
178	107.620090425987	-6.8435106864948	15236	15851	16694	16555	15724	15657	16744	18580	19122	18914	17262	15193
179	107.598278405773	-6.83416065846641	15122	15673	16562	16469	15662	15574	16665	18589	19040	18912	17241	15068
