# Supplementary material for: Spatiotemporal high-resolution prediction and mapping: methodology and application to dengue disease
Source: J Geogr Syst. 2022 Feb 19;24(4):527–81. doi: 10.1007/s10109-021-00368-0 (PMC8857957; doi:10.1007/s10109-021-00368-0)
Supplement: Supplementary file 2 — (ZIP 5354 KB) [file 10109_2021_368_MOESM2_ESM.zip › Online 2/st1.csv]

	ID	mean	sd	0.025quant	0.5quant	0.975quant	mode	kld
1	1	0.00864995213829355	0.0066086885282755	-0.00432513183258714	0.00864976603158869	0.0216142077454197	0.00864995213829355	9.86076131526265e-32
2	2	0.00549794087311668	0.00776271047389633	-0.00974287730275868	0.00549772226809982	0.0207260398154598	0.00549794087311667	2.8112762396899e-17
3	3	0.0175506214476898	0.00732492017466274	0.00316933324813108	0.0175504151712476	0.0319199077349498	0.0175506214476898	5.05178070052532e-16
4	4	0.00809743729421274	0.0113401258236405	-0.0141670534852436	0.00809711794591228	0.0303433472301452	0.00809743729421273	0
5	5	-0.00958668204344565	0.0111436903669475	-0.0314655037851579	-0.00958699585994425	0.012273880715059	-0.00958668204344566	0
6	6	-0.0247578519544625	0.009789760215319	-0.0439784522755517	-0.0247581276430515	-0.00555329219637263	-0.0247578519544625	5.65634861597204e-16
7	7	-0.0155679656512756	0.0156583262798108	-0.0463105399842514	-0.0155684066040449	0.0151489524486942	-0.0155679656512756	0
8	8	0.00464087060908744	0.0159572590325238	-0.0266886095148788	0.00464042123809886	0.0359442046974838	0.00464087060908742	0
9	9	0.00864494561589214	0.00913228882503364	-0.00928481667267297	0.00864468844229804	0.0265597446110767	0.00864494561589214	0
10	10	0.00379347832678358	0.00781250551505654	-0.0115451043053258	0.00379325831949289	0.0191192601359779	0.00379347832678358	0
11	11	-0.0183104839498908	0.00818986936613066	-0.0343899590653291	-0.0183107145840922	-0.00224442796961359	-0.0183104839498908	0
12	12	0.0113477372945804	0.00889023101527593	-0.00610678389373071	0.0113474869375553	0.0287876918022432	0.0113477372945804	1.4791141972894e-31
