# Supplementary material for: Spatiotemporal high-resolution prediction and mapping: methodology and application to dengue disease
Source: J Geogr Syst. 2022 Feb 19;24(4):527–81. doi: 10.1007/s10109-021-00368-0 (PMC8857957; doi:10.1007/s10109-021-00368-0)
Supplement: Supplementary file 2 — (ZIP 5354 KB) [file 10109_2021_368_MOESM2_ESM.zip › Online 2/st2.csv]

	ID	mean	sd	0.025quant	0.5quant	0.975quant	mode	kld
1	1	-0.0687876966654254	0.0666168822601533	-0.199579099151042	-0.068789572657673	0.061894553780385	-0.0687876966654254	0
2	2	-0.0713387148766317	0.059921067939026	-0.188983976081972	-0.0713404023086325	0.0462083654086322	-0.0713387148766317	0
3	3	-0.00644021948757231	0.0541343046476913	-0.112724113107887	-0.00644174395903363	0.0997549748484874	-0.00644021948757232	1.15615262488841e-18
4	4	-0.0225310415500119	0.057531200547376	-0.135484187223919	-0.0225326616811643	0.0903278390115209	-0.022531041550012	0
5	5	0.0188997109568043	0.0546425281162289	-0.0883819967005979	0.0188981721733059	0.126091886603674	0.0188997109568042	0
6	6	0.110417555655204	0.0534894775290265	0.00539967509868838	0.110416049342664	0.215347793479393	0.110417555655204	0
7	7	0.10557450612758	0.0538737775837524	-0.000197885018858937	0.105572988992799	0.211258624864445	0.10557450612758	2.98844592770168e-16
8	8	0.000371003885144042	0.0567954075667255	-0.111137532065022	0.000369404474594062	0.111786480322807	0.000371003885144022	0
9	9	-0.0677720692823277	0.0539744560988795	-0.173742126301843	-0.0677735892523079	0.0381095503654479	-0.0677720692823277	0
10	10	-0.0099884244260949	0.0605682115696057	-0.12890424678923	-0.00999013008225143	0.108828156669423	-0.00998842442609493	1.84714415538575e-18
11	11	0.0109040999991648	0.0681982118546681	-0.122991985690492	0.0109021794752316	0.14468844263387	0.0109040999991647	0
12	12	0.000691289664979757	0.0746288009223601	-0.145830210700909	0.000689188049785163	0.147090510428871	0.000691289664979691	0
