# Supplementary material for: Spatiotemporal high-resolution prediction and mapping: methodology and application to dengue disease
Source: J Geogr Syst. 2022 Feb 19;24(4):527–81. doi: 10.1007/s10109-021-00368-0 (PMC8857957; doi:10.1007/s10109-021-00368-0)
Supplement: Supplementary file 2 — (ZIP 5354 KB) [file 10109_2021_368_MOESM2_ESM.zip › Online 2/st5.csv]

	ID	mean	sd	0.025quant	0.5quant	0.975quant	mode	kld
1	1	1.46902224557058e-05	0.000150365473601678	-0.000280527904099296	1.4685988026636e-05	0.000309661974554214	1.46902224557057e-05	0
2	2	7.34245338492955e-05	0.000144075145409582	-0.000209443557422965	7.34204765616128e-05	0.000356056557394076	7.34245338492954e-05	3.45126646034193e-31
3	3	-0.000225461493116481	0.000140046238571829	-0.00050041948175536	-0.000225465436946467	4.92670291756007e-05	-0.000225461493116481	4.93038065763132e-32
4	4	-4.19583729831353e-05	0.000213902655412267	-0.00046192141159418	-4.19643966772752e-05	0.000377654185233659	-4.19583729831354e-05	2.25984164621782e-18
5	5	0.000120389822271509	0.00014564573581436	-0.000165561867554181	0.000120385720754566	0.000406102870950782	0.000120389822271508	1.4791141972894e-31
6	6	-1.69951383336101e-06	8.47942853604659e-05	-0.000168179287860472	-1.7019017178818e-06	0.000164641324403046	-1.69951383336106e-06	4.93038065763132e-32
7	7	-6.53679557652176e-05	8.6782459834253e-05	-0.000235751186678786	-6.53703996385475e-05	0.000104873081725468	-6.53679557652177e-05	0
8	8	-1.34983517949179e-05	8.16896254760489e-05	-0.000173882631605743	-1.35006522493808e-05	0.00014675207922339	-1.34983517949179e-05	0
9	9	3.91590951362463e-05	8.93461920363088e-05	-0.00013625760655722	3.91565790658761e-05	0.00021442940272091	3.91590951362462e-05	0
10	10	-1.56733194666855e-05	9.46862625849203e-05	-0.000201574380270467	-1.56759859183196e-05	0.000170072597500397	-1.56733194666855e-05	0
11	11	0.000305942743123178	0.000118115707330628	7.40417820871493e-05	0.000305939416876981	0.000537650171079438	0.000305942743123178	0
12	12	-0.000189947412616399	0.000208724748914464	-0.000599744474829116	-0.000189953290495963	0.000219507653223484	-0.000189947412616399	0
