# Supplementary material for: Spatiotemporal high-resolution prediction and mapping: methodology and application to dengue disease
Source: J Geogr Syst. 2022 Feb 19;24(4):527–81. doi: 10.1007/s10109-021-00368-0 (PMC8857957; doi:10.1007/s10109-021-00368-0)
Supplement: Supplementary file 2 — (ZIP 5354 KB) [file 10109_2021_368_MOESM2_ESM.zip › Online 2/st6.csv]

	ID	mean	sd	0.025quant	0.5quant	0.975quant	mode	kld
1	1	-0.0137115792551358	0.191873498953745	-0.390423955706199	-0.01371698258811	0.362686411666537	-0.0137115792551359	2.46519032881566e-32
2	2	-0.0122811702270463	0.167449919004697	-0.341041823828326	-0.0122858857697024	0.316205115982592	-0.0122811702270465	4.83337401109408e-19
3	3	0.000869703735314309	0.145232826880701	-0.284271306624453	0.000865613846263995	0.285772749501677	0.000869703735314235	0
4	4	0.00583887169966754	0.12623031870247	-0.241993807632697	0.00583531693860302	0.25346472212764	0.00583887169966747	0
5	5	0.00908419277840582	0.111798900096297	-0.210414745686483	0.00908104441926995	0.228399948278561	0.00908419277840575	0
6	6	0.0160753002234783	0.103815085155607	-0.187748717442797	0.0160723766958631	0.219729216439145	0.0160753002234783	1.60956799094296e-16
7	7	0.0135773764311764	0.10384147306259	-0.190298449594268	0.0135744521604535	0.217283057769318	0.0135773764311764	1.25683598201473e-18
8	8	0.00249475790850553	0.111779420320785	-0.216965935188648	0.00249161009793786	0.22177229995862	0.00249475790850552	0
9	9	-0.00768596462221037	0.126164168900146	-0.255388769587499	-0.00768951752043598	0.239810119825415	-0.00768596462221042	2.12857144893247e-19
10	10	-0.0071178666227461	0.145271356328782	-0.292334523280878	-0.00712195759682085	0.277860762311319	-0.00711786662274624	0
11	11	-0.00123280181792285	0.167526439819415	-0.330143691580618	-0.00123751951547497	0.327403595173459	-0.00123280181792298	0
12	12	-0.00591082023146863	0.192022982039408	-0.382916682384025	-0.00591622777402299	0.370780411463041	-0.00591082023146857	0
