# Supplementary material for: Spatiotemporal high-resolution prediction and mapping: methodology and application to dengue disease
Source: J Geogr Syst. 2022 Feb 19;24(4):527–81. doi: 10.1007/s10109-021-00368-0 (PMC8857957; doi:10.1007/s10109-021-00368-0)
Supplement: Supplementary file 2 — (ZIP 5354 KB) [file 10109_2021_368_MOESM2_ESM.zip › Online 2/SubDistrict.csv]

id	Time	RR	Prob
1	1	1.092476827	0.237848565
2	1	1.015008811	0.187632515
3	1	1.011935251	0.219912181
4	1	1.005740275	0.179981205
5	1	1.025892982	0.127108137
6	1	0.993109008	0.098810339
7	1	1.512637142	0.735741853
8	1	1.674143821	0.919995468
9	1	1.663516353	0.883913882
10	1	1.625122465	0.885034208
11	1	1.233770376	0.443489504
12	1	1.659780985	0.86137369
13	1	1.266176009	0.491533862
14	1	1.454091161	0.733246987
15	1	0.899593427	0.064245316
16	1	1.256128455	0.459222579
17	1	1.520637466	0.82283272
18	1	1.499389283	0.800179716
19	1	1.021616821	0.270820241
20	1	1.154178837	0.405509191
21	1	0.805913022	0.009855218
22	1	0.817433885	0.011381069
23	1	0.827905643	0.014197827
24	1	0.816133489	0.011336883
25	1	0.821516945	0.012403748
26	1	0.791928201	0.007069018
27	1	1.563836046	0.734032416
28	1	1.6402891	0.838950962
29	1	1.428066727	0.715863939
30	1	1.129772843	0.383186012
31	1	0.801102449	0.009636558
32	1	0.795911892	0.008940039
33	1	0.78058173	0.009524461
34	1	0.778523754	0.009456804
35	1	0.803585938	0.011057496
36	1	0.832595029	0.027049537
37	1	0.78906197	0.009819869
38	1	0.810640769	0.010190124
39	1	1.579430969	0.822763521
40	1	1.664000672	0.902401277
41	1	1.626277426	0.78729574
42	1	1.229512311	0.426029247
43	1	1.697439274	0.728469133
44	1	1.271539698	0.496110642
45	1	1.487911922	0.733338664
46	1	1.666313844	0.676310822
47	1	1.20148453	0.379172796
48	1	1.527454491	0.604295373
49	1	1.481685251	0.78611063
50	1	0.787430254	0.006863557
51	1	0.7921893	0.006811526
52	1	0.863222292	0.045141746
53	1	0.877947404	0.065603912
54	1	0.790911612	0.007045335
55	1	0.815474354	0.011084562
56	1	0.818824748	0.012670947
57	1	0.810319817	0.011560758
58	1	0.918123616	0.086774638
59	1	0.797301792	0.009573883
60	1	0.948663889	0.121532613
61	1	1.703658933	0.856246773
62	1	1.678626133	0.778102665
63	1	1.853054524	0.95927926
64	1	1.930698189	0.986325754
65	1	1.517221452	0.802030182
66	1	1.431411269	0.716283025
67	1	1.410957214	0.697816531
68	1	1.44699902	0.736306802
69	1	1.38164352	0.663265278
70	1	1.293877238	0.530231492
71	1	1.29188523	0.527960593
72	1	1.231669728	0.447432254
73	1	1.406803258	0.693492818
74	1	1.366798926	0.635527902
75	1	1.060727018	0.188589888
76	1	1.028425299	0.160238567
77	1	1.040633757	0.173253912
78	1	1.083463075	0.220543569
79	1	1.249060043	0.458871264
80	1	1.242269989	0.442571743
81	1	1.268785933	0.481759541
82	1	1.225301982	0.419625198
83	1	1.480032503	0.700197418
84	1	1.182476926	0.365852002
85	1	1.922282462	0.972850678
86	1	1.833767284	0.936514598
87	1	1.899803583	0.92321456
88	1	1.21298412	0.405034586
89	1	1.073048812	0.202183909
90	1	1.062192987	0.188512823
91	1	1.079382411	0.208779079
92	1	1.692615226	0.914254323
93	1	1.669478715	0.872371173
94	1	1.644942388	0.900374628
95	1	1.700348924	0.937884023
96	1	1.572276004	0.843174518
97	1	1.655366065	0.904217546
98	1	1.172035794	0.341320803
99	1	1.206774374	0.393629215
100	1	1.172604118	0.342003459
101	1	1.145168793	0.303491365
102	1	1.186253771	0.354351169
103	1	1.177358903	0.338626956
104	1	1.399703618	0.626337966
105	1	1.560188235	0.670501631
106	1	1.187484924	0.355947853
107	1	1.48382981	0.608997912
108	1	1.897196933	0.928945926
109	1	1.69708363	0.74602784
110	1	1.544688225	0.638055311
111	1	1.83306223	0.82040122
112	1	1.790438821	0.89098863
113	1	1.784891517	0.895558501
114	1	1.560291319	0.617516558
115	1	1.185529812	0.38027961
116	1	0.993419749	0.106568113
117	1	1.001410511	0.115051602
118	1	1.128619815	0.303374768
119	1	1.07879297	0.210847425
120	1	1.069665697	0.194725198
121	1	1.102425349	0.240293075
122	1	1.159744985	0.322754768
123	1	1.47387195	0.679938815
124	1	1.421284199	0.663857328
125	1	1.847740734	0.959821275
126	1	1.72320192	0.912777221
127	1	1.512036838	0.813863656
128	1	2.074947453	0.995191475
129	1	1.499389283	0.800179716
130	1	1.343521381	0.584767295
131	1	1.111854654	0.365550259
132	1	1.480434695	0.780310979
133	1	1.778287164	0.89124677
134	1	1.478124697	0.783585571
135	1	1.63381986	0.870823062
136	1	1.33027786	0.571522132
137	1	1.594201111	0.821014104
138	1	1.566389098	0.753085505
139	1	1.80174212	0.913483611
140	1	1.867819716	0.8483078
141	1	1.885596874	0.963521334
142	1	1.819046137	0.933611649
143	1	1.486818133	0.700129703
144	1	1.467191044	0.76328643
145	1	1.474438147	0.77469853
146	1	1.605631934	0.859576791
147	1	1.052689008	0.169573911
148	1	1.002815973	0.117706413
149	1	1.139881582	0.316696862
150	1	0.984275188	0.108684895
151	1	0.996094594	0.130423295
1	2	1.08955931	0.244662833
2	2	0.970001174	0.163376694
3	2	0.978698288	0.214948482
4	2	0.974617641	0.159863653
5	2	0.955920127	0.061326725
6	2	0.930545434	0.047125244
7	2	1.42519124	0.659638712
8	2	1.574911065	0.868431776
9	2	1.62964323	0.8568659
10	2	1.605561203	0.881730476
11	2	1.151535013	0.359311095
12	2	1.664906365	0.847904691
13	2	1.200079907	0.425589096
14	2	1.423324404	0.712283253
15	2	0.86197594	0.032108588
16	2	1.175406528	0.37360366
17	2	1.407920492	0.705953985
18	2	1.400519735	0.695853914
19	2	0.982762224	0.234711383
20	2	1.074949829	0.349336698
21	2	0.750506167	0.002920922
22	2	0.745173428	0.002356627
23	2	0.747398054	0.002160943
24	2	0.748169124	0.002565159
25	2	0.736633221	0.002094062
26	2	0.743275791	0.002408035
27	2	1.499683608	0.670272194
28	2	1.706543938	0.837139312
29	2	1.391855492	0.679084214
30	2	1.071642298	0.343211521
31	2	0.766425783	0.004046588
32	2	0.764545138	0.004026858
33	2	0.761666664	0.005410005
34	2	0.764053375	0.005818457
35	2	0.749668165	0.003690053
36	2	0.795141469	0.012714108
37	2	0.760646414	0.004665942
38	2	0.73781202	0.00199487
39	2	1.501213343	0.731478549
40	2	1.656681866	0.910241521
41	2	1.601023403	0.767813585
42	2	1.132109394	0.265412153
43	2	1.604778715	0.651327563
44	2	1.168285225	0.322964457
45	2	1.454908512	0.680282368
46	2	1.57322245	0.601182059
47	2	1.115398081	0.239541268
48	2	1.435163664	0.503504991
49	2	1.463714585	0.772711689
50	2	0.776422002	0.004296177
51	2	0.750680276	0.00263384
52	2	0.81690182	0.021885184
53	2	0.844040999	0.05148373
54	2	0.759831933	0.003360635
55	2	0.747560268	0.002293617
56	2	0.748305135	0.002416783
57	2	0.750383532	0.002801577
58	2	0.858687913	0.06665204
59	2	0.751308583	0.00309631
60	2	0.930667703	0.099857085
61	2	1.773013965	0.830842031
62	2	1.720560193	0.735621857
63	2	1.966474069	0.981467362
64	2	2.032248756	0.994516254
65	2	1.513783135	0.804238426
66	2	1.396443507	0.654591166
67	2	1.378872201	0.639330715
68	2	1.433382682	0.706529457
69	2	1.272159078	0.498006089
70	2	1.202559801	0.384107189
71	2	1.198253306	0.376910224
72	2	1.138778396	0.312441546
73	2	1.284951221	0.518024285
74	2	1.320065638	0.555433051
75	2	0.925005145	0.058234571
76	2	0.886718218	0.049823739
77	2	0.897078022	0.054380627
78	2	0.952364922	0.095652956
79	2	1.247072432	0.456632311
80	2	1.238771332	0.441791933
81	2	1.25519959	0.468905846
82	2	1.235083356	0.436111013
83	2	1.505020018	0.711106009
84	2	1.170925004	0.35609064
85	2	1.632241219	0.879710607
86	2	1.709584961	0.886063331
87	2	1.635752487	0.814024511
88	2	1.135337594	0.313442972
89	2	0.931697882	0.061191402
90	2	0.925189257	0.056633377
91	2	0.932763815	0.060102145
92	2	1.652815851	0.882793574
93	2	1.557365654	0.830936538
94	2	1.614637387	0.865824781
95	2	1.70203337	0.944069957
96	2	1.594248657	0.867195012
97	2	1.663061193	0.913090036
98	2	1.108208761	0.2667984
99	2	1.172227487	0.350811743
100	2	1.173202783	0.342102479
101	2	1.151146413	0.312966279
102	2	1.097765745	0.213171322
103	2	1.093574076	0.205236475
104	2	1.30367304	0.507316902
105	2	1.56668769	0.610478527
106	2	1.095933562	0.207859849
107	2	1.472454388	0.528234468
108	2	1.830461843	0.897363863
109	2	1.605701209	0.658471827
110	2	1.468684754	0.580475797
111	2	1.753031694	0.771400883
112	2	1.751220603	0.883541841
113	2	1.718072161	0.848935759
114	2	1.479146811	0.539782089
115	2	1.099303383	0.261641994
116	2	0.924012869	0.050950693
117	2	0.912166773	0.045993918
118	2	1.062838172	0.250135014
119	2	0.919743335	0.054110786
120	2	0.933581009	0.059674643
121	2	0.932338298	0.060778489
122	2	1.026959292	0.172134026
123	2	1.484808652	0.660281609
124	2	1.500221276	0.72423391
125	2	1.946076446	0.977580177
126	2	1.838193634	0.955936954
127	2	1.40777057	0.705117377
128	2	2.028673596	0.994427355
129	2	1.400519735	0.695853914
130	2	1.292701986	0.525497702
131	2	1.067287981	0.340183094
132	2	1.400371016	0.695676366
133	2	1.710126673	0.839607172
134	2	1.33592097	0.60413698
135	2	1.538494046	0.775579266
136	2	1.282943615	0.515402339
137	2	1.564916936	0.73508146
138	2	1.591833939	0.725009316
139	2	1.709216304	0.843543128
140	2	1.65740302	0.773308661
141	2	2.003038836	0.983740071
142	2	1.833612796	0.889964565
143	2	1.479815533	0.69994478
144	2	1.45986913	0.761741416
145	2	1.461791857	0.767226552
146	2	1.587460762	0.854181171
147	2	0.95134667	0.068014314
148	2	0.903281559	0.040865603
149	2	1.075160168	0.255954249
150	2	0.887279064	0.037793142
151	2	0.872606501	0.040178193
1	3	0.719255125	0.004564065
2	3	0.704807265	0.008617395
3	3	0.702236508	0.012468095
4	3	0.676782818	0.008365053
5	3	0.708533322	0.000804669
6	3	0.641846846	0.000159017
7	3	1.657886797	0.838671148
8	3	1.833828943	0.973484454
9	3	1.958608451	0.974619365
10	3	1.894881983	0.974697117
11	3	1.5326782	0.70190626
12	3	2.0655797	0.97784329
13	3	1.582330985	0.771543577
14	3	1.749138737	0.958951016
15	3	0.666166214	0.000497111
16	3	0.952967149	0.187287711
17	3	1.292744061	0.533077168
18	3	1.244438895	0.452000407
19	3	0.832867326	0.150727673
20	3	0.944818568	0.226096949
21	3	0.55375185	1.83071E-05
22	3	0.581287435	2.95208E-05
23	3	0.590640543	3.19029E-05
24	3	0.570909448	2.59029E-05
25	3	0.540259635	2.71767E-06
26	3	0.564180931	3.15827E-05
27	3	1.641253088	0.816329668
28	3	1.987476395	0.866024634
29	3	1.406681583	0.692952267
30	3	0.982628197	0.296998999
31	3	0.528144707	3.52798E-06
32	3	0.518862493	2.56081E-06
33	3	0.486049279	1.56408E-06
34	3	0.484535638	1.31743E-06
35	3	0.51219663	1.7198E-06
36	3	0.531943044	3.31407E-05
37	3	0.496550439	1.75547E-06
38	3	0.542388651	3.81231E-06
39	3	1.456390233	0.758817589
40	3	1.489713705	0.794299101
41	3	1.446378361	0.638278376
42	3	1.362518413	0.640871997
43	3	1.736842872	0.793101136
44	3	1.411577481	0.711409249
45	3	1.31922819	0.577837065
46	3	1.730425972	0.783959258
47	3	1.302694797	0.551468786
48	3	1.595715029	0.718845672
49	3	1.285001807	0.520970495
50	3	0.631779436	0.000104385
51	3	0.583346027	4.04378E-05
52	3	0.619294705	0.000331955
53	3	0.703349458	0.018109968
54	3	0.599590181	6.583E-05
55	3	0.604866405	5.43197E-05
56	3	0.603170462	5.67317E-05
57	3	0.616678742	8.44536E-05
58	3	0.734711312	0.024146173
59	3	0.628360499	0.000112428
60	3	0.801093273	0.036166515
61	3	2.164912648	0.917041541
62	3	2.206106199	0.856213956
63	3	2.560387223	0.99944407
64	3	2.701222482	0.999983043
65	3	1.365695326	0.645021286
66	3	1.413150315	0.683027425
67	3	1.330702473	0.590330049
68	3	1.410146827	0.687620423
69	3	1.346498989	0.614280719
70	3	1.279676652	0.51415636
71	3	1.266903484	0.492391962
72	3	1.130331647	0.291372557
73	3	1.402849504	0.697121318
74	3	1.251549325	0.464848011
75	3	1.407157613	0.685970645
76	3	1.366379911	0.585121491
77	3	1.384074822	0.608870817
78	3	1.325503368	0.57950308
79	3	0.904097055	0.034524338
80	3	0.835996517	0.016330497
81	3	0.851210801	0.018711231
82	3	0.881680888	0.026252076
83	3	1.124145278	0.326990104
84	3	0.75747049	0.007139069
85	3	1.099798895	0.235923571
86	3	1.163810045	0.338869593
87	3	1.205237053	0.390709011
88	3	1.628093054	0.825548884
89	3	1.260360987	0.475121274
90	3	1.243873741	0.449047415
91	3	1.34478647	0.59963697
92	3	1.192052833	0.411242914
93	3	1.199132141	0.399983305
94	3	1.242182786	0.49194402
95	3	1.366130089	0.649126506
96	3	1.428893876	0.718447783
97	3	1.34782769	0.625720106
98	3	1.608400646	0.816496773
99	3	1.623371453	0.856537581
100	3	1.57917508	0.847235364
101	3	1.493127026	0.782170692
102	3	1.308500754	0.560821041
103	3	1.290895623	0.53289393
104	3	1.456499076	0.653993698
105	3	2.029099102	0.811151432
106	3	1.313459344	0.570334745
107	3	1.870936843	0.752261111
108	3	1.824025539	0.825575953
109	3	1.809836986	0.854853311
110	3	1.356814747	0.457404069
111	3	1.878836215	0.883618424
112	3	1.702151271	0.759101767
113	3	1.653783336	0.739545537
114	3	1.572223418	0.672815042
115	3	1.108829951	0.258351945
116	3	0.992268095	0.100521251
117	3	1.006452581	0.114280239
118	3	1.310614885	0.432905966
119	3	1.398852263	0.671845827
120	3	1.356459491	0.615673446
121	3	1.46982518	0.762598239
122	3	1.565043858	0.769543034
123	3	2.042591605	0.908072402
124	3	1.959621787	0.933195493
125	3	2.59490563	0.999896872
126	3	2.364132244	0.998920852
127	3	1.282916632	0.51667638
128	3	2.044304897	0.995216272
129	3	1.244438895	0.452000407
130	3	1.212459729	0.420110638
131	3	1.014528747	0.352162474
132	3	1.319905379	0.573726812
133	3	1.621560664	0.684549174
134	3	0.873208452	0.021515838
135	3	1.042303486	0.215931681
136	3	0.862497062	0.018734212
137	3	0.964436546	0.135053668
138	3	1.034187062	0.214431027
139	3	1.133816392	0.30559929
140	3	1.262611371	0.455956106
141	3	1.169002755	0.334270038
142	3	1.136617681	0.31754823
143	3	1.193580659	0.412188784
144	3	1.253364294	0.466224281
145	3	1.26918305	0.493597388
146	3	1.383604054	0.649606961
147	3	1.279585274	0.508032847
148	3	1.235066035	0.432759242
149	3	1.396274925	0.557468983
150	3	1.15320186	0.305152482
151	3	1.207322714	0.383059282
1	4	0.817684265	0.017005627
2	4	0.773021155	0.015324317
3	4	0.776752153	0.021458529
4	4	0.754652085	0.014919864
5	4	0.766840225	0.003011921
6	4	0.74237072	0.001881742
7	4	1.623085603	0.79160548
8	4	1.82918192	0.973232661
9	4	2.009099935	0.981858924
10	4	1.904789397	0.975950886
11	4	1.65770882	0.845471565
12	4	2.118909121	0.986644151
13	4	1.736476835	0.880364418
14	4	1.88895559	0.981657853
15	4	0.733118011	0.001893339
16	4	1.022199241	0.254984841
17	4	1.297191457	0.541117262
18	4	1.295134871	0.537389461
19	4	0.901119171	0.179673934
20	4	1.009955135	0.269412063
21	4	0.638859928	0.000228454
22	4	0.662051413	0.000326448
23	4	0.671656072	0.000475764
24	4	0.656171733	0.000394676
25	4	0.640252107	0.000113347
26	4	0.657173517	0.000359478
27	4	1.567787364	0.802984161
28	4	2.058302611	0.891184059
29	4	1.445951915	0.743010475
30	4	1.051990341	0.331202678
31	4	0.602812622	5.77882E-05
32	4	0.600484122	5.44238E-05
33	4	0.587073153	5.46455E-05
34	4	0.589343971	5.50501E-05
35	4	0.61429023	8.32748E-05
36	4	0.621533356	0.000413039
37	4	0.586294435	4.97835E-05
38	4	0.632309572	0.000103139
39	4	1.418104147	0.713178743
40	4	1.471516905	0.778889492
41	4	1.418812846	0.64271647
42	4	1.289658806	0.525868049
43	4	1.632438463	0.792769946
44	4	1.353570185	0.631771354
45	4	1.312332636	0.566918939
46	4	1.579382892	0.703768134
47	4	1.255360001	0.469109815
48	4	1.496874784	0.668501545
49	4	1.268308655	0.49296705
50	4	0.707545778	0.000901554
51	4	0.669583334	0.00041395
52	4	0.698770138	0.001292315
53	4	0.773249813	0.031354589
54	4	0.682997313	0.000629907
55	4	0.692839211	0.000836488
56	4	0.687715063	0.000745159
57	4	0.701083691	0.000958138
58	4	0.802424172	0.041686806
59	4	0.714450876	0.001143769
60	4	0.86748232	0.062191544
61	4	2.225836527	0.905144408
62	4	2.178140798	0.809745093
63	4	2.572599631	0.999504265
64	4	2.687854871	0.999982552
65	4	1.359928149	0.636580038
66	4	1.406465262	0.688629435
67	4	1.356595715	0.62770826
68	4	1.412278312	0.698154314
69	4	1.337054214	0.605849059
70	4	1.272209685	0.499518882
71	4	1.261099098	0.480831489
72	4	1.180873466	0.354992813
73	4	1.358170055	0.636471552
74	4	1.301670386	0.542220067
75	4	1.469619463	0.762038973
76	4	1.313686267	0.553116738
77	4	1.348635149	0.597554278
78	4	1.345678816	0.62162628
79	4	0.936619943	0.049602838
80	4	0.899008487	0.033930783
81	4	0.905016221	0.035545132
82	4	0.923798441	0.043049221
83	4	1.155814195	0.354588258
84	4	0.844094273	0.021318929
85	4	1.050119957	0.177374825
86	4	1.123782226	0.267677569
87	4	1.069329375	0.206866471
88	4	1.669185558	0.882350256
89	4	1.42680246	0.715827535
90	4	1.406734576	0.689629334
91	4	1.479889252	0.767855277
92	4	1.202923975	0.419581887
93	4	1.210493793	0.407518155
94	4	1.232248957	0.470323524
95	4	1.347454842	0.61829767
96	4	1.419242416	0.709685925
97	4	1.331065985	0.598670283
98	4	1.647422027	0.896604723
99	4	1.707428433	0.916810094
100	4	1.698940123	0.930521109
101	4	1.647709137	0.904954914
102	4	1.226161667	0.420714052
103	4	1.217110717	0.40468054
104	4	1.441460449	0.629620841
105	4	1.9725426	0.720695519
106	4	1.225747427	0.419964744
107	4	1.818072433	0.658123904
108	4	1.714537287	0.840155418
109	4	1.647018482	0.80960383
110	4	1.326218912	0.498965922
111	4	1.733413637	0.869868267
112	4	1.589169057	0.739544641
113	4	1.604676803	0.766769084
114	4	1.470721921	0.649002948
115	4	1.166593392	0.331264051
116	4	1.072335744	0.187044002
117	4	1.050958623	0.160538621
118	4	1.406412184	0.550322101
119	4	1.518885323	0.814419169
120	4	1.462549697	0.749782218
121	4	1.54398712	0.839487228
122	4	1.590753422	0.851248203
123	4	2.02290765	0.944488461
124	4	1.987608215	0.975404331
125	4	2.530594269	0.999516156
126	4	2.376147348	0.998696054
127	4	1.29843995	0.542955514
128	4	1.908416671	0.986906151
129	4	1.295134871	0.537389461
130	4	1.269658015	0.488936341
131	4	1.101865758	0.399048942
132	4	1.359582214	0.62814825
133	4	1.592346931	0.746953943
134	4	0.870441283	0.020716991
135	4	1.065549254	0.249194098
136	4	0.895738785	0.030158802
137	4	0.966719546	0.115588284
138	4	1.060490536	0.228650257
139	4	1.074530314	0.211593894
140	4	1.090382406	0.244197158
141	4	1.126119627	0.269961015
142	4	1.060301966	0.203547246
143	4	1.210871661	0.420723713
144	4	1.269855574	0.493729996
145	4	1.269082115	0.493348523
146	4	1.374419992	0.641018682
147	4	1.373073348	0.653121721
148	4	1.299829369	0.5414609
149	4	1.511142054	0.707408338
150	4	1.239194937	0.446955192
151	4	1.207703383	0.403359113
1	5	0.898127142	0.053147803
2	5	0.811389788	0.039437876
3	5	0.813688909	0.055434992
4	5	0.781862078	0.038230185
5	5	0.818291672	0.008592816
6	5	0.771227034	0.003872641
7	5	2.046757908	0.919143561
8	5	2.272199399	0.998999763
9	5	2.491171153	0.999588367
10	5	2.454842862	0.999497063
11	5	2.25683162	0.996656212
12	5	2.616577197	0.999882241
13	5	2.357885281	0.997112993
14	5	2.484966012	0.999833792
15	5	0.74540715	0.003959508
16	5	1.192412442	0.437310996
17	5	1.606860528	0.896654966
18	5	1.583484328	0.881503273
19	5	0.988023207	0.294213542
20	5	1.23276661	0.453993989
21	5	0.627528889	0.00016095
22	5	0.658024862	0.000243989
23	5	0.728932303	0.00821741
24	5	0.701497798	0.006560852
25	5	0.674000842	0.000359917
26	5	0.643603563	0.000235009
27	5	2.009024062	0.976674379
28	5	2.423938034	0.988891064
29	5	1.82352849	0.961917735
30	5	1.309107966	0.483800923
31	5	0.568059232	1.94006E-05
32	5	0.5663485	1.91493E-05
33	5	0.605508272	0.000300695
34	5	0.617407359	0.000379912
35	5	0.647777669	0.000326384
36	5	0.605521664	0.000790736
37	5	0.585906586	7.39188E-05
38	5	0.620709509	8.71153E-05
39	5	1.585649194	0.864773514
40	5	1.642549676	0.910939494
41	5	1.717186506	0.808610159
42	5	1.591885817	0.856331442
43	5	2.149423354	0.974264475
44	5	1.743523398	0.958517935
45	5	1.586337225	0.872065403
46	5	2.012017732	0.877041791
47	5	1.516291698	0.799212858
48	5	1.913031648	0.9008913
49	5	1.478046631	0.790990154
50	5	0.696562537	0.000661979
51	5	0.656327879	0.000277913
52	5	0.702823562	0.002663328
53	5	0.788864554	0.060064163
54	5	0.669905614	0.000432013
55	5	0.783160407	0.016161088
56	5	0.788790053	0.017603807
57	5	0.854408648	0.028590041
58	5	0.885474423	0.08850859
59	5	0.915126339	0.04122217
60	5	0.906278844	0.119772727
61	5	2.578481615	0.988383175
62	5	2.421258091	0.919476731
63	5	2.887714078	0.999993339
64	5	2.895451689	0.999997292
65	5	1.507462507	0.805974741
66	5	1.507931905	0.809927511
67	5	1.546757444	0.840483393
68	5	1.55136726	0.843298458
69	5	1.456311944	0.768044792
70	5	1.439207682	0.753029719
71	5	1.462551057	0.778936795
72	5	1.412821225	0.699787692
73	5	1.479670257	0.790975699
74	5	1.524022195	0.822136358
75	5	2.08070218	0.994248511
76	5	1.685894943	0.852834656
77	5	1.744453007	0.862533381
78	5	1.891576765	0.863239786
79	5	1.050076285	0.152654111
80	5	1.007394661	0.107724984
81	5	1.019893338	0.117940819
82	5	1.033324137	0.132752251
83	5	1.329879664	0.528690626
84	5	0.945895964	0.073627854
85	5	1.101793825	0.264804116
86	5	1.235947199	0.43278221
87	5	1.045520258	0.195285289
88	5	2.20929997	0.995822498
89	5	2.053592307	0.992854819
90	5	2.04233469	0.992227674
91	5	2.091328375	0.994300928
92	5	1.391685708	0.648279238
93	5	1.333855374	0.585097088
94	5	1.405389091	0.66251951
95	5	1.529652072	0.840418988
96	5	1.595684571	0.887132409
97	5	1.509568229	0.827555101
98	5	2.220242003	0.997640692
99	5	2.292236526	0.997920403
100	5	2.316022403	0.999082848
101	5	2.29466365	0.998846717
102	5	1.438136204	0.748152013
103	5	1.416907806	0.724524129
104	5	1.727988212	0.846335485
105	5	2.177056145	0.901448259
106	5	1.440248236	0.754144949
107	5	2.029907727	0.863094691
108	5	2.245395349	0.960630667
109	5	2.187491818	0.979236654
110	5	1.66758807	0.624856373
111	5	2.310954825	0.987927955
112	5	2.031605893	0.895469912
113	5	2.05912336	0.940972436
114	5	1.91732537	0.786411597
115	5	1.426340752	0.717581223
116	5	1.416833177	0.71133286
117	5	1.363735454	0.637233048
118	5	1.845194305	0.844283143
119	5	2.176226087	0.99719366
120	5	2.012887961	0.986783696
121	5	2.118727101	0.996131954
122	5	2.10208421	0.994172642
123	5	2.520341731	0.998487878
124	5	2.605861679	0.999774282
125	5	2.845010986	0.999986406
126	5	2.855541809	0.999986832
127	5	1.599397428	0.891774745
128	5	2.533775491	0.999930571
129	5	1.583484328	0.881503273
130	5	1.504839548	0.698553191
131	5	1.363592178	0.506649585
132	5	1.66846134	0.917810354
133	5	2.044404288	0.932405287
134	5	0.977720355	0.079993585
135	5	1.229597432	0.417532988
136	5	1.014147715	0.109929975
137	5	1.103037914	0.243118048
138	5	1.226694546	0.422196078
139	5	1.163908367	0.332820267
140	5	1.070560393	0.237029894
141	5	1.257563553	0.468261294
142	5	1.153533216	0.324291447
143	5	1.374739819	0.548426925
144	5	1.440260413	0.741274597
145	5	1.459153522	0.766132375
146	5	1.575098859	0.851066619
147	5	1.801275094	0.968498848
148	5	1.728842279	0.946613589
149	5	1.994648056	0.972684692
150	5	1.609671066	0.840117381
151	5	1.48477632	0.709372301
1	6	0.804170236	0.019756163
2	6	0.725063555	0.008019657
3	6	0.714295175	0.010908174
4	6	0.669144029	0.007388582
5	6	0.766002985	0.003250048
6	6	0.660591581	0.000384497
7	6	1.863803252	0.805483246
8	6	2.047432935	0.994161822
9	6	2.298454382	0.997426194
10	6	2.335008222	0.997606423
11	6	1.968015008	0.972838872
12	6	2.436084699	0.999588785
13	6	2.042511008	0.976847786
14	6	2.222169912	0.998945049
15	6	0.689842385	0.001180375
16	6	1.09557696	0.353889946
17	6	1.599872912	0.890589895
18	6	1.47402161	0.783536274
19	6	0.92315456	0.261308936
20	6	1.184442031	0.407208799
21	6	0.598263745	9.36361E-05
22	6	0.64382575	0.000156515
23	6	0.789133828	0.018057701
24	6	0.737653514	0.014121847
25	6	0.743086966	0.002689896
26	6	0.602769235	7.5319E-05
27	6	2.027637894	0.96922461
28	6	2.386042208	0.994777254
29	6	1.904257551	0.961002629
30	6	1.336168062	0.494436334
31	6	0.499495419	1.69751E-06
32	6	0.498920324	1.69817E-06
33	6	0.588438957	0.000481971
34	6	0.623716252	0.000680411
35	6	0.698625557	0.002286585
36	6	0.524982016	7.82731E-05
37	6	0.547478674	7.36654E-05
38	6	0.593806597	8.80505E-05
39	6	1.341517843	0.585571744
40	6	1.406034127	0.689942552
41	6	1.560425017	0.677738154
42	6	1.405331884	0.635546132
43	6	2.059176193	0.9246803
44	6	1.615651887	0.904554998
45	6	1.421871798	0.714468477
46	6	1.887193224	0.683237328
47	6	1.29679414	0.505691237
48	6	1.771121423	0.738632622
49	6	1.385521835	0.67716939
50	6	0.662357613	0.000272407
51	6	0.614020842	8.33544E-05
52	6	0.653259948	0.000799183
53	6	0.749983589	0.039486064
54	6	0.630190082	0.000153856
55	6	0.840862623	0.03450591
56	6	0.861836863	0.048019199
57	6	0.938475292	0.078955476
58	6	0.866394597	0.062804198
59	6	0.996614402	0.098050197
60	6	0.859558313	0.078835684
61	6	2.456491036	0.981396776
62	6	2.192441437	0.80759796
63	6	2.703804393	0.999980778
64	6	2.66445232	0.999977553
65	6	1.251418143	0.463755844
66	6	1.21047664	0.392992479
67	6	1.277969515	0.50094207
68	6	1.270515538	0.488382147
69	6	1.174760897	0.333348025
70	6	1.167852272	0.320678497
71	6	1.200341122	0.376352618
72	6	1.167800591	0.3380841
73	6	1.202570833	0.380727924
74	6	1.256228257	0.468576284
75	6	1.55211025	0.787720406
76	6	1.141336476	0.355945636
77	6	1.24437811	0.470970698
78	6	1.363807563	0.599491611
79	6	0.931886658	0.051627035
80	6	0.913278909	0.04477095
81	6	0.941109086	0.056446605
82	6	0.930155053	0.048628146
83	6	1.168067396	0.357784515
84	6	0.87133754	0.038225517
85	6	1.044020813	0.189617457
86	6	1.194794298	0.377852629
87	6	1.009214489	0.161311341
88	6	1.965033973	0.974227975
89	6	1.735923575	0.943298421
90	6	1.722483169	0.937598652
91	6	1.728857205	0.94197992
92	6	1.260901227	0.483279008
93	6	1.175428404	0.341388606
94	6	1.273101931	0.503414643
95	6	1.348254689	0.62260124
96	6	1.335237129	0.598663715
97	6	1.30401701	0.553533693
98	6	1.994640018	0.983970267
99	6	2.098096088	0.990148096
100	6	2.182844266	0.99684539
101	6	2.172036503	0.996965099
102	6	1.209448341	0.391764947
103	6	1.175702299	0.33382525
104	6	1.479088148	0.57629415
105	6	1.946444285	0.733438294
106	6	1.195011882	0.366537267
107	6	1.789374661	0.651243681
108	6	2.200705956	0.941290124
109	6	2.131275161	0.952257937
110	6	1.613001662	0.569246332
111	6	2.245148875	0.960489495
112	6	1.982111243	0.838557896
113	6	1.977133402	0.911955635
114	6	1.85463569	0.758063429
115	6	1.185885379	0.365513467
116	6	1.200720005	0.380272617
117	6	1.137637009	0.282939175
118	6	1.533797075	0.598574809
119	6	1.864704038	0.974157821
120	6	1.657305027	0.886339474
121	6	1.800120466	0.964338395
122	6	1.779424617	0.956848278
123	6	2.290276905	0.98842793
124	6	2.538238078	0.999589947
125	6	2.67277874	0.999937767
126	6	2.712220531	0.999969352
127	6	1.571219419	0.86841795
128	6	2.440354372	0.999837209
129	6	1.47402161	0.783536274
130	6	1.489595892	0.655868968
131	6	1.45705498	0.55148447
132	6	1.670633859	0.900265946
133	6	1.923051319	0.851679814
134	6	0.940754936	0.053780757
135	6	1.141301208	0.318862247
136	6	0.950423262	0.059133007
137	6	1.132827473	0.294125066
138	6	1.233443856	0.45173851
139	6	1.172537503	0.357554453
140	6	1.034272609	0.194782658
141	6	1.400561972	0.681825699
142	6	1.248127847	0.47869747
143	6	1.226989946	0.43067124
144	6	1.375826736	0.657489151
145	6	1.380674286	0.667329271
146	6	1.428776698	0.725619751
147	6	1.459954527	0.76674946
148	6	1.277336765	0.508938997
149	6	1.637989639	0.749781326
150	6	1.181047849	0.383432865
151	6	1.079287818	0.271623628
1	7	0.756119303	0.007597567
2	7	0.723562842	0.01142804
3	7	0.732514561	0.016740855
4	7	0.665657466	0.011260149
5	7	0.712495143	0.000886255
6	7	0.649960674	0.000324769
7	7	1.470823865	0.688305021
8	7	1.606259353	0.883995481
9	7	1.692165097	0.921816692
10	7	1.57036745	0.858346134
11	7	1.3969832	0.670406048
12	7	1.723538236	0.936725323
13	7	1.483224371	0.74945089
14	7	1.592922113	0.889606637
15	7	0.654237797	0.000421533
16	7	0.996104871	0.250666517
17	7	1.332246766	0.595973082
18	7	1.297801067	0.540630053
19	7	0.838466411	0.180243945
20	7	1.049412898	0.274767622
21	7	0.542471465	1.52671E-05
22	7	0.587731839	2.56868E-05
23	7	0.641831358	0.001433515
24	7	0.605197427	0.001146862
25	7	0.573809491	1.08418E-05
26	7	0.587568121	3.06213E-05
27	7	1.623921663	0.803630575
28	7	1.725014381	0.886212847
29	7	1.452033348	0.747727848
30	7	1.08367768	0.329150687
31	7	0.468346027	4.06142E-07
32	7	0.465591158	3.04108E-07
33	7	0.457680592	4.77774E-07
34	7	0.459063609	5.77935E-07
35	7	0.514273731	6.56025E-06
36	7	0.495042839	6.51665E-05
37	7	0.452554235	2.246E-07
38	7	0.555369529	1.38438E-05
39	7	1.242605196	0.448735032
40	7	1.305457	0.550152125
41	7	1.37510825	0.536984184
42	7	1.219397304	0.411762021
43	7	1.698874911	0.766292676
44	7	1.339192555	0.609659377
45	7	1.204813761	0.387080885
46	7	1.601330836	0.60515378
47	7	1.143364901	0.294364883
48	7	1.499117291	0.582150006
49	7	1.229955354	0.427310836
50	7	0.614781977	6.11264E-05
51	7	0.591082955	2.88883E-05
52	7	0.629776426	0.000289767
53	7	0.69236502	0.014947659
54	7	0.598877551	4.22517E-05
55	7	0.692522606	0.002848112
56	7	0.693417304	0.003180735
57	7	0.744045711	0.004693553
58	7	0.784400624	0.022862064
59	7	0.783495011	0.005395354
60	7	0.783415468	0.029856672
61	7	1.776946052	0.895651466
62	7	1.671699432	0.73907218
63	7	1.88179249	0.961004116
64	7	1.980960031	0.992480997
65	7	1.054733116	0.17183182
66	7	1.154143444	0.303807493
67	7	1.124423004	0.254685986
68	7	1.16277186	0.317352931
69	7	1.109956787	0.232350787
70	7	1.075500053	0.18101709
71	7	1.070415227	0.173200577
72	7	0.955466832	0.081648456
73	7	1.133503547	0.270844814
74	7	1.078426203	0.194695401
75	7	1.164044642	0.340187782
76	7	0.869608484	0.07125085
77	7	0.949335497	0.157303392
78	7	1.018653399	0.188172328
79	7	0.93197401	0.052599966
80	7	0.87717076	0.027910162
81	7	0.897520428	0.033035937
82	7	0.907850903	0.039162627
83	7	1.071368543	0.214082215
84	7	0.806101396	0.01380357
85	7	0.796240414	0.022833167
86	7	0.971503517	0.105371547
87	7	0.797724896	0.028155564
88	7	1.453990256	0.731227897
89	7	1.287013828	0.517255758
90	7	1.262667873	0.479190845
91	7	1.30908196	0.549894165
92	7	1.059253801	0.184802654
93	7	0.9548087	0.082495299
94	7	1.077402964	0.217143743
95	7	1.129323248	0.275378889
96	7	1.163900427	0.318663799
97	7	1.061370157	0.163838088
98	7	1.447206866	0.736178281
99	7	1.502929827	0.791017728
100	7	1.513804694	0.80877771
101	7	1.473287968	0.764852611
102	7	1.099444653	0.21557963
103	7	1.06770225	0.173476096
104	7	1.242610292	0.401809926
105	7	1.567800912	0.631593741
106	7	1.099602053	0.213864665
107	7	1.469239661	0.541388547
108	7	1.842269258	0.860070976
109	7	1.749833934	0.803610802
110	7	1.366708176	0.499249199
111	7	1.859901416	0.876922073
112	7	1.674995743	0.7122807
113	7	1.709446494	0.791899182
114	7	1.536704407	0.648335806
115	7	0.955296197	0.078247164
116	7	0.889318712	0.034457663
117	7	0.84107309	0.01890685
118	7	1.123196407	0.331702056
119	7	1.365044705	0.633447113
120	7	1.261490566	0.477162569
121	7	1.35335405	0.620213021
122	7	1.387669962	0.656678455
123	7	1.570282359	0.82083208
124	7	1.517326591	0.817959416
125	7	1.827898714	0.949309509
126	7	1.726960263	0.904110871
127	7	1.330372248	0.592952029
128	7	2.092269775	0.996888441
129	7	1.297801067	0.540630053
130	7	1.253101272	0.480939026
131	7	1.138609732	0.401481412
132	7	1.379833874	0.659712647
133	7	1.682574317	0.748625687
134	7	0.867274724	0.023266017
135	7	1.003878009	0.157698987
136	7	0.898979769	0.03152946
137	7	1.020020743	0.173411555
138	7	1.096467878	0.289194621
139	7	0.986106744	0.129000543
140	7	0.820711049	0.038239109
141	7	1.190288124	0.362967004
142	7	1.076538587	0.241336412
143	7	1.154216582	0.347888763
144	7	1.206489912	0.388085505
145	7	1.218222633	0.407698171
146	7	1.287375334	0.519631417
147	7	1.098532902	0.219683813
148	7	0.970966152	0.108130366
149	7	1.201903156	0.382926381
150	7	0.913310602	0.069045679
151	7	0.834371401	0.046659942
1	8	0.561173306	2.81425E-05
2	8	0.544673299	0.000186948
3	8	0.552610454	0.000279624
4	8	0.519485555	0.000187396
5	8	0.527843472	1.33931E-06
6	8	0.523203757	2.975E-06
7	8	0.924438172	0.07820223
8	8	1.029570577	0.139128574
9	8	1.04496592	0.168185444
10	8	0.939996816	0.079516788
11	8	0.838156925	0.021894735
12	8	1.056167349	0.194881837
13	8	0.869596369	0.033329828
14	8	0.951240489	0.060895603
15	8	0.482437063	8.03563E-07
16	8	0.761012772	0.047376793
17	8	0.989169149	0.089506627
18	8	1.007393491	0.10917389
19	8	0.628209762	0.036391307
20	8	0.806163254	0.054615255
21	8	0.419879811	3.27982E-08
22	8	0.442318702	3.70786E-08
23	8	0.471837011	7.44412E-06
24	8	0.451283915	5.95587E-06
25	8	0.425621289	2.43603E-09
26	8	0.445315925	4.03363E-08
27	8	1.017935186	0.171457908
28	8	1.087028315	0.242284832
29	8	0.963759063	0.074337715
30	8	0.791067248	0.049434964
31	8	0.377426072	1.24258E-09
32	8	0.376183985	7.8634E-10
33	8	0.356492374	1.37297E-09
34	8	0.352584046	0
35	8	0.387305476	1.56241E-09
36	8	0.405076616	6.00183E-07
37	8	0.362904634	3.24353E-09
38	8	0.431744021	4.03605E-08
39	8	0.870269071	0.027399533
40	8	0.869043923	0.02753835
41	8	0.898006139	0.104217262
42	8	0.812250025	0.010239881
43	8	1.082181153	0.278642285
44	8	0.858572799	0.017257618
45	8	0.825238009	0.012813436
46	8	1.030571787	0.269607044
47	8	0.796530747	0.0090277
48	8	0.976763186	0.186835571
49	8	0.842374994	0.014112052
50	8	0.441160656	1.77724E-08
51	8	0.443160972	3.26533E-08
52	8	0.469928008	5.47924E-07
53	8	0.50625119	0.000188512
54	8	0.444066178	3.40454E-08
55	8	0.515503084	1.4886E-05
56	8	0.510088828	1.40679E-05
57	8	0.546904521	2.01427E-05
58	8	0.582662017	0.000270206
59	8	0.584464693	2.59367E-05
60	8	0.570933642	0.000377005
61	8	1.115390028	0.286215125
62	8	1.089253128	0.317737571
63	8	1.166272985	0.368442283
64	8	1.266427582	0.489589331
65	8	0.706530562	0.001630954
66	8	0.783389183	0.005525236
67	8	0.754407353	0.003345969
68	8	0.770766458	0.004915294
69	8	0.801068807	0.008327449
70	8	0.767575463	0.003158647
71	8	0.759396811	0.002560468
72	8	0.672760036	0.001053156
73	8	0.823773768	0.012668036
74	8	0.730505007	0.00237897
75	8	0.738158164	0.005733881
76	8	0.611257556	0.000427913
77	8	0.646208558	0.002307842
78	8	0.669253205	0.002535865
79	8	0.64963703	0.000202564
80	8	0.628359657	0.000179957
81	8	0.632314856	0.000123564
82	8	0.634014313	0.000135599
83	8	0.727695863	0.004416105
84	8	0.585988923	5.99994E-05
85	8	0.714540103	0.003676278
86	8	0.775969297	0.008604494
87	8	0.71872417	0.004744297
88	8	0.844570091	0.023859782
89	8	0.763655793	0.00599907
90	8	0.750390168	0.004663887
91	8	0.799552259	0.012900443
92	8	0.755970248	0.006336554
93	8	0.716680763	0.003682223
94	8	0.75039996	0.005849134
95	8	0.783950133	0.007734712
96	8	0.766042859	0.004598217
97	8	0.7388487	0.00204836
98	8	0.834030237	0.019278559
99	8	0.843665697	0.022288799
100	8	0.830243675	0.016824587
101	8	0.80850024	0.012434214
102	8	0.759929949	0.003037427
103	8	0.760223128	0.002895237
104	8	0.847210228	0.047942127
105	8	1.025934136	0.258639476
106	8	0.765927252	0.003222143
107	8	0.969767131	0.206927961
108	8	1.20018774	0.395763996
109	8	1.074939246	0.273067129
110	8	0.941744242	0.214025711
111	8	1.150319778	0.360930099
112	8	1.065843008	0.270694874
113	8	1.148678018	0.319984221
114	8	0.969281124	0.22259591
115	8	0.662928528	0.000866053
116	8	0.590933228	6.30114E-05
117	8	0.570001141	3.80556E-05
118	8	0.713403351	0.013077507
119	8	0.811612598	0.013135207
120	8	0.777975565	0.009966617
121	8	0.828454181	0.015580822
122	8	0.837603401	0.021792803
123	8	0.91551662	0.093402894
124	8	0.818352603	0.012866953
125	8	1.134619655	0.326901396
126	8	1.010001642	0.197130634
127	8	0.993706391	0.094316445
128	8	1.294575163	0.536032362
129	8	1.007393491	0.10917389
130	8	0.892535043	0.060152916
131	8	0.782072981	0.037899775
132	8	0.988689217	0.089737127
133	8	1.144856375	0.315392432
134	8	0.637789034	0.000136612
135	8	0.726829848	0.006852685
136	8	0.636688409	0.000137819
137	8	0.725269252	0.0115225
138	8	0.795508733	0.03312094
139	8	0.772807137	0.009710808
140	8	0.706500425	0.004130081
141	8	0.853585071	0.02545591
142	8	0.785448402	0.015129416
143	8	0.778718923	0.021144291
144	8	0.849847844	0.018050811
145	8	0.846111419	0.016081432
146	8	0.880314576	0.029096692
147	8	0.712824417	0.001359584
148	8	0.641916997	0.000360073
149	8	0.759934372	0.013479682
150	8	0.614467178	0.000183594
151	8	0.584151561	0.000147128
1	9	0.487618473	1.30375E-06
2	9	0.475029574	1.06296E-05
3	9	0.480725275	1.59078E-05
4	9	0.457404273	1.07329E-05
5	9	0.459448937	4.70888E-08
6	9	0.469361108	3.94519E-07
7	9	0.639428521	0.000497029
8	9	0.703051679	0.001357212
9	9	0.726758446	0.007456163
10	9	0.654670668	0.000661076
11	9	0.585775931	0.000117062
12	9	0.740409864	0.011033364
13	9	0.603238517	0.000160891
14	9	0.662992354	0.000332531
15	9	0.435330483	3.7487E-08
16	9	0.635275336	0.004764388
17	9	0.80324423	0.007671933
18	9	0.814295754	0.009815944
19	9	0.541069913	0.003271982
20	9	0.643648315	0.004908092
21	9	0.383281716	1.36445E-09
22	9	0.403277525	1.33479E-09
23	9	0.408630821	1.79644E-08
24	9	0.39434222	1.43715E-08
25	9	0.385921826	1.57497E-10
26	9	0.407548558	6.03075E-09
27	9	0.755826288	0.017699877
28	9	0.811817515	0.020291351
29	9	0.728288148	0.002614955
30	9	0.611102439	0.002866746
31	9	0.348807059	0
32	9	0.349048728	0
33	9	0.327165583	0
34	9	0.322800492	0
35	9	0.351752415	1.57497E-10
36	9	0.37154807	7.91538E-08
37	9	0.333384648	0
38	9	0.393151828	3.15565E-09
39	9	0.634268743	0.000282213
40	9	0.647215722	0.000371733
41	9	0.6843805	0.01057708
42	9	0.594446964	4.52232E-05
43	9	0.787565869	0.031136598
44	9	0.626916151	8.35005E-05
45	9	0.644696083	0.000192471
46	9	0.754345124	0.031089858
47	9	0.586884208	4.00012E-05
48	9	0.712369838	0.020760047
49	9	0.671686552	0.000386378
50	9	0.401891192	3.59731E-10
51	9	0.406785061	2.22625E-09
52	9	0.4261834	2.87974E-08
53	9	0.450277836	6.26137E-06
54	9	0.405549211	2.34461E-09
55	9	0.427201811	3.59289E-08
56	9	0.423626973	3.30476E-08
57	9	0.437224445	4.79491E-08
58	9	0.488003972	8.42696E-06
59	9	0.452472837	6.53683E-08
60	9	0.495258383	1.25208E-05
61	9	0.827993218	0.024385429
62	9	0.796777081	0.027818242
63	9	0.865914129	0.034981064
64	9	0.93463423	0.050171476
65	9	0.544834695	1.96426E-05
66	9	0.57011841	2.3095E-05
67	9	0.548348286	6.94784E-06
68	9	0.560306815	1.83525E-05
69	9	0.578450042	2.21354E-05
70	9	0.563552142	7.36766E-06
71	9	0.55809763	5.90568E-06
72	9	0.521889645	3.83218E-06
73	9	0.589528151	3.58638E-05
74	9	0.537890315	4.66169E-06
75	9	0.595839766	0.000149855
76	9	0.548649024	7.82155E-05
77	9	0.555778367	8.92181E-05
78	9	0.568870481	0.000114355
79	9	0.540939057	6.06185E-06
80	9	0.534055451	9.69221E-06
81	9	0.537294014	5.93082E-06
82	9	0.529216883	3.5975E-06
83	9	0.595270702	0.00013204
84	9	0.508858282	4.28611E-06
85	9	0.648380165	0.000611633
86	9	0.70262959	0.002932115
87	9	0.686515613	0.002641735
88	9	0.590031404	0.000151677
89	9	0.519557374	9.90378E-06
90	9	0.510566108	7.53426E-06
91	9	0.566656571	0.000113185
92	9	0.638896538	0.000451116
93	9	0.592037328	0.000326707
94	9	0.623430674	0.000117392
95	9	0.640573709	0.000152746
96	9	0.582510315	4.57539E-05
97	9	0.606871458	6.85423E-05
98	9	0.595205961	0.000195094
99	9	0.593925122	0.000129737
100	9	0.591067671	0.000107879
101	9	0.570147906	8.85186E-05
102	9	0.560711225	8.67102E-06
103	9	0.56611668	9.78982E-06
104	9	0.606940318	0.000456419
105	9	0.758369032	0.03200589
106	9	0.561977776	6.94595E-06
107	9	0.713964478	0.023026989
108	9	0.905350498	0.046874733
109	9	0.79103644	0.03378618
110	9	0.739744323	0.024384155
111	9	0.840841419	0.040054871
112	9	0.807728938	0.02913659
113	9	0.883684598	0.038500255
114	9	0.723611068	0.026260222
115	9	0.518778069	3.2981E-06
116	9	0.491878496	7.67494E-07
117	9	0.482441774	7.8918E-07
118	9	0.555921642	7.66995E-05
119	9	0.596622094	0.000170987
120	9	0.569993992	9.61996E-05
121	9	0.611448542	0.000199516
122	9	0.596549049	0.000220846
123	9	0.653684046	0.005508948
124	9	0.594517911	8.95719E-05
125	9	0.834180431	0.025510635
126	9	0.745194517	0.016056273
127	9	0.804485796	0.007917239
128	9	0.960400267	0.06859266
129	9	0.814295754	0.009815944
130	9	0.705781682	0.00323673
131	9	0.587359398	0.000638679
132	9	0.777321234	0.005785694
133	9	0.887845618	0.039060708
134	9	0.573125555	1.43378E-05
135	9	0.624461891	0.000521841
136	9	0.548365206	9.0592E-06
137	9	0.655240604	0.004334305
138	9	0.702758777	0.007185008
139	9	0.718420827	0.004407302
140	9	0.684923812	0.002866454
141	9	0.801609318	0.010812064
142	9	0.741699463	0.007463342
143	9	0.604552175	0.000322654
144	9	0.675092809	0.000559245
145	9	0.673389681	0.000472811
146	9	0.676176692	0.00052911
147	9	0.544101839	1.27255E-05
148	9	0.533471676	2.15021E-05
149	9	0.574703399	8.04672E-05
150	9	0.510356932	7.40703E-06
151	9	0.497981464	1.10852E-05
1	10	0.503737403	3.59127E-06
2	10	0.477247643	1.45951E-05
3	10	0.48069971	2.18532E-05
4	10	0.455648931	1.45934E-05
5	10	0.469774172	6.85161E-08
6	10	0.459489059	7.37957E-08
7	10	0.510387705	2.23813E-06
8	10	0.533788926	7.10635E-06
9	10	0.577725666	0.000881515
10	10	0.516552005	4.27291E-06
11	10	0.475560202	1.01615E-06
12	10	0.609958092	0.001628144
13	10	0.492189666	2.09454E-06
14	10	0.530268448	2.66697E-06
15	10	0.438840755	4.00795E-08
16	10	0.638570719	0.004162082
17	10	0.805213498	0.008133237
18	10	0.812088926	0.009893478
19	10	0.543462777	0.003297827
20	10	0.635525298	0.004946808
21	10	0.363910482	4.4582E-10
22	10	0.385811582	6.6873E-10
23	10	0.394746569	1.35196E-08
24	10	0.379937692	1.08157E-08
25	10	0.367124077	0
26	10	0.388427195	8.9164E-10
27	10	0.730839259	0.011033209
28	10	0.735395962	0.002664417
29	10	0.714213966	0.002436012
30	10	0.599317811	0.002758785
31	10	0.328445967	0
32	10	0.326845243	0
33	10	0.309521601	0
34	10	0.306661366	0
35	10	0.33406283	0
36	10	0.350505367	1.47591E-08
37	10	0.314179057	0
38	10	0.368249843	0
39	10	0.629218056	0.000396933
40	10	0.658898355	0.000519364
41	10	0.699908417	0.008001275
42	10	0.550285098	2.00991E-05
43	10	0.755498499	0.02209279
44	10	0.601627314	3.98144E-05
45	10	0.663536841	0.000505405
46	10	0.707980746	0.022077972
47	10	0.525937622	1.01967E-05
48	10	0.66997996	0.014728654
49	10	0.691036443	0.000670424
50	10	0.410961406	2.44186E-09
51	10	0.394251961	6.26034E-10
52	10	0.418955905	2.67197E-08
53	10	0.453279909	1.53841E-05
54	10	0.399018928	1.70559E-09
55	10	0.41485401	2.70392E-08
56	10	0.410625657	2.00052E-08
57	10	0.426131125	2.51614E-08
58	10	0.485396815	2.05562E-05
59	10	0.442845171	3.46928E-08
60	10	0.511162212	3.07669E-05
61	10	0.732452912	0.002965409
62	10	0.691492772	0.004054439
63	10	0.743041569	0.004646852
64	10	0.801549481	0.00720822
65	10	0.559162818	0.000143085
66	10	0.568360217	3.2229E-05
67	10	0.549339685	1.35368E-05
68	10	0.56690002	3.03622E-05
69	10	0.555735732	8.53111E-06
70	10	0.525229249	2.20858E-06
71	10	0.521192672	1.78607E-06
72	10	0.474567577	1.33347E-06
73	10	0.566644502	1.36837E-05
74	10	0.528365599	8.81372E-06
75	10	0.473043749	3.46271E-06
76	10	0.386991994	2.32501E-07
77	10	0.408325718	1.22668E-06
78	10	0.452200696	4.81754E-06
79	10	0.586356154	2.80351E-05
80	10	0.57588471	3.899E-05
81	10	0.588123427	4.7288E-05
82	10	0.576567577	1.95575E-05
83	10	0.6642691	0.001289923
84	10	0.540043075	3.20394E-05
85	10	0.6268772	0.000510141
86	10	0.700173609	0.002956694
87	10	0.640611417	0.001317821
88	10	0.492801014	6.06803E-06
89	10	0.423111697	1.14169E-07
90	10	0.415397988	7.20801E-08
91	10	0.473423394	6.1026E-06
92	10	0.698812028	0.001484345
93	10	0.590750784	0.000455601
94	10	0.671151191	0.000392945
95	10	0.678449258	0.000456934
96	10	0.620489597	0.00030116
97	10	0.653388169	0.000467137
98	10	0.51030458	1.01169E-05
99	10	0.502295301	4.97581E-06
100	10	0.502518238	4.29236E-06
101	10	0.490191657	3.78033E-06
102	10	0.494896324	3.9318E-07
103	10	0.491917239	2.85226E-07
104	10	0.518545558	3.11822E-06
105	10	0.655132824	0.004610852
106	10	0.498942882	3.83786E-07
107	10	0.620599044	0.003301326
108	10	0.881460409	0.03184189
109	10	0.756737896	0.020952385
110	10	0.731501184	0.017868919
111	10	0.808120714	0.027193533
112	10	0.79819731	0.019029708
113	10	0.863509556	0.025121538
114	10	0.700405618	0.017444693
115	10	0.46482002	1.07126E-06
116	10	0.410383652	1.27969E-08
117	10	0.398029221	9.40999E-09
118	10	0.439622783	6.54209E-07
119	10	0.516151718	1.04323E-05
120	10	0.471713596	4.80312E-06
121	10	0.526597406	1.1985E-05
122	10	0.501132839	1.17503E-05
123	10	0.554869926	0.000818167
124	10	0.504636449	3.14058E-06
125	10	0.722803161	0.003600214
126	10	0.63808936	0.001854917
127	10	0.807672002	0.008726041
128	10	0.914430104	0.040331429
129	10	0.812088926	0.009893478
130	10	0.708437088	0.003609367
131	10	0.571335202	0.000427475
132	10	0.773053915	0.006299936
133	10	0.861183355	0.024327767
134	10	0.628243243	0.000105237
135	10	0.682841586	0.001607346
136	10	0.605763532	8.23817E-05
137	10	0.711226429	0.007893633
138	10	0.734852891	0.010877453
139	10	0.718606498	0.004578713
140	10	0.629540504	0.001932314
141	10	0.82708309	0.016981651
142	10	0.770081926	0.011361262
143	10	0.637057791	0.000470939
144	10	0.690385167	0.000852057
145	10	0.690710805	0.00076124
146	10	0.691051501	0.000804295
147	10	0.428748083	3.61685E-08
148	10	0.393380102	1.44129E-08
149	10	0.449136537	6.64107E-07
150	10	0.36895363	3.40877E-09
151	10	0.351034038	5.02063E-09
1	11	0.454492549	7.13109E-07
2	11	0.403775151	1.3095E-07
3	11	0.394738519	1.94809E-07
4	11	0.38760157	1.29873E-07
5	11	0.426994273	4.03109E-09
6	11	0.385083575	0
7	11	0.578942206	5.87635E-05
8	11	0.568042637	2.61827E-05
9	11	0.663683138	0.009880001
10	11	0.628612069	0.000689798
11	11	0.575006379	4.27338E-05
12	11	0.744381468	0.026194967
13	11	0.58358276	7.46268E-05
14	11	0.62516054	0.000115817
15	11	0.381258581	1.61548E-09
16	11	0.572170694	0.000584759
17	11	0.704948505	0.001065177
18	11	0.728145654	0.001914068
19	11	0.472349823	0.000638023
20	11	0.559391062	0.000957034
21	11	0.316011379	0
22	11	0.321080395	0
23	11	0.352256441	7.36433E-10
24	11	0.346419868	5.89146E-10
25	11	0.334800648	0
26	11	0.323457119	0
27	11	0.726614742	0.006240529
28	11	0.823213654	0.01495267
29	11	0.74830584	0.004874005
30	11	0.562556778	0.000674369
31	11	0.306140205	0
32	11	0.306483035	0
33	11	0.334414058	1.22882E-08
34	11	0.346286107	1.63842E-08
35	11	0.345696395	0
36	11	0.319801069	0
37	11	0.319095904	0
38	11	0.314535121	0
39	11	0.635360023	0.000340496
40	11	0.650852416	0.000373168
41	11	0.688799478	0.010402156
42	11	0.569613515	1.74105E-05
43	11	0.77795554	0.029719461
44	11	0.593628372	3.08717E-05
45	11	0.685348322	0.001514179
46	11	0.743090673	0.029686697
47	11	0.568442397	2.59667E-05
48	11	0.700503246	0.01981429
49	11	0.663004779	0.000338056
50	11	0.348235066	0
51	11	0.32926915	0
52	11	0.36036631	1.07699E-09
53	11	0.384721708	9.23126E-07
54	11	0.333341552	0
55	11	0.371002427	1.47287E-09
56	11	0.370565342	1.94932E-09
57	11	0.395556949	5.07127E-09
58	11	0.415789398	1.23099E-06
59	11	0.418978888	1.15349E-08
60	11	0.442324666	1.84625E-06
61	11	0.826202202	0.02707587
62	11	0.800376404	0.033874622
63	11	0.856007306	0.027086301
64	11	0.873022292	0.023258356
65	11	0.673166445	0.001069342
66	11	0.60208316	8.69379E-05
67	11	0.66255415	0.001461759
68	11	0.628597189	0.000334943
69	11	0.58901325	2.76396E-05
70	11	0.584837474	3.8449E-05
71	11	0.605132158	8.568E-05
72	11	0.647612309	0.000715344
73	11	0.58877881	3.02836E-05
74	11	0.693197432	0.002135061
75	11	0.609621796	0.000349843
76	11	0.565166269	0.00028457
77	11	0.569018	0.000209515
78	11	0.629473787	0.005330012
79	11	0.505162694	1.19109E-06
80	11	0.503469188	2.34016E-06
81	11	0.520219809	3.42659E-06
82	11	0.513549402	1.55712E-06
83	11	0.637938693	0.00114537
84	11	0.48970065	2.70582E-06
85	11	0.753296797	0.008124598
86	11	0.779850989	0.009106153
87	11	0.712557503	0.004618707
88	11	0.587899049	0.000300622
89	11	0.515240424	1.34471E-05
90	11	0.520596052	1.48878E-05
91	11	0.580387505	0.00028485
92	11	0.731645425	0.003646462
93	11	0.718624387	0.007853244
94	11	0.693967753	0.001596199
95	11	0.722859087	0.002112249
96	11	0.691418556	0.001704947
97	11	0.731886941	0.002594285
98	11	0.683546529	0.002274832
99	11	0.661498308	0.003501442
100	11	0.722512874	0.005870959
101	11	0.769897501	0.011313634
102	11	0.550138961	5.93452E-06
103	11	0.544999398	4.21193E-06
104	11	0.585447681	6.49954E-05
105	11	0.693550846	0.008436094
106	11	0.545598659	3.94938E-06
107	11	0.671899784	0.00803929
108	11	0.820356815	0.017604691
109	11	0.724315251	0.010377083
110	11	0.681180876	0.012771701
111	11	0.819164017	0.032635894
112	11	0.78506357	0.019408312
113	11	0.780934602	0.007834245
114	11	0.677951776	0.011591885
115	11	0.63072721	0.000575652
116	11	0.58161474	6.12052E-05
117	11	0.596812139	0.000151845
118	11	0.596771501	0.000114229
119	11	0.683345905	0.001756316
120	11	0.582751986	0.000288082
121	11	0.64869369	0.000593176
122	11	0.57472562	0.000242073
123	11	0.663520633	0.013295288
124	11	0.706086103	0.002248957
125	11	0.849830325	0.039265081
126	11	0.807843629	0.028615085
127	11	0.712344586	0.001338101
128	11	0.834732457	0.013784539
129	11	0.728145654	0.001914068
130	11	0.651821354	0.000865583
131	11	0.554108574	0.000354557
132	11	0.707999433	0.001219411
133	11	0.773466857	0.007477027
134	11	0.562101274	9.80877E-06
135	11	0.675196212	0.003029485
136	11	0.539884076	5.23408E-06
137	11	0.658315038	0.008822502
138	11	0.69956027	0.011789254
139	11	0.756229217	0.009359892
140	11	0.70123549	0.004888886
141	11	0.857968744	0.025655115
142	11	0.773252405	0.015109448
143	11	0.59766854	0.000243071
144	11	0.644000253	0.000266288
145	11	0.653502516	0.000302172
146	11	0.662682896	0.000434207
147	11	0.518433865	4.89788E-06
148	11	0.568919782	0.000298148
149	11	0.565862618	2.85852E-05
150	11	0.565863436	0.000357981
151	11	0.55872927	0.000415681
1	12	0.620949318	0.000312289
2	12	0.597149159	0.000369112
3	12	0.579360478	0.000462225
4	12	0.58226371	0.00032332
5	12	0.626883917	0.000133746
6	12	0.588544344	4.50267E-05
7	12	0.598514805	0.000107237
8	12	0.576235246	5.17917E-05
9	12	0.629016929	0.0057699
10	12	0.553410237	3.67154E-05
11	12	0.479945793	2.27338E-06
12	12	0.655951073	0.008519553
13	12	0.494008256	3.72137E-06
14	12	0.537018665	1.42185E-05
15	12	0.565845396	9.2127E-05
16	12	0.789206319	0.035011262
17	12	0.975731759	0.085792576
18	12	0.974137968	0.086808108
19	12	0.661516969	0.028937409
20	12	0.76692711	0.043417845
21	12	0.477149475	8.28574E-07
22	12	0.481585115	7.11485E-07
23	12	0.49627653	5.0607E-06
24	12	0.488500461	4.06741E-06
25	12	0.458326783	2.92813E-07
26	12	0.480821182	7.35036E-07
27	12	0.889931297	0.061601826
28	12	0.851678438	0.021983924
29	12	0.883143666	0.036358252
30	12	0.734061783	0.029574845
31	12	0.481282054	1.47442E-06
32	12	0.475807345	1.11594E-06
33	12	0.448471211	7.08371E-07
34	12	0.447554659	7.06829E-07
35	12	0.446691211	3.36758E-07
36	12	0.486606487	9.48792E-06
37	12	0.450019358	6.21876E-07
38	12	0.472769203	5.06325E-07
39	12	0.785629804	0.012142622
40	12	0.828894933	0.016775974
41	12	0.841103047	0.039971811
42	12	0.685923118	0.001270475
43	12	0.873454807	0.079373521
44	12	0.731588053	0.002350151
45	12	0.811838037	0.016379267
46	12	0.843238394	0.07895876
47	12	0.656277115	0.000453997
48	12	0.795722599	0.05297928
49	12	0.839538096	0.016423446
50	12	0.511448666	2.75177E-06
51	12	0.485794438	7.96072E-07
52	12	0.534165865	6.15089E-05
53	12	0.564971775	0.001094344
54	12	0.494368469	1.56138E-06
55	12	0.517193119	9.51964E-06
56	12	0.512651393	8.66488E-06
57	12	0.526430639	1.14361E-05
58	12	0.60304085	0.001466832
59	12	0.538163088	1.33671E-05
60	12	0.636339597	0.002187545
61	12	0.832941355	0.0188067
62	12	0.797260667	0.018268746
63	12	0.813072534	0.021415491
64	12	0.887310296	0.0314369
65	12	0.752747349	0.00793268
66	12	0.745342281	0.007015658
67	12	0.698834785	0.002022142
68	12	0.742764017	0.006112189
69	12	0.69753318	0.001139631
70	12	0.657498901	0.00037292
71	12	0.644907686	0.00025776
72	12	0.569788477	0.000170225
73	12	0.715356388	0.001700618
74	12	0.656315547	0.001125507
75	12	0.470242408	3.86894E-05
76	12	0.399471364	9.37011E-05
77	12	0.426133555	0.000106095
78	12	0.459470948	0.000732476
79	12	0.717879045	0.001933286
80	12	0.677421346	0.000920119
81	12	0.686153581	0.00106988
82	12	0.695404877	0.001307682
83	12	0.810212667	0.024392844
84	12	0.64223864	0.000523883
85	12	0.896676133	0.058701052
86	12	0.973246457	0.137158104
87	12	0.985189201	0.159408625
88	12	0.496511029	2.19411E-05
89	12	0.439777529	9.17658E-07
90	12	0.431099117	5.16998E-07
91	12	0.495043498	2.58571E-05
92	12	0.865568772	0.037559179
93	12	0.80049892	0.019398941
94	12	0.8178548	0.017275684
95	12	0.860191753	0.022705019
96	12	0.814622362	0.016483985
97	12	0.851213419	0.023141202
98	12	0.504826644	4.12027E-05
99	12	0.485786358	8.04513E-06
100	12	0.469211722	5.78453E-06
101	12	0.43910805	4.09623E-06
102	12	0.639835945	0.000215982
103	12	0.634070168	0.000170834
104	12	0.614469112	0.000126724
105	12	0.773463625	0.018876583
106	12	0.640258182	0.0001908
107	12	0.740946173	0.013446064
108	12	1.020166108	0.132504585
109	12	0.89639154	0.090154435
110	12	0.882210362	0.085884914
111	12	0.938370965	0.102082533
112	12	0.938579981	0.081346233
113	12	0.996139938	0.104940768
114	12	0.842663052	0.074055511
115	12	0.547114395	0.000136358
116	12	0.446187649	5.78766E-07
117	12	0.440992137	5.60367E-07
118	12	0.450300338	1.61288E-06
119	12	0.549835946	7.63424E-05
120	12	0.495887458	3.46853E-05
121	12	0.562765159	9.99122E-05
122	12	0.521896054	5.46702E-05
123	12	0.581096627	0.004270496
124	12	0.500953039	9.74165E-06
125	12	0.800045789	0.020514801
126	12	0.675486399	0.006549047
127	12	0.973597543	0.084192338
128	12	1.022950767	0.128889674
129	12	0.974137968	0.086808108
130	12	0.871956441	0.038802137
131	12	0.715305764	0.015527918
132	12	0.943456852	0.065942216
133	12	0.990161047	0.099413796
134	12	0.705446193	0.001276314
135	12	0.814619087	0.032728336
136	12	0.688356309	0.000970855
137	12	0.868074053	0.13077064
138	12	0.93441228	0.158708124
139	12	1.007223392	0.195338099
140	12	1.000470367	0.226995234
141	12	1.180058857	0.353421408
142	12	1.081025475	0.292103387
143	12	0.773185115	0.011234293
144	12	0.833991314	0.017014767
145	12	0.836764705	0.016719106
146	12	0.84350932	0.019287482
147	12	0.428177153	1.01572E-07
148	12	0.402435645	7.38072E-08
149	12	0.444787505	1.41476E-06
150	12	0.38646122	4.9078E-07
151	12	0.389606236	3.46084E-06
