# Supplementary material for: Spatiotemporal high-resolution prediction and mapping: methodology and application to dengue disease
Source: J Geogr Syst. 2022 Feb 19;24(4):527–81. doi: 10.1007/s10109-021-00368-0 (PMC8857957; doi:10.1007/s10109-021-00368-0)
Supplement: Supplementary file 2 — (ZIP 5354 KB) [file 10109_2021_368_MOESM2_ESM.zip › Online 2/tavg.data.csv]

	x	y	Jan	Feb	Mar	Apr	May	Jun	Jul	Aug	Sep	Oct	Nov	Dec
1	107.574794433664	-6.96506059879116	22.7000007629395	22.8999996185303	23	23.3999996185303	23.5	22.8999996185303	22.5	22.6000003814697	23	23.2999992370605	23.2000007629395	23.1000003814697
2	107.585405074111	-6.96506059879116	22.8999996185303	23.1000003814697	23.1000003814697	23.5	23.7000007629395	23	22.6000003814697	22.7000007629395	23.2000007629395	23.5	23.3999996185303	23.2999992370605
3	107.596015714557	-6.96506059879116	23.1000003814697	23.1000003814697	23.2000007629395	23.6000003814697	23.7000007629395	23.1000003814697	22.7000007629395	22.7999992370605	23.2000007629395	23.6000003814697	23.3999996185303	23.3999996185303
4	107.606626355003	-6.96506059879116	23	23.1000003814697	23.2000007629395	23.6000003814697	23.7000007629395	23.1000003814697	22.6000003814697	22.7999992370605	23.2000007629395	23.6000003814697	23.3999996185303	23.3999996185303
5	107.617236995449	-6.96506059879116	23	23.1000003814697	23.2000007629395	23.6000003814697	23.7999992370605	23.1000003814697	22.6000003814697	22.7999992370605	23.2000007629395	23.5	23.3999996185303	23.3999996185303
6	107.627847635896	-6.96506059879116	23	23.1000003814697	23.2000007629395	23.6000003814697	23.7999992370605	23.2000007629395	22.6000003814697	22.7999992370605	23.2000007629395	23.5	23.3999996185303	23.3999996185303
7	107.638458276342	-6.96506059879116	23	23.2000007629395	23.2000007629395	23.6000003814697	23.7999992370605	23.2000007629395	22.6000003814697	22.7000007629395	23.2000007629395	23.5	23.5	23.3999996185303
8	107.649068916788	-6.96506059879116	23	23.1000003814697	23.1000003814697	23.6000003814697	23.7000007629395	23.1000003814697	22.6000003814697	22.7000007629395	23.1000003814697	23.5	23.3999996185303	23.3999996185303
9	107.659679557235	-6.96506059879116	22.8999996185303	23	23	23.5	23.7000007629395	23.1000003814697	22.5	22.6000003814697	23.1000003814697	23.3999996185303	23.2999992370605	23.2999992370605
10	107.670290197681	-6.96506059879116	22.7999992370605	22.8999996185303	22.8999996185303	23.5	23.6000003814697	23	22.3999996185303	22.5	23	23.3999996185303	23.2999992370605	23.2000007629395
11	107.680900838127	-6.96506059879116	22.7999992370605	22.8999996185303	22.8999996185303	23.3999996185303	23.6000003814697	23	22.3999996185303	22.5	23	23.2999992370605	23.2999992370605	23.2000007629395
12	107.691511478573	-6.96506059879116	22.7000007629395	22.7999992370605	22.7999992370605	23.3999996185303	23.6000003814697	23	22.3999996185303	22.5	23	23.2999992370605	23.2000007629395	23.1000003814697
13	107.70212211902	-6.96506059879116	22.6000003814697	22.7000007629395	22.7000007629395	23.2999992370605	23.5	22.8999996185303	22.2999992370605	22.3999996185303	23	23.2999992370605	23.2000007629395	23
14	107.712732759466	-6.96506059879116	22.6000003814697	22.7000007629395	22.7000007629395	23.2999992370605	23.5	22.8999996185303	22.2999992370605	22.3999996185303	23	23.2999992370605	23.2000007629395	23
15	107.563583716526	-6.95571064607831	22.7000007629395	22.7999992370605	22.8999996185303	23.3999996185303	23.5	22.8999996185303	22.3999996185303	22.6000003814697	23	23.2999992370605	23.2000007629395	23.1000003814697
16	107.574194297778	-6.95571064607831	22.7999992370605	22.8999996185303	23	23.3999996185303	23.6000003814697	22.8999996185303	22.5	22.7000007629395	23.1000003814697	23.3999996185303	23.2999992370605	23.2000007629395
17	107.58480487903	-6.95571064607831	23	23.1000003814697	23.2000007629395	23.6000003814697	23.7000007629395	23.1000003814697	22.6000003814697	22.7999992370605	23.2000007629395	23.5	23.3999996185303	23.3999996185303
18	107.595415460282	-6.95571064607831	23.2000007629395	23.2000007629395	23.2999992370605	23.7000007629395	23.7999992370605	23.2000007629395	22.7000007629395	22.8999996185303	23.2999992370605	23.6000003814697	23.5	23.6000003814697
19	107.606026041534	-6.95571064607831	23.2000007629395	23.2000007629395	23.2999992370605	23.7000007629395	23.7999992370605	23.2000007629395	22.7000007629395	22.8999996185303	23.2999992370605	23.6000003814697	23.5	23.5
20	107.616636622786	-6.95571064607831	23.2000007629395	23.2000007629395	23.2999992370605	23.7000007629395	23.7999992370605	23.2000007629395	22.7000007629395	22.8999996185303	23.2999992370605	23.6000003814697	23.5	23.5
21	107.627247204037	-6.95571064607831	23.2000007629395	23.2000007629395	23.2999992370605	23.7000007629395	23.7999992370605	23.2000007629395	22.7000007629395	22.7999992370605	23.2999992370605	23.6000003814697	23.6000003814697	23.5
22	107.637857785289	-6.95571064607831	23.2000007629395	23.2000007629395	23.2999992370605	23.7000007629395	23.7999992370605	23.2000007629395	22.7000007629395	22.7999992370605	23.2999992370605	23.6000003814697	23.6000003814697	23.5
23	107.648468366541	-6.95571064607831	23.1000003814697	23.2000007629395	23.2000007629395	23.7000007629395	23.7999992370605	23.2000007629395	22.7000007629395	22.7999992370605	23.2000007629395	23.6000003814697	23.5	23.5
24	107.659078947793	-6.95571064607831	23	23.1000003814697	23.1000003814697	23.6000003814697	23.7000007629395	23.1000003814697	22.6000003814697	22.7000007629395	23.2000007629395	23.5	23.3999996185303	23.3999996185303
25	107.669689529045	-6.95571064607831	22.8999996185303	23	23	23.5	23.7000007629395	23.1000003814697	22.5	22.6000003814697	23.1000003814697	23.5	23.3999996185303	23.2999992370605
26	107.680300110297	-6.95571064607831	22.7999992370605	22.8999996185303	23	23.5	23.6000003814697	23	22.5	22.6000003814697	23.1000003814697	23.3999996185303	23.2999992370605	23.2000007629395
27	107.690910691549	-6.95571064607831	22.7999992370605	22.8999996185303	22.8999996185303	23.3999996185303	23.6000003814697	23	22.3999996185303	22.5	23	23.3999996185303	23.2999992370605	23.2000007629395
28	107.701521272801	-6.95571064607831	22.7000007629395	22.7999992370605	22.7999992370605	23.3999996185303	23.5	22.8999996185303	22.3999996185303	22.5	23	23.3999996185303	23.2000007629395	23.1000003814697
29	107.712131854053	-6.95571064607831	22.6000003814697	22.7000007629395	22.7999992370605	23.2999992370605	23.5	22.8999996185303	22.2999992370605	22.5	23	23.2999992370605	23.2000007629395	23
30	107.552373741003	-6.94636069334866	22.6000003814697	22.7000007629395	22.8999996185303	23.2999992370605	23.3999996185303	22.7999992370605	22.3999996185303	22.5	22.8999996185303	23.2000007629395	23.1000003814697	23
31	107.562984263122	-6.94636069334866	22.7000007629395	22.7999992370605	23	23.3999996185303	23.5	22.8999996185303	22.3999996185303	22.6000003814697	23	23.2999992370605	23.2000007629395	23.1000003814697
32	107.573594785241	-6.94636069334866	22.8999996185303	22.8999996185303	23.1000003814697	23.5	23.6000003814697	23	22.5	22.7000007629395	23.1000003814697	23.3999996185303	23.2999992370605	23.2999992370605
33	107.58420530736	-6.94636069334866	23.1000003814697	23.2000007629395	23.2999992370605	23.6000003814697	23.7999992370605	23.1000003814697	22.7000007629395	22.7999992370605	23.2999992370605	23.6000003814697	23.5	23.5
34	107.594815829479	-6.94636069334866	23.2999992370605	23.2999992370605	23.3999996185303	23.7000007629395	23.8999996185303	23.2000007629395	22.7999992370605	22.8999996185303	23.3999996185303	23.7000007629395	23.6000003814697	23.7000007629395
35	107.605426351598	-6.94636069334866	23.2999992370605	23.2999992370605	23.3999996185303	23.7000007629395	23.8999996185303	23.2000007629395	22.7999992370605	22.8999996185303	23.3999996185303	23.7000007629395	23.6000003814697	23.7000007629395
36	107.616036873717	-6.94636069334866	23.2999992370605	23.2999992370605	23.3999996185303	23.7999992370605	23.8999996185303	23.2999992370605	22.7999992370605	22.8999996185303	23.3999996185303	23.7000007629395	23.6000003814697	23.7000007629395
37	107.626647395836	-6.94636069334866	23.2999992370605	23.2999992370605	23.3999996185303	23.7999992370605	23.8999996185303	23.2999992370605	22.7999992370605	22.8999996185303	23.3999996185303	23.7000007629395	23.7000007629395	23.7000007629395
38	107.637257917955	-6.94636069334866	23.2999992370605	23.3999996185303	23.3999996185303	23.7999992370605	23.8999996185303	23.2999992370605	22.7999992370605	22.8999996185303	23.3999996185303	23.7999992370605	23.7000007629395	23.7000007629395
39	107.647868440074	-6.94636069334866	23.2000007629395	23.2999992370605	23.2999992370605	23.7999992370605	23.8999996185303	23.2999992370605	22.7999992370605	22.8999996185303	23.3999996185303	23.7000007629395	23.7000007629395	23.6000003814697
40	107.658478962193	-6.94636069334866	23.1000003814697	23.2000007629395	23.2000007629395	23.7000007629395	23.7999992370605	23.2000007629395	22.7000007629395	22.7999992370605	23.2000007629395	23.6000003814697	23.5	23.5
41	107.669089484312	-6.94636069334866	23	23.1000003814697	23.1000003814697	23.6000003814697	23.7000007629395	23.1000003814697	22.6000003814697	22.7000007629395	23.2000007629395	23.5	23.5	23.3999996185303
42	107.679700006431	-6.94636069334866	22.8999996185303	23	23	23.6000003814697	23.7000007629395	23.1000003814697	22.5	22.7000007629395	23.1000003814697	23.5	23.3999996185303	23.2999992370605
43	107.69031052855	-6.94636069334866	22.7999992370605	23	23	23.5	23.6000003814697	23.1000003814697	22.5	22.6000003814697	23.1000003814697	23.3999996185303	23.2999992370605	23.2000007629395
44	107.700921050669	-6.94636069334866	22.7000007629395	22.8999996185303	22.8999996185303	23.3999996185303	23.6000003814697	23	22.3999996185303	22.6000003814697	23.1000003814697	23.3999996185303	23.2999992370605	23.1000003814697
45	107.711531572788	-6.94636069334866	22.7000007629395	22.7999992370605	22.7999992370605	23.3999996185303	23.5	22.8999996185303	22.3999996185303	22.5	23.1000003814697	23.3999996185303	23.2000007629395	23.1000003814697
46	107.722142094907	-6.94636069334866	22.6000003814697	22.7000007629395	22.7000007629395	23.2999992370605	23.5	22.8999996185303	22.2999992370605	22.5	23	23.3999996185303	23.2000007629395	23
47	107.551774964419	-6.93701066549529	22.6000003814697	22.7000007629395	22.8999996185303	23.2999992370605	23.3999996185303	22.7999992370605	22.3999996185303	22.5	22.8999996185303	23.2000007629395	23.2000007629395	23
48	107.562385427466	-6.9370106654953	22.7000007629395	22.8999996185303	23	23.3999996185303	23.5	22.8999996185303	22.3999996185303	22.6000003814697	23	23.2999992370605	23.2000007629395	23.2000007629395
49	107.572995890513	-6.93701066549529	22.8999996185303	23	23.1000003814697	23.5	23.6000003814697	23	22.5	22.7000007629395	23.1000003814697	23.3999996185303	23.2999992370605	23.2999992370605
50	107.58360635356	-6.9370106654953	23.2000007629395	23.2000007629395	23.2999992370605	23.7000007629395	23.7999992370605	23.2000007629395	22.7000007629395	22.8999996185303	23.2999992370605	23.6000003814697	23.6000003814697	23.6000003814697
51	107.594216816607	-6.93701066549529	23.3999996185303	23.2999992370605	23.3999996185303	23.7999992370605	23.8999996185303	23.2999992370605	22.7999992370605	23	23.3999996185303	23.7999992370605	23.7000007629395	23.7999992370605
52	107.604827279654	-6.93701066549529	23.3999996185303	23.2999992370605	23.3999996185303	23.7999992370605	23.8999996185303	23.2999992370605	22.7999992370605	23	23.3999996185303	23.7999992370605	23.7000007629395	23.7999992370605
53	107.615437742701	-6.93701066549529	23.3999996185303	23.3999996185303	23.3999996185303	23.7999992370605	23.8999996185303	23.2999992370605	22.7999992370605	23	23.3999996185303	23.7999992370605	23.7000007629395	23.7000007629395
54	107.626048205748	-6.93701066549529	23.3999996185303	23.3999996185303	23.3999996185303	23.7999992370605	23.8999996185303	23.2999992370605	22.7999992370605	23	23.3999996185303	23.7999992370605	23.7000007629395	23.7999992370605
55	107.636658668795	-6.93701066549529	23.3999996185303	23.3999996185303	23.3999996185303	23.8999996185303	24	23.2999992370605	22.8999996185303	23	23.5	23.7999992370605	23.7999992370605	23.7999992370605
56	107.647269131842	-6.9370106654953	23.2999992370605	23.3999996185303	23.3999996185303	23.7999992370605	23.8999996185303	23.2999992370605	22.7999992370605	23	23.3999996185303	23.7999992370605	23.7000007629395	23.7000007629395
57	107.657879594889	-6.93701066549529	23.2000007629395	23.2999992370605	23.2999992370605	23.7999992370605	23.8999996185303	23.2999992370605	22.7999992370605	22.8999996185303	23.3999996185303	23.7000007629395	23.6000003814697	23.6000003814697
58	107.668490057936	-6.93701066549529	23	23.1000003814697	23.2000007629395	23.6000003814697	23.7999992370605	23.2000007629395	22.6000003814697	22.7999992370605	23.2000007629395	23.6000003814697	23.5	23.3999996185303
59	107.679100520983	-6.93701066549529	23	23.1000003814697	23.1000003814697	23.6000003814697	23.7000007629395	23.1000003814697	22.6000003814697	22.7000007629395	23.2000007629395	23.5	23.3999996185303	23.2999992370605
60	107.68971098403	-6.9370106654953	22.8999996185303	23	23	23.5	23.6000003814697	23.1000003814697	22.5	22.6000003814697	23.1000003814697	23.3999996185303	23.2999992370605	23.2000007629395
61	107.700321447077	-6.93701066549529	22.7000007629395	22.8999996185303	22.8999996185303	23.3999996185303	23.6000003814697	22.8999996185303	22.3999996185303	22.6000003814697	23.1000003814697	23.3999996185303	23.2999992370605	23.1000003814697
62	107.710931910124	-6.93701066549529	22.7000007629395	22.7999992370605	22.7999992370605	23.3999996185303	23.5	22.8999996185303	22.2999992370605	22.5	23.1000003814697	23.3999996185303	23.2000007629395	23
63	107.721542373171	-6.9370106654953	22.6000003814697	22.7000007629395	22.7000007629395	23.2999992370605	23.3999996185303	22.7999992370605	22.2000007629395	22.3999996185303	23	23.2999992370605	23.1000003814697	22.8999996185303
64	107.551176809618	-6.92766063762519	22.6000003814697	22.7999992370605	22.8999996185303	23.2999992370605	23.3999996185303	22.7999992370605	22.2999992370605	22.5	22.8999996185303	23.2000007629395	23.2000007629395	23
65	107.561787213654	-6.92766063762518	22.7000007629395	22.7999992370605	22.8999996185303	23.2999992370605	23.5	22.7999992370605	22.3999996185303	22.6000003814697	23	23.2999992370605	23.2000007629395	23.1000003814697
66	107.57239761769	-6.92766063762518	22.7999992370605	22.8999996185303	23	23.3999996185303	23.5	22.8999996185303	22.5	22.6000003814697	23.1000003814697	23.3999996185303	23.2999992370605	23.2999992370605
67	107.583008021727	-6.92766063762519	23	23	23.1000003814697	23.5	23.6000003814697	23	22.5	22.7000007629395	23.1000003814697	23.5	23.3999996185303	23.3999996185303
68	107.593618425763	-6.92766063762519	23.2999992370605	23.2999992370605	23.3999996185303	23.7000007629395	23.7999992370605	23.2000007629395	22.7000007629395	22.8999996185303	23.2999992370605	23.7000007629395	23.6000003814697	23.7000007629395
69	107.604228829799	-6.92766063762519	23.2999992370605	23.2999992370605	23.2999992370605	23.7000007629395	23.7999992370605	23.2000007629395	22.7000007629395	22.8999996185303	23.2999992370605	23.7000007629395	23.6000003814697	23.6000003814697
70	107.614839233836	-6.92766063762519	23.2999992370605	23.2999992370605	23.2999992370605	23.7000007629395	23.7999992370605	23.2000007629395	22.7000007629395	22.8999996185303	23.2999992370605	23.7000007629395	23.6000003814697	23.6000003814697
71	107.625449637872	-6.92766063762518	23.2000007629395	23.2999992370605	23.2999992370605	23.7000007629395	23.7999992370605	23.2000007629395	22.7999992370605	22.8999996185303	23.3999996185303	23.7000007629395	23.6000003814697	23.6000003814697
72	107.636060041908	-6.92766063762519	23.2000007629395	23.2999992370605	23.2999992370605	23.7999992370605	23.8999996185303	23.2999992370605	22.7999992370605	22.8999996185303	23.3999996185303	23.7000007629395	23.7000007629395	23.6000003814697
73	107.646670445945	-6.92766063762519	23.2000007629395	23.2000007629395	23.2999992370605	23.7000007629395	23.7999992370605	23.2000007629395	22.7000007629395	22.8999996185303	23.2999992370605	23.7000007629395	23.6000003814697	23.6000003814697
74	107.657280849981	-6.92766063762519	23.1000003814697	23.2000007629395	23.2000007629395	23.7000007629395	23.7999992370605	23.2000007629395	22.7000007629395	22.7999992370605	23.2999992370605	23.6000003814697	23.5	23.5
75	107.667891254017	-6.92766063762518	22.8999996185303	23.1000003814697	23.1000003814697	23.6000003814697	23.7000007629395	23.1000003814697	22.6000003814697	22.7000007629395	23.2000007629395	23.5	23.3999996185303	23.2999992370605
76	107.678501658054	-6.92766063762518	22.8999996185303	23	23	23.5	23.6000003814697	23	22.5	22.7000007629395	23.1000003814697	23.5	23.2999992370605	23.2000007629395
77	107.68911206209	-6.92766063762519	22.7999992370605	22.8999996185303	22.8999996185303	23.3999996185303	23.6000003814697	23	22.3999996185303	22.6000003814697	23.1000003814697	23.3999996185303	23.2999992370605	23.1000003814697
78	107.699722466126	-6.92766063762519	22.7000007629395	22.7999992370605	22.7999992370605	23.3999996185303	23.5	22.8999996185303	22.2999992370605	22.5	23	23.2999992370605	23.2000007629395	23
79	107.710332870163	-6.92766063762519	22.5	22.6000003814697	22.6000003814697	23.2000007629395	23.2999992370605	22.7000007629395	22.2000007629395	22.3999996185303	22.8999996185303	23.2000007629395	23	22.7999992370605
80	107.720943274199	-6.92766063762518	22.2999992370605	22.3999996185303	22.5	23	23.1000003814697	22.5	22	22.2000007629395	22.7999992370605	23	22.8999996185303	22.7000007629395
81	107.731553678235	-6.92766063762519	22.1000003814697	22.2999992370605	22.2999992370605	22.8999996185303	23	22.3999996185303	21.8999996185303	22.1000003814697	22.6000003814697	22.8999996185303	22.7000007629395	22.5
82	107.561189620961	-6.91831060973849	22.7000007629395	22.7999992370605	22.8999996185303	23.2999992370605	23.3999996185303	22.7999992370605	22.3999996185303	22.5	23	23.2999992370605	23.2000007629395	23.1000003814697
83	107.571799966048	-6.91831060973849	22.7999992370605	22.8999996185303	23	23.3999996185303	23.5	22.8999996185303	22.3999996185303	22.6000003814697	23	23.2999992370605	23.2000007629395	23.2000007629395
84	107.582410311135	-6.91831060973849	22.8999996185303	23	23	23.3999996185303	23.5	22.8999996185303	22.5	22.6000003814697	23.1000003814697	23.3999996185303	23.2999992370605	23.2999992370605
85	107.593020656222	-6.91831060973849	23.2000007629395	23.2000007629395	23.2999992370605	23.6000003814697	23.7000007629395	23.1000003814697	22.6000003814697	22.7999992370605	23.2999992370605	23.6000003814697	23.5	23.6000003814697
86	107.603631001309	-6.91831060973849	23.2000007629395	23.2000007629395	23.2000007629395	23.6000003814697	23.7000007629395	23.1000003814697	22.6000003814697	22.7999992370605	23.2999992370605	23.6000003814697	23.5	23.5
87	107.614241346396	-6.91831060973849	23.1000003814697	23.2000007629395	23.2000007629395	23.6000003814697	23.7000007629395	23.1000003814697	22.6000003814697	22.7999992370605	23.2999992370605	23.6000003814697	23.5	23.5
88	107.624851691483	-6.91831060973849	23.1000003814697	23.2000007629395	23.2000007629395	23.6000003814697	23.7999992370605	23.1000003814697	22.7000007629395	22.7999992370605	23.2999992370605	23.6000003814697	23.5	23.5
89	107.63546203657	-6.9183106097385	23.1000003814697	23.2000007629395	23.2000007629395	23.7000007629395	23.7999992370605	23.2000007629395	22.7000007629395	22.8999996185303	23.2999992370605	23.6000003814697	23.5	23.5
90	107.646072381657	-6.91831060973849	23.1000003814697	23.1000003814697	23.2000007629395	23.6000003814697	23.7000007629395	23.1000003814697	22.6000003814697	22.7999992370605	23.2999992370605	23.6000003814697	23.5	23.5
91	107.656682726744	-6.91831060973849	23	23.1000003814697	23.1000003814697	23.6000003814697	23.7000007629395	23.1000003814697	22.6000003814697	22.7999992370605	23.2000007629395	23.5	23.3999996185303	23.3999996185303
92	107.667293071831	-6.91831060973849	22.7999992370605	22.8999996185303	23	23.5	23.6000003814697	23	22.5	22.7000007629395	23.1000003814697	23.3999996185303	23.2999992370605	23.2000007629395
93	107.677903416918	-6.91831060973849	22.7000007629395	22.8999996185303	22.8999996185303	23.3999996185303	23.5	22.8999996185303	22.3999996185303	22.6000003814697	23.1000003814697	23.3999996185303	23.2000007629395	23.1000003814697
94	107.688513762005	-6.91831060973849	22.6000003814697	22.7999992370605	22.7999992370605	23.2999992370605	23.3999996185303	22.7999992370605	22.2999992370605	22.5	23	23.2999992370605	23.1000003814697	23
95	107.699124107092	-6.91831060973849	22.5	22.7000007629395	22.7000007629395	23.2000007629395	23.3999996185303	22.7000007629395	22.2000007629395	22.3999996185303	22.8999996185303	23.2000007629395	23.1000003814697	22.8999996185303
96	107.709734452179	-6.91831060973849	22.2000007629395	22.3999996185303	22.3999996185303	23	23.1000003814697	22.5	22	22.2000007629395	22.7000007629395	23	22.7999992370605	22.6000003814697
97	107.720344797266	-6.9183106097385	21.8999996185303	22.1000003814697	22.1000003814697	22.7000007629395	22.7999992370605	22.2000007629395	21.7000007629395	21.8999996185303	22.3999996185303	22.7000007629395	22.5	22.2999992370605
98	107.730955142353	-6.91831060973849	21.7000007629395	21.8999996185303	21.8999996185303	22.5	22.6000003814697	22	21.5	21.7000007629395	22.2999992370605	22.5	22.2999992370605	22.1000003814697
99	107.560592653454	-6.90896065694191	22.7000007629395	22.7999992370605	22.7999992370605	23.2000007629395	23.3999996185303	22.7999992370605	22.2999992370605	22.5	22.8999996185303	23.2000007629395	23.1000003814697	23.1000003814697
100	107.571202939654	-6.90896065694191	22.7000007629395	22.7999992370605	22.8999996185303	23.2999992370605	23.3999996185303	22.7999992370605	22.2999992370605	22.5	23	23.2999992370605	23.2000007629395	23.1000003814697
101	107.581813225853	-6.90896065694191	22.7999992370605	22.8999996185303	23	23.2999992370605	23.5	22.7999992370605	22.3999996185303	22.6000003814697	23	23.2999992370605	23.2000007629395	23.2000007629395
102	107.592423512052	-6.90896065694191	23.1000003814697	23.1000003814697	23.2000007629395	23.5	23.7000007629395	23	22.6000003814697	22.7000007629395	23.2000007629395	23.5	23.3999996185303	23.5
103	107.603033798251	-6.90896065694191	23.1000003814697	23.1000003814697	23.1000003814697	23.5	23.6000003814697	23	22.6000003814697	22.7000007629395	23.2000007629395	23.5	23.3999996185303	23.3999996185303
104	107.613644084451	-6.90896065694191	23	23.1000003814697	23.1000003814697	23.5	23.6000003814697	23	22.5	22.7000007629395	23.2000007629395	23.5	23.3999996185303	23.3999996185303
105	107.62425437065	-6.90896065694191	23	23.1000003814697	23.1000003814697	23.5	23.6000003814697	23	22.5	22.7000007629395	23.2000007629395	23.5	23.3999996185303	23.3999996185303
106	107.634864656849	-6.90896065694191	23	23.1000003814697	23.1000003814697	23.5	23.7000007629395	23.1000003814697	22.6000003814697	22.7999992370605	23.2000007629395	23.5	23.3999996185303	23.3999996185303
107	107.645474943048	-6.90896065694191	22.8999996185303	23	23.1000003814697	23.5	23.6000003814697	23	22.5	22.7000007629395	23.2000007629395	23.5	23.3999996185303	23.2999992370605
108	107.656085229248	-6.90896065694191	22.8999996185303	22.8999996185303	23	23.5	23.6000003814697	23	22.5	22.7000007629395	23.2000007629395	23.5	23.2999992370605	23.2000007629395
109	107.666695515447	-6.90896065694191	22.7000007629395	22.7999992370605	22.7999992370605	23.2999992370605	23.5	22.8999996185303	22.3999996185303	22.6000003814697	23	23.2999992370605	23.2000007629395	23.1000003814697
110	107.677305801646	-6.90896065694191	22.6000003814697	22.7000007629395	22.7999992370605	23.2999992370605	23.3999996185303	22.7999992370605	22.2999992370605	22.5	23	23.2999992370605	23.1000003814697	22.8999996185303
111	107.687916087845	-6.90896065694191	22.5	22.6000003814697	22.7000007629395	23.2000007629395	23.2999992370605	22.7000007629395	22.2000007629395	22.3999996185303	22.8999996185303	23.2000007629395	23	22.8999996185303
112	107.698526374045	-6.90896065694191	22.3999996185303	22.5	22.6000003814697	23.1000003814697	23.2000007629395	22.6000003814697	22.1000003814697	22.2999992370605	22.7999992370605	23.1000003814697	22.8999996185303	22.7000007629395
113	107.709136660244	-6.90896065694191	22	22.2000007629395	22.2000007629395	22.7000007629395	22.8999996185303	22.2999992370605	21.7999992370605	22	22.5	22.7999992370605	22.6000003814697	22.3999996185303
114	107.719746946443	-6.90896065694191	21.7000007629395	21.7999992370605	21.8999996185303	22.3999996185303	22.5	21.8999996185303	21.3999996185303	21.6000003814697	22.2000007629395	22.5	22.2000007629395	22
115	107.730357232642	-6.90896065694191	21.2999992370605	21.5	21.5	22.1000003814697	22.2000007629395	21.6000003814697	21.1000003814697	21.2999992370605	21.8999996185303	22.1000003814697	21.8999996185303	21.7000007629395
116	107.740967518842	-6.90896065694191	21.1000003814697	21.2000007629395	21.2999992370605	21.7999992370605	21.8999996185303	21.2999992370605	20.8999996185303	21	21.6000003814697	21.8999996185303	21.7000007629395	21.3999996185303
117	107.559996305613	-6.89961070412936	22.6000003814697	22.7000007629395	22.7000007629395	23.1000003814697	23.2999992370605	22.6000003814697	22.2000007629395	22.3999996185303	22.7999992370605	23.1000003814697	23	23
118	107.570606532986	-6.89961070412936	22.6000003814697	22.7000007629395	22.7000007629395	23.1000003814697	23.2999992370605	22.6000003814697	22.2000007629395	22.3999996185303	22.7999992370605	23.1000003814697	23	23
119	107.581216760358	-6.89961070412936	22.7000007629395	22.7999992370605	22.7999992370605	23.2000007629395	23.2999992370605	22.7000007629395	22.2000007629395	22.3999996185303	22.8999996185303	23.2000007629395	23.1000003814697	23.1000003814697
120	107.591826987731	-6.89961070412936	22.7999992370605	22.8999996185303	22.8999996185303	23.2999992370605	23.3999996185303	22.7999992370605	22.2999992370605	22.5	23	23.2999992370605	23.2000007629395	23.2000007629395
121	107.602437215104	-6.89961070412936	22.7999992370605	22.7999992370605	22.7999992370605	23.2999992370605	23.3999996185303	22.7999992370605	22.2999992370605	22.5	22.8999996185303	23.2999992370605	23.1000003814697	23.1000003814697
122	107.613047442476	-6.89961070412936	22.7000007629395	22.7000007629395	22.7999992370605	23.2000007629395	23.2999992370605	22.7000007629395	22.2000007629395	22.3999996185303	22.8999996185303	23.2000007629395	23	23
123	107.623657669849	-6.89961070412936	22.7000007629395	22.7000007629395	22.7999992370605	23.2000007629395	23.2999992370605	22.7000007629395	22.2000007629395	22.3999996185303	22.8999996185303	23.2000007629395	23.1000003814697	23
124	107.634267897222	-6.89961070412936	22.7000007629395	22.7999992370605	22.7999992370605	23.2999992370605	23.3999996185303	22.7999992370605	22.2999992370605	22.5	23	23.2999992370605	23.1000003814697	23
125	107.644878124594	-6.89961070412936	22.6000003814697	22.7000007629395	22.7999992370605	23.2000007629395	23.3999996185303	22.7999992370605	22.2999992370605	22.5	23	23.2999992370605	23.1000003814697	23
126	107.655488351967	-6.89961070412936	22.5	22.6000003814697	22.7000007629395	23.1000003814697	23.2999992370605	22.7000007629395	22.2000007629395	22.3999996185303	22.8999996185303	23.2000007629395	23	22.8999996185303
127	107.66609857934	-6.89961070412936	22.2999992370605	22.5	22.5	23	23.1000003814697	22.5	22.1000003814697	22.2999992370605	22.7999992370605	23	22.7999992370605	22.7000007629395
128	107.676708806712	-6.89961070412936	22	22.1000003814697	22.2000007629395	22.7000007629395	22.7999992370605	22.2000007629395	21.7999992370605	22	22.5	22.7999992370605	22.5	22.3999996185303
129	107.687319034085	-6.89961070412936	21.8999996185303	22	22.1000003814697	22.6000003814697	22.7000007629395	22.1000003814697	21.7000007629395	21.8999996185303	22.3999996185303	22.7000007629395	22.5	22.2999992370605
130	107.697929261458	-6.89961070412936	21.7000007629395	21.7999992370605	21.8999996185303	22.3999996185303	22.5	21.8999996185303	21.5	21.7000007629395	22.2000007629395	22.5	22.2999992370605	22.1000003814697
131	107.708539488831	-6.89961070412936	21.2000007629395	21.3999996185303	21.5	22	22.1000003814697	21.5	21	21.2000007629395	21.7999992370605	22	21.7999992370605	21.6000003814697
132	107.719149716203	-6.89961070412936	20.7999992370605	20.8999996185303	21	21.5	21.6000003814697	21	20.5	20.7000007629395	21.2999992370605	21.5	21.2999992370605	21.1000003814697
133	107.729759943576	-6.89961070412936	20.2999992370605	20.3999996185303	20.5	20.8999996185303	21	20.5	20	20.2000007629395	20.7000007629395	21	20.7999992370605	20.6000003814697
134	107.740370170949	-6.89961070412936	19.8999996185303	20	20	20.5	20.6000003814697	20	19.6000003814697	19.7000007629395	20.2999992370605	20.5	20.3999996185303	20.2000007629395
135	107.559400571923	-6.89026067619393	22.2999992370605	22.3999996185303	22.5	22.8999996185303	23	22.3999996185303	22	22.2000007629395	22.6000003814697	22.8999996185303	22.7999992370605	22.7000007629395
136	107.570010740529	-6.89026067619393	22.2999992370605	22.3999996185303	22.5	22.8999996185303	23	22.3999996185303	22	22.1000003814697	22.6000003814697	22.8999996185303	22.7999992370605	22.7000007629395
137	107.580620909136	-6.89026067619393	22.2999992370605	22.5	22.5	22.8999996185303	23.1000003814697	22.3999996185303	22	22.1000003814697	22.6000003814697	22.8999996185303	22.7999992370605	22.7000007629395
138	107.591231077743	-6.89026067619393	22.3999996185303	22.5	22.5	22.8999996185303	23.1000003814697	22.3999996185303	22	22.2000007629395	22.6000003814697	22.8999996185303	22.7999992370605	22.7999992370605
139	107.60184124635	-6.89026067619393	22.3999996185303	22.5	22.5	23	23.1000003814697	22.5	22	22.2000007629395	22.7000007629395	23	22.7999992370605	22.7999992370605
140	107.612451414956	-6.89026067619394	22.2999992370605	22.3999996185303	22.3999996185303	22.8999996185303	23	22.3999996185303	21.8999996185303	22.1000003814697	22.6000003814697	22.8999996185303	22.7000007629395	22.7000007629395
141	107.623061583563	-6.89026067619393	22.2999992370605	22.3999996185303	22.3999996185303	22.8999996185303	23	22.3999996185303	21.8999996185303	22.1000003814697	22.6000003814697	22.8999996185303	22.7000007629395	22.7000007629395
142	107.63367175217	-6.89026067619393	22.2999992370605	22.3999996185303	22.5	22.8999996185303	23.1000003814697	22.5	22	22.2000007629395	22.7000007629395	22.8999996185303	22.7999992370605	22.6000003814697
143	107.644281920776	-6.89026067619393	22.1000003814697	22.2000007629395	22.2999992370605	22.7999992370605	22.8999996185303	22.2999992370605	21.7999992370605	22.1000003814697	22.5	22.7999992370605	22.6000003814697	22.5
144	107.654892089383	-6.89026067619393	22.1000003814697	22.2000007629395	22.2999992370605	22.7000007629395	22.8999996185303	22.2999992370605	21.7999992370605	22	22.5	22.7999992370605	22.6000003814697	22.3999996185303
145	107.66550225799	-6.89026067619394	21.8999996185303	22.1000003814697	22.1000003814697	22.6000003814697	22.7000007629395	22.1000003814697	21.7000007629395	21.8999996185303	22.3999996185303	22.7000007629395	22.3999996185303	22.2999992370605
146	107.676112426596	-6.89026067619393	21.6000003814697	21.7000007629395	21.7000007629395	22.2000007629395	22.3999996185303	21.7999992370605	21.2999992370605	21.5	22.1000003814697	22.2999992370605	22.1000003814697	21.8999996185303
147	107.686722595203	-6.89026067619394	21.3999996185303	21.5	21.6000003814697	22.1000003814697	22.2000007629395	21.6000003814697	21.2000007629395	21.3999996185303	21.8999996185303	22.2000007629395	21.8999996185303	21.7000007629395
148	107.707942932416	-6.89026067619393	20.6000003814697	20.7000007629395	20.7000007629395	21.2000007629395	21.2999992370605	20.7000007629395	20.2999992370605	20.5	21	21.2999992370605	21.1000003814697	20.8999996185303
149	107.718553101023	-6.89026067619393	20.2000007629395	20.3999996185303	20.3999996185303	20.8999996185303	21	20.5	20	20.2000007629395	20.7000007629395	21	20.7999992370605	20.5
150	107.569415566357	-6.88091064824259	21.8999996185303	22.1000003814697	22.1000003814697	22.5	22.7000007629395	22.1000003814697	21.6000003814697	21.7999992370605	22.2999992370605	22.5	22.3999996185303	22.2999992370605
151	107.580025676258	-6.88091064824259	21.8999996185303	22	22.1000003814697	22.5	22.7000007629395	22	21.6000003814697	21.7999992370605	22.2000007629395	22.5	22.3999996185303	22.2999992370605
152	107.59063578616	-6.88091064824259	22	22.1000003814697	22.1000003814697	22.5	22.7000007629395	22	21.6000003814697	21.7999992370605	22.2999992370605	22.5	22.3999996185303	22.2999992370605
153	107.601245896062	-6.88091064824259	22	22.1000003814697	22.2000007629395	22.6000003814697	22.7000007629395	22.1000003814697	21.7000007629395	21.7999992370605	22.2999992370605	22.6000003814697	22.3999996185303	22.3999996185303
154	107.611856005963	-6.8809106482426	21.8999996185303	22	22.1000003814697	22.5	22.6000003814697	22	21.6000003814697	21.7999992370605	22.2999992370605	22.5	22.2999992370605	22.2999992370605
155	107.622466115865	-6.8809106482426	21.7999992370605	22	22	22.5	22.6000003814697	22	21.5	21.7000007629395	22.2000007629395	22.5	22.2999992370605	22.2000007629395
156	107.633076225767	-6.8809106482426	21.8999996185303	22	22.1000003814697	22.5	22.7000007629395	22.1000003814697	21.6000003814697	21.7999992370605	22.2999992370605	22.6000003814697	22.3999996185303	22.2000007629395
157	107.664906555472	-6.88091064824259	21.2999992370605	21.3999996185303	21.5	21.8999996185303	22.1000003814697	21.5	21.1000003814697	21.2999992370605	21.7999992370605	22	21.7999992370605	21.7000007629395
158	107.568821009743	-6.87156062027552	21.5	21.7000007629395	21.7000007629395	22.2000007629395	22.2999992370605	21.7000007629395	21.2999992370605	21.5	21.8999996185303	22.2000007629395	22	21.8999996185303
159	107.579431061	-6.87156062027551	21.5	21.7000007629395	21.7000007629395	22.1000003814697	22.2999992370605	21.7000007629395	21.2000007629395	21.3999996185303	21.8999996185303	22.1000003814697	22	21.8999996185303
160	107.590041112258	-6.87156062027552	21.5	21.6000003814697	21.6000003814697	22	22.2000007629395	21.6000003814697	21.2000007629395	21.2999992370605	21.7999992370605	22.1000003814697	21.8999996185303	21.7999992370605
161	107.600651163516	-6.87156062027552	21.5	21.6000003814697	21.7000007629395	22.1000003814697	22.2000007629395	21.6000003814697	21.2000007629395	21.3999996185303	21.8999996185303	22.1000003814697	21.8999996185303	21.7999992370605
162	107.611261214773	-6.87156062027551	21.5	21.7000007629395	21.7000007629395	22.2000007629395	22.2999992370605	21.7000007629395	21.2999992370605	21.5	22	22.2000007629395	22	21.8999996185303
163	107.621871266031	-6.87156062027551	21.2999992370605	21.5	21.5	21.8999996185303	22.1000003814697	21.5	21.1000003814697	21.2000007629395	21.7000007629395	22	21.7999992370605	21.7000007629395
164	107.632481317288	-6.87156062027552	21.3999996185303	21.6000003814697	21.6000003814697	22.1000003814697	22.2000007629395	21.6000003814697	21.2000007629395	21.3999996185303	21.8999996185303	22.1000003814697	21.8999996185303	21.7999992370605
165	107.578837067405	-6.86221066739938	21.1000003814697	21.2999992370605	21.2999992370605	21.7000007629395	21.8999996185303	21.2999992370605	20.8999996185303	21	21.5	21.7000007629395	21.6000003814697	21.3999996185303
166	107.58944706008	-6.86221066739938	21	21.2000007629395	21.2000007629395	21.6000003814697	21.7999992370605	21.2000007629395	20.7000007629395	20.8999996185303	21.3999996185303	21.6000003814697	21.5	21.2999992370605
167	107.600057052754	-6.86221066739938	21	21.2000007629395	21.2000007629395	21.6000003814697	21.7999992370605	21.2000007629395	20.7000007629395	20.8999996185303	21.3999996185303	21.6000003814697	21.5	21.2999992370605
168	107.610667045429	-6.86221066739938	21	21.2000007629395	21.2000007629395	21.6000003814697	21.7999992370605	21.2000007629395	20.7999992370605	21	21.5	21.7000007629395	21.5	21.3999996185303
169	107.621277038104	-6.86221066739938	21	21.1000003814697	21.2000007629395	21.6000003814697	21.7999992370605	21.2000007629395	20.7000007629395	20.8999996185303	21.3999996185303	21.7000007629395	21.3999996185303	21.2999992370605
170	107.631887030779	-6.86221066739938	20.7000007629395	20.7999992370605	20.8999996185303	21.2999992370605	21.5	20.8999996185303	20.3999996185303	20.6000003814697	21.1000003814697	21.3999996185303	21.2000007629395	21
171	107.588853624129	-6.8528607145081	20.6000003814697	20.7000007629395	20.7000007629395	21.1000003814697	21.2999992370605	20.7000007629395	20.2999992370605	20.5	21	21.2000007629395	21	20.8999996185303
172	107.599463558281	-6.8528607145081	20.5	20.6000003814697	20.6000003814697	21	21.2000007629395	20.6000003814697	20.2000007629395	20.2999992370605	20.7999992370605	21	20.8999996185303	20.7000007629395
173	107.610073492434	-6.8528607145081	20.2999992370605	20.3999996185303	20.5	20.7999992370605	21	20.3999996185303	20	20.2000007629395	20.7000007629395	20.8999996185303	20.7000007629395	20.6000003814697
174	107.620683426587	-6.85286071450811	20.3999996185303	20.5	20.6000003814697	21	21.2000007629395	20.6000003814697	20.1000003814697	20.2999992370605	20.7999992370605	21	20.7999992370605	20.7000007629395
175	107.63129336074	-6.8528607145081	20.2999992370605	20.5	20.5	20.8999996185303	21.1000003814697	20.5	20.1000003814697	20.2999992370605	20.7999992370605	21	20.7999992370605	20.6000003814697
176	107.588260798914	-6.84351068649479	20.1000003814697	20.2000007629395	20.2000007629395	20.6000003814697	20.7999992370605	20.2000007629395	19.7999992370605	19.8999996185303	20.3999996185303	20.6000003814697	20.5	20.2999992370605
177	107.598870674605	-6.8435106864948	20	20.1000003814697	20.2000007629395	20.5	20.7000007629395	20.1000003814697	19.7000007629395	19.7999992370605	20.2999992370605	20.5	20.3999996185303	20.2000007629395
178	107.620090425987	-6.8435106864948	19.7000007629395	19.8999996185303	19.8999996185303	20.2999992370605	20.5	19.8999996185303	19.5	19.6000003814697	20.1000003814697	20.2999992370605	20.1000003814697	20
179	107.598278405773	-6.83416065846641	19.6000003814697	19.7000007629395	19.7999992370605	20.1000003814697	20.2999992370605	19.7000007629395	19.2999992370605	19.3999996185303	19.8999996185303	20.1000003814697	20	19.7999992370605
