# Supplementary material for: Spatiotemporal high-resolution prediction and mapping: methodology and application to dengue disease
Source: J Geogr Syst. 2022 Feb 19;24(4):527–81. doi: 10.1007/s10109-021-00368-0 (PMC8857957; doi:10.1007/s10109-021-00368-0)
Supplement: Supplementary file 2 — (ZIP 5354 KB) [file 10109_2021_368_MOESM2_ESM.zip › Online 2/tmax.data.csv]

	x	y	Jan	Feb	Mar	Apr	May	Jun	Jul	Aug	Sep	Oct	Nov	Dec
1	107.574794433664	-6.96506059879116	26.5	26.7999992370605	27.2000007629395	27.7999992370605	28.1000003814697	27.7999992370605	27.7000007629395	28	28.5	28.5	27.7999992370605	27.3999996185303
2	107.585405074111	-6.96506059879116	26.8999996185303	27.1000003814697	27.3999996185303	28	28.2999992370605	28	27.8999996185303	28.2000007629395	28.7000007629395	28.7000007629395	28.1000003814697	27.7000007629395
3	107.596015714557	-6.96506059879116	27	27.2000007629395	27.6000003814697	28.1000003814697	28.3999996185303	28.1000003814697	27.8999996185303	28.2999992370605	28.7999992370605	28.8999996185303	28.2000007629395	27.8999996185303
4	107.606626355003	-6.96506059879116	27	27.2000007629395	27.5	28.1000003814697	28.3999996185303	28.1000003814697	27.8999996185303	28.2999992370605	28.7000007629395	28.7999992370605	28.2000007629395	27.7999992370605
5	107.617236995449	-6.96506059879116	26.8999996185303	27.1000003814697	27.3999996185303	28	28.3999996185303	28.1000003814697	27.8999996185303	28.2000007629395	28.6000003814697	28.7000007629395	28.1000003814697	27.7000007629395
6	107.627847635896	-6.96506059879116	26.8999996185303	27.1000003814697	27.3999996185303	28	28.3999996185303	28.1000003814697	27.7999992370605	28.1000003814697	28.6000003814697	28.7000007629395	28	27.7000007629395
7	107.638458276342	-6.96506059879116	26.7999992370605	27.1000003814697	27.2999992370605	28	28.2999992370605	28.1000003814697	27.7999992370605	28.1000003814697	28.6000003814697	28.6000003814697	28	27.6000003814697
8	107.649068916788	-6.96506059879116	26.7000007629395	27	27.2999992370605	27.8999996185303	28.2999992370605	28	27.7000007629395	28	28.5	28.6000003814697	27.8999996185303	27.6000003814697
9	107.659679557235	-6.96506059879116	26.6000003814697	26.7999992370605	27	27.7000007629395	28.2000007629395	27.8999996185303	27.6000003814697	27.7999992370605	28.2999992370605	28.3999996185303	27.7999992370605	27.3999996185303
10	107.670290197681	-6.96506059879116	26.5	26.7000007629395	26.8999996185303	27.7000007629395	28.1000003814697	27.8999996185303	27.5	27.7999992370605	28.2999992370605	28.3999996185303	27.7000007629395	27.2999992370605
11	107.680900838127	-6.96506059879116	26.3999996185303	26.6000003814697	26.7999992370605	27.6000003814697	28.1000003814697	27.7999992370605	27.3999996185303	27.7000007629395	28.2000007629395	28.2999992370605	27.7000007629395	27.2000007629395
12	107.691511478573	-6.96506059879116	26.2999992370605	26.5	26.7000007629395	27.5	28	27.7999992370605	27.3999996185303	27.6000003814697	28.2000007629395	28.2000007629395	27.6000003814697	27.1000003814697
13	107.70212211902	-6.96506059879116	26.2000007629395	26.3999996185303	26.6000003814697	27.3999996185303	27.8999996185303	27.7000007629395	27.2000007629395	27.5	28.2000007629395	28.2000007629395	27.6000003814697	27
14	107.712732759466	-6.96506059879116	26.1000003814697	26.2999992370605	26.5	27.2999992370605	27.8999996185303	27.6000003814697	27.2000007629395	27.5	28.2000007629395	28.2999992370605	27.5	27
15	107.563583716526	-6.95571064607831	26.3999996185303	26.7000007629395	27.1000003814697	27.7000007629395	28.1000003814697	27.7999992370605	27.6000003814697	28	28.5	28.3999996185303	27.7999992370605	27.3999996185303
16	107.574194297778	-6.95571064607831	26.6000003814697	26.8999996185303	27.2999992370605	27.8999996185303	28.2000007629395	27.8999996185303	27.7000007629395	28.1000003814697	28.6000003814697	28.6000003814697	28	27.5
17	107.58480487903	-6.95571064607831	27.1000003814697	27.2000007629395	27.6000003814697	28.1000003814697	28.3999996185303	28.1000003814697	28	28.2999992370605	28.7999992370605	28.8999996185303	28.2999992370605	27.8999996185303
18	107.595415460282	-6.95571064607831	27.2999992370605	27.3999996185303	27.7999992370605	28.2999992370605	28.6000003814697	28.2999992370605	28.1000003814697	28.5	28.8999996185303	29.1000003814697	28.3999996185303	28.1000003814697
19	107.606026041534	-6.95571064607831	27.2000007629395	27.3999996185303	27.7000007629395	28.2000007629395	28.5	28.2000007629395	28.1000003814697	28.3999996185303	28.8999996185303	29	28.3999996185303	28.1000003814697
20	107.616636622786	-6.95571064607831	27.2000007629395	27.2999992370605	27.7000007629395	28.2000007629395	28.5	28.2000007629395	28	28.3999996185303	28.8999996185303	29	28.3999996185303	28.1000003814697
21	107.627247204037	-6.95571064607831	27.1000003814697	27.2999992370605	27.6000003814697	28.2000007629395	28.5	28.2000007629395	28	28.2999992370605	28.7999992370605	28.8999996185303	28.2999992370605	28
22	107.637857785289	-6.95571064607831	27.1000003814697	27.2999992370605	27.6000003814697	28.2000007629395	28.5	28.2000007629395	28	28.2999992370605	28.7999992370605	28.8999996185303	28.2999992370605	28
23	107.648468366541	-6.95571064607831	27	27.2000007629395	27.5	28.1000003814697	28.5	28.2000007629395	27.8999996185303	28.2000007629395	28.7000007629395	28.7999992370605	28.2000007629395	27.8999996185303
24	107.659078947793	-6.95571064607831	26.7999992370605	27	27.2000007629395	27.8999996185303	28.2999992370605	28.1000003814697	27.7999992370605	28	28.6000003814697	28.6000003814697	28	27.6000003814697
25	107.669689529045	-6.95571064607831	26.7000007629395	26.8999996185303	27.1000003814697	27.8999996185303	28.2999992370605	28	27.7000007629395	27.8999996185303	28.5	28.5	27.8999996185303	27.5
26	107.680300110297	-6.95571064607831	26.5	26.7999992370605	27	27.7000007629395	28.2000007629395	27.8999996185303	27.6000003814697	27.7999992370605	28.3999996185303	28.3999996185303	27.7999992370605	27.3999996185303
27	107.690910691549	-6.95571064607831	26.5	26.7000007629395	26.8999996185303	27.7000007629395	28.1000003814697	27.8999996185303	27.5	27.7000007629395	28.2999992370605	28.3999996185303	27.7999992370605	27.2999992370605
28	107.701521272801	-6.95571064607831	26.2999992370605	26.6000003814697	26.7000007629395	27.5	28	27.7000007629395	27.3999996185303	27.7000007629395	28.2999992370605	28.3999996185303	27.7000007629395	27.1000003814697
29	107.712131854053	-6.95571064607831	26.2999992370605	26.5	26.7000007629395	27.5	28	27.7000007629395	27.2999992370605	27.6000003814697	28.2999992370605	28.2999992370605	27.6000003814697	27
30	107.552373741003	-6.94636069334866	26.2999992370605	26.6000003814697	27	27.6000003814697	28	27.7000007629395	27.5	27.8999996185303	28.3999996185303	28.2999992370605	27.7999992370605	27.2000007629395
31	107.562984263122	-6.94636069334866	26.5	26.7999992370605	27.2000007629395	27.7999992370605	28.1000003814697	27.7999992370605	27.7000007629395	28.1000003814697	28.5	28.5	27.8999996185303	27.5
32	107.573594785241	-6.94636069334866	26.7999992370605	27	27.3999996185303	27.8999996185303	28.2999992370605	28	27.7999992370605	28.2000007629395	28.7000007629395	28.7000007629395	28.1000003814697	27.7000007629395
33	107.58420530736	-6.94636069334866	27.2000007629395	27.2999992370605	27.7000007629395	28.2000007629395	28.5	28.2000007629395	28.1000003814697	28.3999996185303	28.8999996185303	29.1000003814697	28.3999996185303	28.1000003814697
34	107.594815829479	-6.94636069334866	27.5	27.5	27.8999996185303	28.3999996185303	28.7000007629395	28.3999996185303	28.2000007629395	28.6000003814697	29.1000003814697	29.2000007629395	28.6000003814697	28.3999996185303
35	107.605426351598	-6.94636069334866	27.3999996185303	27.5	27.8999996185303	28.3999996185303	28.7000007629395	28.3999996185303	28.2000007629395	28.6000003814697	29.1000003814697	29.2000007629395	28.6000003814697	28.3999996185303
36	107.616036873717	-6.94636069334866	27.3999996185303	27.5	27.8999996185303	28.3999996185303	28.7000007629395	28.3999996185303	28.2000007629395	28.6000003814697	29.1000003814697	29.2000007629395	28.6000003814697	28.2999992370605
37	107.626647395836	-6.94636069334866	27.3999996185303	27.5	27.7999992370605	28.3999996185303	28.7000007629395	28.3999996185303	28.2000007629395	28.5	29	29.2000007629395	28.6000003814697	28.2999992370605
38	107.637257917955	-6.94636069334866	27.3999996185303	27.5	27.7999992370605	28.3999996185303	28.7000007629395	28.3999996185303	28.2000007629395	28.5	29	29.1000003814697	28.6000003814697	28.2999992370605
39	107.647868440074	-6.94636069334866	27.2999992370605	27.5	27.7000007629395	28.3999996185303	28.7000007629395	28.2999992370605	28.1000003814697	28.3999996185303	29	29.1000003814697	28.5	28.2000007629395
40	107.658478962193	-6.94636069334866	27	27.2000007629395	27.3999996185303	28.1000003814697	28.5	28.2000007629395	27.8999996185303	28.2000007629395	28.7000007629395	28.7999992370605	28.2999992370605	27.7999992370605
41	107.669089484312	-6.94636069334866	26.8999996185303	27.1000003814697	27.2999992370605	28	28.3999996185303	28.1000003814697	27.7999992370605	28.1000003814697	28.6000003814697	28.7000007629395	28.1000003814697	27.7000007629395
42	107.679700006431	-6.94636069334866	26.7000007629395	27	27.2000007629395	27.8999996185303	28.2999992370605	28	27.7000007629395	28	28.5	28.6000003814697	28	27.5
43	107.69031052855	-6.94636069334866	26.6000003814697	26.8999996185303	27.1000003814697	27.7999992370605	28.2000007629395	28	27.6000003814697	27.8999996185303	28.5	28.5	27.8999996185303	27.3999996185303
44	107.700921050669	-6.94636069334866	26.5	26.7000007629395	26.8999996185303	27.7000007629395	28.1000003814697	27.7999992370605	27.5	27.7999992370605	28.3999996185303	28.5	27.7999992370605	27.2000007629395
45	107.711531572788	-6.94636069334866	26.3999996185303	26.6000003814697	26.7999992370605	27.6000003814697	28	27.7000007629395	27.3999996185303	27.7999992370605	28.3999996185303	28.3999996185303	27.7000007629395	27.1000003814697
46	107.722142094907	-6.94636069334866	26.2999992370605	26.5	26.7000007629395	27.5	28	27.7000007629395	27.2999992370605	27.7000007629395	28.3999996185303	28.3999996185303	27.6000003814697	27
47	107.551774964419	-6.93701066549529	26.3999996185303	26.7000007629395	27.1000003814697	27.7000007629395	28	27.7000007629395	27.6000003814697	28	28.3999996185303	28.3999996185303	27.7999992370605	27.2999992370605
48	107.562385427466	-6.9370106654953	26.6000003814697	26.7999992370605	27.2999992370605	27.7999992370605	28.2000007629395	27.8999996185303	27.7000007629395	28.1000003814697	28.6000003814697	28.6000003814697	28	27.5
49	107.572995890513	-6.93701066549529	26.8999996185303	27	27.3999996185303	28	28.2999992370605	28	27.8999996185303	28.2000007629395	28.7000007629395	28.7999992370605	28.2000007629395	27.7999992370605
50	107.58360635356	-6.9370106654953	27.3999996185303	27.3999996185303	27.7999992370605	28.2999992370605	28.6000003814697	28.2999992370605	28.1000003814697	28.5	29	29.2000007629395	28.6000003814697	28.2999992370605
51	107.594216816607	-6.93701066549529	27.6000003814697	27.6000003814697	28.1000003814697	28.5	28.7999992370605	28.5	28.2999992370605	28.7000007629395	29.2000007629395	29.3999996185303	28.7999992370605	28.6000003814697
52	107.604827279654	-6.93701066549529	27.6000003814697	27.6000003814697	28	28.5	28.7999992370605	28.5	28.2999992370605	28.7000007629395	29.2000007629395	29.3999996185303	28.7999992370605	28.5
53	107.615437742701	-6.93701066549529	27.6000003814697	27.6000003814697	28	28.5	28.7999992370605	28.5	28.2999992370605	28.6000003814697	29.2000007629395	29.2999992370605	28.7999992370605	28.5
54	107.626048205748	-6.93701066549529	27.5	27.6000003814697	27.8999996185303	28.6000003814697	28.7999992370605	28.5	28.2999992370605	28.6000003814697	29.2000007629395	29.2999992370605	28.7999992370605	28.5
55	107.636658668795	-6.93701066549529	27.5	27.7000007629395	27.8999996185303	28.6000003814697	28.8999996185303	28.5	28.2999992370605	28.6000003814697	29.2000007629395	29.2999992370605	28.7999992370605	28.5
56	107.647269131842	-6.9370106654953	27.3999996185303	27.6000003814697	27.7999992370605	28.5	28.7999992370605	28.3999996185303	28.2000007629395	28.6000003814697	29.1000003814697	29.2000007629395	28.7000007629395	28.2999992370605
57	107.657879594889	-6.93701066549529	27.2999992370605	27.5	27.7000007629395	28.3999996185303	28.7000007629395	28.3999996185303	28.1000003814697	28.5	29	29.1000003814697	28.5	28.2000007629395
58	107.668490057936	-6.93701066549529	27	27.2000007629395	27.3999996185303	28.1000003814697	28.5	28.2000007629395	27.8999996185303	28.2000007629395	28.7999992370605	28.7999992370605	28.2000007629395	27.7999992370605
59	107.679100520983	-6.93701066549529	26.7999992370605	27.1000003814697	27.2999992370605	28	28.3999996185303	28.1000003814697	27.7999992370605	28.1000003814697	28.7000007629395	28.7000007629395	28.1000003814697	27.6000003814697
60	107.68971098403	-6.9370106654953	26.7000007629395	27	27.2000007629395	27.8999996185303	28.2999992370605	28	27.7000007629395	28	28.5	28.6000003814697	27.8999996185303	27.3999996185303
61	107.700321447077	-6.93701066549529	26.5	26.7999992370605	27	27.7000007629395	28.1000003814697	27.7999992370605	27.5	27.8999996185303	28.5	28.5	27.7999992370605	27.2000007629395
62	107.710931910124	-6.93701066549529	26.3999996185303	26.7000007629395	26.8999996185303	27.6000003814697	28	27.7000007629395	27.3999996185303	27.7999992370605	28.3999996185303	28.3999996185303	27.7000007629395	27.1000003814697
63	107.721542373171	-6.9370106654953	26.2999992370605	26.5	26.7000007629395	27.5	27.8999996185303	27.6000003814697	27.2999992370605	27.7000007629395	28.3999996185303	28.2999992370605	27.6000003814697	27
64	107.551176809618	-6.92766063762519	26.3999996185303	26.7000007629395	27.1000003814697	27.7000007629395	28.1000003814697	27.7999992370605	27.6000003814697	28	28.5	28.5	27.8999996185303	27.3999996185303
65	107.561787213654	-6.92766063762518	26.6000003814697	26.8999996185303	27.2000007629395	27.7999992370605	28.2000007629395	27.8999996185303	27.7000007629395	28.1000003814697	28.6000003814697	28.6000003814697	28	27.6000003814697
66	107.57239761769	-6.92766063762518	26.7999992370605	27	27.3999996185303	27.8999996185303	28.2999992370605	28	27.7999992370605	28.2000007629395	28.7000007629395	28.7999992370605	28.2000007629395	27.7999992370605
67	107.583008021727	-6.92766063762519	27	27.2000007629395	27.6000003814697	28.1000003814697	28.3999996185303	28.1000003814697	27.8999996185303	28.2999992370605	28.7999992370605	28.8999996185303	28.2999992370605	28
68	107.593618425763	-6.92766063762519	27.5	27.6000003814697	27.8999996185303	28.3999996185303	28.7000007629395	28.3999996185303	28.2000007629395	28.6000003814697	29.1000003814697	29.2999992370605	28.7000007629395	28.3999996185303
69	107.604228829799	-6.92766063762519	27.5	27.5	27.8999996185303	28.3999996185303	28.7000007629395	28.3999996185303	28.2000007629395	28.6000003814697	29.1000003814697	29.2999992370605	28.7000007629395	28.3999996185303
70	107.614839233836	-6.92766063762519	27.3999996185303	27.5	27.8999996185303	28.3999996185303	28.7000007629395	28.3999996185303	28.2000007629395	28.6000003814697	29.1000003814697	29.2000007629395	28.6000003814697	28.3999996185303
71	107.625449637872	-6.92766063762518	27.3999996185303	27.5	27.7999992370605	28.3999996185303	28.7000007629395	28.3999996185303	28.2000007629395	28.5	29.1000003814697	29.2000007629395	28.6000003814697	28.2999992370605
72	107.636060041908	-6.92766063762519	27.3999996185303	27.5	27.7999992370605	28.3999996185303	28.7000007629395	28.3999996185303	28.2000007629395	28.6000003814697	29.1000003814697	29.2000007629395	28.6000003814697	28.2999992370605
73	107.646670445945	-6.92766063762519	27.2000007629395	27.3999996185303	27.7000007629395	28.2999992370605	28.7000007629395	28.2999992370605	28.1000003814697	28.5	29	29.1000003814697	28.5	28.2000007629395
74	107.657280849981	-6.92766063762519	27.1000003814697	27.2999992370605	27.6000003814697	28.2000007629395	28.6000003814697	28.2000007629395	28	28.3999996185303	28.8999996185303	29	28.3999996185303	28
75	107.667891254017	-6.92766063762518	26.7999992370605	27.1000003814697	27.2999992370605	28	28.3999996185303	28.1000003814697	27.7999992370605	28.2000007629395	28.7000007629395	28.7999992370605	28.1000003814697	27.7000007629395
76	107.678501658054	-6.92766063762518	26.7000007629395	27	27.2000007629395	27.8999996185303	28.2999992370605	28	27.7000007629395	28	28.6000003814697	28.6000003814697	28	27.5
77	107.68911206209	-6.92766063762519	26.5	26.8999996185303	27.1000003814697	27.7999992370605	28.2000007629395	27.8999996185303	27.6000003814697	27.8999996185303	28.5	28.5	27.7999992370605	27.2999992370605
78	107.699722466126	-6.92766063762519	26.3999996185303	26.7000007629395	26.8999996185303	27.6000003814697	28.1000003814697	27.7999992370605	27.5	27.7999992370605	28.3999996185303	28.3999996185303	27.7000007629395	27.2000007629395
79	107.710332870163	-6.92766063762519	26.1000003814697	26.3999996185303	26.6000003814697	27.3999996185303	27.7999992370605	27.5	27.2000007629395	27.6000003814697	28.2000007629395	28.2000007629395	27.3999996185303	26.8999996185303
80	107.720943274199	-6.92766063762518	25.8999996185303	26.2000007629395	26.3999996185303	27.2000007629395	27.6000003814697	27.2999992370605	27	27.3999996185303	28.1000003814697	28	27.2000007629395	26.6000003814697
81	107.731553678235	-6.92766063762519	25.7000007629395	26	26.2000007629395	27	27.3999996185303	27.1000003814697	26.7999992370605	27.2999992370605	27.8999996185303	27.8999996185303	27.1000003814697	26.3999996185303
82	107.561189620961	-6.91831060973849	26.6000003814697	26.8999996185303	27.2000007629395	27.7999992370605	28.1000003814697	27.8999996185303	27.7000007629395	28.1000003814697	28.6000003814697	28.6000003814697	28	27.6000003814697
83	107.571799966048	-6.91831060973849	26.7999992370605	27	27.3999996185303	27.8999996185303	28.2000007629395	27.8999996185303	27.7999992370605	28.2000007629395	28.7000007629395	28.7000007629395	28.1000003814697	27.7000007629395
84	107.582410311135	-6.91831060973849	27	27.1000003814697	27.5	28	28.2999992370605	28	27.8999996185303	28.2000007629395	28.7999992370605	28.7999992370605	28.2999992370605	27.8999996185303
85	107.593020656222	-6.91831060973849	27.3999996185303	27.5	27.7999992370605	28.2999992370605	28.6000003814697	28.2999992370605	28.1000003814697	28.5	29	29.2000007629395	28.6000003814697	28.2999992370605
86	107.603631001309	-6.91831060973849	27.2999992370605	27.3999996185303	27.7999992370605	28.2999992370605	28.6000003814697	28.2999992370605	28.1000003814697	28.5	29	29.1000003814697	28.5	28.2000007629395
87	107.614241346396	-6.91831060973849	27.2999992370605	27.3999996185303	27.7000007629395	28.2999992370605	28.6000003814697	28.2999992370605	28.1000003814697	28.5	29	29.1000003814697	28.5	28.2000007629395
88	107.624851691483	-6.91831060973849	27.2999992370605	27.3999996185303	27.7000007629395	28.2999992370605	28.6000003814697	28.2999992370605	28.1000003814697	28.5	29	29.1000003814697	28.5	28.2000007629395
89	107.63546203657	-6.9183106097385	27.2000007629395	27.3999996185303	27.6000003814697	28.2999992370605	28.6000003814697	28.2999992370605	28.1000003814697	28.3999996185303	29	29.1000003814697	28.5	28.1000003814697
90	107.646072381657	-6.91831060973849	27.1000003814697	27.2999992370605	27.5	28.2000007629395	28.5	28.2000007629395	28	28.3999996185303	28.8999996185303	29	28.3999996185303	28
91	107.656682726744	-6.91831060973849	27	27.2000007629395	27.3999996185303	28.1000003814697	28.3999996185303	28.1000003814697	27.8999996185303	28.2999992370605	28.7999992370605	28.8999996185303	28.2000007629395	27.7999992370605
92	107.667293071831	-6.91831060973849	26.7000007629395	26.8999996185303	27.2000007629395	27.8999996185303	28.2000007629395	27.8999996185303	27.7000007629395	28.1000003814697	28.6000003814697	28.6000003814697	28	27.5
93	107.677903416918	-6.91831060973849	26.5	26.7999992370605	27	27.7000007629395	28.1000003814697	27.7999992370605	27.6000003814697	28	28.5	28.5	27.7999992370605	27.2999992370605
94	107.688513762005	-6.91831060973849	26.3999996185303	26.7000007629395	26.8999996185303	27.6000003814697	28	27.7000007629395	27.5	27.7999992370605	28.3999996185303	28.3999996185303	27.7000007629395	27.1000003814697
95	107.699124107092	-6.91831060973849	26.2000007629395	26.5	26.7999992370605	27.5	27.8999996185303	27.6000003814697	27.2999992370605	27.7000007629395	28.2999992370605	28.2999992370605	27.5	27
96	107.709734452179	-6.91831060973849	25.7999992370605	26.2000007629395	26.3999996185303	27.1000003814697	27.5	27.2000007629395	27	27.3999996185303	28	28	27.2000007629395	26.6000003814697
97	107.720344797266	-6.9183106097385	25.5	25.7999992370605	26	26.7999992370605	27.2000007629395	26.8999996185303	26.7000007629395	27.1000003814697	27.7000007629395	27.6000003814697	26.7999992370605	26.2000007629395
98	107.730955142353	-6.91831060973849	25.2000007629395	25.6000003814697	25.7999992370605	26.5	26.8999996185303	26.7000007629395	26.3999996185303	26.8999996185303	27.5	27.3999996185303	26.6000003814697	26
99	107.560592653454	-6.90896065694191	26.6000003814697	26.8999996185303	27.2000007629395	27.7999992370605	28.1000003814697	27.7999992370605	27.7000007629395	28.1000003814697	28.6000003814697	28.6000003814697	28	27.6000003814697
100	107.571202939654	-6.90896065694191	26.7000007629395	27	27.2999992370605	27.8999996185303	28.2000007629395	27.8999996185303	27.7000007629395	28.1000003814697	28.6000003814697	28.7000007629395	28.1000003814697	27.7000007629395
101	107.581813225853	-6.90896065694191	26.8999996185303	27.1000003814697	27.3999996185303	28	28.2999992370605	28	27.7999992370605	28.2000007629395	28.7000007629395	28.7999992370605	28.2000007629395	27.7999992370605
102	107.592423512052	-6.90896065694191	27.2999992370605	27.3999996185303	27.7000007629395	28.2999992370605	28.5	28.2000007629395	28	28.3999996185303	29	29.1000003814697	28.5	28.2000007629395
103	107.603033798251	-6.90896065694191	27.2000007629395	27.3999996185303	27.6000003814697	28.2000007629395	28.5	28.2000007629395	28	28.3999996185303	28.8999996185303	29	28.3999996185303	28.1000003814697
104	107.613644084451	-6.90896065694191	27.1000003814697	27.2999992370605	27.6000003814697	28.2000007629395	28.5	28.2000007629395	28	28.2999992370605	28.8999996185303	29	28.2999992370605	28
105	107.62425437065	-6.90896065694191	27.1000003814697	27.2999992370605	27.5	28.1000003814697	28.5	28.2000007629395	28	28.2999992370605	28.8999996185303	29	28.2999992370605	28
106	107.634864656849	-6.90896065694191	27	27.2000007629395	27.5	28.1000003814697	28.5	28.2000007629395	28	28.2999992370605	28.8999996185303	28.8999996185303	28.2999992370605	27.8999996185303
107	107.645474943048	-6.90896065694191	26.8999996185303	27.1000003814697	27.3999996185303	28	28.3999996185303	28.1000003814697	27.8999996185303	28.2999992370605	28.7999992370605	28.7999992370605	28.2000007629395	27.7999992370605
108	107.656085229248	-6.90896065694191	26.7999992370605	27	27.2999992370605	27.8999996185303	28.2999992370605	28	27.7999992370605	28.2000007629395	28.7000007629395	28.7000007629395	28.1000003814697	27.6000003814697
109	107.666695515447	-6.90896065694191	26.5	26.7999992370605	27	27.7000007629395	28.1000003814697	27.7999992370605	27.6000003814697	28	28.5	28.5	27.7999992370605	27.2999992370605
110	107.677305801646	-6.90896065694191	26.2999992370605	26.6000003814697	26.8999996185303	27.6000003814697	28	27.7000007629395	27.3999996185303	27.7999992370605	28.3999996185303	28.3999996185303	27.6000003814697	27.1000003814697
111	107.687916087845	-6.90896065694191	26.2000007629395	26.5	26.7999992370605	27.5	27.8999996185303	27.6000003814697	27.2999992370605	27.7999992370605	28.3999996185303	28.2999992370605	27.5	27
112	107.698526374045	-6.90896065694191	26	26.3999996185303	26.6000003814697	27.2999992370605	27.7000007629395	27.3999996185303	27.2000007629395	27.6000003814697	28.2000007629395	28.1000003814697	27.2999992370605	26.7999992370605
113	107.709136660244	-6.90896065694191	25.5	25.8999996185303	26.1000003814697	26.7999992370605	27.2999992370605	27	26.7999992370605	27.2000007629395	27.7999992370605	27.7000007629395	26.8999996185303	26.2999992370605
114	107.719746946443	-6.90896065694191	25.1000003814697	25.5	25.7000007629395	26.3999996185303	26.7999992370605	26.6000003814697	26.3999996185303	26.7999992370605	27.3999996185303	27.2999992370605	26.5	25.8999996185303
115	107.730357232642	-6.90896065694191	24.7999992370605	25.1000003814697	25.3999996185303	26.1000003814697	26.5	26.2000007629395	26	26.3999996185303	27.1000003814697	26.8999996185303	26.1000003814697	25.5
116	107.740967518842	-6.90896065694191	24.5	24.8999996185303	25.1000003814697	25.7999992370605	26.2000007629395	25.8999996185303	25.7000007629395	26.2000007629395	26.7999992370605	26.7000007629395	25.7999992370605	25.2000007629395
117	107.559996305613	-6.89961070412936	26.6000003814697	26.7999992370605	27.1000003814697	27.7000007629395	28	27.7999992370605	27.6000003814697	28	28.6000003814697	28.6000003814697	28	27.6000003814697
118	107.570606532986	-6.89961070412936	26.6000003814697	26.8999996185303	27.2000007629395	27.7000007629395	28.1000003814697	27.7999992370605	27.6000003814697	28	28.6000003814697	28.6000003814697	28	27.6000003814697
119	107.581216760358	-6.89961070412936	26.7000007629395	27	27.2000007629395	27.7999992370605	28.1000003814697	27.7999992370605	27.7000007629395	28	28.6000003814697	28.7000007629395	28.1000003814697	27.7000007629395
120	107.591826987731	-6.89961070412936	27	27.2000007629395	27.3999996185303	28	28.2999992370605	28	27.7999992370605	28.1000003814697	28.7000007629395	28.7999992370605	28.2000007629395	27.7999992370605
121	107.602437215104	-6.89961070412936	26.8999996185303	27.1000003814697	27.2999992370605	27.8999996185303	28.2000007629395	27.8999996185303	27.7000007629395	28.1000003814697	28.7000007629395	28.7000007629395	28.1000003814697	27.7000007629395
122	107.613047442476	-6.89961070412936	26.7000007629395	26.8999996185303	27.2000007629395	27.7999992370605	28.1000003814697	27.7999992370605	27.6000003814697	28	28.6000003814697	28.6000003814697	27.8999996185303	27.6000003814697
123	107.623657669849	-6.89961070412936	26.7000007629395	26.8999996185303	27.1000003814697	27.7999992370605	28.1000003814697	27.7999992370605	27.6000003814697	28	28.6000003814697	28.6000003814697	27.8999996185303	27.5
124	107.634267897222	-6.89961070412936	26.6000003814697	26.7999992370605	27.1000003814697	27.7999992370605	28.1000003814697	27.8999996185303	27.7000007629395	28	28.6000003814697	28.6000003814697	27.8999996185303	27.3999996185303
125	107.644878124594	-6.89961070412936	26.5	26.7000007629395	27	27.7000007629395	28.1000003814697	27.7999992370605	27.6000003814697	28	28.6000003814697	28.5	27.7999992370605	27.2999992370605
126	107.655488351967	-6.89961070412936	26.2999992370605	26.6000003814697	26.8999996185303	27.5	27.8999996185303	27.6000003814697	27.3999996185303	27.7999992370605	28.3999996185303	28.3999996185303	27.6000003814697	27.1000003814697
127	107.66609857934	-6.89961070412936	26.1000003814697	26.3999996185303	26.7000007629395	27.2999992370605	27.7000007629395	27.3999996185303	27.2999992370605	27.7000007629395	28.2999992370605	28.2000007629395	27.3999996185303	26.8999996185303
128	107.676708806712	-6.89961070412936	25.7000007629395	26	26.2999992370605	26.8999996185303	27.2999992370605	27.1000003814697	26.8999996185303	27.2999992370605	27.8999996185303	27.7999992370605	27	26.5
129	107.687319034085	-6.89961070412936	25.6000003814697	25.7999992370605	26.1000003814697	26.7000007629395	27.2000007629395	26.8999996185303	26.7000007629395	27.2000007629395	27.7999992370605	27.7000007629395	26.7999992370605	26.2999992370605
130	107.697929261458	-6.89961070412936	25.2999992370605	25.6000003814697	25.8999996185303	26.5	26.8999996185303	26.7000007629395	26.5	26.8999996185303	27.6000003814697	27.3999996185303	26.5	26
131	107.708539488831	-6.89961070412936	24.7000007629395	25	25.2999992370605	25.8999996185303	26.2999992370605	26.1000003814697	25.8999996185303	26.3999996185303	27	26.7999992370605	26	25.3999996185303
132	107.719149716203	-6.89961070412936	24.2000007629395	24.5	24.7999992370605	25.3999996185303	25.7999992370605	25.6000003814697	25.3999996185303	25.7999992370605	26.3999996185303	26.2999992370605	25.3999996185303	24.8999996185303
133	107.729759943576	-6.89961070412936	23.6000003814697	23.8999996185303	24.2000007629395	24.7999992370605	25.2000007629395	25	24.7999992370605	25.2000007629395	25.7999992370605	25.7000007629395	24.7999992370605	24.2999992370605
134	107.740370170949	-6.89961070412936	23.2000007629395	23.5	23.7999992370605	24.2999992370605	24.7000007629395	24.5	24.2999992370605	24.7000007629395	25.2999992370605	25.2000007629395	24.3999996185303	23.8999996185303
135	107.559400571923	-6.89026067619393	26.2000007629395	26.5	26.7999992370605	27.3999996185303	27.7999992370605	27.5	27.2999992370605	27.7000007629395	28.2999992370605	28.2999992370605	27.6000003814697	27.2000007629395
136	107.570010740529	-6.89026067619393	26.2000007629395	26.5	26.7999992370605	27.3999996185303	27.7000007629395	27.5	27.2999992370605	27.7000007629395	28.2999992370605	28.2999992370605	27.6000003814697	27.2000007629395
137	107.580620909136	-6.89026067619393	26.2999992370605	26.6000003814697	26.8999996185303	27.5	27.7999992370605	27.5	27.2999992370605	27.7000007629395	28.2999992370605	28.2999992370605	27.7000007629395	27.2999992370605
138	107.591231077743	-6.89026067619393	26.3999996185303	26.7000007629395	26.8999996185303	27.5	27.7999992370605	27.6000003814697	27.3999996185303	27.7000007629395	28.2999992370605	28.2999992370605	27.7000007629395	27.2999992370605
139	107.60184124635	-6.89026067619393	26.3999996185303	26.7000007629395	26.8999996185303	27.5	27.7999992370605	27.6000003814697	27.3999996185303	27.7000007629395	28.2999992370605	28.2999992370605	27.7000007629395	27.2999992370605
140	107.612451414956	-6.89026067619394	26.2999992370605	26.5	26.7999992370605	27.3999996185303	27.7000007629395	27.3999996185303	27.2999992370605	27.6000003814697	28.2000007629395	28.2000007629395	27.5	27.1000003814697
141	107.623061583563	-6.89026067619393	26.2000007629395	26.5	26.7000007629395	27.2999992370605	27.7000007629395	27.3999996185303	27.2000007629395	27.6000003814697	28.2000007629395	28.2000007629395	27.5	27
142	107.63367175217	-6.89026067619393	26.1000003814697	26.3999996185303	26.6000003814697	27.2999992370605	27.7000007629395	27.3999996185303	27.2000007629395	27.6000003814697	28.2000007629395	28.1000003814697	27.3999996185303	26.8999996185303
143	107.644281920776	-6.89026067619393	25.8999996185303	26.2000007629395	26.3999996185303	27.1000003814697	27.5	27.2000007629395	27.1000003814697	27.5	28.1000003814697	27.8999996185303	27.1000003814697	26.7000007629395
144	107.654892089383	-6.89026067619393	25.7999992370605	26.1000003814697	26.3999996185303	27	27.3999996185303	27.2000007629395	27	27.3999996185303	28	27.8999996185303	27	26.6000003814697
145	107.66550225799	-6.89026067619394	25.6000003814697	25.8999996185303	26.2000007629395	26.7999992370605	27.2000007629395	27	26.7999992370605	27.2000007629395	27.8999996185303	27.7000007629395	26.8999996185303	26.3999996185303
146	107.676112426596	-6.89026067619393	25.2000007629395	25.5	25.7000007629395	26.2999992370605	26.7999992370605	26.5	26.3999996185303	26.7999992370605	27.3999996185303	27.2999992370605	26.3999996185303	25.8999996185303
147	107.686722595203	-6.89026067619394	25	25.2999992370605	25.5	26.1000003814697	26.6000003814697	26.2999992370605	26.2000007629395	26.6000003814697	27.2999992370605	27.1000003814697	26.2000007629395	25.7000007629395
148	107.707942932416	-6.89026067619393	24	24.2999992370605	24.6000003814697	25.2000007629395	25.6000003814697	25.3999996185303	25.2000007629395	25.6000003814697	26.2000007629395	26.1000003814697	25.2000007629395	24.7000007629395
149	107.718553101023	-6.89026067619393	23.6000003814697	23.8999996185303	24.2000007629395	24.7999992370605	25.2000007629395	25	24.7999992370605	25.2000007629395	25.7999992370605	25.6000003814697	24.7999992370605	24.2999992370605
150	107.569415566357	-6.88091064824259	25.7999992370605	26.1000003814697	26.3999996185303	27	27.2999992370605	27.1000003814697	26.8999996185303	27.2999992370605	27.8999996185303	27.7999992370605	27.2000007629395	26.7000007629395
151	107.580025676258	-6.88091064824259	25.7999992370605	26.1000003814697	26.3999996185303	27	27.2999992370605	27	26.8999996185303	27.2000007629395	27.7999992370605	27.7999992370605	27.1000003814697	26.7000007629395
152	107.59063578616	-6.88091064824259	25.8999996185303	26.2000007629395	26.3999996185303	27	27.2999992370605	27.1000003814697	26.8999996185303	27.2999992370605	27.7999992370605	27.7999992370605	27.2000007629395	26.7000007629395
153	107.601245896062	-6.88091064824259	25.8999996185303	26.2000007629395	26.3999996185303	27	27.3999996185303	27.1000003814697	26.8999996185303	27.2999992370605	27.8999996185303	27.7999992370605	27.1000003814697	26.7000007629395
154	107.611856005963	-6.8809106482426	25.7999992370605	26.1000003814697	26.2999992370605	26.8999996185303	27.2999992370605	27	26.7999992370605	27.2000007629395	27.7999992370605	27.7000007629395	27	26.6000003814697
155	107.622466115865	-6.8809106482426	25.7000007629395	26	26.2000007629395	26.7999992370605	27.2000007629395	26.8999996185303	26.7999992370605	27.1000003814697	27.7000007629395	27.6000003814697	26.8999996185303	26.5
156	107.633076225767	-6.8809106482426	25.6000003814697	26	26.2000007629395	26.7999992370605	27.2000007629395	27	26.7999992370605	27.2000007629395	27.7999992370605	27.7000007629395	26.8999996185303	26.3999996185303
157	107.664906555472	-6.88091064824259	24.8999996185303	25.2000007629395	25.5	26.1000003814697	26.5	26.2999992370605	26.1000003814697	26.5	27.2000007629395	27	26.1000003814697	25.7000007629395
158	107.568821009743	-6.87156062027552	25.2999992370605	25.6000003814697	25.8999996185303	26.5	26.8999996185303	26.6000003814697	26.5	26.8999996185303	27.5	27.3999996185303	26.6000003814697	26.2000007629395
159	107.579431061	-6.87156062027551	25.2999992370605	25.6000003814697	25.8999996185303	26.5	26.8999996185303	26.6000003814697	26.5	26.7999992370605	27.3999996185303	27.2999992370605	26.6000003814697	26.1000003814697
160	107.590041112258	-6.87156062027552	25.2999992370605	25.6000003814697	25.7999992370605	26.3999996185303	26.7999992370605	26.5	26.3999996185303	26.7000007629395	27.2999992370605	27.2000007629395	26.6000003814697	26.1000003814697
161	107.600651163516	-6.87156062027552	25.2999992370605	25.6000003814697	25.7999992370605	26.3999996185303	26.7999992370605	26.5	26.3999996185303	26.7999992370605	27.2999992370605	27.2000007629395	26.5	26.1000003814697
162	107.611261214773	-6.87156062027551	25.2999992370605	25.6000003814697	25.8999996185303	26.5	26.8999996185303	26.6000003814697	26.3999996185303	26.7999992370605	27.3999996185303	27.2999992370605	26.5	26.1000003814697
163	107.621871266031	-6.87156062027551	25	25.3999996185303	25.6000003814697	26.2000007629395	26.6000003814697	26.2999992370605	26.2000007629395	26.6000003814697	27.2000007629395	27	26.2999992370605	25.7999992370605
164	107.632481317288	-6.87156062027552	25	25.3999996185303	25.7000007629395	26.2999992370605	26.7000007629395	26.3999996185303	26.2999992370605	26.7000007629395	27.2999992370605	27.1000003814697	26.2999992370605	25.7999992370605
165	107.578837067405	-6.86221066739938	24.7999992370605	25.1000003814697	25.3999996185303	26	26.3999996185303	26.1000003814697	26	26.3999996185303	26.8999996185303	26.7999992370605	26.1000003814697	25.6000003814697
166	107.58944706008	-6.86221066739938	24.7999992370605	25.1000003814697	25.2999992370605	25.8999996185303	26.2999992370605	26	25.8999996185303	26.2000007629395	26.7999992370605	26.7000007629395	26	25.5
167	107.600057052754	-6.86221066739938	24.7000007629395	25.1000003814697	25.2999992370605	25.7999992370605	26.2000007629395	26	25.7999992370605	26.2000007629395	26.7999992370605	26.6000003814697	25.8999996185303	25.3999996185303
168	107.610667045429	-6.86221066739938	24.7000007629395	25	25.2999992370605	25.7999992370605	26.2000007629395	26	25.7999992370605	26.2000007629395	26.7999992370605	26.6000003814697	25.8999996185303	25.3999996185303
169	107.621277038104	-6.86221066739938	24.6000003814697	24.8999996185303	25.2000007629395	25.7000007629395	26.2000007629395	25.8999996185303	25.7999992370605	26.2000007629395	26.7999992370605	26.6000003814697	25.7999992370605	25.2999992370605
170	107.631887030779	-6.86221066739938	24.2999992370605	24.6000003814697	24.7999992370605	25.3999996185303	25.7999992370605	25.6000003814697	25.3999996185303	25.7999992370605	26.3999996185303	26.2000007629395	25.3999996185303	25
171	107.588853624129	-6.8528607145081	24.2000007629395	24.6000003814697	24.7999992370605	25.2999992370605	25.7000007629395	25.5	25.3999996185303	25.7000007629395	26.2999992370605	26.1000003814697	25.3999996185303	24.8999996185303
172	107.599463558281	-6.8528607145081	24.2000007629395	24.5	24.7000007629395	25.2000007629395	25.6000003814697	25.2999992370605	25.2000007629395	25.6000003814697	26.1000003814697	26	25.2999992370605	24.7999992370605
173	107.610073492434	-6.8528607145081	23.8999996185303	24.2000007629395	24.3999996185303	24.8999996185303	25.3999996185303	25.1000003814697	25	25.3999996185303	26	25.7000007629395	25	24.5
174	107.620683426587	-6.85286071450811	23.8999996185303	24.2999992370605	24.5	25	25.3999996185303	25.2000007629395	25.1000003814697	25.5	26.1000003814697	25.7999992370605	25	24.5
175	107.63129336074	-6.8528607145081	23.7999992370605	24.2000007629395	24.3999996185303	24.8999996185303	25.3999996185303	25.1000003814697	25	25.3999996185303	26	25.7000007629395	24.8999996185303	24.3999996185303
176	107.588260798914	-6.84351068649479	23.7000007629395	24	24.2000007629395	24.7000007629395	25.1000003814697	24.8999996185303	24.7999992370605	25.1000003814697	25.7000007629395	25.5	24.7999992370605	24.2999992370605
177	107.598870674605	-6.8435106864948	23.7000007629395	24	24.2000007629395	24.7000007629395	25.1000003814697	24.7999992370605	24.7000007629395	25	25.6000003814697	25.3999996185303	24.7000007629395	24.2000007629395
178	107.620090425987	-6.8435106864948	23.2000007629395	23.6000003814697	23.7999992370605	24.2999992370605	24.7000007629395	24.3999996185303	24.2999992370605	24.7000007629395	25.2999992370605	25.1000003814697	24.2999992370605	23.7999992370605
179	107.598278405773	-6.83416065846641	23.2999992370605	23.6000003814697	23.7999992370605	24.2000007629395	24.6000003814697	24.3999996185303	24.2999992370605	24.6000003814697	25.2000007629395	25	24.2999992370605	23.7999992370605
