# Supplementary material for: Spatiotemporal high-resolution prediction and mapping: methodology and application to dengue disease
Source: J Geogr Syst. 2022 Feb 19;24(4):527–81. doi: 10.1007/s10109-021-00368-0 (PMC8857957; doi:10.1007/s10109-021-00368-0)
Supplement: Supplementary file 2 — (ZIP 5354 KB) [file 10109_2021_368_MOESM2_ESM.zip › Online 2/tmin.data.csv]

	x	y	Jan	Feb	Mar	Apr	May	Jun	Jul	Aug	Sep	Oct	Nov	Dec
1	107.574794433664	-6.96506059879116	18.8999996185303	18.8999996185303	18.7999992370605	19	19	18	17.2999992370605	17.2000007629395	17.6000003814697	18.2000007629395	18.6000003814697	18.8999996185303
2	107.585405074111	-6.96506059879116	19	19	18.7999992370605	19.1000003814697	19	18.1000003814697	17.2999992370605	17.2999992370605	17.6000003814697	18.2000007629395	18.7000007629395	18.8999996185303
3	107.596015714557	-6.96506059879116	19.1000003814697	19.1000003814697	18.8999996185303	19.1000003814697	19.1000003814697	18.1000003814697	17.3999996185303	17.2999992370605	17.7000007629395	18.2999992370605	18.7000007629395	19
4	107.606626355003	-6.96506059879116	19.1000003814697	19.1000003814697	18.8999996185303	19.2000007629395	19.1000003814697	18.1000003814697	17.3999996185303	17.2999992370605	17.7000007629395	18.2999992370605	18.7000007629395	19
5	107.617236995449	-6.96506059879116	19.2000007629395	19.2000007629395	19	19.2000007629395	19.1000003814697	18.2000007629395	17.3999996185303	17.2999992370605	17.7000007629395	18.3999996185303	18.7999992370605	19.1000003814697
6	107.627847635896	-6.96506059879116	19.2000007629395	19.2000007629395	19	19.2999992370605	19.2000007629395	18.2000007629395	17.3999996185303	17.3999996185303	17.7999992370605	18.3999996185303	18.8999996185303	19.1000003814697
7	107.638458276342	-6.96506059879116	19.2999992370605	19.2000007629395	19	19.2999992370605	19.2000007629395	18.2999992370605	17.5	17.3999996185303	17.7999992370605	18.3999996185303	18.8999996185303	19.2000007629395
8	107.649068916788	-6.96506059879116	19.2000007629395	19.2000007629395	19	19.2999992370605	19.2000007629395	18.2000007629395	17.3999996185303	17.3999996185303	17.7999992370605	18.3999996185303	18.8999996185303	19.2000007629395
9	107.659679557235	-6.96506059879116	19.2000007629395	19.2000007629395	19	19.2999992370605	19.2000007629395	18.2000007629395	17.3999996185303	17.3999996185303	17.7999992370605	18.3999996185303	18.8999996185303	19.2000007629395
10	107.670290197681	-6.96506059879116	19.2000007629395	19.1000003814697	19	19.2999992370605	19.1000003814697	18.2000007629395	17.3999996185303	17.2999992370605	17.7999992370605	18.3999996185303	18.8999996185303	19.1000003814697
11	107.680900838127	-6.96506059879116	19.1000003814697	19.1000003814697	18.8999996185303	19.2999992370605	19.1000003814697	18.2000007629395	17.3999996185303	17.2999992370605	17.7000007629395	18.3999996185303	18.8999996185303	19.1000003814697
12	107.691511478573	-6.96506059879116	19.1000003814697	19.1000003814697	18.8999996185303	19.2999992370605	19.1000003814697	18.2000007629395	17.3999996185303	17.2999992370605	17.7000007629395	18.3999996185303	18.8999996185303	19.1000003814697
13	107.70212211902	-6.96506059879116	19.1000003814697	19	18.8999996185303	19.2000007629395	19.1000003814697	18.2000007629395	17.3999996185303	17.2999992370605	17.7000007629395	18.3999996185303	18.8999996185303	19.1000003814697
14	107.712732759466	-6.96506059879116	19	19	18.8999996185303	19.2000007629395	19.1000003814697	18.1000003814697	17.2999992370605	17.2999992370605	17.7000007629395	18.3999996185303	18.8999996185303	19.1000003814697
15	107.563583716526	-6.95571064607831	18.8999996185303	18.8999996185303	18.7000007629395	19	18.8999996185303	18	17.2000007629395	17.2000007629395	17.5	18.1000003814697	18.6000003814697	18.7999992370605
16	107.574194297778	-6.95571064607831	18.8999996185303	18.8999996185303	18.7999992370605	19	18.8999996185303	18	17.2000007629395	17.2000007629395	17.6000003814697	18.1000003814697	18.6000003814697	18.8999996185303
17	107.58480487903	-6.95571064607831	19	19	18.7999992370605	19.1000003814697	19	18.1000003814697	17.2999992370605	17.2999992370605	17.6000003814697	18.2000007629395	18.6000003814697	18.8999996185303
18	107.595415460282	-6.95571064607831	19.1000003814697	19.1000003814697	18.8999996185303	19.1000003814697	19	18.1000003814697	17.3999996185303	17.2999992370605	17.7000007629395	18.2000007629395	18.7000007629395	19
19	107.606026041534	-6.95571064607831	19.1000003814697	19.1000003814697	18.8999996185303	19.1000003814697	19.1000003814697	18.1000003814697	17.3999996185303	17.2999992370605	17.7000007629395	18.2999992370605	18.7000007629395	19
20	107.616636622786	-6.95571064607831	19.1000003814697	19.1000003814697	18.8999996185303	19.2000007629395	19.1000003814697	18.1000003814697	17.3999996185303	17.2999992370605	17.7000007629395	18.2999992370605	18.7000007629395	19
21	107.627247204037	-6.95571064607831	19.2000007629395	19.2000007629395	19	19.2000007629395	19.1000003814697	18.2000007629395	17.3999996185303	17.3999996185303	17.7000007629395	18.3999996185303	18.7999992370605	19.1000003814697
22	107.637857785289	-6.95571064607831	19.2000007629395	19.2000007629395	19	19.2999992370605	19.1000003814697	18.2000007629395	17.3999996185303	17.3999996185303	17.7999992370605	18.3999996185303	18.7999992370605	19.1000003814697
23	107.648468366541	-6.95571064607831	19.2000007629395	19.2000007629395	19	19.2999992370605	19.1000003814697	18.2000007629395	17.3999996185303	17.3999996185303	17.7999992370605	18.3999996185303	18.7999992370605	19.1000003814697
24	107.659078947793	-6.95571064607831	19.2000007629395	19.1000003814697	19	19.2000007629395	19.1000003814697	18.2000007629395	17.3999996185303	17.3999996185303	17.7999992370605	18.3999996185303	18.7999992370605	19.1000003814697
25	107.669689529045	-6.95571064607831	19.2000007629395	19.1000003814697	18.8999996185303	19.2000007629395	19.1000003814697	18.2000007629395	17.3999996185303	17.2999992370605	17.7000007629395	18.3999996185303	18.7999992370605	19.1000003814697
26	107.680300110297	-6.95571064607831	19.1000003814697	19.1000003814697	18.8999996185303	19.2000007629395	19.1000003814697	18.2000007629395	17.3999996185303	17.2999992370605	17.7000007629395	18.3999996185303	18.7999992370605	19.1000003814697
27	107.690910691549	-6.95571064607831	19.1000003814697	19.1000003814697	18.8999996185303	19.2000007629395	19.1000003814697	18.2000007629395	17.3999996185303	17.2999992370605	17.7000007629395	18.3999996185303	18.7999992370605	19.1000003814697
28	107.701521272801	-6.95571064607831	19.1000003814697	19	18.8999996185303	19.2000007629395	19.1000003814697	18.1000003814697	17.2999992370605	17.2999992370605	17.7000007629395	18.3999996185303	18.7999992370605	19.1000003814697
29	107.712131854053	-6.95571064607831	19	19	18.7999992370605	19.2000007629395	19.1000003814697	18.1000003814697	17.2999992370605	17.2999992370605	17.7000007629395	18.3999996185303	18.7999992370605	19.1000003814697
30	107.552373741003	-6.94636069334866	18.7999992370605	18.8999996185303	18.7000007629395	19	18.8999996185303	17.8999996185303	17.2000007629395	17.1000003814697	17.5	18.1000003814697	18.5	18.7999992370605
31	107.562984263122	-6.94636069334866	18.8999996185303	18.8999996185303	18.7000007629395	19	18.8999996185303	17.8999996185303	17.2000007629395	17.1000003814697	17.5	18.1000003814697	18.5	18.7999992370605
32	107.573594785241	-6.94636069334866	18.8999996185303	18.8999996185303	18.7000007629395	19	18.8999996185303	18	17.2000007629395	17.2000007629395	17.5	18.1000003814697	18.5	18.7999992370605
33	107.58420530736	-6.94636069334866	19	19	18.7999992370605	19	19	18	17.2999992370605	17.2000007629395	17.6000003814697	18.2000007629395	18.6000003814697	18.8999996185303
34	107.594815829479	-6.94636069334866	19.1000003814697	19.1000003814697	18.8999996185303	19.1000003814697	19	18.1000003814697	17.2999992370605	17.2999992370605	17.6000003814697	18.2000007629395	18.6000003814697	19
35	107.605426351598	-6.94636069334866	19.1000003814697	19.1000003814697	18.8999996185303	19.1000003814697	19	18.1000003814697	17.3999996185303	17.2999992370605	17.7000007629395	18.2000007629395	18.6000003814697	19
36	107.616036873717	-6.94636069334866	19.2000007629395	19.1000003814697	18.8999996185303	19.1000003814697	19	18.1000003814697	17.3999996185303	17.2999992370605	17.7000007629395	18.2999992370605	18.7000007629395	19
37	107.626647395836	-6.94636069334866	19.2000007629395	19.1000003814697	18.8999996185303	19.2000007629395	19.1000003814697	18.2000007629395	17.3999996185303	17.2999992370605	17.7000007629395	18.2999992370605	18.7000007629395	19.1000003814697
38	107.637257917955	-6.94636069334866	19.2000007629395	19.2000007629395	19	19.2000007629395	19.1000003814697	18.2000007629395	17.3999996185303	17.3999996185303	17.7000007629395	18.3999996185303	18.7999992370605	19.1000003814697
39	107.647868440074	-6.94636069334866	19.2000007629395	19.2000007629395	19	19.2000007629395	19.1000003814697	18.2000007629395	17.3999996185303	17.3999996185303	17.7000007629395	18.3999996185303	18.7999992370605	19.1000003814697
40	107.658478962193	-6.94636069334866	19.2000007629395	19.1000003814697	18.8999996185303	19.2000007629395	19.1000003814697	18.2000007629395	17.3999996185303	17.3999996185303	17.7000007629395	18.3999996185303	18.7999992370605	19.1000003814697
41	107.669089484312	-6.94636069334866	19.1000003814697	19.1000003814697	18.8999996185303	19.2000007629395	19.1000003814697	18.2000007629395	17.3999996185303	17.2999992370605	17.7000007629395	18.2999992370605	18.7999992370605	19.1000003814697
42	107.679700006431	-6.94636069334866	19.1000003814697	19.1000003814697	18.8999996185303	19.2000007629395	19.1000003814697	18.2000007629395	17.3999996185303	17.2999992370605	17.7000007629395	18.2999992370605	18.7999992370605	19.1000003814697
43	107.69031052855	-6.94636069334866	19.1000003814697	19	18.8999996185303	19.2000007629395	19	18.1000003814697	17.2999992370605	17.2999992370605	17.7000007629395	18.2999992370605	18.7999992370605	19.1000003814697
44	107.700921050669	-6.94636069334866	19	19	18.7999992370605	19.2000007629395	19	18.1000003814697	17.2999992370605	17.2999992370605	17.7000007629395	18.2999992370605	18.7999992370605	19
45	107.711531572788	-6.94636069334866	19	19	18.7999992370605	19.2000007629395	19	18.1000003814697	17.2999992370605	17.2999992370605	17.7000007629395	18.2999992370605	18.7999992370605	19
46	107.722142094907	-6.94636069334866	19	18.8999996185303	18.7999992370605	19.1000003814697	19	18.1000003814697	17.2999992370605	17.2999992370605	17.7000007629395	18.2999992370605	18.7999992370605	19
47	107.551774964419	-6.93701066549529	18.7999992370605	18.7999992370605	18.6000003814697	18.8999996185303	18.7999992370605	17.8999996185303	17.1000003814697	17.1000003814697	17.5	18	18.5	18.7999992370605
48	107.562385427466	-6.9370106654953	18.8999996185303	18.8999996185303	18.7000007629395	18.8999996185303	18.8999996185303	17.8999996185303	17.2000007629395	17.1000003814697	17.5	18.1000003814697	18.5	18.7999992370605
49	107.572995890513	-6.93701066549529	18.8999996185303	18.8999996185303	18.7000007629395	18.8999996185303	18.8999996185303	17.8999996185303	17.2000007629395	17.1000003814697	17.5	18.1000003814697	18.5	18.7999992370605
50	107.58360635356	-6.9370106654953	19	19	18.7999992370605	19	18.8999996185303	18	17.2999992370605	17.2000007629395	17.6000003814697	18.1000003814697	18.5	18.8999996185303
51	107.594216816607	-6.93701066549529	19.1000003814697	19	18.7999992370605	19	19	18	17.2999992370605	17.2999992370605	17.6000003814697	18.2000007629395	18.6000003814697	18.8999996185303
52	107.604827279654	-6.93701066549529	19.1000003814697	19.1000003814697	18.8999996185303	19.1000003814697	19	18.1000003814697	17.2999992370605	17.2999992370605	17.6000003814697	18.2000007629395	18.6000003814697	19
53	107.615437742701	-6.93701066549529	19.1000003814697	19.1000003814697	18.8999996185303	19.1000003814697	19	18.1000003814697	17.2999992370605	17.2999992370605	17.6000003814697	18.2000007629395	18.6000003814697	19
54	107.626048205748	-6.93701066549529	19.2000007629395	19.1000003814697	18.8999996185303	19.1000003814697	19	18.1000003814697	17.3999996185303	17.2999992370605	17.7000007629395	18.2999992370605	18.7000007629395	19
55	107.636658668795	-6.93701066549529	19.2000007629395	19.1000003814697	18.8999996185303	19.2000007629395	19.1000003814697	18.2000007629395	17.3999996185303	17.3999996185303	17.7000007629395	18.2999992370605	18.7000007629395	19.1000003814697
56	107.647269131842	-6.9370106654953	19.2000007629395	19.1000003814697	18.8999996185303	19.2000007629395	19	18.2000007629395	17.3999996185303	17.3999996185303	17.7000007629395	18.2999992370605	18.7000007629395	19.1000003814697
57	107.657879594889	-6.93701066549529	19.2000007629395	19.1000003814697	18.8999996185303	19.2000007629395	19	18.2000007629395	17.3999996185303	17.3999996185303	17.7000007629395	18.2999992370605	18.7000007629395	19.1000003814697
58	107.668490057936	-6.93701066549529	19.1000003814697	19.1000003814697	18.8999996185303	19.2000007629395	19	18.1000003814697	17.3999996185303	17.2999992370605	17.7000007629395	18.2999992370605	18.7000007629395	19
59	107.679100520983	-6.93701066549529	19.1000003814697	19	18.8999996185303	19.2000007629395	19	18.1000003814697	17.2999992370605	17.2999992370605	17.7000007629395	18.2999992370605	18.7000007629395	19
60	107.68971098403	-6.9370106654953	19	19	18.7999992370605	19.2000007629395	19	18.1000003814697	17.2999992370605	17.2999992370605	17.7000007629395	18.2999992370605	18.7000007629395	19
61	107.700321447077	-6.93701066549529	19	19	18.7999992370605	19.1000003814697	19	18.1000003814697	17.2999992370605	17.2999992370605	17.7000007629395	18.2999992370605	18.7000007629395	19
62	107.710931910124	-6.93701066549529	19	18.8999996185303	18.7999992370605	19.1000003814697	19	18	17.2999992370605	17.2999992370605	17.7000007629395	18.2999992370605	18.7000007629395	19
63	107.721542373171	-6.9370106654953	18.8999996185303	18.8999996185303	18.7000007629395	19	18.8999996185303	18	17.2000007629395	17.2000007629395	17.6000003814697	18.2000007629395	18.7000007629395	18.8999996185303
64	107.551176809618	-6.92766063762519	18.7999992370605	18.7999992370605	18.6000003814697	18.8999996185303	18.7999992370605	17.7999992370605	17.1000003814697	17	17.3999996185303	18	18.3999996185303	18.7000007629395
65	107.561787213654	-6.92766063762518	18.7999992370605	18.7999992370605	18.6000003814697	18.8999996185303	18.7999992370605	17.7999992370605	17.1000003814697	17	17.3999996185303	18	18.3999996185303	18.7000007629395
66	107.57239761769	-6.92766063762518	18.8999996185303	18.7999992370605	18.6000003814697	18.8999996185303	18.7999992370605	17.7999992370605	17.1000003814697	17.1000003814697	17.3999996185303	18	18.3999996185303	18.7000007629395
67	107.583008021727	-6.92766063762519	18.8999996185303	18.8999996185303	18.7000007629395	18.8999996185303	18.7999992370605	17.8999996185303	17.1000003814697	17.1000003814697	17.5	18	18.3999996185303	18.7999992370605
68	107.593618425763	-6.92766063762519	19.1000003814697	19	18.7999992370605	19	18.8999996185303	18	17.2000007629395	17.2000007629395	17.6000003814697	18.1000003814697	18.5	18.8999996185303
69	107.604228829799	-6.92766063762519	19.1000003814697	19	18.7999992370605	19	18.8999996185303	18	17.2999992370605	17.2000007629395	17.6000003814697	18.1000003814697	18.5	18.8999996185303
70	107.614839233836	-6.92766063762519	19.1000003814697	19	18.7999992370605	19	18.8999996185303	18	17.2999992370605	17.2000007629395	17.6000003814697	18.2000007629395	18.6000003814697	18.8999996185303
71	107.625449637872	-6.92766063762518	19.1000003814697	19.1000003814697	18.8999996185303	19.1000003814697	19	18.1000003814697	17.2999992370605	17.2999992370605	17.6000003814697	18.2000007629395	18.6000003814697	19
72	107.636060041908	-6.92766063762519	19.1000003814697	19.1000003814697	18.8999996185303	19.1000003814697	19	18.1000003814697	17.3999996185303	17.2999992370605	17.7000007629395	18.2999992370605	18.7000007629395	19
73	107.646670445945	-6.92766063762519	19.1000003814697	19.1000003814697	18.8999996185303	19.1000003814697	19	18.1000003814697	17.2999992370605	17.2999992370605	17.7000007629395	18.2999992370605	18.7000007629395	19
74	107.657280849981	-6.92766063762519	19.1000003814697	19	18.8999996185303	19.1000003814697	19	18.1000003814697	17.2999992370605	17.2999992370605	17.7000007629395	18.2999992370605	18.7000007629395	19
75	107.667891254017	-6.92766063762518	19	19	18.7999992370605	19.1000003814697	19	18.1000003814697	17.2999992370605	17.2999992370605	17.7000007629395	18.2999992370605	18.7000007629395	19
76	107.678501658054	-6.92766063762518	19	19	18.7999992370605	19.1000003814697	19	18.1000003814697	17.2999992370605	17.2999992370605	17.7000007629395	18.2999992370605	18.7000007629395	19
77	107.68911206209	-6.92766063762519	19	18.8999996185303	18.7999992370605	19.1000003814697	18.8999996185303	18	17.2999992370605	17.2999992370605	17.6000003814697	18.2999992370605	18.7000007629395	18.8999996185303
78	107.699722466126	-6.92766063762519	18.8999996185303	18.8999996185303	18.7000007629395	19.1000003814697	18.8999996185303	18	17.2000007629395	17.2000007629395	17.6000003814697	18.2000007629395	18.7000007629395	18.8999996185303
79	107.710332870163	-6.92766063762519	18.7999992370605	18.7999992370605	18.6000003814697	19	18.7999992370605	17.8999996185303	17.1000003814697	17.1000003814697	17.5	18.2000007629395	18.6000003814697	18.7999992370605
80	107.720943274199	-6.92766063762518	18.7000007629395	18.6000003814697	18.5	18.7999992370605	18.7000007629395	17.7999992370605	17	17	17.3999996185303	18.1000003814697	18.5	18.7000007629395
81	107.731553678235	-6.92766063762519	18.6000003814697	18.5	18.3999996185303	18.7000007629395	18.6000003814697	17.6000003814697	16.8999996185303	16.8999996185303	17.2999992370605	18	18.3999996185303	18.6000003814697
82	107.561189620961	-6.91831060973849	18.7999992370605	18.7000007629395	18.5	18.7999992370605	18.7000007629395	17.7999992370605	17	17	17.3999996185303	17.8999996185303	18.2999992370605	18.6000003814697
83	107.571799966048	-6.91831060973849	18.7999992370605	18.7999992370605	18.6000003814697	18.7999992370605	18.7000007629395	17.7999992370605	17	17	17.3999996185303	17.8999996185303	18.2999992370605	18.7000007629395
84	107.582410311135	-6.91831060973849	18.7999992370605	18.7999992370605	18.6000003814697	18.7999992370605	18.7999992370605	17.7999992370605	17	17	17.3999996185303	17.8999996185303	18.2999992370605	18.7000007629395
85	107.593020656222	-6.91831060973849	19	18.8999996185303	18.7000007629395	18.8999996185303	18.8999996185303	17.8999996185303	17.2000007629395	17.1000003814697	17.5	18	18.3999996185303	18.7999992370605
86	107.603631001309	-6.91831060973849	19	18.8999996185303	18.7000007629395	18.8999996185303	18.8999996185303	17.8999996185303	17.2000007629395	17.1000003814697	17.5	18.1000003814697	18.5	18.7999992370605
87	107.614241346396	-6.91831060973849	19	18.8999996185303	18.7000007629395	18.8999996185303	18.8999996185303	17.8999996185303	17.2000007629395	17.2000007629395	17.5	18.1000003814697	18.5	18.7999992370605
88	107.624851691483	-6.91831060973849	19	19	18.7999992370605	19	18.8999996185303	18	17.2000007629395	17.2000007629395	17.6000003814697	18.1000003814697	18.6000003814697	18.8999996185303
89	107.63546203657	-6.9183106097385	19.1000003814697	19	18.7999992370605	19	18.8999996185303	18	17.2999992370605	17.2999992370605	17.6000003814697	18.2000007629395	18.6000003814697	18.8999996185303
90	107.646072381657	-6.91831060973849	19	19	18.7999992370605	19	18.8999996185303	18	17.2999992370605	17.2999992370605	17.6000003814697	18.2000007629395	18.6000003814697	18.8999996185303
91	107.656682726744	-6.91831060973849	19	19	18.7999992370605	19.1000003814697	18.8999996185303	18	17.2999992370605	17.2999992370605	17.6000003814697	18.2000007629395	18.6000003814697	18.8999996185303
92	107.667293071831	-6.91831060973849	19	18.8999996185303	18.7999992370605	19.1000003814697	18.8999996185303	18	17.2000007629395	17.2000007629395	17.6000003814697	18.2000007629395	18.7000007629395	18.8999996185303
93	107.677903416918	-6.91831060973849	18.8999996185303	18.8999996185303	18.7000007629395	19	18.8999996185303	18	17.2000007629395	17.2000007629395	17.6000003814697	18.2000007629395	18.7000007629395	18.8999996185303
94	107.688513762005	-6.91831060973849	18.8999996185303	18.8999996185303	18.7000007629395	19	18.8999996185303	18	17.2000007629395	17.2000007629395	17.6000003814697	18.2000007629395	18.6000003814697	18.8999996185303
95	107.699124107092	-6.91831060973849	18.7999992370605	18.7999992370605	18.6000003814697	19	18.7999992370605	17.8999996185303	17.1000003814697	17.1000003814697	17.5	18.2000007629395	18.6000003814697	18.7999992370605
96	107.709734452179	-6.91831060973849	18.6000003814697	18.6000003814697	18.5	18.7999992370605	18.7000007629395	17.7000007629395	17	17	17.3999996185303	18	18.3999996185303	18.6000003814697
97	107.720344797266	-6.9183106097385	18.3999996185303	18.3999996185303	18.2000007629395	18.6000003814697	18.3999996185303	17.5	16.7000007629395	16.7000007629395	17.1000003814697	17.7999992370605	18.2000007629395	18.3999996185303
98	107.730955142353	-6.91831060973849	18.2000007629395	18.2000007629395	18.1000003814697	18.3999996185303	18.2999992370605	17.2999992370605	16.6000003814697	16.5	17	17.7000007629395	18.1000003814697	18.2000007629395
99	107.560592653454	-6.90896065694191	18.7000007629395	18.7000007629395	18.5	18.7000007629395	18.7000007629395	17.7000007629395	17	16.8999996185303	17.2999992370605	17.7999992370605	18.2999992370605	18.6000003814697
100	107.571202939654	-6.90896065694191	18.7000007629395	18.7000007629395	18.5	18.7000007629395	18.7000007629395	17.7000007629395	17	16.8999996185303	17.2999992370605	17.7999992370605	18.2999992370605	18.6000003814697
101	107.581813225853	-6.90896065694191	18.7999992370605	18.7000007629395	18.5	18.7000007629395	18.7000007629395	17.7000007629395	17	16.8999996185303	17.2999992370605	17.8999996185303	18.2999992370605	18.6000003814697
102	107.592423512052	-6.90896065694191	18.8999996185303	18.7999992370605	18.6000003814697	18.7999992370605	18.7999992370605	17.7999992370605	17.1000003814697	17	17.3999996185303	18	18.3999996185303	18.7000007629395
103	107.603033798251	-6.90896065694191	18.8999996185303	18.8999996185303	18.6000003814697	18.8999996185303	18.7999992370605	17.7999992370605	17.1000003814697	17.1000003814697	17.3999996185303	18	18.3999996185303	18.7999992370605
104	107.613644084451	-6.90896065694191	18.8999996185303	18.7999992370605	18.6000003814697	18.7999992370605	18.7999992370605	17.7999992370605	17.1000003814697	17.1000003814697	17.3999996185303	18	18.3999996185303	18.7000007629395
105	107.62425437065	-6.90896065694191	18.8999996185303	18.8999996185303	18.7000007629395	18.8999996185303	18.7999992370605	17.8999996185303	17.1000003814697	17.1000003814697	17.5	18.1000003814697	18.5	18.7999992370605
106	107.634864656849	-6.90896065694191	19	18.8999996185303	18.7000007629395	19	18.8999996185303	18	17.2000007629395	17.2000007629395	17.6000003814697	18.2000007629395	18.6000003814697	18.7999992370605
107	107.645474943048	-6.90896065694191	18.8999996185303	18.8999996185303	18.7000007629395	19	18.8999996185303	18	17.2000007629395	17.2000007629395	17.6000003814697	18.2000007629395	18.6000003814697	18.7999992370605
108	107.656085229248	-6.90896065694191	18.8999996185303	18.8999996185303	18.7000007629395	19	18.8999996185303	18	17.2000007629395	17.2000007629395	17.6000003814697	18.2000007629395	18.6000003814697	18.7999992370605
109	107.666695515447	-6.90896065694191	18.8999996185303	18.7999992370605	18.7000007629395	19	18.7999992370605	17.8999996185303	17.2000007629395	17.2000007629395	17.6000003814697	18.2000007629395	18.6000003814697	18.7999992370605
110	107.677305801646	-6.90896065694191	18.7999992370605	18.7999992370605	18.6000003814697	18.8999996185303	18.7999992370605	17.8999996185303	17.1000003814697	17.1000003814697	17.5	18.1000003814697	18.6000003814697	18.7999992370605
111	107.687916087845	-6.90896065694191	18.7999992370605	18.7999992370605	18.6000003814697	19	18.7999992370605	17.8999996185303	17.1000003814697	17.1000003814697	17.5	18.2000007629395	18.6000003814697	18.7999992370605
112	107.698526374045	-6.90896065694191	18.7000007629395	18.7000007629395	18.5	18.8999996185303	18.7000007629395	17.7999992370605	17.1000003814697	17.1000003814697	17.5	18.1000003814697	18.5	18.7000007629395
113	107.709136660244	-6.90896065694191	18.3999996185303	18.3999996185303	18.2999992370605	18.6000003814697	18.5	17.5	16.7999992370605	16.7999992370605	17.2000007629395	17.8999996185303	18.2999992370605	18.3999996185303
114	107.719746946443	-6.90896065694191	18.2000007629395	18.1000003814697	18	18.2999992370605	18.2000007629395	17.2999992370605	16.5	16.5	16.8999996185303	17.6000003814697	18	18.2000007629395
115	107.730357232642	-6.90896065694191	17.8999996185303	17.7999992370605	17.7000007629395	18.1000003814697	17.8999996185303	17	16.2000007629395	16.2000007629395	16.7000007629395	17.2999992370605	17.7000007629395	17.8999996185303
116	107.740967518842	-6.90896065694191	17.7000007629395	17.6000003814697	17.5	17.7999992370605	17.7000007629395	16.7000007629395	16	15.8999996185303	16.3999996185303	17.1000003814697	17.5	17.6000003814697
117	107.559996305613	-6.89961070412936	18.5	18.5	18.2999992370605	18.5	18.5	17.5	16.7999992370605	16.7000007629395	17.1000003814697	17.6000003814697	18.1000003814697	18.3999996185303
118	107.570606532986	-6.89961070412936	18.5	18.5	18.2999992370605	18.5	18.5	17.5	16.7999992370605	16.7000007629395	17.1000003814697	17.6000003814697	18.1000003814697	18.3999996185303
119	107.581216760358	-6.89961070412936	18.6000003814697	18.5	18.2999992370605	18.5	18.5	17.5	16.7999992370605	16.7999992370605	17.1000003814697	17.7000007629395	18.1000003814697	18.3999996185303
120	107.591826987731	-6.89961070412936	18.7000007629395	18.6000003814697	18.3999996185303	18.6000003814697	18.6000003814697	17.6000003814697	16.7999992370605	16.7999992370605	17.2000007629395	17.7999992370605	18.2000007629395	18.5
121	107.602437215104	-6.89961070412936	18.7000007629395	18.6000003814697	18.3999996185303	18.6000003814697	18.6000003814697	17.6000003814697	16.8999996185303	16.7999992370605	17.2000007629395	17.7999992370605	18.2000007629395	18.5
122	107.613047442476	-6.89961070412936	18.6000003814697	18.6000003814697	18.2999992370605	18.6000003814697	18.5	17.5	16.7999992370605	16.7999992370605	17.2000007629395	17.7000007629395	18.1000003814697	18.5
123	107.623657669849	-6.89961070412936	18.7000007629395	18.6000003814697	18.3999996185303	18.6000003814697	18.6000003814697	17.6000003814697	16.8999996185303	16.8999996185303	17.2000007629395	17.7999992370605	18.2000007629395	18.5
124	107.634267897222	-6.89961070412936	18.7000007629395	18.7000007629395	18.5	18.7999992370605	18.7000007629395	17.7000007629395	17	17	17.3999996185303	18	18.3999996185303	18.6000003814697
125	107.644878124594	-6.89961070412936	18.7000007629395	18.7000007629395	18.5	18.7999992370605	18.7000007629395	17.7000007629395	17	17	17.3999996185303	18	18.3999996185303	18.6000003814697
126	107.655488351967	-6.89961070412936	18.7000007629395	18.6000003814697	18.5	18.7000007629395	18.6000003814697	17.7000007629395	16.8999996185303	17	17.2999992370605	18	18.3999996185303	18.6000003814697
127	107.66609857934	-6.89961070412936	18.6000003814697	18.5	18.3999996185303	18.7000007629395	18.5	17.6000003814697	16.8999996185303	16.8999996185303	17.2999992370605	17.8999996185303	18.2999992370605	18.5
128	107.676708806712	-6.89961070412936	18.2999992370605	18.2999992370605	18.1000003814697	18.5	18.2999992370605	17.3999996185303	16.6000003814697	16.7000007629395	17.1000003814697	17.7000007629395	18.1000003814697	18.2999992370605
129	107.687319034085	-6.89961070412936	18.2999992370605	18.2000007629395	18.1000003814697	18.3999996185303	18.2999992370605	17.2999992370605	16.6000003814697	16.6000003814697	17	17.7000007629395	18.1000003814697	18.2999992370605
130	107.697929261458	-6.89961070412936	18.1000003814697	18.1000003814697	17.8999996185303	18.2999992370605	18.2000007629395	17.2000007629395	16.5	16.5	16.8999996185303	17.5	18	18.1000003814697
131	107.708539488831	-6.89961070412936	17.7999992370605	17.7000007629395	17.6000003814697	18	17.7999992370605	16.8999996185303	16.1000003814697	16.1000003814697	16.6000003814697	17.2000007629395	17.7000007629395	17.7999992370605
132	107.719149716203	-6.89961070412936	17.3999996185303	17.2999992370605	17.2000007629395	17.5	17.3999996185303	16.3999996185303	15.6999998092651	15.6999998092651	16.1000003814697	16.7999992370605	17.2000007629395	17.2999992370605
133	107.729759943576	-6.89961070412936	16.8999996185303	16.7999992370605	16.7000007629395	17	16.8999996185303	16	15.1999998092651	15.1999998092651	15.6000003814697	16.2999992370605	16.7999992370605	16.7999992370605
134	107.740370170949	-6.89961070412936	16.5	16.3999996185303	16.2999992370605	16.6000003814697	16.5	15.6000003814697	14.8000001907349	14.6999998092651	15.1999998092651	15.8999996185303	16.2999992370605	16.3999996185303
135	107.559400571923	-6.89026067619393	18.3999996185303	18.2999992370605	18.1000003814697	18.3999996185303	18.2999992370605	17.2999992370605	16.6000003814697	16.6000003814697	17	17.5	17.8999996185303	18.2000007629395
136	107.570010740529	-6.89026067619393	18.2999992370605	18.2999992370605	18.1000003814697	18.2999992370605	18.2999992370605	17.2999992370605	16.6000003814697	16.6000003814697	16.8999996185303	17.5	17.8999996185303	18.2000007629395
137	107.580620909136	-6.89026067619393	18.3999996185303	18.2999992370605	18.1000003814697	18.3999996185303	18.2999992370605	17.2999992370605	16.6000003814697	16.6000003814697	16.8999996185303	17.5	17.8999996185303	18.2000007629395
138	107.591231077743	-6.89026067619393	18.3999996185303	18.2999992370605	18.1000003814697	18.3999996185303	18.2999992370605	17.2999992370605	16.6000003814697	16.6000003814697	17	17.5	17.8999996185303	18.2000007629395
139	107.60184124635	-6.89026067619393	18.3999996185303	18.3999996185303	18.2000007629395	18.3999996185303	18.3999996185303	17.3999996185303	16.6000003814697	16.6000003814697	17	17.6000003814697	18	18.2999992370605
140	107.612451414956	-6.89026067619394	18.3999996185303	18.2999992370605	18.1000003814697	18.3999996185303	18.2999992370605	17.2999992370605	16.6000003814697	16.6000003814697	17	17.5	17.8999996185303	18.2000007629395
141	107.623061583563	-6.89026067619393	18.3999996185303	18.2999992370605	18.2000007629395	18.3999996185303	18.2999992370605	17.3999996185303	16.6000003814697	16.6000003814697	17	17.6000003814697	18	18.2999992370605
142	107.63367175217	-6.89026067619393	18.5	18.3999996185303	18.2999992370605	18.5	18.3999996185303	17.5	16.7000007629395	16.7999992370605	17.1000003814697	17.7999992370605	18.1000003814697	18.3999996185303
143	107.644281920776	-6.89026067619393	18.2999992370605	18.2999992370605	18.1000003814697	18.3999996185303	18.2999992370605	17.3999996185303	16.6000003814697	16.6000003814697	17	17.7000007629395	18.1000003814697	18.2999992370605
144	107.654892089383	-6.89026067619393	18.2999992370605	18.2999992370605	18.1000003814697	18.3999996185303	18.2999992370605	17.3999996185303	16.6000003814697	16.6000003814697	17	17.7000007629395	18.1000003814697	18.2999992370605
145	107.66550225799	-6.89026067619394	18.2000007629395	18.2000007629395	18	18.3999996185303	18.2000007629395	17.2999992370605	16.5	16.6000003814697	17	17.6000003814697	18	18.2000007629395
146	107.676112426596	-6.89026067619393	17.8999996185303	17.8999996185303	17.7999992370605	18.1000003814697	18	17	16.2999992370605	16.2999992370605	16.7000007629395	17.2999992370605	17.7999992370605	17.8999996185303
147	107.686722595203	-6.89026067619394	17.7999992370605	17.7999992370605	17.6000003814697	18	17.8999996185303	16.8999996185303	16.1000003814697	16.1000003814697	16.6000003814697	17.2000007629395	17.7000007629395	17.7999992370605
148	107.707942932416	-6.89026067619393	17.1000003814697	17	16.8999996185303	17.2000007629395	17.1000003814697	16.1000003814697	15.3999996185303	15.3999996185303	15.8000001907349	16.5	16.8999996185303	17
149	107.718553101023	-6.89026067619393	16.8999996185303	16.7999992370605	16.7000007629395	17	16.8999996185303	15.8999996185303	15.1999998092651	15.1999998092651	15.6000003814697	16.2999992370605	16.7000007629395	16.7999992370605
150	107.569415566357	-6.88091064824259	18.1000003814697	18	17.8999996185303	18.1000003814697	18.1000003814697	17.1000003814697	16.3999996185303	16.2999992370605	16.7000007629395	17.2999992370605	17.7000007629395	17.8999996185303
151	107.580025676258	-6.88091064824259	18	18	17.7999992370605	18	18	17	16.2999992370605	16.2999992370605	16.6000003814697	17.2000007629395	17.6000003814697	17.8999996185303
152	107.59063578616	-6.88091064824259	18	18	17.7999992370605	18	18	17	16.2999992370605	16.2999992370605	16.7000007629395	17.2000007629395	17.6000003814697	17.8999996185303
153	107.601245896062	-6.88091064824259	18.1000003814697	18.1000003814697	17.8999996185303	18.1000003814697	18.1000003814697	17.1000003814697	16.3999996185303	16.2999992370605	16.7999992370605	17.2999992370605	17.7000007629395	18
154	107.611856005963	-6.8809106482426	18.1000003814697	18	17.7999992370605	18.1000003814697	18	17.1000003814697	16.2999992370605	16.2999992370605	16.7000007629395	17.2999992370605	17.7000007629395	18
155	107.622466115865	-6.8809106482426	18	18	17.7999992370605	18.1000003814697	18	17.1000003814697	16.2999992370605	16.2999992370605	16.7000007629395	17.2999992370605	17.7000007629395	18
156	107.633076225767	-6.8809106482426	18.1000003814697	18.1000003814697	18	18.2000007629395	18.1000003814697	17.2000007629395	16.3999996185303	16.3999996185303	16.7999992370605	17.5	17.7999992370605	18.1000003814697
157	107.664906555472	-6.88091064824259	17.7000007629395	17.6000003814697	17.5	17.7999992370605	17.7000007629395	16.7000007629395	16	16	16.3999996185303	17.1000003814697	17.5	17.6000003814697
158	107.568821009743	-6.87156062027552	17.7999992370605	17.7000007629395	17.6000003814697	17.7999992370605	17.7999992370605	16.7999992370605	16.1000003814697	16	16.3999996185303	17	17.3999996185303	17.7000007629395
159	107.579431061	-6.87156062027551	17.7000007629395	17.7000007629395	17.5	17.7000007629395	17.7000007629395	16.7000007629395	16	16	16.3999996185303	17	17.3999996185303	17.6000003814697
160	107.590041112258	-6.87156062027552	17.7000007629395	17.6000003814697	17.3999996185303	17.7000007629395	17.6000003814697	16.7000007629395	16	15.8999996185303	16.2999992370605	16.8999996185303	17.2999992370605	17.5
161	107.600651163516	-6.87156062027552	17.7000007629395	17.7000007629395	17.5	17.7000007629395	17.7000007629395	16.7000007629395	16	16	16.3999996185303	17	17.3999996185303	17.6000003814697
162	107.611261214773	-6.87156062027551	17.7999992370605	17.7999992370605	17.6000003814697	17.8999996185303	17.7999992370605	16.7999992370605	16.1000003814697	16.1000003814697	16.5	17.1000003814697	17.5	17.7000007629395
163	107.621871266031	-6.87156062027551	17.6000003814697	17.6000003814697	17.3999996185303	17.7000007629395	17.6000003814697	16.7000007629395	15.8999996185303	15.8999996185303	16.2999992370605	16.8999996185303	17.2999992370605	17.5
164	107.632481317288	-6.87156062027552	17.7000007629395	17.7000007629395	17.6000003814697	17.7999992370605	17.7999992370605	16.7999992370605	16.1000003814697	16.1000003814697	16.5	17.1000003814697	17.5	17.7000007629395
165	107.578837067405	-6.86221066739938	17.3999996185303	17.3999996185303	17.2000007629395	17.3999996185303	17.3999996185303	16.3999996185303	15.6999998092651	15.6999998092651	16.1000003814697	16.7000007629395	17.1000003814697	17.2999992370605
166	107.58944706008	-6.86221066739938	17.2999992370605	17.2000007629395	17.1000003814697	17.2999992370605	17.2999992370605	16.2999992370605	15.6000003814697	15.5	16	16.5	17	17.2000007629395
167	107.600057052754	-6.86221066739938	17.2999992370605	17.2999992370605	17.1000003814697	17.2999992370605	17.2999992370605	16.2999992370605	15.6000003814697	15.6000003814697	16	16.6000003814697	17	17.2000007629395
168	107.610667045429	-6.86221066739938	17.3999996185303	17.2999992370605	17.2000007629395	17.3999996185303	17.3999996185303	16.3999996185303	15.6999998092651	15.6999998092651	16.1000003814697	16.7000007629395	17.1000003814697	17.2999992370605
169	107.621277038104	-6.86221066739938	17.2999992370605	17.2999992370605	17.2000007629395	17.3999996185303	17.3999996185303	16.3999996185303	15.6999998092651	15.6999998092651	16.1000003814697	16.7000007629395	17.1000003814697	17.2999992370605
170	107.631887030779	-6.86221066739938	17.1000003814697	17.1000003814697	16.8999996185303	17.2000007629395	17.1000003814697	16.2000007629395	15.5	15.3999996185303	15.8000001907349	16.5	16.8999996185303	17
171	107.588853624129	-6.8528607145081	16.8999996185303	16.8999996185303	16.7000007629395	16.8999996185303	16.8999996185303	16	15.3000001907349	15.1999998092651	15.6000003814697	16.2000007629395	16.6000003814697	16.7999992370605
172	107.599463558281	-6.8528607145081	16.7999992370605	16.7000007629395	16.6000003814697	16.7999992370605	16.7999992370605	15.8000001907349	15.1000003814697	15	15.5	16.1000003814697	16.5	16.7000007629395
173	107.610073492434	-6.8528607145081	16.7000007629395	16.6000003814697	16.5	16.7000007629395	16.7000007629395	15.8000001907349	15.1000003814697	15	15.3999996185303	16.1000003814697	16.5	16.6000003814697
174	107.620683426587	-6.85286071450811	16.7999992370605	16.7999992370605	16.7000007629395	16.8999996185303	16.8999996185303	15.8999996185303	15.1999998092651	15.1000003814697	15.6000003814697	16.2000007629395	16.6000003814697	16.7999992370605
175	107.63129336074	-6.8528607145081	16.7999992370605	16.7999992370605	16.7000007629395	16.8999996185303	16.8999996185303	15.8999996185303	15.1999998092651	15.1000003814697	15.6000003814697	16.2999992370605	16.7000007629395	16.7999992370605
176	107.588260798914	-6.84351068649479	16.3999996185303	16.3999996185303	16.2000007629395	16.5	16.5	15.5	14.8000001907349	14.6999998092651	15.1000003814697	15.8000001907349	16.2000007629395	16.3999996185303
177	107.598870674605	-6.8435106864948	16.3999996185303	16.2999992370605	16.2000007629395	16.3999996185303	16.3999996185303	15.3999996185303	14.6999998092651	14.6000003814697	15.1000003814697	15.6999998092651	16.1000003814697	16.2999992370605
178	107.620090425987	-6.8435106864948	16.2000007629395	16.1000003814697	16	16.2999992370605	16.2999992370605	15.3000001907349	14.6000003814697	14.5	15	15.6000003814697	16	16.1000003814697
179	107.598278405773	-6.83416065846641	16	15.8999996185303	15.8000001907349	16	16	15	14.3999996185303	14.1999998092651	14.6999998092651	15.3000001907349	15.6999998092651	15.8999996185303
