# Supplementary material for: Spatiotemporal high-resolution prediction and mapping: methodology and application to dengue disease
Source: J Geogr Syst. 2022 Feb 19;24(4):527–81. doi: 10.1007/s10109-021-00368-0 (PMC8857957; doi:10.1007/s10109-021-00368-0)
Supplement: Supplementary file 2 — (ZIP 5354 KB) [file 10109_2021_368_MOESM2_ESM.zip › Online 2/vapr.data.csv]

	x	y	Jan	Feb	Mar	Apr	May	Jun	Jul	Aug	Sep	Oct	Nov	Dec
1	107.574794433664	-6.96506059879116	2.22000002861023	2.23000001907349	2.25	2.28999996185303	2.25	2.15000009536743	2.00999999046326	1.94000005722046	1.91999995708466	2.04999995231628	2.19000005722046	2.22000002861023
2	107.585405074111	-6.96506059879116	2.22000002861023	2.24000000953674	2.25	2.28999996185303	2.25	2.15000009536743	2.00999999046326	1.95000004768372	1.91999995708466	2.04999995231628	2.19000005722046	2.23000001907349
3	107.596015714557	-6.96506059879116	2.22000002861023	2.24000000953674	2.25	2.28999996185303	2.25	2.15000009536743	2.00999999046326	1.95000004768372	1.91999995708466	2.04999995231628	2.19000005722046	2.23000001907349
4	107.606626355003	-6.96506059879116	2.22000002861023	2.24000000953674	2.25	2.28999996185303	2.25	2.15000009536743	2.00999999046326	1.95000004768372	1.91999995708466	2.04999995231628	2.19000005722046	2.23000001907349
5	107.617236995449	-6.96506059879116	2.22000002861023	2.24000000953674	2.25	2.28999996185303	2.25999999046326	2.15000009536743	2.00999999046326	1.95000004768372	1.91999995708466	2.04999995231628	2.19000005722046	2.23000001907349
6	107.627847635896	-6.96506059879116	2.22000002861023	2.24000000953674	2.25999999046326	2.29999995231628	2.25999999046326	2.15000009536743	2.00999999046326	1.95000004768372	1.91999995708466	2.04999995231628	2.19000005722046	2.23000001907349
7	107.638458276342	-6.96506059879116	2.23000001907349	2.24000000953674	2.25999999046326	2.29999995231628	2.25999999046326	2.15000009536743	2.00999999046326	1.95000004768372	1.91999995708466	2.04999995231628	2.20000004768372	2.23000001907349
8	107.649068916788	-6.96506059879116	2.23000001907349	2.24000000953674	2.25999999046326	2.29999995231628	2.25999999046326	2.15000009536743	2.00999999046326	1.95000004768372	1.91999995708466	2.04999995231628	2.20000004768372	2.23000001907349
9	107.659679557235	-6.96506059879116	2.23000001907349	2.24000000953674	2.25999999046326	2.29999995231628	2.25999999046326	2.15000009536743	2.00999999046326	1.95000004768372	1.91999995708466	2.04999995231628	2.20000004768372	2.23000001907349
10	107.670290197681	-6.96506059879116	2.23000001907349	2.24000000953674	2.25999999046326	2.29999995231628	2.25999999046326	2.16000008583069	2.00999999046326	1.95000004768372	1.91999995708466	2.04999995231628	2.20000004768372	2.23000001907349
11	107.680900838127	-6.96506059879116	2.23000001907349	2.25	2.25999999046326	2.29999995231628	2.25999999046326	2.16000008583069	2.00999999046326	1.95000004768372	1.91999995708466	2.04999995231628	2.20000004768372	2.24000000953674
12	107.691511478573	-6.96506059879116	2.23000001907349	2.25	2.25999999046326	2.29999995231628	2.25999999046326	2.16000008583069	2.00999999046326	1.95000004768372	1.91999995708466	2.04999995231628	2.20000004768372	2.24000000953674
13	107.70212211902	-6.96506059879116	2.23000001907349	2.25	2.25999999046326	2.29999995231628	2.25999999046326	2.16000008583069	2.00999999046326	1.95000004768372	1.91999995708466	2.04999995231628	2.20000004768372	2.24000000953674
14	107.712732759466	-6.96506059879116	2.24000000953674	2.25	2.25999999046326	2.29999995231628	2.26999998092651	2.16000008583069	2.00999999046326	1.95000004768372	1.91999995708466	2.04999995231628	2.20000004768372	2.24000000953674
15	107.563583716526	-6.95571064607831	2.21000003814697	2.23000001907349	2.25	2.28999996185303	2.25	2.14000010490417	2	1.94000005722046	1.91999995708466	2.04999995231628	2.19000005722046	2.22000002861023
16	107.574194297778	-6.95571064607831	2.21000003814697	2.23000001907349	2.24000000953674	2.28999996185303	2.25	2.14000010490417	2	1.94000005722046	1.91999995708466	2.04999995231628	2.19000005722046	2.22000002861023
17	107.58480487903	-6.95571064607831	2.21000003814697	2.23000001907349	2.25	2.28999996185303	2.25	2.14000010490417	2	1.94000005722046	1.9099999666214	2.03999996185303	2.19000005722046	2.22000002861023
18	107.595415460282	-6.95571064607831	2.21000003814697	2.23000001907349	2.25	2.28999996185303	2.25	2.14000010490417	2	1.94000005722046	1.91999995708466	2.03999996185303	2.19000005722046	2.22000002861023
19	107.606026041534	-6.95571064607831	2.21000003814697	2.23000001907349	2.25	2.28999996185303	2.25	2.14000010490417	2	1.94000005722046	1.9099999666214	2.03999996185303	2.19000005722046	2.22000002861023
20	107.616636622786	-6.95571064607831	2.22000002861023	2.23000001907349	2.25	2.28999996185303	2.25	2.15000009536743	2	1.94000005722046	1.9099999666214	2.03999996185303	2.19000005722046	2.22000002861023
21	107.627247204037	-6.95571064607831	2.22000002861023	2.23000001907349	2.25	2.28999996185303	2.25	2.15000009536743	2	1.94000005722046	1.91999995708466	2.04999995231628	2.19000005722046	2.22000002861023
22	107.637857785289	-6.95571064607831	2.22000002861023	2.24000000953674	2.25	2.28999996185303	2.25	2.15000009536743	2.00999999046326	1.94000005722046	1.91999995708466	2.04999995231628	2.19000005722046	2.23000001907349
23	107.648468366541	-6.95571064607831	2.22000002861023	2.24000000953674	2.25	2.28999996185303	2.25	2.15000009536743	2.00999999046326	1.94000005722046	1.91999995708466	2.04999995231628	2.19000005722046	2.23000001907349
24	107.659078947793	-6.95571064607831	2.23000001907349	2.24000000953674	2.25999999046326	2.28999996185303	2.25999999046326	2.15000009536743	2.00999999046326	1.94000005722046	1.91999995708466	2.04999995231628	2.19000005722046	2.23000001907349
25	107.669689529045	-6.95571064607831	2.23000001907349	2.24000000953674	2.25999999046326	2.29999995231628	2.25999999046326	2.15000009536743	2.00999999046326	1.95000004768372	1.91999995708466	2.04999995231628	2.20000004768372	2.23000001907349
26	107.680300110297	-6.95571064607831	2.23000001907349	2.24000000953674	2.25999999046326	2.29999995231628	2.25999999046326	2.15000009536743	2.00999999046326	1.95000004768372	1.91999995708466	2.04999995231628	2.20000004768372	2.23000001907349
27	107.690910691549	-6.95571064607831	2.23000001907349	2.24000000953674	2.25999999046326	2.29999995231628	2.25999999046326	2.15000009536743	2.00999999046326	1.95000004768372	1.91999995708466	2.04999995231628	2.20000004768372	2.23000001907349
28	107.701521272801	-6.95571064607831	2.23000001907349	2.25	2.25999999046326	2.29999995231628	2.25999999046326	2.16000008583069	2.00999999046326	1.95000004768372	1.91999995708466	2.04999995231628	2.20000004768372	2.24000000953674
29	107.712131854053	-6.95571064607831	2.23000001907349	2.25	2.25999999046326	2.29999995231628	2.25999999046326	2.16000008583069	2.00999999046326	1.95000004768372	1.91999995708466	2.04999995231628	2.20000004768372	2.24000000953674
30	107.552373741003	-6.94636069334866	2.21000003814697	2.23000001907349	2.24000000953674	2.27999997138977	2.24000000953674	2.14000010490417	2	1.94000005722046	1.9099999666214	2.03999996185303	2.1800000667572	2.22000002861023
31	107.562984263122	-6.94636069334866	2.21000003814697	2.22000002861023	2.24000000953674	2.27999997138977	2.24000000953674	2.14000010490417	1.99000000953674	1.94000005722046	1.9099999666214	2.03999996185303	2.1800000667572	2.21000003814697
32	107.573594785241	-6.94636069334866	2.21000003814697	2.22000002861023	2.24000000953674	2.27999997138977	2.24000000953674	2.14000010490417	1.99000000953674	1.92999994754791	1.9099999666214	2.03999996185303	2.1800000667572	2.21000003814697
33	107.58420530736	-6.94636069334866	2.21000003814697	2.22000002861023	2.24000000953674	2.27999997138977	2.24000000953674	2.14000010490417	1.99000000953674	1.92999994754791	1.9099999666214	2.03999996185303	2.1800000667572	2.21000003814697
34	107.594815829479	-6.94636069334866	2.21000003814697	2.22000002861023	2.24000000953674	2.27999997138977	2.24000000953674	2.14000010490417	1.99000000953674	1.92999994754791	1.9099999666214	2.03999996185303	2.1800000667572	2.21000003814697
35	107.605426351598	-6.94636069334866	2.21000003814697	2.22000002861023	2.24000000953674	2.27999997138977	2.24000000953674	2.14000010490417	1.99000000953674	1.92999994754791	1.9099999666214	2.03999996185303	2.1800000667572	2.21000003814697
36	107.616036873717	-6.94636069334866	2.21000003814697	2.23000001907349	2.24000000953674	2.27999997138977	2.24000000953674	2.14000010490417	2	1.94000005722046	1.9099999666214	2.03999996185303	2.1800000667572	2.22000002861023
37	107.626647395836	-6.94636069334866	2.21000003814697	2.23000001907349	2.24000000953674	2.27999997138977	2.25	2.14000010490417	2	1.94000005722046	1.9099999666214	2.03999996185303	2.1800000667572	2.22000002861023
38	107.637257917955	-6.94636069334866	2.22000002861023	2.23000001907349	2.25	2.28999996185303	2.25	2.14000010490417	2	1.94000005722046	1.9099999666214	2.03999996185303	2.19000005722046	2.22000002861023
39	107.647868440074	-6.94636069334866	2.22000002861023	2.23000001907349	2.25	2.28999996185303	2.25	2.15000009536743	2	1.94000005722046	1.9099999666214	2.03999996185303	2.19000005722046	2.22000002861023
40	107.658478962193	-6.94636069334866	2.22000002861023	2.24000000953674	2.25	2.28999996185303	2.25	2.15000009536743	2	1.94000005722046	1.9099999666214	2.04999995231628	2.19000005722046	2.23000001907349
41	107.669089484312	-6.94636069334866	2.22000002861023	2.24000000953674	2.25	2.28999996185303	2.25999999046326	2.15000009536743	2.00999999046326	1.94000005722046	1.9099999666214	2.04999995231628	2.19000005722046	2.23000001907349
42	107.679700006431	-6.94636069334866	2.23000001907349	2.24000000953674	2.25999999046326	2.28999996185303	2.25999999046326	2.15000009536743	2.00999999046326	1.94000005722046	1.91999995708466	2.04999995231628	2.19000005722046	2.23000001907349
43	107.69031052855	-6.94636069334866	2.23000001907349	2.24000000953674	2.25999999046326	2.29999995231628	2.25999999046326	2.15000009536743	2.00999999046326	1.94000005722046	1.91999995708466	2.04999995231628	2.19000005722046	2.23000001907349
44	107.700921050669	-6.94636069334866	2.23000001907349	2.24000000953674	2.25999999046326	2.29999995231628	2.25999999046326	2.15000009536743	2.00999999046326	1.94000005722046	1.91999995708466	2.04999995231628	2.20000004768372	2.24000000953674
45	107.711531572788	-6.94636069334866	2.23000001907349	2.24000000953674	2.25999999046326	2.29999995231628	2.25999999046326	2.15000009536743	2.00999999046326	1.94000005722046	1.91999995708466	2.04999995231628	2.20000004768372	2.24000000953674
46	107.722142094907	-6.94636069334866	2.23000001907349	2.24000000953674	2.25999999046326	2.29999995231628	2.25999999046326	2.15000009536743	2.00999999046326	1.94000005722046	1.9099999666214	2.04999995231628	2.20000004768372	2.24000000953674
47	107.551774964419	-6.93701066549529	2.20000004768372	2.22000002861023	2.24000000953674	2.27999997138977	2.24000000953674	2.14000010490417	1.99000000953674	1.92999994754791	1.9099999666214	2.03999996185303	2.1800000667572	2.21000003814697
48	107.562385427466	-6.9370106654953	2.20000004768372	2.22000002861023	2.23000001907349	2.27999997138977	2.24000000953674	2.13000011444092	1.99000000953674	1.92999994754791	1.9099999666214	2.02999997138977	2.17000007629395	2.21000003814697
49	107.572995890513	-6.93701066549529	2.20000004768372	2.22000002861023	2.23000001907349	2.26999998092651	2.23000001907349	2.13000011444092	1.99000000953674	1.92999994754791	1.89999997615814	2.02999997138977	2.17000007629395	2.21000003814697
50	107.58360635356	-6.9370106654953	2.20000004768372	2.22000002861023	2.23000001907349	2.26999998092651	2.23000001907349	2.13000011444092	1.99000000953674	1.92999994754791	1.89999997615814	2.02999997138977	2.17000007629395	2.21000003814697
51	107.594216816607	-6.93701066549529	2.20000004768372	2.22000002861023	2.23000001907349	2.26999998092651	2.24000000953674	2.13000011444092	1.99000000953674	1.92999994754791	1.89999997615814	2.02999997138977	2.17000007629395	2.21000003814697
52	107.604827279654	-6.93701066549529	2.20000004768372	2.22000002861023	2.24000000953674	2.27999997138977	2.24000000953674	2.13000011444092	1.99000000953674	1.92999994754791	1.89999997615814	2.02999997138977	2.17000007629395	2.21000003814697
53	107.615437742701	-6.93701066549529	2.20000004768372	2.22000002861023	2.24000000953674	2.27999997138977	2.24000000953674	2.13000011444092	1.99000000953674	1.92999994754791	1.89999997615814	2.02999997138977	2.1800000667572	2.21000003814697
54	107.626048205748	-6.93701066549529	2.21000003814697	2.23000001907349	2.24000000953674	2.27999997138977	2.24000000953674	2.14000010490417	1.99000000953674	1.92999994754791	1.9099999666214	2.03999996185303	2.1800000667572	2.22000002861023
55	107.636658668795	-6.93701066549529	2.21000003814697	2.23000001907349	2.24000000953674	2.27999997138977	2.25	2.14000010490417	2	1.92999994754791	1.9099999666214	2.03999996185303	2.1800000667572	2.22000002861023
56	107.647269131842	-6.9370106654953	2.22000002861023	2.23000001907349	2.25	2.27999997138977	2.25	2.14000010490417	2	1.94000005722046	1.9099999666214	2.03999996185303	2.1800000667572	2.22000002861023
57	107.657879594889	-6.93701066549529	2.22000002861023	2.23000001907349	2.25	2.28999996185303	2.25	2.14000010490417	2	1.94000005722046	1.9099999666214	2.03999996185303	2.19000005722046	2.22000002861023
58	107.668490057936	-6.93701066549529	2.22000002861023	2.24000000953674	2.25	2.28999996185303	2.25	2.15000009536743	2	1.94000005722046	1.9099999666214	2.03999996185303	2.19000005722046	2.23000001907349
59	107.679100520983	-6.93701066549529	2.22000002861023	2.24000000953674	2.25	2.28999996185303	2.25999999046326	2.15000009536743	2	1.94000005722046	1.9099999666214	2.03999996185303	2.19000005722046	2.23000001907349
60	107.68971098403	-6.9370106654953	2.23000001907349	2.24000000953674	2.25	2.28999996185303	2.25999999046326	2.15000009536743	2	1.94000005722046	1.9099999666214	2.03999996185303	2.19000005722046	2.23000001907349
61	107.700321447077	-6.93701066549529	2.23000001907349	2.24000000953674	2.25999999046326	2.28999996185303	2.25999999046326	2.15000009536743	2	1.94000005722046	1.9099999666214	2.03999996185303	2.19000005722046	2.23000001907349
62	107.710931910124	-6.93701066549529	2.23000001907349	2.24000000953674	2.25999999046326	2.28999996185303	2.25999999046326	2.15000009536743	2	1.94000005722046	1.9099999666214	2.03999996185303	2.19000005722046	2.23000001907349
63	107.721542373171	-6.9370106654953	2.22000002861023	2.24000000953674	2.25	2.28999996185303	2.25	2.14000010490417	2	1.92999994754791	1.9099999666214	2.03999996185303	2.19000005722046	2.23000001907349
64	107.551176809618	-6.92766063762519	2.20000004768372	2.22000002861023	2.23000001907349	2.26999998092651	2.23000001907349	2.13000011444092	1.99000000953674	1.92999994754791	1.89999997615814	2.02999997138977	2.17000007629395	2.21000003814697
65	107.561787213654	-6.92766063762518	2.19000005722046	2.21000003814697	2.23000001907349	2.26999998092651	2.23000001907349	2.13000011444092	1.98000001907349	1.91999995708466	1.89999997615814	2.02999997138977	2.17000007629395	2.20000004768372
66	107.57239761769	-6.92766063762518	2.19000005722046	2.21000003814697	2.23000001907349	2.26999998092651	2.23000001907349	2.11999988555908	1.98000001907349	1.91999995708466	1.89999997615814	2.02999997138977	2.17000007629395	2.20000004768372
67	107.583008021727	-6.92766063762519	2.19000005722046	2.21000003814697	2.22000002861023	2.25999999046326	2.23000001907349	2.11999988555908	1.98000001907349	1.91999995708466	1.88999998569489	2.01999998092651	2.16000008583069	2.20000004768372
68	107.593618425763	-6.92766063762519	2.20000004768372	2.21000003814697	2.23000001907349	2.26999998092651	2.23000001907349	2.13000011444092	1.98000001907349	1.91999995708466	1.89999997615814	2.02999997138977	2.17000007629395	2.20000004768372
69	107.604228829799	-6.92766063762519	2.20000004768372	2.21000003814697	2.23000001907349	2.26999998092651	2.23000001907349	2.13000011444092	1.98000001907349	1.91999995708466	1.89999997615814	2.02999997138977	2.17000007629395	2.20000004768372
70	107.614839233836	-6.92766063762519	2.20000004768372	2.22000002861023	2.23000001907349	2.26999998092651	2.23000001907349	2.13000011444092	1.98000001907349	1.91999995708466	1.89999997615814	2.02999997138977	2.17000007629395	2.21000003814697
71	107.625449637872	-6.92766063762518	2.21000003814697	2.22000002861023	2.24000000953674	2.27999997138977	2.24000000953674	2.13000011444092	1.99000000953674	1.92999994754791	1.89999997615814	2.02999997138977	2.1800000667572	2.21000003814697
72	107.636060041908	-6.92766063762519	2.21000003814697	2.23000001907349	2.24000000953674	2.27999997138977	2.24000000953674	2.14000010490417	1.99000000953674	1.92999994754791	1.89999997615814	2.03999996185303	2.1800000667572	2.22000002861023
73	107.646670445945	-6.92766063762519	2.21000003814697	2.23000001907349	2.24000000953674	2.27999997138977	2.24000000953674	2.14000010490417	1.99000000953674	1.92999994754791	1.89999997615814	2.03999996185303	2.1800000667572	2.22000002861023
74	107.657280849981	-6.92766063762519	2.22000002861023	2.23000001907349	2.25	2.27999997138977	2.25	2.14000010490417	2	1.92999994754791	1.9099999666214	2.03999996185303	2.1800000667572	2.22000002861023
75	107.667891254017	-6.92766063762518	2.22000002861023	2.24000000953674	2.25	2.28999996185303	2.25	2.15000009536743	2	1.94000005722046	1.9099999666214	2.03999996185303	2.19000005722046	2.23000001907349
76	107.678501658054	-6.92766063762518	2.22000002861023	2.24000000953674	2.25	2.28999996185303	2.25	2.15000009536743	2	1.94000005722046	1.9099999666214	2.03999996185303	2.19000005722046	2.23000001907349
77	107.68911206209	-6.92766063762519	2.22000002861023	2.24000000953674	2.25	2.28999996185303	2.25	2.15000009536743	2	1.94000005722046	1.9099999666214	2.03999996185303	2.19000005722046	2.23000001907349
78	107.699722466126	-6.92766063762519	2.22000002861023	2.24000000953674	2.25	2.28999996185303	2.25	2.14000010490417	2	1.94000005722046	1.9099999666214	2.03999996185303	2.19000005722046	2.23000001907349
79	107.710332870163	-6.92766063762519	2.22000002861023	2.23000001907349	2.24000000953674	2.27999997138977	2.25	2.14000010490417	1.99000000953674	1.92999994754791	1.89999997615814	2.02999997138977	2.1800000667572	2.22000002861023
80	107.720943274199	-6.92766063762518	2.20000004768372	2.22000002861023	2.23000001907349	2.26999998092651	2.23000001907349	2.13000011444092	1.98000001907349	1.91999995708466	1.88999998569489	2.01999998092651	2.17000007629395	2.21000003814697
81	107.731553678235	-6.92766063762519	2.19000005722046	2.21000003814697	2.22000002861023	2.25999999046326	2.22000002861023	2.10999989509583	1.97000002861023	1.9099999666214	1.87999999523163	2.00999999046326	2.16000008583069	2.20000004768372
82	107.561189620961	-6.91831060973849	2.19000005722046	2.21000003814697	2.22000002861023	2.25999999046326	2.22000002861023	2.11999988555908	1.98000001907349	1.91999995708466	1.88999998569489	2.01999998092651	2.16000008583069	2.20000004768372
83	107.571799966048	-6.91831060973849	2.1800000667572	2.20000004768372	2.22000002861023	2.25999999046326	2.22000002861023	2.11999988555908	1.97000002861023	1.9099999666214	1.88999998569489	2.01999998092651	2.16000008583069	2.19000005722046
84	107.582410311135	-6.91831060973849	2.1800000667572	2.20000004768372	2.21000003814697	2.25	2.22000002861023	2.10999989509583	1.97000002861023	1.9099999666214	1.87999999523163	2.00999999046326	2.15000009536743	2.19000005722046
85	107.593020656222	-6.91831060973849	2.19000005722046	2.20000004768372	2.22000002861023	2.25999999046326	2.22000002861023	2.11999988555908	1.97000002861023	1.91999995708466	1.88999998569489	2.01999998092651	2.16000008583069	2.19000005722046
86	107.603631001309	-6.91831060973849	2.19000005722046	2.21000003814697	2.22000002861023	2.25999999046326	2.22000002861023	2.11999988555908	1.98000001907349	1.91999995708466	1.88999998569489	2.01999998092651	2.16000008583069	2.20000004768372
87	107.614241346396	-6.91831060973849	2.19000005722046	2.21000003814697	2.23000001907349	2.26999998092651	2.23000001907349	2.11999988555908	1.98000001907349	1.91999995708466	1.88999998569489	2.01999998092651	2.16000008583069	2.20000004768372
88	107.624851691483	-6.91831060973849	2.20000004768372	2.21000003814697	2.23000001907349	2.26999998092651	2.23000001907349	2.13000011444092	1.98000001907349	1.91999995708466	1.88999998569489	2.02999997138977	2.17000007629395	2.21000003814697
89	107.63546203657	-6.9183106097385	2.21000003814697	2.22000002861023	2.24000000953674	2.27999997138977	2.24000000953674	2.13000011444092	1.99000000953674	1.92999994754791	1.89999997615814	2.02999997138977	2.1800000667572	2.21000003814697
90	107.646072381657	-6.91831060973849	2.21000003814697	2.23000001907349	2.24000000953674	2.27999997138977	2.24000000953674	2.14000010490417	1.99000000953674	1.92999994754791	1.89999997615814	2.02999997138977	2.1800000667572	2.22000002861023
91	107.656682726744	-6.91831060973849	2.21000003814697	2.23000001907349	2.24000000953674	2.27999997138977	2.24000000953674	2.14000010490417	1.99000000953674	1.92999994754791	1.89999997615814	2.02999997138977	2.1800000667572	2.22000002861023
92	107.667293071831	-6.91831060973849	2.22000002861023	2.23000001907349	2.25	2.28999996185303	2.25	2.14000010490417	2	1.92999994754791	1.9099999666214	2.03999996185303	2.1800000667572	2.22000002861023
93	107.677903416918	-6.91831060973849	2.22000002861023	2.23000001907349	2.25	2.28999996185303	2.25	2.14000010490417	2	1.92999994754791	1.89999997615814	2.03999996185303	2.1800000667572	2.22000002861023
94	107.688513762005	-6.91831060973849	2.22000002861023	2.23000001907349	2.25	2.28999996185303	2.25	2.14000010490417	2	1.92999994754791	1.89999997615814	2.03999996185303	2.19000005722046	2.22000002861023
95	107.699124107092	-6.91831060973849	2.22000002861023	2.23000001907349	2.25	2.27999997138977	2.25	2.14000010490417	1.99000000953674	1.92999994754791	1.89999997615814	2.02999997138977	2.1800000667572	2.22000002861023
96	107.709734452179	-6.91831060973849	2.20000004768372	2.21000003814697	2.23000001907349	2.26999998092651	2.23000001907349	2.11999988555908	1.98000001907349	1.91999995708466	1.88999998569489	2.01999998092651	2.17000007629395	2.21000003814697
97	107.720344797266	-6.9183106097385	2.17000007629395	2.19000005722046	2.20000004768372	2.24000000953674	2.21000003814697	2.09999990463257	1.96000003814697	1.88999998569489	1.86000001430511	1.99000000953674	2.14000010490417	2.1800000667572
98	107.730955142353	-6.91831060973849	2.16000008583069	2.17000007629395	2.19000005722046	2.23000001907349	2.19000005722046	2.07999992370605	1.94000005722046	1.87999999523163	1.85000002384186	1.98000001907349	2.11999988555908	2.16000008583069
99	107.560592653454	-6.90896065694191	2.1800000667572	2.20000004768372	2.21000003814697	2.25	2.21000003814697	2.10999989509583	1.97000002861023	1.9099999666214	1.87999999523163	2.00999999046326	2.15000009536743	2.19000005722046
100	107.571202939654	-6.90896065694191	2.1800000667572	2.19000005722046	2.21000003814697	2.25	2.21000003814697	2.10999989509583	1.96000003814697	1.9099999666214	1.87999999523163	2.00999999046326	2.15000009536743	2.1800000667572
101	107.581813225853	-6.90896065694191	2.17000007629395	2.19000005722046	2.21000003814697	2.25	2.21000003814697	2.10999989509583	1.96000003814697	1.89999997615814	1.87999999523163	2.00999999046326	2.15000009536743	2.1800000667572
102	107.592423512052	-6.90896065694191	2.1800000667572	2.20000004768372	2.21000003814697	2.25	2.21000003814697	2.10999989509583	1.97000002861023	1.9099999666214	1.87999999523163	2.00999999046326	2.15000009536743	2.19000005722046
103	107.603033798251	-6.90896065694191	2.1800000667572	2.20000004768372	2.21000003814697	2.25999999046326	2.22000002861023	2.10999989509583	1.97000002861023	1.9099999666214	1.87999999523163	2.00999999046326	2.15000009536743	2.19000005722046
104	107.613644084451	-6.90896065694191	2.1800000667572	2.20000004768372	2.21000003814697	2.25999999046326	2.22000002861023	2.10999989509583	1.97000002861023	1.9099999666214	1.87999999523163	2.00999999046326	2.15000009536743	2.19000005722046
105	107.62425437065	-6.90896065694191	2.19000005722046	2.21000003814697	2.22000002861023	2.25999999046326	2.22000002861023	2.11999988555908	1.97000002861023	1.91999995708466	1.88999998569489	2.01999998092651	2.16000008583069	2.20000004768372
106	107.634864656849	-6.90896065694191	2.20000004768372	2.22000002861023	2.23000001907349	2.26999998092651	2.24000000953674	2.13000011444092	1.98000001907349	1.91999995708466	1.89999997615814	2.02999997138977	2.17000007629395	2.21000003814697
107	107.645474943048	-6.90896065694191	2.21000003814697	2.22000002861023	2.24000000953674	2.27999997138977	2.24000000953674	2.13000011444092	1.99000000953674	1.92999994754791	1.89999997615814	2.02999997138977	2.17000007629395	2.21000003814697
108	107.656085229248	-6.90896065694191	2.21000003814697	2.22000002861023	2.24000000953674	2.27999997138977	2.24000000953674	2.13000011444092	1.99000000953674	1.92999994754791	1.89999997615814	2.02999997138977	2.1800000667572	2.21000003814697
109	107.666695515447	-6.90896065694191	2.21000003814697	2.23000001907349	2.24000000953674	2.27999997138977	2.24000000953674	2.14000010490417	1.99000000953674	1.92999994754791	1.89999997615814	2.02999997138977	2.1800000667572	2.22000002861023
110	107.677305801646	-6.90896065694191	2.21000003814697	2.22000002861023	2.24000000953674	2.27999997138977	2.24000000953674	2.13000011444092	1.99000000953674	1.92999994754791	1.89999997615814	2.02999997138977	2.1800000667572	2.22000002861023
111	107.687916087845	-6.90896065694191	2.21000003814697	2.23000001907349	2.24000000953674	2.27999997138977	2.24000000953674	2.14000010490417	1.99000000953674	1.92999994754791	1.89999997615814	2.02999997138977	2.1800000667572	2.22000002861023
112	107.698526374045	-6.90896065694191	2.21000003814697	2.22000002861023	2.24000000953674	2.27999997138977	2.24000000953674	2.13000011444092	1.99000000953674	1.91999995708466	1.89999997615814	2.02999997138977	2.1800000667572	2.22000002861023
113	107.709136660244	-6.90896065694191	2.19000005722046	2.20000004768372	2.22000002861023	2.25	2.22000002861023	2.10999989509583	1.97000002861023	1.89999997615814	1.87000000476837	2.00999999046326	2.15000009536743	2.19000005722046
114	107.719746946443	-6.90896065694191	2.15000009536743	2.17000007629395	2.1800000667572	2.22000002861023	2.1800000667572	2.07999992370605	1.94000005722046	1.87999999523163	1.8400000333786	1.97000002861023	2.11999988555908	2.16000008583069
115	107.730357232642	-6.90896065694191	2.11999988555908	2.13000011444092	2.15000009536743	2.19000005722046	2.15000009536743	2.04999995231628	1.9099999666214	1.85000002384186	1.80999994277954	1.94000005722046	2.08999991416931	2.13000011444092
116	107.740967518842	-6.90896065694191	2.08999991416931	2.09999990463257	2.11999988555908	2.16000008583069	2.11999988555908	2.01999998092651	1.87999999523163	1.82000005245209	1.78999996185303	1.91999995708466	2.05999994277954	2.09999990463257
117	107.559996305613	-6.89961070412936	2.16000008583069	2.1800000667572	2.19000005722046	2.23000001907349	2.19000005722046	2.08999991416931	1.95000004768372	1.88999998569489	1.86000001430511	1.99000000953674	2.13000011444092	2.17000007629395
118	107.570606532986	-6.89961070412936	2.15000009536743	2.17000007629395	2.19000005722046	2.23000001907349	2.19000005722046	2.08999991416931	1.94000005722046	1.88999998569489	1.86000001430511	1.99000000953674	2.13000011444092	2.16000008583069
119	107.581216760358	-6.89961070412936	2.15000009536743	2.17000007629395	2.19000005722046	2.23000001907349	2.19000005722046	2.08999991416931	1.94000005722046	1.88999998569489	1.86000001430511	1.99000000953674	2.13000011444092	2.16000008583069
120	107.591826987731	-6.89961070412936	2.15000009536743	2.17000007629395	2.19000005722046	2.23000001907349	2.19000005722046	2.08999991416931	1.94000005722046	1.88999998569489	1.86000001430511	1.99000000953674	2.13000011444092	2.16000008583069
121	107.602437215104	-6.89961070412936	2.16000008583069	2.17000007629395	2.19000005722046	2.23000001907349	2.19000005722046	2.08999991416931	1.95000004768372	1.88999998569489	1.86000001430511	1.99000000953674	2.13000011444092	2.16000008583069
122	107.613047442476	-6.89961070412936	2.15000009536743	2.17000007629395	2.19000005722046	2.23000001907349	2.19000005722046	2.07999992370605	1.94000005722046	1.87999999523163	1.85000002384186	1.98000001907349	2.11999988555908	2.16000008583069
123	107.623657669849	-6.89961070412936	2.16000008583069	2.1800000667572	2.20000004768372	2.24000000953674	2.20000004768372	2.08999991416931	1.95000004768372	1.88999998569489	1.86000001430511	1.99000000953674	2.13000011444092	2.17000007629395
124	107.634267897222	-6.89961070412936	2.19000005722046	2.20000004768372	2.22000002861023	2.25999999046326	2.22000002861023	2.10999989509583	1.97000002861023	1.9099999666214	1.87999999523163	2.00999999046326	2.16000008583069	2.19000005722046
125	107.644878124594	-6.89961070412936	2.19000005722046	2.21000003814697	2.22000002861023	2.25999999046326	2.22000002861023	2.11999988555908	1.97000002861023	1.9099999666214	1.87999999523163	2.00999999046326	2.16000008583069	2.20000004768372
126	107.655488351967	-6.89961070412936	2.19000005722046	2.20000004768372	2.22000002861023	2.25999999046326	2.22000002861023	2.10999989509583	1.97000002861023	1.9099999666214	1.87999999523163	2.00999999046326	2.15000009536743	2.19000005722046
127	107.66609857934	-6.89961070412936	2.1800000667572	2.19000005722046	2.21000003814697	2.25	2.21000003814697	2.09999990463257	1.96000003814697	1.89999997615814	1.87000000476837	2	2.15000009536743	2.1800000667572
128	107.676708806712	-6.89961070412936	2.16000008583069	2.17000007629395	2.19000005722046	2.23000001907349	2.19000005722046	2.07999992370605	1.94000005722046	1.87999999523163	1.85000002384186	1.98000001907349	2.13000011444092	2.16000008583069
129	107.687319034085	-6.89961070412936	2.16000008583069	2.17000007629395	2.19000005722046	2.23000001907349	2.19000005722046	2.07999992370605	1.94000005722046	1.87999999523163	1.85000002384186	1.98000001907349	2.11999988555908	2.16000008583069
130	107.697929261458	-6.89961070412936	2.14000010490417	2.16000008583069	2.17000007629395	2.21000003814697	2.1800000667572	2.0699999332428	1.92999994754791	1.87000000476837	1.8400000333786	1.97000002861023	2.10999989509583	2.15000009536743
131	107.708539488831	-6.89961070412936	2.10999989509583	2.13000011444092	2.15000009536743	2.19000005722046	2.15000009536743	2.03999996185303	1.89999997615814	1.8400000333786	1.80999994277954	1.94000005722046	2.07999992370605	2.11999988555908
132	107.719149716203	-6.89961070412936	2.05999994277954	2.07999992370605	2.09999990463257	2.14000010490417	2.09999990463257	2	1.86000001430511	1.79999995231628	1.76999998092651	1.89999997615814	2.03999996185303	2.0699999332428
133	107.729759943576	-6.89961070412936	2.00999999046326	2.02999997138977	2.04999995231628	2.08999991416931	2.04999995231628	1.95000004768372	1.80999994277954	1.75999999046326	1.72000002861023	1.85000002384186	1.98000001907349	2.01999998092651
134	107.740370170949	-6.89961070412936	1.95000004768372	1.97000002861023	1.99000000953674	2.03999996185303	2	1.89999997615814	1.75999999046326	1.71000003814697	1.67999994754791	1.79999995231628	1.92999994754791	1.97000002861023
135	107.559400571923	-6.89026067619393	2.15000009536743	2.16000008583069	2.1800000667572	2.22000002861023	2.1800000667572	2.07999992370605	1.94000005722046	1.87999999523163	1.85000002384186	1.98000001907349	2.11999988555908	2.15000009536743
136	107.570010740529	-6.89026067619393	2.14000010490417	2.16000008583069	2.17000007629395	2.21000003814697	2.17000007629395	2.0699999332428	1.92999994754791	1.87000000476837	1.8400000333786	1.97000002861023	2.10999989509583	2.15000009536743
137	107.580620909136	-6.89026067619393	2.14000010490417	2.15000009536743	2.17000007629395	2.21000003814697	2.17000007629395	2.0699999332428	1.92999994754791	1.87000000476837	1.8400000333786	1.97000002861023	2.10999989509583	2.15000009536743
138	107.591231077743	-6.89026067619393	2.13000011444092	2.15000009536743	2.17000007629395	2.21000003814697	2.17000007629395	2.0699999332428	1.92999994754791	1.87000000476837	1.8400000333786	1.97000002861023	2.10999989509583	2.14000010490417
139	107.60184124635	-6.89026067619393	2.14000010490417	2.16000008583069	2.17000007629395	2.21000003814697	2.1800000667572	2.0699999332428	1.92999994754791	1.87000000476837	1.8400000333786	1.97000002861023	2.10999989509583	2.15000009536743
140	107.612451414956	-6.89026067619394	2.14000010490417	2.15000009536743	2.17000007629395	2.21000003814697	2.17000007629395	2.0699999332428	1.92999994754791	1.87000000476837	1.8400000333786	1.97000002861023	2.10999989509583	2.14000010490417
141	107.623061583563	-6.89026067619393	2.14000010490417	2.16000008583069	2.1800000667572	2.22000002861023	2.1800000667572	2.07999992370605	1.92999994754791	1.87999999523163	1.8400000333786	1.97000002861023	2.11999988555908	2.15000009536743
142	107.63367175217	-6.89026067619393	2.16000008583069	2.1800000667572	2.20000004768372	2.24000000953674	2.20000004768372	2.08999991416931	1.95000004768372	1.88999998569489	1.86000001430511	1.99000000953674	2.13000011444092	2.17000007629395
143	107.644281920776	-6.89026067619393	2.15000009536743	2.17000007629395	2.1800000667572	2.22000002861023	2.19000005722046	2.07999992370605	1.94000005722046	1.87999999523163	1.85000002384186	1.98000001907349	2.11999988555908	2.16000008583069
144	107.654892089383	-6.89026067619393	2.16000008583069	2.17000007629395	2.19000005722046	2.23000001907349	2.19000005722046	2.08999991416931	1.94000005722046	1.87999999523163	1.85000002384186	1.98000001907349	2.13000011444092	2.16000008583069
145	107.66550225799	-6.89026067619394	2.15000009536743	2.17000007629395	2.1800000667572	2.22000002861023	2.1800000667572	2.07999992370605	1.94000005722046	1.87999999523163	1.85000002384186	1.98000001907349	2.11999988555908	2.16000008583069
146	107.676112426596	-6.89026067619393	2.11999988555908	2.14000010490417	2.15000009536743	2.19000005722046	2.16000008583069	2.04999995231628	1.9099999666214	1.85000002384186	1.82000005245209	1.95000004768372	2.08999991416931	2.13000011444092
147	107.686722595203	-6.89026067619394	2.10999989509583	2.13000011444092	2.14000010490417	2.1800000667572	2.15000009536743	2.03999996185303	1.89999997615814	1.85000002384186	1.80999994277954	1.94000005722046	2.07999992370605	2.11999988555908
148	107.707942932416	-6.89026067619393	2.02999997138977	2.04999995231628	2.05999994277954	2.10999989509583	2.0699999332428	1.97000002861023	1.83000004291534	1.77999997138977	1.74000000953674	1.87000000476837	2	2.03999996185303
149	107.718553101023	-6.89026067619393	2.00999999046326	2.02999997138977	2.04999995231628	2.08999991416931	2.05999994277954	1.95000004768372	1.82000005245209	1.75999999046326	1.73000001907349	1.85000002384186	1.99000000953674	2.02999997138977
150	107.569415566357	-6.88091064824259	2.11999988555908	2.14000010490417	2.15000009536743	2.19000005722046	2.16000008583069	2.04999995231628	1.9099999666214	1.86000001430511	1.83000004291534	1.95000004768372	2.08999991416931	2.13000011444092
151	107.580025676258	-6.88091064824259	2.10999989509583	2.13000011444092	2.14000010490417	2.19000005722046	2.15000009536743	2.03999996185303	1.89999997615814	1.85000002384186	1.82000005245209	1.95000004768372	2.07999992370605	2.11999988555908
152	107.59063578616	-6.88091064824259	2.10999989509583	2.13000011444092	2.14000010490417	2.19000005722046	2.15000009536743	2.03999996185303	1.89999997615814	1.85000002384186	1.82000005245209	1.94000005722046	2.07999992370605	2.11999988555908
153	107.601245896062	-6.88091064824259	2.11999988555908	2.14000010490417	2.15000009536743	2.20000004768372	2.16000008583069	2.04999995231628	1.9099999666214	1.86000001430511	1.82000005245209	1.95000004768372	2.08999991416931	2.13000011444092
154	107.611856005963	-6.8809106482426	2.11999988555908	2.13000011444092	2.15000009536743	2.19000005722046	2.15000009536743	2.04999995231628	1.9099999666214	1.85000002384186	1.82000005245209	1.95000004768372	2.08999991416931	2.13000011444092
155	107.622466115865	-6.8809106482426	2.11999988555908	2.14000010490417	2.15000009536743	2.19000005722046	2.16000008583069	2.04999995231628	1.9099999666214	1.86000001430511	1.82000005245209	1.95000004768372	2.08999991416931	2.13000011444092
156	107.633076225767	-6.8809106482426	2.14000010490417	2.15000009536743	2.17000007629395	2.21000003814697	2.17000007629395	2.0699999332428	1.92999994754791	1.87000000476837	1.8400000333786	1.97000002861023	2.10999989509583	2.14000010490417
157	107.664906555472	-6.88091064824259	2.09999990463257	2.10999989509583	2.13000011444092	2.17000007629395	2.13000011444092	2.02999997138977	1.88999998569489	1.8400000333786	1.79999995231628	1.92999994754791	2.0699999332428	2.10999989509583
158	107.568821009743	-6.87156062027552	2.09999990463257	2.11999988555908	2.13000011444092	2.17000007629395	2.13000011444092	2.02999997138977	1.88999998569489	1.8400000333786	1.80999994277954	1.92999994754791	2.0699999332428	2.10999989509583
159	107.579431061	-6.87156062027551	2.08999991416931	2.10999989509583	2.11999988555908	2.17000007629395	2.13000011444092	2.02999997138977	1.88999998569489	1.83000004291534	1.79999995231628	1.92999994754791	2.05999994277954	2.09999990463257
160	107.590041112258	-6.87156062027552	2.07999992370605	2.09999990463257	2.10999989509583	2.16000008583069	2.11999988555908	2.01999998092651	1.87999999523163	1.82000005245209	1.78999996185303	1.91999995708466	2.04999995231628	2.08999991416931
161	107.600651163516	-6.87156062027552	2.08999991416931	2.10999989509583	2.11999988555908	2.17000007629395	2.13000011444092	2.01999998092651	1.88999998569489	1.83000004291534	1.79999995231628	1.92999994754791	2.05999994277954	2.09999990463257
162	107.611261214773	-6.87156062027551	2.09999990463257	2.11999988555908	2.14000010490417	2.1800000667572	2.14000010490417	2.03999996185303	1.89999997615814	1.85000002384186	1.80999994277954	1.94000005722046	2.07999992370605	2.10999989509583
163	107.621871266031	-6.87156062027551	2.08999991416931	2.09999990463257	2.11999988555908	2.16000008583069	2.11999988555908	2.01999998092651	1.88999998569489	1.83000004291534	1.79999995231628	1.91999995708466	2.05999994277954	2.09999990463257
164	107.632481317288	-6.87156062027552	2.10999989509583	2.11999988555908	2.14000010490417	2.1800000667572	2.14000010490417	2.03999996185303	1.89999997615814	1.85000002384186	1.80999994277954	1.94000005722046	2.07999992370605	2.11999988555908
165	107.578837067405	-6.86221066739938	2.05999994277954	2.07999992370605	2.09999990463257	2.14000010490417	2.09999990463257	2	1.87000000476837	1.80999994277954	1.77999997138977	1.9099999666214	2.03999996185303	2.0699999332428
166	107.58944706008	-6.86221066739938	2.04999995231628	2.0699999332428	2.08999991416931	2.13000011444092	2.08999991416931	1.99000000953674	1.85000002384186	1.79999995231628	1.76999998092651	1.88999998569489	2.02999997138977	2.05999994277954
167	107.600057052754	-6.86221066739938	2.05999994277954	2.07999992370605	2.08999991416931	2.14000010490417	2.09999990463257	2	1.86000001430511	1.80999994277954	1.76999998092651	1.89999997615814	2.02999997138977	2.0699999332428
168	107.610667045429	-6.86221066739938	2.0699999332428	2.08999991416931	2.09999990463257	2.15000009536743	2.10999989509583	2.00999999046326	1.87000000476837	1.82000005245209	1.77999997138977	1.9099999666214	2.04999995231628	2.07999992370605
169	107.621277038104	-6.86221066739938	2.0699999332428	2.08999991416931	2.10999989509583	2.15000009536743	2.10999989509583	2.00999999046326	1.87000000476837	1.82000005245209	1.77999997138977	1.9099999666214	2.04999995231628	2.07999992370605
170	107.631887030779	-6.86221066739938	2.03999996185303	2.05999994277954	2.07999992370605	2.11999988555908	2.07999992370605	1.98000001907349	1.85000002384186	1.78999996185303	1.75999999046326	1.87999999523163	2.01999998092651	2.04999995231628
171	107.588853624129	-6.8528607145081	2.01999998092651	2.03999996185303	2.05999994277954	2.09999990463257	2.05999994277954	1.96000003814697	1.83000004291534	1.77999997138977	1.74000000953674	1.87000000476837	2	2.02999997138977
172	107.599463558281	-6.8528607145081	2	2.01999998092651	2.03999996185303	2.08999991416931	2.04999995231628	1.95000004768372	1.82000005245209	1.75999999046326	1.73000001907349	1.85000002384186	1.98000001907349	2.01999998092651
173	107.610073492434	-6.8528607145081	2	2.01999998092651	2.03999996185303	2.07999992370605	2.03999996185303	1.95000004768372	1.80999994277954	1.75999999046326	1.73000001907349	1.85000002384186	1.98000001907349	2.00999999046326
174	107.620683426587	-6.85286071450811	2.01999998092651	2.03999996185303	2.05999994277954	2.10999989509583	2.0699999332428	1.97000002861023	1.83000004291534	1.77999997138977	1.74000000953674	1.87000000476837	2	2.03999996185303
175	107.63129336074	-6.8528607145081	2.01999998092651	2.03999996185303	2.05999994277954	2.10999989509583	2.0699999332428	1.97000002861023	1.8400000333786	1.77999997138977	1.75	1.87000000476837	2	2.03999996185303
176	107.588260798914	-6.84351068649479	1.97000002861023	2	2.00999999046326	2.05999994277954	2.01999998092651	1.91999995708466	1.78999996185303	1.74000000953674	1.71000003814697	1.83000004291534	1.96000003814697	1.99000000953674
177	107.598870674605	-6.8435106864948	1.96000003814697	1.99000000953674	2.00999999046326	2.04999995231628	2.00999999046326	1.9099999666214	1.77999997138977	1.73000001907349	1.70000004768372	1.82000005245209	1.95000004768372	1.98000001907349
178	107.620090425987	-6.8435106864948	1.95000004768372	1.98000001907349	2	2.03999996185303	2	1.9099999666214	1.77999997138977	1.73000001907349	1.69000005722046	1.80999994277954	1.94000005722046	1.97000002861023
179	107.598278405773	-6.83416065846641	1.92999994754791	1.95000004768372	1.97000002861023	2.01999998092651	1.98000001907349	1.87999999523163	1.75999999046326	1.71000003814697	1.66999995708466	1.78999996185303	1.9099999666214	1.95000004768372
