# Supplementary material for: Spatiotemporal high-resolution prediction and mapping: methodology and application to dengue disease
Source: J Geogr Syst. 2022 Feb 19;24(4):527–81. doi: 10.1007/s10109-021-00368-0 (PMC8857957; doi:10.1007/s10109-021-00368-0)
Supplement: Supplementary file 2 — (ZIP 5354 KB) [file 10109_2021_368_MOESM2_ESM.zip › Online 2/Weather.csv]

Prec	Temp	Solar	Evapo
264.1899441	22.39441343	15274.60335	2.168994438
222.5363128	22.49608942	15781.08939	2.185474883
284.6815642	22.54301676	16755.26257	2.201173198
273	22.99106146	16869.99441	2.241787699
177.7653631	23.1256983	16068.1676	2.203407835
88.4972067	22.51731848	15736.47486	2.09899444
64.05027933	22.03631286	17023.79888	1.956815648
58.10614525	22.20391059	18557.01117	1.897541901
91.32402235	22.68268153	19196.65922	1.868324006
173.6312849	22.97988826	18949.06704	1.997877077
281.6648045	22.84804468	17501.53631	2.140055898
288.8379888	22.76312853	15548.13966	2.176592205
