# Supplementary material for: Spatiotemporal high-resolution prediction and mapping: methodology and application to dengue disease
Source: J Geogr Syst. 2022 Feb 19;24(4):527–81. doi: 10.1007/s10109-021-00368-0 (PMC8857957; doi:10.1007/s10109-021-00368-0)
Supplement: Supplementary file 2 — (ZIP 5354 KB) [file 10109_2021_368_MOESM2_ESM.zip › Online 2/wind.data.csv]

	x	y	Jan	Feb	Mar	Apr	May	Jun	Jul	Aug	Sep	Oct	Nov	Dec
1	107.574794433664	-6.96506059879116	1.79999995231628	1.60000002384186	1.39999997615814	1.20000004768372	1.20000004768372	1.5	1.39999997615814	1.70000004768372	1.89999997615814	1.5	1.39999997615814	1.60000002384186
2	107.585405074111	-6.96506059879116	1.79999995231628	1.60000002384186	1.39999997615814	1.10000002384186	1.29999995231628	1.5	1.29999995231628	1.70000004768372	1.89999997615814	1.5	1.39999997615814	1.5
3	107.596015714557	-6.96506059879116	1.70000004768372	1.5	1.29999995231628	1.20000004768372	1.29999995231628	1.5	1.29999995231628	1.70000004768372	1.89999997615814	1.5	1.39999997615814	1.5
4	107.606626355003	-6.96506059879116	1.60000002384186	1.5	1.29999995231628	1.20000004768372	1.29999995231628	1.39999997615814	1.39999997615814	1.70000004768372	1.89999997615814	1.5	1.39999997615814	1.5
5	107.617236995449	-6.96506059879116	1.70000004768372	1.39999997615814	1.29999995231628	1.20000004768372	1.20000004768372	1.5	1.39999997615814	1.70000004768372	2	1.5	1.39999997615814	1.5
6	107.627847635896	-6.96506059879116	1.5	1.39999997615814	1.39999997615814	1.39999997615814	1.39999997615814	1.10000002384186	1.20000004768372	1.39999997615814	1.29999995231628	1.60000002384186	1.10000002384186	1.39999997615814
7	107.638458276342	-6.96506059879116	1.39999997615814	1.39999997615814	1.29999995231628	1.20000004768372	1.39999997615814	1.10000002384186	1.29999995231628	1.39999997615814	1.39999997615814	1.5	1.29999995231628	1.39999997615814
8	107.649068916788	-6.96506059879116	1.39999997615814	1.39999997615814	1.29999995231628	1.10000002384186	1.39999997615814	1.10000002384186	1.29999995231628	1.39999997615814	1.60000002384186	1.39999997615814	1.39999997615814	1.29999995231628
9	107.659679557235	-6.96506059879116	1.39999997615814	1.29999995231628	1.10000002384186	1.10000002384186	1.39999997615814	1.10000002384186	1.5	1.39999997615814	1.70000004768372	1.39999997615814	1.10000002384186	1.29999995231628
10	107.670290197681	-6.96506059879116	1.29999995231628	1.20000004768372	1.10000002384186	1.10000002384186	1.29999995231628	1.10000002384186	1.5	2	1.70000004768372	1.39999997615814	1	1.29999995231628
11	107.680900838127	-6.96506059879116	1.20000004768372	1	1.20000004768372	1	1.20000004768372	1.20000004768372	1.60000002384186	2.20000004768372	1.79999995231628	1.39999997615814	0.800000011920929	1.10000002384186
12	107.691511478573	-6.96506059879116	1.20000004768372	1.10000002384186	1.20000004768372	1.29999995231628	1	1.29999995231628	1.60000002384186	2.40000009536743	1.79999995231628	1.39999997615814	0.800000011920929	1
13	107.70212211902	-6.96506059879116	1.20000004768372	1.20000004768372	1.60000002384186	1.60000002384186	1.10000002384186	1.20000004768372	1.60000002384186	2.40000009536743	1.79999995231628	1.39999997615814	0.899999976158142	1.10000002384186
14	107.712732759466	-6.96506059879116	1.29999995231628	1.29999995231628	1.79999995231628	1.60000002384186	1.10000002384186	1.29999995231628	1.60000002384186	2.29999995231628	1.79999995231628	1.39999997615814	0.899999976158142	1.20000004768372
15	107.563583716526	-6.95571064607831	1.70000004768372	1.39999997615814	1.29999995231628	1.39999997615814	1.39999997615814	1.20000004768372	1.20000004768372	1.5	1.39999997615814	1.5	1.39999997615814	1.39999997615814
16	107.574194297778	-6.95571064607831	1.79999995231628	1.5	1.39999997615814	1.20000004768372	1.20000004768372	1.5	1.39999997615814	1.70000004768372	2	1.5	1.39999997615814	1.60000002384186
17	107.58480487903	-6.95571064607831	1.79999995231628	1.70000004768372	1.5	1.20000004768372	1.20000004768372	1.60000002384186	1.5	1.70000004768372	2.09999990463257	1.60000002384186	1.39999997615814	1.60000002384186
18	107.595415460282	-6.95571064607831	1.70000004768372	1.60000002384186	1.39999997615814	1.20000004768372	1.20000004768372	1.60000002384186	1.5	1.70000004768372	2	1.5	1.39999997615814	1.5
19	107.606026041534	-6.95571064607831	1.70000004768372	1.5	1.29999995231628	1.10000002384186	1.20000004768372	1.5	1.39999997615814	1.70000004768372	2	1.5	1.39999997615814	1.5
20	107.616636622786	-6.95571064607831	1.79999995231628	1.60000002384186	1.29999995231628	1.20000004768372	1.20000004768372	1.5	1.39999997615814	1.70000004768372	1.89999997615814	1.5	1.39999997615814	1.60000002384186
21	107.627247204037	-6.95571064607831	1.60000002384186	1.5	1.39999997615814	1.20000004768372	1.20000004768372	1.39999997615814	1.29999995231628	1.70000004768372	1.89999997615814	1.5	1.39999997615814	1.5
22	107.637857785289	-6.95571064607831	1.60000002384186	1.5	1.29999995231628	1.10000002384186	1.20000004768372	1.5	1.29999995231628	1.70000004768372	2	1.5	1.39999997615814	1.5
23	107.648468366541	-6.95571064607831	1.60000002384186	1.5	1.29999995231628	1.20000004768372	1.20000004768372	1.39999997615814	1.20000004768372	1.60000002384186	1.79999995231628	1.5	1.39999997615814	1.5
24	107.659078947793	-6.95571064607831	1.5	1.39999997615814	1.39999997615814	1.39999997615814	1.29999995231628	1.20000004768372	1.20000004768372	1.39999997615814	1.39999997615814	1.60000002384186	1.39999997615814	1.5
25	107.669689529045	-6.95571064607831	1.5	1.39999997615814	1.29999995231628	1.20000004768372	1.39999997615814	1.20000004768372	1.29999995231628	1.39999997615814	1.39999997615814	1.60000002384186	1.39999997615814	1.39999997615814
26	107.680300110297	-6.95571064607831	1.39999997615814	1.29999995231628	1.10000002384186	1.10000002384186	1.39999997615814	1.10000002384186	1.29999995231628	1.60000002384186	1.60000002384186	1.39999997615814	1	1.39999997615814
27	107.690910691549	-6.95571064607831	1.29999995231628	1.10000002384186	1.20000004768372	1.10000002384186	1.29999995231628	1.20000004768372	1.5	2.20000004768372	1.70000004768372	1.39999997615814	0.800000011920929	1.10000002384186
28	107.701521272801	-6.95571064607831	1.20000004768372	1.10000002384186	1.39999997615814	1.29999995231628	1	1.20000004768372	1.60000002384186	2.20000004768372	1.79999995231628	1.39999997615814	0.800000011920929	1
29	107.712131854053	-6.95571064607831	1.10000002384186	1.10000002384186	1.5	1.39999997615814	1	1.20000004768372	1.60000002384186	2.29999995231628	1.79999995231628	1.39999997615814	0.800000011920929	1
30	107.552373741003	-6.94636069334866	1.20000004768372	1.29999995231628	1.10000002384186	1.20000004768372	1.10000002384186	1.10000002384186	1.29999995231628	1.60000002384186	1.70000004768372	1.5	0.800000011920929	1.29999995231628
31	107.562984263122	-6.94636069334866	1.60000002384186	1.39999997615814	1.39999997615814	1.39999997615814	1.39999997615814	1.39999997615814	1.20000004768372	1.60000002384186	1.5	1.60000002384186	1.39999997615814	1.5
32	107.573594785241	-6.94636069334866	1.70000004768372	1.60000002384186	1.60000002384186	1.20000004768372	1.20000004768372	1.60000002384186	1.39999997615814	1.79999995231628	2	1.5	1.39999997615814	1.60000002384186
33	107.58420530736	-6.94636069334866	1.70000004768372	1.70000004768372	1.60000002384186	1.29999995231628	1.10000002384186	1.39999997615814	1.39999997615814	1.79999995231628	2	1.60000002384186	1.5	1.60000002384186
34	107.594815829479	-6.94636069334866	1.70000004768372	1.70000004768372	1.60000002384186	1.20000004768372	1.10000002384186	1.60000002384186	1.39999997615814	1.79999995231628	2	1.5	1.5	1.60000002384186
35	107.605426351598	-6.94636069334866	1.79999995231628	1.70000004768372	1.60000002384186	1.20000004768372	1.10000002384186	1.60000002384186	1.39999997615814	1.79999995231628	2	1.60000002384186	1.5	1.60000002384186
36	107.616036873717	-6.94636069334866	1.79999995231628	1.60000002384186	1.60000002384186	1.20000004768372	1.20000004768372	1.60000002384186	1.39999997615814	1.79999995231628	2	1.5	1.5	1.60000002384186
37	107.626647395836	-6.94636069334866	1.79999995231628	1.60000002384186	1.60000002384186	1.20000004768372	1.10000002384186	1.60000002384186	1.39999997615814	1.79999995231628	2	1.5	1.5	1.60000002384186
38	107.637257917955	-6.94636069334866	1.79999995231628	1.60000002384186	1.5	1.20000004768372	1.20000004768372	1.60000002384186	1.39999997615814	1.70000004768372	2	1.5	1.39999997615814	1.60000002384186
39	107.647868440074	-6.94636069334866	1.79999995231628	1.60000002384186	1.5	1.20000004768372	1.20000004768372	1.5	1.39999997615814	1.70000004768372	2	1.5	1.39999997615814	1.60000002384186
40	107.658478962193	-6.94636069334866	1.70000004768372	1.5	1.29999995231628	1.20000004768372	1.20000004768372	1.39999997615814	1.10000002384186	1.60000002384186	1.70000004768372	1.5	1.39999997615814	1.5
41	107.669089484312	-6.94636069334866	1.60000002384186	1.5	1.29999995231628	1.20000004768372	1.20000004768372	1.39999997615814	1.10000002384186	1.5	1.60000002384186	1.5	1.39999997615814	1.5
42	107.679700006431	-6.94636069334866	1.60000002384186	1.39999997615814	1.39999997615814	1.39999997615814	1.29999995231628	1.29999995231628	1.20000004768372	1.39999997615814	1.29999995231628	1.60000002384186	1.39999997615814	1.5
43	107.69031052855	-6.94636069334866	1.5	1.39999997615814	1.29999995231628	1.10000002384186	1.39999997615814	1.10000002384186	1.29999995231628	1.39999997615814	1.29999995231628	1.5	1.39999997615814	1.39999997615814
44	107.700921050669	-6.94636069334866	1.29999995231628	1.20000004768372	1.10000002384186	1.10000002384186	1.39999997615814	1.10000002384186	1.29999995231628	1.39999997615814	1.5	1.39999997615814	1.29999995231628	1.29999995231628
45	107.711531572788	-6.94636069334866	1.29999995231628	1.10000002384186	1.10000002384186	1.10000002384186	1.29999995231628	1.10000002384186	1.39999997615814	1.39999997615814	1.39999997615814	1.39999997615814	1.29999995231628	1.39999997615814
46	107.722142094907	-6.94636069334866	1.29999995231628	1.10000002384186	1.10000002384186	1.10000002384186	1.29999995231628	1.10000002384186	1.29999995231628	1.60000002384186	1.5	1.39999997615814	1.39999997615814	1.39999997615814
47	107.551774964419	-6.93701066549529	1.60000002384186	1.39999997615814	1.39999997615814	1.39999997615814	1.39999997615814	1.29999995231628	1.20000004768372	1.60000002384186	1.5	1.60000002384186	1.39999997615814	1.5
48	107.562385427466	-6.9370106654953	1.79999995231628	1.5	1.39999997615814	1.20000004768372	1.20000004768372	1.60000002384186	1.39999997615814	1.79999995231628	2	1.5	1.39999997615814	1.60000002384186
49	107.572995890513	-6.93701066549529	1.70000004768372	1.70000004768372	1.60000002384186	1.29999995231628	1.10000002384186	1.39999997615814	1.39999997615814	1.79999995231628	1.70000004768372	1.5	1.5	1.60000002384186
50	107.58360635356	-6.9370106654953	1.70000004768372	1.70000004768372	1.60000002384186	1.20000004768372	1.10000002384186	1.39999997615814	1.39999997615814	1.79999995231628	1.79999995231628	1.60000002384186	1.5	1.60000002384186
51	107.594216816607	-6.93701066549529	1.70000004768372	1.70000004768372	1.60000002384186	1.20000004768372	1.10000002384186	1.5	1.39999997615814	1.79999995231628	2	1.60000002384186	1.39999997615814	1.60000002384186
52	107.604827279654	-6.93701066549529	1.79999995231628	1.70000004768372	1.60000002384186	1.20000004768372	1.10000002384186	1.60000002384186	1.39999997615814	1.79999995231628	2	1.60000002384186	1.39999997615814	1.60000002384186
53	107.615437742701	-6.93701066549529	1.79999995231628	1.70000004768372	1.60000002384186	1.20000004768372	1.10000002384186	1.60000002384186	1.39999997615814	1.79999995231628	2	1.60000002384186	1.5	1.60000002384186
54	107.626048205748	-6.93701066549529	1.79999995231628	1.70000004768372	1.5	1.20000004768372	1.10000002384186	1.60000002384186	1.39999997615814	1.79999995231628	2	1.5	1.39999997615814	1.60000002384186
55	107.636658668795	-6.93701066549529	1.79999995231628	1.70000004768372	1.5	1.20000004768372	1.10000002384186	1.60000002384186	1.39999997615814	1.79999995231628	2	1.5	1.39999997615814	1.60000002384186
56	107.647269131842	-6.9370106654953	1.79999995231628	1.70000004768372	1.5	1.20000004768372	1.10000002384186	1.60000002384186	1.39999997615814	1.70000004768372	2	1.5	1.39999997615814	1.60000002384186
57	107.657879594889	-6.93701066549529	1.70000004768372	1.60000002384186	1.39999997615814	1.10000002384186	1.20000004768372	1.5	1.39999997615814	1.70000004768372	2	1.5	1.39999997615814	1.5
58	107.668490057936	-6.93701066549529	1.60000002384186	1.39999997615814	1.29999995231628	1.39999997615814	1.29999995231628	1.39999997615814	1.10000002384186	1.60000002384186	1.39999997615814	1.60000002384186	1.39999997615814	1.5
59	107.679100520983	-6.93701066549529	1.5	1.39999997615814	1.29999995231628	1.39999997615814	1.29999995231628	1.39999997615814	1.10000002384186	1.5	1.29999995231628	1.60000002384186	1.39999997615814	1.5
60	107.68971098403	-6.9370106654953	1.79999995231628	1.5	1.29999995231628	1.10000002384186	1.20000004768372	1.39999997615814	1.39999997615814	1.70000004768372	2	1.5	1.39999997615814	1.60000002384186
61	107.700321447077	-6.93701066549529	1.70000004768372	1.5	1.29999995231628	1.10000002384186	1.20000004768372	1.5	1.39999997615814	1.70000004768372	2	1.60000002384186	1.5	1.60000002384186
62	107.710931910124	-6.93701066549529	1.70000004768372	1.39999997615814	1.29999995231628	1.39999997615814	1.29999995231628	1.20000004768372	1.20000004768372	1.60000002384186	1.79999995231628	1.5	1.39999997615814	1.5
63	107.721542373171	-6.9370106654953	1.5	1.39999997615814	1.29999995231628	1.10000002384186	1.29999995231628	1.10000002384186	1.10000002384186	1.39999997615814	1.29999995231628	1.60000002384186	1.39999997615814	1.5
64	107.551176809618	-6.92766063762519	1.79999995231628	1.60000002384186	1.39999997615814	1.20000004768372	1.20000004768372	1.60000002384186	1.39999997615814	1.79999995231628	2	1.60000002384186	1.39999997615814	1.60000002384186
65	107.561787213654	-6.92766063762518	1.70000004768372	1.70000004768372	1.60000002384186	1.20000004768372	1.10000002384186	1.39999997615814	1.39999997615814	2	1.39999997615814	1.5	1.5	1.60000002384186
66	107.57239761769	-6.92766063762518	1.70000004768372	1.70000004768372	1.60000002384186	1.29999995231628	1.10000002384186	1.29999995231628	1.20000004768372	2	1.39999997615814	1.5	1.5	1.60000002384186
67	107.583008021727	-6.92766063762519	1.70000004768372	1.70000004768372	1.60000002384186	1.29999995231628	1.10000002384186	1.29999995231628	1.29999995231628	1.89999997615814	1.39999997615814	1.5	1.5	1.60000002384186
68	107.593618425763	-6.92766063762519	1.70000004768372	1.70000004768372	1.60000002384186	1.20000004768372	1.10000002384186	1.39999997615814	1.39999997615814	1.79999995231628	1.70000004768372	1.60000002384186	1.5	1.60000002384186
69	107.604228829799	-6.92766063762519	1.79999995231628	1.70000004768372	1.60000002384186	1.20000004768372	1.10000002384186	1.5	1.39999997615814	1.79999995231628	1.89999997615814	1.60000002384186	1.5	1.60000002384186
70	107.614839233836	-6.92766063762519	1.79999995231628	1.70000004768372	1.60000002384186	1.20000004768372	1.10000002384186	1.60000002384186	1.39999997615814	1.79999995231628	2	1.60000002384186	1.5	1.60000002384186
71	107.625449637872	-6.92766063762518	1.79999995231628	1.70000004768372	1.5	1.20000004768372	1.10000002384186	1.60000002384186	1.39999997615814	1.79999995231628	2	1.5	1.39999997615814	1.60000002384186
72	107.636060041908	-6.92766063762519	1.79999995231628	1.60000002384186	1.5	1.20000004768372	1.10000002384186	1.60000002384186	1.39999997615814	1.79999995231628	2	1.5	1.39999997615814	1.60000002384186
73	107.646670445945	-6.92766063762519	1.79999995231628	1.60000002384186	1.5	1.20000004768372	1.10000002384186	1.60000002384186	1.39999997615814	1.79999995231628	2	1.5	1.39999997615814	1.60000002384186
74	107.657280849981	-6.92766063762519	1.79999995231628	1.60000002384186	1.39999997615814	1.20000004768372	1.10000002384186	1.60000002384186	1.39999997615814	1.70000004768372	2	1.5	1.39999997615814	1.60000002384186
75	107.667891254017	-6.92766063762518	1.5	1.39999997615814	1.29999995231628	1.29999995231628	1.29999995231628	1.29999995231628	1.10000002384186	1.60000002384186	1.29999995231628	1.5	1.39999997615814	1.39999997615814
76	107.678501658054	-6.92766063762518	1.5	1.39999997615814	1.29999995231628	1.10000002384186	1.29999995231628	1.20000004768372	1.10000002384186	1.39999997615814	1.39999997615814	1.5	1.39999997615814	1.39999997615814
77	107.68911206209	-6.92766063762519	1.70000004768372	1.39999997615814	1.29999995231628	1.39999997615814	1.20000004768372	1.29999995231628	1.20000004768372	1.60000002384186	1.79999995231628	1.5	1.39999997615814	1.5
78	107.699722466126	-6.92766063762519	1.70000004768372	1.39999997615814	1.29999995231628	1.39999997615814	1.20000004768372	1.29999995231628	1.29999995231628	1.70000004768372	1.79999995231628	1.5	1.39999997615814	1.5
79	107.710332870163	-6.92766063762519	1.60000002384186	1.39999997615814	1.29999995231628	1.29999995231628	1.29999995231628	1.20000004768372	1.20000004768372	1.5	1.79999995231628	1.5	1.39999997615814	1.60000002384186
80	107.720943274199	-6.92766063762518	1.5	1.39999997615814	1.29999995231628	1.10000002384186	1.39999997615814	1.10000002384186	1.10000002384186	1.39999997615814	1.29999995231628	1.5	1.39999997615814	1.5
81	107.731553678235	-6.92766063762519	1.29999995231628	1	1.10000002384186	1.10000002384186	1.20000004768372	1.10000002384186	1.20000004768372	1.39999997615814	1.5	1.39999997615814	1.10000002384186	1.29999995231628
82	107.561189620961	-6.91831060973849	1.70000004768372	1.70000004768372	1.60000002384186	1.20000004768372	1.10000002384186	1.39999997615814	1.39999997615814	2	1.39999997615814	1.5	1.5	1.60000002384186
83	107.571799966048	-6.91831060973849	1.70000004768372	1.70000004768372	1.60000002384186	1.29999995231628	1.10000002384186	1.39999997615814	1.29999995231628	2	1.39999997615814	1.5	1.5	1.60000002384186
84	107.582410311135	-6.91831060973849	1.70000004768372	1.70000004768372	1.60000002384186	1.29999995231628	1.10000002384186	1.29999995231628	1.20000004768372	1.89999997615814	1.39999997615814	1.5	1.5	1.60000002384186
85	107.593020656222	-6.91831060973849	1.79999995231628	1.70000004768372	1.60000002384186	1.20000004768372	1.10000002384186	1.5	1.39999997615814	1.79999995231628	1.70000004768372	1.60000002384186	1.5	1.60000002384186
86	107.603631001309	-6.91831060973849	1.79999995231628	1.70000004768372	1.60000002384186	1.20000004768372	1.10000002384186	1.60000002384186	1.39999997615814	1.79999995231628	2	1.60000002384186	1.5	1.60000002384186
87	107.614241346396	-6.91831060973849	1.79999995231628	1.70000004768372	1.5	1.20000004768372	1.10000002384186	1.60000002384186	1.39999997615814	1.79999995231628	2	1.5	1.39999997615814	1.60000002384186
88	107.624851691483	-6.91831060973849	1.79999995231628	1.70000004768372	1.5	1.20000004768372	1.10000002384186	1.60000002384186	1.39999997615814	1.79999995231628	2	1.5	1.39999997615814	1.60000002384186
89	107.63546203657	-6.9183106097385	1.70000004768372	1.70000004768372	1.5	1.20000004768372	1.10000002384186	1.60000002384186	1.39999997615814	1.79999995231628	2	1.60000002384186	1.39999997615814	1.60000002384186
90	107.646072381657	-6.91831060973849	1.70000004768372	1.70000004768372	1.5	1.20000004768372	1.10000002384186	1.60000002384186	1.39999997615814	1.79999995231628	2	1.60000002384186	1.39999997615814	1.60000002384186
91	107.656682726744	-6.91831060973849	1.79999995231628	1.60000002384186	1.5	1.20000004768372	1.10000002384186	1.60000002384186	1.39999997615814	1.79999995231628	2	1.5	1.39999997615814	1.60000002384186
92	107.667293071831	-6.91831060973849	1.5	1.39999997615814	1.29999995231628	1.39999997615814	1.29999995231628	1.29999995231628	1.10000002384186	1.60000002384186	1.29999995231628	1.60000002384186	1.39999997615814	1.5
93	107.677903416918	-6.91831060973849	1.5	1.39999997615814	1.29999995231628	1.10000002384186	1.29999995231628	1.20000004768372	1.20000004768372	1.39999997615814	1.29999995231628	1.60000002384186	1.39999997615814	1.39999997615814
94	107.688513762005	-6.91831060973849	1.5	1.39999997615814	1.29999995231628	1.10000002384186	1.29999995231628	1.20000004768372	1.10000002384186	1.39999997615814	1.29999995231628	1.60000002384186	1.39999997615814	1.39999997615814
95	107.699124107092	-6.91831060973849	1.5	1.39999997615814	1.29999995231628	1.29999995231628	1.29999995231628	1.20000004768372	1.10000002384186	1.5	1.29999995231628	1.60000002384186	1.39999997615814	1.5
96	107.709734452179	-6.91831060973849	1.5	1.39999997615814	1.29999995231628	1.39999997615814	1.29999995231628	1.10000002384186	1.20000004768372	1.39999997615814	1.5	1.60000002384186	1.39999997615814	1.5
97	107.720344797266	-6.9183106097385	1.39999997615814	1.20000004768372	1.10000002384186	1.10000002384186	1.29999995231628	1.10000002384186	1.29999995231628	1.39999997615814	1.5	1.39999997615814	1.39999997615814	1.29999995231628
98	107.730955142353	-6.91831060973849	1.20000004768372	1	1.20000004768372	1	1	1.20000004768372	1.39999997615814	1.60000002384186	1.60000002384186	1.39999997615814	1	1.20000004768372
99	107.560592653454	-6.90896065694191	1.70000004768372	1.70000004768372	1.60000002384186	1.29999995231628	1.10000002384186	1.29999995231628	1.10000002384186	1.60000002384186	1.39999997615814	1.5	1.5	1.60000002384186
100	107.571202939654	-6.90896065694191	1.70000004768372	1.70000004768372	1.60000002384186	1.29999995231628	1.10000002384186	1.39999997615814	1.20000004768372	2	1.39999997615814	1.5	1.5	1.60000002384186
101	107.581813225853	-6.90896065694191	1.70000004768372	1.70000004768372	1.60000002384186	1.20000004768372	1.10000002384186	1.39999997615814	1.20000004768372	1.89999997615814	1.39999997615814	1.5	1.5	1.60000002384186
102	107.592423512052	-6.90896065694191	1.79999995231628	1.70000004768372	1.60000002384186	1.20000004768372	1.10000002384186	1.5	1.29999995231628	1.79999995231628	1.89999997615814	1.60000002384186	1.5	1.60000002384186
103	107.603033798251	-6.90896065694191	1.79999995231628	1.70000004768372	1.5	1.20000004768372	1.10000002384186	1.60000002384186	1.39999997615814	1.79999995231628	2	1.5	1.5	1.60000002384186
104	107.613644084451	-6.90896065694191	1.70000004768372	1.70000004768372	1.39999997615814	1.20000004768372	1.20000004768372	1.60000002384186	1.39999997615814	1.70000004768372	2	1.5	1.39999997615814	1.60000002384186
105	107.62425437065	-6.90896065694191	1.70000004768372	1.60000002384186	1.39999997615814	1.10000002384186	1.20000004768372	1.60000002384186	1.39999997615814	1.70000004768372	2	1.5	1.39999997615814	1.60000002384186
106	107.634864656849	-6.90896065694191	1.70000004768372	1.70000004768372	1.5	1.20000004768372	1.10000002384186	1.60000002384186	1.39999997615814	1.79999995231628	2	1.5	1.39999997615814	1.60000002384186
107	107.645474943048	-6.90896065694191	1.70000004768372	1.70000004768372	1.60000002384186	1.20000004768372	1.10000002384186	1.60000002384186	1.39999997615814	1.79999995231628	1.89999997615814	1.5	1.5	1.60000002384186
108	107.656085229248	-6.90896065694191	1.79999995231628	1.60000002384186	1.5	1.20000004768372	1.10000002384186	1.60000002384186	1.39999997615814	1.79999995231628	2	1.5	1.39999997615814	1.60000002384186
109	107.666695515447	-6.90896065694191	1.5	1.39999997615814	1.29999995231628	1.39999997615814	1.29999995231628	1.29999995231628	1.10000002384186	1.60000002384186	1.5	1.5	1.39999997615814	1.5
110	107.677305801646	-6.90896065694191	1.5	1.39999997615814	1.29999995231628	1.39999997615814	1.29999995231628	1.20000004768372	1.10000002384186	1.60000002384186	1.5	1.5	1.39999997615814	1.5
111	107.687916087845	-6.90896065694191	1.60000002384186	1.39999997615814	1.29999995231628	1.39999997615814	1.29999995231628	1.20000004768372	1.10000002384186	1.60000002384186	1.60000002384186	1.5	1.39999997615814	1.5
112	107.698526374045	-6.90896065694191	1.60000002384186	1.39999997615814	1.29999995231628	1.39999997615814	1.29999995231628	1.10000002384186	1.20000004768372	1.60000002384186	1.29999995231628	1.5	1.39999997615814	1.5
113	107.709136660244	-6.90896065694191	1.39999997615814	1.20000004768372	1.20000004768372	1.10000002384186	1.29999995231628	1.10000002384186	1.20000004768372	1.39999997615814	1.39999997615814	1.39999997615814	1.39999997615814	1.39999997615814
114	107.719746946443	-6.90896065694191	1.20000004768372	1	1.10000002384186	1.10000002384186	1.20000004768372	1.20000004768372	1.5	1.39999997615814	1.5	1.39999997615814	0.899999976158142	1.20000004768372
115	107.730357232642	-6.90896065694191	1.20000004768372	1.10000002384186	1.20000004768372	1	1.10000002384186	1.29999995231628	1.5	1.79999995231628	1.5	1.39999997615814	0.800000011920929	1
116	107.740967518842	-6.90896065694191	1.20000004768372	1.10000002384186	1.20000004768372	1.10000002384186	1.10000002384186	1.29999995231628	1.5	1.79999995231628	1.5	1.39999997615814	0.800000011920929	1
117	107.559996305613	-6.89961070412936	1.70000004768372	1.5	1.39999997615814	1.20000004768372	1.20000004768372	1.60000002384186	1.39999997615814	1.79999995231628	2	1.5	1.39999997615814	1.60000002384186
118	107.570606532986	-6.89961070412936	1.70000004768372	1.5	1.29999995231628	1.10000002384186	1.20000004768372	1.60000002384186	1.39999997615814	1.70000004768372	2	1.5	1.39999997615814	1.5
119	107.581216760358	-6.89961070412936	1.70000004768372	1.5	1.39999997615814	1.10000002384186	1.20000004768372	1.60000002384186	1.39999997615814	1.70000004768372	2	1.5	1.5	1.5
120	107.591826987731	-6.89961070412936	1.70000004768372	1.60000002384186	1.39999997615814	1.20000004768372	1.20000004768372	1.60000002384186	1.39999997615814	1.70000004768372	2	1.5	1.5	1.5
121	107.602437215104	-6.89961070412936	1.70000004768372	1.60000002384186	1.39999997615814	1.10000002384186	1.20000004768372	1.5	1.39999997615814	1.70000004768372	1.89999997615814	1.5	1.39999997615814	1.5
122	107.613047442476	-6.89961070412936	1.60000002384186	1.60000002384186	1.39999997615814	1.10000002384186	1.20000004768372	1.5	1.39999997615814	1.70000004768372	1.89999997615814	1.5	1.39999997615814	1.5
123	107.623657669849	-6.89961070412936	1.70000004768372	1.60000002384186	1.39999997615814	1.20000004768372	1.20000004768372	1.5	1.39999997615814	1.70000004768372	2	1.5	1.39999997615814	1.60000002384186
124	107.634267897222	-6.89961070412936	1.70000004768372	1.5	1.29999995231628	1.10000002384186	1.20000004768372	1.5	1.39999997615814	1.70000004768372	2	1.5	1.39999997615814	1.60000002384186
125	107.644878124594	-6.89961070412936	1.5	1.39999997615814	1.29999995231628	1.39999997615814	1.29999995231628	1.29999995231628	1.20000004768372	1.60000002384186	1.79999995231628	1.5	1.39999997615814	1.5
126	107.655488351967	-6.89961070412936	1.5	1.29999995231628	1.29999995231628	1.20000004768372	1.29999995231628	1.10000002384186	1.20000004768372	1.5	1.60000002384186	1.60000002384186	1.39999997615814	1.39999997615814
127	107.66609857934	-6.89961070412936	1.39999997615814	1.20000004768372	1.20000004768372	1.10000002384186	1.39999997615814	1.10000002384186	1.10000002384186	1.39999997615814	1.39999997615814	1.39999997615814	1.29999995231628	1.20000004768372
128	107.676708806712	-6.89961070412936	1.29999995231628	1	1.10000002384186	1.10000002384186	1.29999995231628	1.10000002384186	1.20000004768372	1.79999995231628	1.5	1.39999997615814	1.10000002384186	1.10000002384186
129	107.687319034085	-6.89961070412936	1.29999995231628	1	1.10000002384186	1.10000002384186	1.20000004768372	1.10000002384186	1.29999995231628	1.79999995231628	1.5	1.39999997615814	1.10000002384186	1.10000002384186
130	107.697929261458	-6.89961070412936	1.20000004768372	1	1.20000004768372	1.10000002384186	1	1.10000002384186	1.39999997615814	1.60000002384186	1.60000002384186	1.39999997615814	1.10000002384186	1
131	107.708539488831	-6.89961070412936	1.20000004768372	1.10000002384186	1.20000004768372	1.20000004768372	1.10000002384186	1.20000004768372	1.5	2	1.70000004768372	1.5	0.899999976158142	1
132	107.719149716203	-6.89961070412936	1.20000004768372	1.10000002384186	1.20000004768372	1.29999995231628	1.10000002384186	1.29999995231628	1.5	2.20000004768372	1.70000004768372	1.60000002384186	1	1
133	107.729759943576	-6.89961070412936	1.20000004768372	1.10000002384186	1.20000004768372	1.20000004768372	1.10000002384186	1.29999995231628	1.29999995231628	2	1.70000004768372	1.60000002384186	1	1
134	107.740370170949	-6.89961070412936	1.20000004768372	1.10000002384186	1.29999995231628	1.29999995231628	1.10000002384186	1.29999995231628	1.29999995231628	2	1.70000004768372	1.5	1	1
135	107.559400571923	-6.89026067619393	1.60000002384186	1.39999997615814	1.29999995231628	1.20000004768372	1.20000004768372	1.5	1.39999997615814	1.70000004768372	1.89999997615814	1.5	1.39999997615814	1.5
136	107.570010740529	-6.89026067619393	1.5	1.39999997615814	1.29999995231628	1.20000004768372	1.20000004768372	1.39999997615814	1.39999997615814	1.70000004768372	1.79999995231628	1.5	1.39999997615814	1.5
137	107.580620909136	-6.89026067619393	1.60000002384186	1.5	1.29999995231628	1.20000004768372	1.20000004768372	1.39999997615814	1.39999997615814	1.70000004768372	1.89999997615814	1.5	1.39999997615814	1.5
138	107.591231077743	-6.89026067619393	1.60000002384186	1.5	1.29999995231628	1.10000002384186	1.20000004768372	1.5	1.39999997615814	1.70000004768372	2	1.5	1.39999997615814	1.5
139	107.60184124635	-6.89026067619393	1.60000002384186	1.5	1.29999995231628	1.20000004768372	1.20000004768372	1.39999997615814	1.29999995231628	1.70000004768372	1.79999995231628	1.5	1.39999997615814	1.5
140	107.612451414956	-6.89026067619394	1.60000002384186	1.5	1.29999995231628	1.20000004768372	1.20000004768372	1.29999995231628	1.29999995231628	1.70000004768372	1.79999995231628	1.5	1.39999997615814	1.5
141	107.623061583563	-6.89026067619393	1.70000004768372	1.39999997615814	1.29999995231628	1.20000004768372	1.20000004768372	1.29999995231628	1.29999995231628	1.60000002384186	1.60000002384186	1.5	1.39999997615814	1.5
142	107.63367175217	-6.89026067619393	1.5	1.20000004768372	1.29999995231628	1.20000004768372	1.29999995231628	1.10000002384186	1.20000004768372	1.39999997615814	1.29999995231628	1.60000002384186	1.39999997615814	1.39999997615814
143	107.644281920776	-6.89026067619393	1.29999995231628	1	1.10000002384186	1.10000002384186	1.29999995231628	1.10000002384186	1.10000002384186	1.79999995231628	1.60000002384186	1.39999997615814	1	1.10000002384186
144	107.654892089383	-6.89026067619393	1.29999995231628	1	1.10000002384186	1.10000002384186	1.20000004768372	1.10000002384186	1.10000002384186	2	1.60000002384186	1.39999997615814	1	1.10000002384186
145	107.66550225799	-6.89026067619394	1.20000004768372	1	1.10000002384186	1	1.20000004768372	1.20000004768372	1.20000004768372	1.79999995231628	1.60000002384186	1.39999997615814	1	1.10000002384186
146	107.676112426596	-6.89026067619393	1.20000004768372	1.10000002384186	1.20000004768372	1	1	1.20000004768372	1.20000004768372	1.60000002384186	1.60000002384186	1.39999997615814	0.899999976158142	1
147	107.686722595203	-6.89026067619394	1.20000004768372	1.10000002384186	1.20000004768372	1	1	1.20000004768372	1.29999995231628	1.60000002384186	1.60000002384186	1.39999997615814	0.800000011920929	1
148	107.707942932416	-6.89026067619393	1.20000004768372	1.10000002384186	1.20000004768372	1.10000002384186	1.10000002384186	1.20000004768372	1.39999997615814	1.79999995231628	1.70000004768372	1.39999997615814	0.899999976158142	1
149	107.718553101023	-6.89026067619393	1.20000004768372	1.10000002384186	1.20000004768372	1.20000004768372	1.10000002384186	1.20000004768372	1.29999995231628	1.60000002384186	1.70000004768372	1.5	1	1
150	107.569415566357	-6.88091064824259	1.5	1.39999997615814	1.29999995231628	1.39999997615814	1.29999995231628	1.39999997615814	1.39999997615814	1.60000002384186	1.5	1.5	1.39999997615814	1.5
151	107.580025676258	-6.88091064824259	1.5	1.39999997615814	1.29999995231628	1.29999995231628	1.29999995231628	1.29999995231628	1.39999997615814	1.60000002384186	1.70000004768372	1.5	1.39999997615814	1.5
152	107.59063578616	-6.88091064824259	1.60000002384186	1.39999997615814	1.29999995231628	1.20000004768372	1.20000004768372	1.39999997615814	1.39999997615814	1.70000004768372	1.79999995231628	1.5	1.39999997615814	1.5
153	107.601245896062	-6.88091064824259	1.5	1.39999997615814	1.29999995231628	1.29999995231628	1.29999995231628	1.20000004768372	1.29999995231628	1.60000002384186	1.60000002384186	1.5	1.39999997615814	1.5
154	107.611856005963	-6.8809106482426	1.5	1.39999997615814	1.39999997615814	1.39999997615814	1.29999995231628	1.10000002384186	1.20000004768372	1.39999997615814	1.29999995231628	1.60000002384186	1.39999997615814	1.39999997615814
155	107.622466115865	-6.8809106482426	1.39999997615814	1.20000004768372	1.20000004768372	1.10000002384186	1.39999997615814	1.10000002384186	1.20000004768372	1.39999997615814	1.39999997615814	1.5	1.39999997615814	1.29999995231628
156	107.633076225767	-6.8809106482426	1.29999995231628	1.10000002384186	1.10000002384186	1.10000002384186	1.39999997615814	1.10000002384186	1.20000004768372	1.60000002384186	1.5	1.39999997615814	1.39999997615814	1.20000004768372
157	107.664906555472	-6.88091064824259	1.20000004768372	1.10000002384186	1.20000004768372	1.10000002384186	1.10000002384186	1.20000004768372	1.29999995231628	1.60000002384186	1.5	1.39999997615814	0.899999976158142	1
158	107.568821009743	-6.87156062027552	1.5	1.29999995231628	1.29999995231628	1.29999995231628	1.29999995231628	1.20000004768372	1.29999995231628	1.5	1.29999995231628	1.60000002384186	1.39999997615814	1.39999997615814
159	107.579431061	-6.87156062027551	1.5	1.39999997615814	1.29999995231628	1.39999997615814	1.29999995231628	1.20000004768372	1.39999997615814	1.5	1.60000002384186	1.60000002384186	1.39999997615814	1.5
160	107.590041112258	-6.87156062027552	1.60000002384186	1.39999997615814	1.39999997615814	1.39999997615814	1.29999995231628	1.39999997615814	1.39999997615814	1.60000002384186	1.70000004768372	1.5	1.39999997615814	1.5
161	107.600651163516	-6.87156062027552	1.5	1.29999995231628	1.39999997615814	1.29999995231628	1.39999997615814	1.10000002384186	1.29999995231628	1.39999997615814	1.39999997615814	1.60000002384186	1.39999997615814	1.39999997615814
162	107.611261214773	-6.87156062027551	1.29999995231628	1.20000004768372	1.10000002384186	1.10000002384186	1.39999997615814	1.10000002384186	1.10000002384186	1.39999997615814	1.5	1.39999997615814	1.39999997615814	1.20000004768372
163	107.621871266031	-6.87156062027551	1.29999995231628	1.10000002384186	1.10000002384186	1.20000004768372	1.29999995231628	1.10000002384186	1.10000002384186	1.79999995231628	1.60000002384186	1.39999997615814	1.29999995231628	1.20000004768372
164	107.632481317288	-6.87156062027552	1.29999995231628	1	1.10000002384186	1.20000004768372	1.29999995231628	1.20000004768372	1.10000002384186	1.79999995231628	1.60000002384186	1.39999997615814	1.29999995231628	1.10000002384186
165	107.578837067405	-6.86221066739938	1.39999997615814	1.20000004768372	1.29999995231628	1.20000004768372	1.39999997615814	1.10000002384186	1.39999997615814	1.39999997615814	1.39999997615814	1.5	1.39999997615814	1.39999997615814
166	107.58944706008	-6.86221066739938	1.5	1.29999995231628	1.39999997615814	1.39999997615814	1.39999997615814	1.20000004768372	1.39999997615814	1.39999997615814	1.5	1.60000002384186	1.39999997615814	1.39999997615814
167	107.600057052754	-6.86221066739938	1.39999997615814	1.20000004768372	1.20000004768372	1.10000002384186	1.39999997615814	1.10000002384186	1.20000004768372	1.39999997615814	1.39999997615814	1.5	1.39999997615814	1.20000004768372
168	107.610667045429	-6.86221066739938	1.20000004768372	1	1.10000002384186	1.20000004768372	1.29999995231628	1.20000004768372	1.10000002384186	1.60000002384186	1.60000002384186	1.39999997615814	1.29999995231628	1.10000002384186
169	107.621277038104	-6.86221066739938	1.20000004768372	1.10000002384186	1.20000004768372	1.20000004768372	1.29999995231628	1.20000004768372	1.10000002384186	1.60000002384186	1.70000004768372	1.39999997615814	1.29999995231628	1.10000002384186
170	107.631887030779	-6.86221066739938	1.20000004768372	1.10000002384186	1.20000004768372	1.20000004768372	1.29999995231628	1.20000004768372	1.10000002384186	1.60000002384186	1.60000002384186	1.5	1.20000004768372	1.10000002384186
171	107.588853624129	-6.8528607145081	1.29999995231628	1.20000004768372	1.10000002384186	1.10000002384186	1.39999997615814	1.10000002384186	1.20000004768372	1.39999997615814	1.39999997615814	1.5	1.20000004768372	1.20000004768372
172	107.599463558281	-6.8528607145081	1.29999995231628	1.20000004768372	1.10000002384186	1.20000004768372	1.29999995231628	1.10000002384186	1.29999995231628	1.60000002384186	1.39999997615814	1.5	1.20000004768372	1.20000004768372
173	107.610073492434	-6.8528607145081	1.20000004768372	1.10000002384186	1.20000004768372	1.20000004768372	1.29999995231628	1.29999995231628	1.20000004768372	1.39999997615814	1.5	1.5	1.20000004768372	1
174	107.620683426587	-6.85286071450811	1.20000004768372	1.10000002384186	1.20000004768372	1.20000004768372	1.20000004768372	1.29999995231628	1.20000004768372	1.39999997615814	1.60000002384186	1.5	1	1
175	107.63129336074	-6.8528607145081	1.20000004768372	1.10000002384186	1.20000004768372	1.20000004768372	1.20000004768372	1.29999995231628	1.10000002384186	1.39999997615814	1.5	1.5	1	1
176	107.588260798914	-6.84351068649479	1.20000004768372	1.10000002384186	1.20000004768372	1.20000004768372	1.39999997615814	1.20000004768372	1.29999995231628	1.60000002384186	1.39999997615814	1.5	1.29999995231628	1.10000002384186
177	107.598870674605	-6.8435106864948	1.20000004768372	1.20000004768372	1.20000004768372	1.20000004768372	1.39999997615814	1.20000004768372	1.29999995231628	1.79999995231628	1.39999997615814	1.5	1.10000002384186	1.20000004768372
178	107.620090425987	-6.8435106864948	1.20000004768372	1.20000004768372	1.29999995231628	1.20000004768372	1.39999997615814	1.20000004768372	1.29999995231628	1.39999997615814	1.39999997615814	1.5	1.20000004768372	1.10000002384186
179	107.598278405773	-6.83416065846641	1.20000004768372	1.10000002384186	1.20000004768372	1.20000004768372	1.39999997615814	1.20000004768372	1.29999995231628	1.5	1.39999997615814	1.5	1.10000002384186	1.10000002384186
